# Supplementary material for: RNA atlas of human bacterial pathogens uncovers stress dynamics linked to infection
Source: Nat Commun. 2021 Jun 2;12:3282. doi: 10.1038/s41467-021-23588-w (PMC8172932; doi:10.1038/s41467-021-23588-w)
Supplement: Supplementary file 5 — Supplementary Data 2 [file 41467_2021_23588_MOESM5_ESM.xlsx]

## Sheet: Sheet1
Supplementary Data 2. Number of total reads and mapping efficiency for each RNA-seq library
	A. xylosoxidans SOLR10 (CP025774)					A. baumannii AB5075-UW					A. actinomycetemcomitans D7S-1					B. burgdorferi B31					B. pseudomallei K96243					C. jejuni subsp. jejuni 81-176					Enterococcus faecalis OG1RF					E. coli EPEC 0127:H6 E2348/69					E. coli ETEC H10407					E. coli UPEC 536
	Total Reads	Mapped (%)	Percent of reads mapped to			Total Reads	Mapped (%)	Percent of reads mapped to			Total Reads	Mapped (%)	Percent of reads mapped to			Total Reads	Mapped (%)	Percent of reads mapped to			Total Reads	Mapped (%)	Percent of reads mapped to			Total Reads	Mapped (%)	Percent of reads mapped to			Total Reads	Mapped (%)	Percent of reads mapped to			Total Reads	Mapped (%)	Percent of reads mapped to			Total Reads	Mapped (%)	Percent of reads mapped to			Total Reads	Mapped (%)	Percent of reads mapped to
Library			tRNA-rRNA	CDS	non-CDS			tRNA-rRNA	CDS	non-CDS			tRNA-rRNA	CDS	non-CDS			tRNA-rRNA	CDS	non-CDS			tRNA-rRNA	CDS	non-CDS			tRNA-rRNA	CDS	non-CDS			tRNA-rRNA	CDS	non-CDS			tRNA-rRNA	CDS	non-CDS			tRNA-rRNA	CDS	non-CDS			tRNA-rRNA	CDS
As_1	4757476	81.54	0.148948	54.39	45.4611	8981336	98.4	0.292309	74.94	24.7677	19061300	93.88	0.927954	89.47	9.60205	6032241	97.07	2.23724	74.23	23.5328	10171364	90.46	3.4793	73.34	23.1807	7869978	77.6	21.9722	70.72	7.30782	34728366	96.93	0.0637637	80.67	19.2662	9199150	84.86	0.492171	59.51	39.9978	9007319	92.15	0.181354	70.22	29.5986	9323487	96.39	0.184658	66.84
As_2	2568776	76.97	0.12794	58.68	41.1921	8501959	99.28	0.371664	75.54	24.0883	10179182	93.13	0.807349	87.96	11.2327	3360780	97.16	1.83369	75.27	22.8963	10186826	91.85	3.56819	71.64	24.7918	14251728	76.51	18.8631	73.35	7.78687	22238722	96.69	0.05374	81.09	18.8563	10770840	73.31	0.460363	58.63	40.9096	7679673	87.48	0.199659	69.4	30.4003	6894670	72.84	0.177365	63.69
As_3	9557792	73.75	0.119412	61.47	38.4106	6736206	98.15	0.347127	73.86	25.7929	14815136	87.86	0.849033	87.23	11.921	6575662	97.01	1.32569	73.1	25.5743	8446782	91.37	3.36276	71.18	25.4572	13937230	84.21	18.0822	74.16	7.75783	24555388	96.57	0.0696813	80.16	19.7703	12523898	75.99	0.578384	58.1	41.3216	9338638	94.1	0.179074	70.51	29.3109	9557709	70.78	0.186581	64.74
Bs_1	4319354	87.57	0.114603	58.19	41.6954	3814855	99	1.07238	76.21	22.7176	6562744	91.84	1.41732	93.24	5.34268	N/A	N/A	N/A	N/A	N/A	N/A	N/A	N/A	N/A	N/A	8569938	82.92	35.8215	55.38	8.79854	19643612	96.59	0.0963948	79.98	19.9236	12293591	98.58	0.179208	66.59	33.2308	8119421	99.54	0.267234	71.47	28.2628	6845913	99.46	0.314857	67.53
Bs_2	10530238	88.82	0.117456	58.22	41.6625	2548491	99.23	1.34409	76.72	21.9359	5291170	93.26	1.79067	92.33	5.87933	N/A	N/A	N/A	N/A	N/A	N/A	N/A	N/A	N/A	N/A	8816056	85.08	45.8702	45.82	8.30976	15267744	97.24	0.0624374	78.13	21.8076	13978044	99.26	0.191583	66.19	33.6184	8951864	99.6	0.251155	73.68	26.0688	3922864	99.5	0.254011	68.16
Bs_3	11066534	86.41	0.126115	58.07	41.8039	1205282	98.03	1.21036	76.6	22.1896	5080378	88.16	1.97077	92.29	5.73923	N/A	N/A	N/A	N/A	N/A	N/A	N/A	N/A	N/A	N/A	6399676	83.06	51.3546	40.56	8.08538	17455986	96.47	0.193602	78.18	21.6264	12697907	98.92	0.170258	65.6	34.2297	4715178	99.58	0.269073	71.68	28.0509	5026836	99.59	0.22402	68.15
Ctrl_1	20648562	53.53	0.139938	63.67	36.1901	2687282	97.48	0.6566	74.64	24.7034	9907826	94.74	1.17159	89.62	9.20841	5457520	94.81	1.81254	75.09	23.0975	15769502	70.96	3.26055	70.71	26.0295	7536952	94.51	21.294	71.1	7.60603	14306064	96.78	0.0705381	79.38	20.5495	5013741	99.09	0.151102	70.38	29.4689	3959871	99.58	0.281408	73.62	26.0986	5691177	99.75	0.26892	67.96
Ctrl_2	26985800	51.8	0.143403	62.81	37.0466	1510914	95.97	0.960146	69.57	29.4699	19270078	93.22	1.43984	85.19	13.3702	2529977	95.3	3.65907	75.21	21.1309	26483492	62.52	4.41531	68.42	27.1647	6861594	93.52	22.9699	70.06	6.97007	9369118	95.63	0.125612	74.54	25.3344	6447010	99.34	0.119988	66.33	33.55	1812237	99.25	0.326886	74.72	24.9531	1449593	99.21	0.255792	69.37
Ctrl_3	11636696	41.88	0.157291	65.36	34.4827	3004860	97.56	0.65953	73.44	25.9005	19011564	94.74	1.44619	86.27	12.2838	3054518	95.51	2.52423	74.45	23.0258	19716852	61.9	3.7758	69.16	27.0642	9533960	94.06	21.2848	71.49	7.22521	13513018	97.05	0.0950722	74.86	25.0449	6716935	98.91	0.148232	66.64	33.2118	2639534	99.33	0.321699	72.61	27.0683	1806595	99.45	0.274349	67.83
Li_1	4148618	33.77	0.0821703	65.78	34.1378	14788007	99.12	0.181656	67.14	32.6783	6201936	95.34	1.27122	85.36	13.3688	2641354	95.29	2.52641	75.91	21.5636	18586996	83.45	1.73492	68.99	29.2751	9982598	93.57	22.5542	70.54	6.90583	6258900	96.02	0.26073	80.57	19.1693	2772170	98.89	0.145748	58	41.8543	1844434	99.7	0.232247	71.69	28.0778	1793999	99.75	0.203017	73.46
Li_2	14770808	53	0.0597001	72.05	27.8903	1531933	98.43	0.325586	76.89	22.7844	8846112	94.83	1.1248	83.27	15.6052	2763930	94.17	1.57392	74.05	24.3761	36589260	88.07	1.48327	69.34	29.1767	6027016	91.95	18.3068	73.71	7.98318	19735642	97.09	0.143894	79.84	20.0161	1855379	97.15	0.145869	58.04	41.8141	6407454	99.65	0.198414	70.41	29.3916	6497789	99.7	0.21841	69.68
Li_3	19446762	34.25	0.0793931	67.83	32.0906	1331060	96.41	0.454728	76.72	22.8253	4654340	93.18	1.41398	84.22	14.366	2064655	92.55	2.25252	74.12	23.6275	16652068	85.63	1.73674	68.95	29.3133	6410428	92.89	19.6544	73.36	6.98555	25542802	97.53	0.104395	80.48	19.4156	4152594	98.86	0.175813	58.31	41.5142	4599418	99.72	0.231863	69.44	30.3281	3280529	99.74	0.212387	69.73
Hyp_1	3219040	81.04	0.0942315	61.49	38.4158	8190035	99.32	0.11635	63.15	36.7337	10036518	94.45	1.16406	83.27	15.5659	2769830	95.33	2.74725	73.78	23.4727	16378916	87.07	1.81796	66.43	31.752	7943536	93.89	20.2869	71.9	7.81309	6942970	95.09	0.477617	37.9	61.6224	984731	97.43	0.238221	27.6	72.1618	1269207	99.15	0.330973	44.35	55.319	805452	99.36	0.388609	35.03
Hyp_2	5589596	83.56	0.0832181	62.81	37.1068	2988210	93.02	0.709273	74.44	24.8507	7301474	94.69	1.01982	81.02	17.9602	4193379	95.07	3.19661	73.81	22.9934	15556968	85.79	1.8266	67.43	30.7434	6322134	93.07	20.5444	70.97	8.48561	9358580	95.3	0.465467	34.87	64.6645	1075979	96.83	0.308003	25.42	74.272	1464320	99.15	0.385235	45.17	54.4448	1192506	99.41	0.415335	35.95
Hyp_3	2327254	80.17	0.121049	62.94	36.939	2798492	96.96	0.812398	66.36	32.8276	7178582	95.02	1.06227	80.37	18.5677	2761076	94.92	1.6382	70.59	27.7718	18133530	87.49	1.70085	66.11	32.1892	8559338	92.58	21.6952	70.34	7.96477	7017656	95.91	0.307541	34.46	65.2325	1186633	98.16	0.218834	25.63	74.1512	1038289	99.05	0.30492	35.41	64.2851	1266306	99.45	0.28582	30.08
Nd_1	5837610	83.51	0.0534952	65.4	34.5465	4506530	99.55	0.38828	62.8	36.8117	11870650	95.86	1.19623	87.42	11.3838	6702232	98.17	2.14293	74.21	23.6471	24096050	98.1	2.0349	69.64	28.3251	24896196	94.06	14.3339	78.39	7.27613	12264942	94.37	0.518814	65.82	33.6612	4991790	98.37	0.266155	52.26	47.4738	4498822	99.66	0.356697	61.1	38.5433	3112832	99.71	0.571203	58.21
Nd_2	10674766	85.43	0.0647014	67.01	32.9253	3008125	99.21	0.870916	64.45	34.6791	14659778	95.89	1.1846	85.5	13.3154	2808837	97.27	4.09808	73.84	22.0619	20396874	97.53	2.74334	66.68	30.5767	20378068	94.99	17.9894	73.72	8.29058	8024948	94.32	0.611745	62.69	36.6983	3100344	98.85	0.244818	53.35	46.4052	1397812	99.59	0.367371	61.84	37.7926	1956492	99.73	0.409993	60.08
Nd_3	7236040	83.64	0.0727316	66.46	33.4673	4960437	99.28	0.491984	66.86	32.648	11312908	94.56	1.22871	85.74	13.0313	1994467	97.51	2.66619	76.77	20.5638	37244710	98.37	2.10364	69.04	28.8564	10901654	94.94	15.1357	77.48	7.38433	7861020	94.44	0.553308	60.75	38.6967	5018557	98.95	0.256282	56.03	43.7137	1703481	99.61	0.576589	66.16	33.2634	1095109	99.65	0.60612	67.21
Ns_1	12129550	63.73	0.0685318	71.26	28.6715	3199122	98.5	0.481183	70.69	28.8288	12295656	91.98	1.27415	85.53	13.1958	4912337	96.15	2.40279	73.79	23.8072	33378618	89.01	2.51289	74.86	22.6271	12340376	94.37	23.0168	69.75	7.23322	14059626	95.76	0.226602	77.2	22.5734	2728668	96.94	0.0988587	65.46	34.4411	2485515	99.51	0.286866	68.55	31.1631	7607987	99.74	0.1457	73.8
Ns_2	3597940	63.41	0.0953785	72.14	27.7646	4989177	98.07	0.406115	74.61	24.9839	9297924	90.42	1.31743	80.9	17.7826	5275905	94.59	1.91684	74.45	23.6332	23937948	89.85	2.15862	73.51	24.3314	6897148	92.81	23.1587	69.75	7.09129	42143776	96.9	0.0989054	77.11	22.7911	3393313	96.84	0.102726	66.46	33.4373	5438070	99.58	0.261351	70.77	28.9686	10207919	99.65	0.1966	74.83
Ns_3	12174034	74.99	0.0464093	67.17	32.7836	5095128	97.28	0.314995	72.65	27.035	5438418	88.25	1.16696	82.26	16.573	4235556	94.62	1.74617	71.59	26.6638	17310426	89.91	2.02884	72.31	25.6612	11500878	94.15	20.544	72.03	7.426	24207860	96.8	0.113891	77.24	22.6461	2579098	96.98	0.118359	60.52	39.3616	2917939	99.58	0.243426	68.01	31.7466	4545531	99.56	0.180132	74.67
Oss_1	6895984	77.76	0.101233	54.15	45.7488	7127036	98.79	0.29466	71.28	28.4253	16787122	92.57	0.947649	88.32	10.7324	8052587	94.36	1.25807	77.92	20.8219	10503948	96.32	2.05344	70.82	27.1266	10423930	86.35	22.344	70.39	7.266	33604182	95.89	0.108069	77.05	22.8419	5344052	98.02	0.259821	59.95	39.7902	8371784	99.56	0.255186	72.32	27.4248	15093709	99.74	0.154952	68.24
Oss_2	2866156	43.32	0.228729	38.97	60.8013	8565471	98.17	0.266319	73.93	25.8037	33322108	83.72	0.998428	85.87	13.1316	8169685	92.75	1.50428	76.51	21.9857	23101336	96.53	1.83858	71.67	26.4914	5953018	85.72	24.0584	68.79	7.15162	20566432	94.85	0.118261	74.1	25.7817	5095818	96.43	0.258852	57.85	41.8911	8289845	99.57	0.212151	73.34	26.4478	8044025	99.6	0.184356	68.45
Oss_3	2855298	69.97	0.127356	50.39	49.4826	2231487	99.47	0.322855	74.78	24.8971	12298760	95.64	1.10345	87.01	11.8865	2629508	94.73	1.73639	78.84	19.4236	9476892	96.91	2.24856	71.69	26.0614	2807768	90.75	21.2202	71.41	7.36983	3727802	95.4	0.238357	76.93	22.8316	3393538	99.06	0.279434	61.4	38.3206	1192648	99.48	0.240116	73.77	25.9899	1755459	99.57	0.166826	70.9
Oxs_1	7001988	58.73	0.0394888	74.03	25.9305	5460220	53.6	0.694725	73.19	26.1153	12503082	92.92	1.03713	88.07	10.8929	8306069	94.24	2.1352	74.15	23.7148	46650852	75.95	2.38675	68.18	29.4333	20991306	92.87	13.6726	78.13	8.19739	18246688	96.58	0.147638	77.08	22.7724	13704088	99.3	0.166065	65.03	34.8039	2361953	99.55	0.351926	71.46	28.1881	6901792	99.77	0.264509	72.29
Oxs_2	5754250	59.95	0.0583009	74.38	25.5617	5262216	58.58	0.789149	76.12	23.0909	8831144	87.12	1.80547	81.28	16.9145	4361501	92.41	3.49237	73.97	22.5376	27253056	74.29	2.67824	69.82	27.5018	22068424	93.39	15.5917	76.41	7.99831	12528270	96.26	0.193581	75.76	24.0464	6202535	95.4	0.182481	66.38	33.4375	2462308	99.43	0.3592	71.41	28.2308	2704988	99.49	0.28146	70.18
Oxs_3	8290094	51.07	0.104018	74.57	25.326	9215490	52.33	0.700201	74.21	25.0898	7083748	85.61	2.15731	79.31	18.5327	5997827	93.22	2.66262	70.14	27.1974	31034662	62.43	2.13355	67.19	30.6765	16877420	93.78	15.4895	77.59	6.92054	19076368	96.73	0.162378	71.84	27.9976	7020679	97.17	0.196335	64.39	35.4137	2862084	99.25	0.442993	67.86	31.697	4081710	99.34	0.316365	67.68
Sp_1	3923220	81.85	0.239501	53.55	46.2105	9414307	99.13	0.0798048	67.38	32.5402	8081370	91.61	0.936634	80.76	18.3034	1796586	96.08	3.69922	67.85	28.4508	11390838	82.78	2.46383	65.52	32.0162	5749366	85.17	29.3809	61.89	8.72914	10564122	95.01	0.440552	41.18	58.3794	1482289	96.25	0.291453	32.85	66.8585	2247790	99.24	0.260911	55.41	44.3291	873500	99.15	0.414118	42.89
Sp_2	3946338	87.09	0.256241	53.12	46.6238	9878754	99.63	0.0745457	62.32	37.6055	8048638	95.56	0.935513	79.75	19.3145	788495	97.35	3.30554	70.89	25.8045	15201192	84.24	2.01133	67.19	30.7987	5189202	85.65	29.1075	63.4	7.49245	6160140	96.42	0.342399	35.67	63.9876	1063370	97.95	0.37439	31.98	67.6456	921271	99.21	0.313474	53.59	46.0965	305069	99.15	0.416711	45.82
Sp_3	4108426	86.73	0.217727	51.94	47.8423	3455780	99.18	0.106583	67.04	32.8534	6542976	94.91	0.867747	78.11	21.0223	2729388	97.46	2.88348	66.86	30.2565	9030134	90.37	2.51783	66.75	30.7322	4721408	76.42	38.7906	53.72	7.48943	5746114	95.87	0.402314	40.75	58.8477	1168195	96.94	0.339835	29.89	69.7702	1064874	99.11	0.323943	51.62	48.0561	382427	99.22	0.475117	47.44
Tm_1	7085970	44.09	0.0670527	66.37	33.5629	5079126	88.69	0.307306	74.98	24.7127	7340890	94.47	0.867772	89.26	9.87223	7131685	92.87	2.10219	74.34	23.5578	31451658	98.22	2.45805	66.52	31.022	3855756	91.61	11.5668	79.95	8.48324	40036586	97.52	0.102165	75.64	24.2578	4741767	98.69	0.183161	63.82	35.9968	8886768	99.63	0.153397	72.07	27.7766	7703567	99.62	0.156875	71.63
Tm_2	27182376	31.86	0.0969541	65.73	34.173	6048716	97	0.411294	75.73	23.8587	10544534	93.96	1.11519	85.81	13.0748	4123365	94	2.28022	75.41	22.3098	29168442	97.95	2.78224	65.78	31.4378	7990160	92.11	13.4576	78.64	7.90243	34712438	97.3	0.105414	73.71	26.1846	6368145	99.02	0.173403	63.46	36.3666	5499689	99.6	0.149854	73.05	26.8001	4626370	99.64	0.157785	72.08
Tm_3	15122432	42.44	0.0778235	60.57	39.3522	5409253	98.57	0.368712	74.78	24.8513	10527590	95.67	1.06162	86.49	12.4484	5392078	95.11	1.97713	74.56	23.4629	31339486	97.9	2.67349	64.19	33.1365	14344568	93.54	15.2453	77.08	7.67471	30770646	97.17	0.132235	74.97	24.8978	6251074	98.97	0.163733	62.43	37.4063	6077959	99.66	0.140246	73.36	26.4998	4685245	99.69	0.151402	72.31
Vic_1	10467364	74.83	0.0799682	65.12	34.8	3630525	94.35	0.764484	67.49	31.7455	22873506	91.51	1.54148	87.98	10.4785	6184891	94.76	3.95457	73.28	22.7654	15714202	90.65	2.73721	67.18	30.0828	24135938	92.77	17.5568	74.35	8.09317	10139498	93	0.677025	41.04	58.283	1256702	92.74	0.253962	52.23	47.516	1130255	98.81	0.464228	49.97	49.5658	1295120	99.19	0.467771	54.01
Vic_2	5741074	75.86	0.117759	64.69	35.1922	2574463	99.16	0.426234	74.13	25.4438	10662390	92.81	1.30058	86.25	12.4494	1516397	93.5	1.94229	73.6	24.4577	6725894	89.05	2.32881	68.67	29.0012	8506210	91.58	12.4589	80.42	7.12114	3059038	94.18	0.608691	40.18	59.2113	1142924	93.92	0.235061	52.53	47.2349	581618	99.09	0.484779	54.96	44.5552	809171	99.1	0.478566	55.86
Vic_3	4309724	74.3	0.134805	64.77	35.0952	1461589	99.04	0.695976	72.02	27.284	10387084	92.67	1.43313	86.89	11.6769	2461041	94.66	2.83226	75.39	21.7777	18506704	90.16	2.63173	67.23	30.1383	7763390	92.33	18.2077	74.71	7.08233	5008998	93.81	0.614165	40.25	59.1358	1116437	96.3	0.229343	43.54	56.2307	658630	99.14	0.49036	52.9	46.6096	724483	99.12	0.519788	54.22
[truncated: 111 more columns]
