# Supplementary material for: RNA atlas of human bacterial pathogens uncovers stress dynamics linked to infection
Source: Nat Commun. 2021 Jun 2;12:3282. doi: 10.1038/s41467-021-23588-w (PMC8172932; doi:10.1038/s41467-021-23588-w)
Supplement: Supplementary file 6 — Supplementary Data 3 [file 41467_2021_23588_MOESM6_ESM.xlsx]

## Sheet: General KO core scores
Supplementary Data 3. The general PTDEX scores of KEGG orthology groups in every stress conditions tested
KEGG Orthology gene groups	As PTDEX Score	Bs PTDEX Score	Li PTDEX Score	Hyp PTDEX Score	Nd PTDEX Score	Ns PTDEX Score	Oss PTDEX Score	Oxs PTDEX Score	Sp PTDEX Score	Tm PTDEX Score	Vic PTDEX Score	Number of genes
K00001	0.4249	0.1377	0.3956	1.2987	1.4823	0.8395	0.6057	0.4924	1.0417	0.5249	0.2962	82
K00002	0.2714	0.0619	0.4768	0.9685	1.3294	0.3384	0.0748	0.4768	0.4844	0.017	0.1076	19
K00003	0.0375	0	0.0021	0.2201	0.4983	0.0132	0.0021	0.0774	0.3202	0.2106	0.014	20
K00004	0.0076	0.0084	0.0012	0.0218	0.0444	0.0012	0	0.0444	0.0451	0.0076	0.0229	37
K00005	0.3432	0.003	0.1012	1.0223	0.9667	0.2294	0.2753	0.6515	0.6975	0.3432	0.7786	18
K00007	0.012	0	0.012	0	0.0763	0	0	0.0763	0.0122	0.012	0	6
K00008	0.0027	0.0031	0.0742	0.0162	0.1032	0.0027	0.0027	0	0.0699	0.0169	0.0165	21
K00009	0.5544	0.0042	0.0239	0.7774	0.5544	0.1401	0.1401	0.5544	1.031	0.1401	1.0481	13
K00010	0.2808	0.0749	0.1152	0.7038	1.1031	0.0864	0.0022	0.7031	0.1171	0.0828	0.1239	22
K00011	0.0078	0	0.2902	0.513	0.1406	0.0495	0.0078	0.0495	0.1429	0.0495	0.2998	8
K00012	0.0552	0.0035	0.0552	0.6316	0.0552	0.0194	0.3097	0.0552	0.3146	0.198	0.2045	16
K00013	0.0109	0.0368	0.0636	0.2559	0.461	0.1731	0.0109	0.0017	0.0647	0.0308	0.0689	22
K00014	0.0005	0.0343	0.1111	0.6484	0.3593	0.0553	0.0099	0.1473	0.3078	0.1309	0.1618	58
K00015	0.1787	0.0021	0.1787	0.5592	0.3171	0.2599	0.0318	0.1142	0.1513	0.1489	0.2772	25
K00016	0.4209	0.1906	0.4677	0.7181	1.0469	0.4568	0.4153	0.2915	1.0082	0.2915	0.3463	35
K00018	0	0.0022	0.4042	0.7447	0.3	0.2484	0.0304	0.0107	0.1735	0.0107	0.2636	24
K00019	0.0516	0.0607	0.2042	0.3905	0.2907	0.0898	0.0088	0.2818	0.8381	0.3322	0.0274	30
K00020	0.0358	0	0.0061	0.144	0.3853	0.065	0.0269	0.1215	0.4363	0.0623	0.2129	41
K00021	0.0038	0.0048	0.0679	0.0253	0.0239	0	0.0239	0	0.1482	0.1401	0.0257	13
K00023	0.0353	0.0073	0.1551	0.2925	0.0668	0.0668	0.0056	0.1551	0.3656	0.0668	0.0816	12
K00024	0.1563	0.1292	0.4612	0.7083	1.0429	0.2861	0.2861	0.331	0.8586	0.331	0.2729	32
K00027	0.2675	0.016	0.2677	0.8197	0.748	0.2086	0.0487	0.4103	0.9322	0.0762	0.0802	46
K00028	0.0158	0.0175	0.0158	0.0161	0.0158	0	0.0158	0.1002	0.0161	0.0158	0.0163	5
K00029	0.2796	0.0167	0.2175	0.857	0.782	0.1649	0.0509	0.429	0.9746	0.0796	0.0839	44
K00030	0	0	0.0158	0	0	0	0	0	0	0	0	5
K00031	0.0012	0.0015	0.0804	0.6881	0.9528	0.1829	0.0462	0.8848	0.6881	0.3348	0.0848	29
K00032	0.1731	0	0.301	0.9602	0.1731	0.301	0.0839	0.0295	0.1758	0.0839	0.1787	12
K00033	0.0295	0.002	0.0104	0.7392	0.6462	0.2409	0.1059	0.0295	0.5895	0.1656	0.1119	23
K00034	0.2846	0.3695	0.2182	0.6833	1.5392	0.3892	0.3118	0.2457	1.1283	0.4743	0.372	50
K00036	0.1644	0.0014	0.2269	0.8873	0.5463	0.1644	0.1644	0.2269	0.7456	0.113	0.1215	31
K00038	0.0221	0	0.0221	0.0225	0.3977	0	0	0.0221	0.1423	0.0221	0.0264	4
K00039	0.034	0	0.034	0.0346	0	0.034	0	0.2157	0.0346	0.034	0	3
K00040	0.2537	0.0013	0.3444	0.6773	0.6068	0.1471	0.309	0.6667	0.9381	0.3605	0.7327	44
K00041	0.0763	0	0.4469	0.0775	0.4469	0.0763	0.0763	0.2165	0.454	0.2165	0.2236	6
K00042	0.0319	0	0.0009	0.1283	0.4253	0.0434	0.0239	0.0579	0.3889	0.1263	0.2238	46
K00043	0	0	0.0103	0.0105	0.1237	0	0.0103	0.0103	0.0664	0	0.0117	7
K00045	0.1467	0.0023	0.2933	0.4348	0.2024	0.0997	0.1299	0.5321	0.5218	0.2024	0.2976	29
K00046	0	0.0104	0.0874	0.5565	0.3637	0.0874	0.0014	0.2057	0.4882	0.1366	0.0533	30
K00048	0.3567	0.0026	0.2506	0.7536	0.3567	0.1608	0.4281	0.3026	0.478	0.0665	0.3125	28
K00050	0	0	0	0.0225	0	0	0	0.0221	0	0	0	4
K00052	0.0012	0.0257	0.1216	0.0807	0.6409	0.1768	0.4161	0.0447	0.0079	0.0217	0.0082	30
K00053	0.4557	0.0471	0.3634	1.0678	1.6612	0.2131	0.3634	0.2827	0.7184	0.4143	0.7967	33
K00054	0.0034	0.0042	0.0607	0.0226	0.0214	0	0.0607	0	0.1322	0.1254	0.0229	14
K00055	0.034	0	0	0.0346	0	0.2157	0	0	0.0346	0.034	0	3
K00057	0.017	0.0074	0.1921	0.7485	1.3033	0.006	0.0352	0.0957	0.7485	0.5046	0.3494	33
K00058	0.0242	0.008	0.2819	0.6642	1.2664	0.2371	0.0994	0.16	0.7025	0.412	0.5741	87
K00059	0.4	0.2138	0.6178	1.4586	1.724	0.5087	0.6513	0.8028	1.5508	0.9359	0.72	192
K00060	0.213	0.0128	0.343	0.5418	0.1775	0.1092	0.0628	0.213	0.4159	0.5263	0.3208	27
K00064	0.034	0	0	0	0	0.034	0	0	0	0	0	3
K00065	0.0012	0.0014	0	0.0832	0.2193	0.0039	0.0078	0.0078	0.1352	0.0078	0.0242	32
K00066	0	0.0226	0.0204	0	0.0204	0.0204	0.0204	0	0.0207	0.0204	0	5
K00067	0.015	0.0172	0.1592	0.884	0.248	0.0425	0.0878	0.0425	0.2098	0.199	0.0734	20
K00068	0.2111	0.0067	0	0.3731	0.2111	0.0057	0.036	0.1023	0.1039	0.1023	0.3792	11
K00073	0	0	0.0057	0.0366	0.0057	0.0057	0	0	0	0	0.0059	11
K00074	0.0697	0.1077	0.03	0.3455	1.9	0.0908	0.04	0.261	1.1691	0.1358	0.2882	41
K00075	0.0009	0.0198	0.0577	0.0931	0.4758	0.0332	0.1312	0.0057	0.1355	0.0161	0.006	35
K00076	0.0605	0.0125	0.0095	0.1746	0.3546	0.0605	0.0095	0.0605	0.0097	0.0095	0.0106	7
K00077	0.0408	0.0017	0.0946	0.0986	0.3502	0.5065	0.0176	0.148	0.1285	0.0946	0.0802	27
K00086	0.0066	0.0082	0.0791	0.2595	0.2554	0.0209	0.0791	0.1836	0.2595	0.0066	0.0482	12
K00087	0.1676	0	0.006	0.2369	0.1117	0.0722	0.1676	0.1083	0.3159	0.0722	0.1731	12
K00088	0.0395	0.0275	0.0929	1.33	1.5058	0.3674	0.2167	0.3627	0.6268	0.2711	0.2895	52
K00090	0.1598	0	0.4346	1.1756	0.2223	0.2779	0.0774	0.0273	0.2259	0.0774	0.287	13
K00091	0	0.0234	0.0194	0.056	0.1138	0.0031	0.0031	0.0031	0.3146	0.0194	0.0033	16
K00094	0	0	0	0	0.012	0	0	0.012	0	0.012	0	6
K00097	0.0595	0	0.0288	0.289	0.1036	0.0595	0.0102	0.0016	0.1646	0.0595	0.0204	26
K00098	0.0701	0.0261	0.0701	0.0991	0.1219	0.0339	0.0339	0.0701	0.1614	0.012	0.0129	26
K00099	0	0	0.0636	0.3531	0.461	0.0308	0.0308	0.1107	0.1125	0.0636	0.0115	22
K00101	0.0925	0.0477	0.3039	0.7322	0.9882	0.0925	0.1383	0.3804	0.4399	0.3464	0.0752	36
K00102	0	0	0.0292	0.2074	0.5886	0.0677	0.0677	0.0146	0.1277	0.0024	0.0026	23
K00103	0	0	0	0.0635	0	0	0	0.0625	0	0	0	2
K00104	0.0011	0	0.1585	0.4336	0.4268	0.0557	0.0557	0.0545	0.1666	0.1132	0.0143	41
K00105	0.117	0.0653	0.2035	0.2146	1.0896	0.0567	0.117	0.3183	1.1488	0.117	0.3412	15
K00108	0.0136	0.0157	0.0798	0.2205	1.0629	0.2706	0.3157	0.6686	0.4427	0.0258	0.0414	22
K00109	0	0	0	0	0.6168	0	0	0.0095	0.9801	0.0095	0	7
K00111	0.3941	0.0562	0.8302	0.9217	2.7772	0.6671	0.7184	0.8266	2.7447	0.5207	1.0237	47
K00112	0.7896	0.0093	0.5049	0.8022	0.5049	0.5049	0.2902	0.5049	0.2949	0.1406	0.5214	8
K00113	0.8218	0.0065	0.3613	0.574	0.565	0.2077	0.3613	0.565	0.8349	0.1006	0.3731	10
K00116	0.0968	0	0.0259	0.4605	1.0345	0.1207	0.0259	0.04	0.404	0.1457	0.0551	29
K00117	0.0057	0.0063	0.036	0.2238	0.5966	0.2111	0.1023	1.0086	1.0355	0.036	0.3792	11
K00121	0.0187	0.4997	0.5242	0.3032	0.4341	0.2984	0.0532	0.0187	0.1115	0.0187	0.057	16
K00122	0	0	0	0.0071	0.044	0	0.0069	0	0.0071	0	0.0083	9
K00123	1.1567	0.1362	0.9993	1.7385	1.8938	0.4501	0.8019	1.795	1.4505	0.9704	1.4177	62
K00124	1.5671	0.0385	0.9111	2.1658	1.3461	0.8098	1.2843	1.3541	1.7518	1.2843	1.255	41
K00126	0.0625	0.0981	0.0625	0.0635	0.3962	0	0	0.3962	0.0635	0.0625	0.0645	2
K00127	0.3397	0.0262	0.2973	1.0242	0.5893	0.2973	0.6684	0.4861	1.5184	1.1089	0.7071	36
K00128	0.0217	0.033	0.2062	0.6501	1.4817	0.2291	0.2232	0.4707	1.7458	0.2765	0.5857	88
K00130	0.0618	0.0395	0.212	0.2903	0.9808	0.1505	0.3214	0.5304	1.2955	0.1006	0.2007	37
K00131	0	0	0	0.2892	0.2846	0.0158	0.1002	0.1002	0.5968	0.0158	0.0163	5
K00133	0.2658	0.0347	0.3754	1.6797	1.2953	0.3423	0.0647	0.1364	0.3537	0.3412	0.5392	42
K00134	0.201	0.1047	0.3703	0.9626	1.492	0.2242	0.0595	0.5195	1.4511	0.3097	1.2351	57
K00135	0.0521	0.017	0.1688	0.9978	1.063	0.1432	0.394	0.3872	1.008	0.0679	0.0326	49
K00137	0	0	0	0.0615	0.3546	0	0	0	0.3603	0.0095	0.1774	7
K00138	0.0023	0	0.0023	0.1527	1.009	0.0147	0.0147	0.0147	1.0251	0.1503	0.4874	19
K00140	0.003	0.0036	0.036	0.1971	0.7269	0.1115	0.1552	0.1552	0.4641	0.3034	0.286	17
K00141	0.0158	0	0	0	0.1002	0.0158	0.0158	0.0158	0	0	0	5
K00145	0.0339	0.0021	0.0119	0.071	0.1216	0.0119	0.0019	0.0119	0.071	0.0339	0.002	21
K00146	0	0	0.0067	0.0068	0	0.0067	0	0.0424	0.1222	0.0067	0.0075	10
K00147	0.0271	0.0113	0.0559	0.6769	0.8012	0.0559	0.0559	0.221	0.1577	0.0972	0.1639	24
K00148	0	0	0	0	0.1585	0	0	0	0	0	0	5
K00150	0	0.0377	0	0.2191	0.2157	0	0	0	0.6222	0.034	0.0351	3
K00151	0	0	0	0	0	0.0095	0	0	0.0615	0.0095	0	7
K00154	0.0084	0	0.1503	0.5484	0.0084	0.1503	0.0084	0.4318	0.3152	0.1503	0.0295	8
K00156	0.1966	0.3531	0.1966	0.6272	0.8188	0.113	0.3075	0.4473	1.0695	0.3075	0.462	15
K00158	0.1844	0.3311	0.1844	0.588	0.7676	0.106	0.2883	0.4194	1.0027	0.2883	0.4331	16
K00161	0.1639	0.0544	0.1639	0.4734	0.5307	0.0471	0.0161	0.0161	0.738	0.2563	0.757	18
K00162	0.5947	0.1064	0.3133	0.3303	0.4414	0.0298	0.0693	0.1607	0.2208	0.3133	0.5628	19
K00163	0.0603	0.1267	0.388	1.8904	0.8029	0.5612	0.288	0.5051	0.0852	0.2385	0.2604	25
K00164	0.3403	0.1299	0.1084	1.0965	1.0792	0.3403	0.4513	0.4513	0.908	0.2465	0.1147	23
K00166	0.3308	0.1916	0.2539	0.6073	0.4125	0.0471	0.0471	0.0249	0.6073	0.2539	0.1599	15
K00167	0.0707	0.044	0.1642	0.7543	0.3046	0.0707	0.1642	0.0059	0.3095	0.1642	0.0065	10
K00169	0.1121	0.1758	0.0177	0.9285	0.1121	0	0.0177	0.1121	0.1139	0.1121	0.1157	5
K00170	0	nan	0	0.0635	0	0	0	0	0	0	0	2
K00172	0	nan	0	0	0.0625	0	0	0	0	0	0	2
K00174	0.0495	0.011	0	0.0079	0.0495	0.0495	0.0078	0.1406	0.0503	0.0078	0	8
K00175	0	0	0	0.0503	0.0078	0.0495	0.0078	0.1406	0.0503	0.0078	0	8
K00176	0	0.0654	0	0	0.2157	0	0.034	0	0	0	0.0351	3
K00177	0	0	0	0	0.0204	0	0	0	0	0	0	5
K00179	0	0	0.017	0.0548	0.8596	0	0	0.017	0.1096	0.2041	0.0557	6
K00187	0	0	0	0.2191	0	0	0	0	0.0346	0	0	3
K00208	0.0236	0.0016	0.1323	0.856	0.453	0.1323	0.0236	0.0486	0.7902	0.1323	0.0729	27
K00209	0.1401	0.1554	0.0221	0.0225	0.3977	0.1401	0.0221	0.3977	0.0225	0.8209	0.1447	4
K00210	0	0.0177	0.1034	0.462	0.7514	0.0148	0.2271	0.0305	0.2642	0.0229	0.0568	40
K00215	0.072	0.0086	0.072	0.7414	0.1125	0.1125	0.0414	0.0414	0.3986	0.4831	0.3211	30
K00216	0	0	0.9647	0	0.0095	0.0605	0.0095	0.1718	0.0097	0	0.0099	7
K00218	0.0221	0	0.0221	0.0225	0.1401	0.0221	0	0	0.0225	0	0.0264	4
K00219	0.0836	0.7114	0.125	0.2411	1.185	0.1761	0.0369	0.206	0.6593	0.0641	0.1954	46
K00220	0	0.0115	0.0769	0.4306	1.1607	0.0268	0.1003	0.0553	0.131	0.0415	0.0103	28
K00226	0.1125	0.0402	0.3149	0.9755	1.501	0.3499	0.2455	0.3952	1.2088	0.3849	0.7928	37
K00228	0.188	0	0.4871	0.7454	0.6034	0.3846	0.1556	0.5485	0.9029	0.0832	0.465	32
K00230	0	0	0.0065	0.9779	0.1179	0.0415	0	0.0415	0.2471	0.0065	0.1217	9
K00231	0	0	0	0.0775	0.012	0	0.012	0.012	0	0	0	6
K00239	0.9321	0.3101	0.7686	1.5517	2.2824	0.5184	0.4827	1.5415	1.3692	0.754	1.2353	56
K00240	0.6667	0.2224	0.7183	1.5378	2.7481	0.3585	0.5	1.4074	1.6342	0.6078	1.1611	35
K00241	0.1602	0.0348	0.5275	1.0805	1.8888	0.4243	0.2958	1.3863	2.1535	0.3331	0.6283	36
K00242	0.2697	0.0428	0.3146	0.722	1.3384	0.3586	0.1942	1.46	1.1924	0.5145	0.7714	33
K00243	0.027	0.0299	0	0.0812	0.0765	0.027	0	0.0043	0.2916	0.0765	0.0278	12
K00244	1.4396	0.4168	0.7899	2.1686	2.3077	0.5405	0.7247	1.4205	1.5947	1.0075	1.8526	36
K00245	0.902	0.1698	0.3944	1.3149	2.7823	0.4564	0.659	1.2609	1.9261	0.8162	1.3689	26
K00246	0.6251	0.0054	0.2748	1.4947	1.8447	0.2748	0.6251	0.4298	1.1626	0.158	0.891	12
K00247	1.1341	0.0414	0.3613	1.5282	1.9339	0.8218	0.8218	1.1341	1.9648	0.565	1.1713	10
K00248	0.0906	0.0565	0.1602	0.8327	0.7062	0.2818	0.1125	0.1983	0.6939	0.1133	0.2378	48
K00249	0.1141	0.1395	0.4643	0.7313	0.5825	0.1301	0.1141	0.2262	0.675	0.3725	0.255	91
K00252	0	0	0	0.0549	0.1115	0.054	0.003	0.019	0.1971	0.003	0.0034	17
K00253	0.0066	0.0565	0.424	0.4491	0.6889	0.0787	0.0416	0.3392	0.1857	0.0787	0.0074	11
K00254	0.0495	0.0296	0.196	0.4687	1.2001	0.196	0.0495	0.2705	0.8717	0.2705	0.2849	26
K00255	0	0.0162	0	0	0	0	0	0.0126	0	0	0	7
K00256	0.0233	0.0094	0.0884	0.0898	0.1326	0.0884	0.0884	0.1368	0.2902	0.1326	0.0241	12
K00257	0	0.0478	0.0216	0.0893	0.0431	0.0068	0.0216	0	0	0.0216	0	13
K00259	0.5418	0.0684	0.0774	1.5114	0.6543	0.4346	0.0043	0.1198	0.7756	0.2223	0.4182	13
K00260	0.0374	0.044	0.1061	0.2224	0.8662	0.1061	0.0374	0.3808	0.3869	0.0374	0.6151	10
K00261	0.0201	0.0872	0.3095	0.9733	1.4537	0.1644	0.1985	0.234	1.0609	0.2269	0.7432	31
K00262	0.0201	0.0872	0.3095	0.9733	1.4537	0.1644	0.1985	0.234	1.0609	0.2269	0.7432	31
K00263	0.0625	0	0.0625	0.4026	0.0625	0.3962	0	0	0.4026	0.0625	0	2
K00265	0	0.003	0.0468	0.1707	0.0966	0.0966	0.0165	0.0165	0.0475	0.0966	0.0028	17
K00266	0.1516	0	0.3882	0.8664	0.5475	0.4258	0.2701	0.3513	0.7089	0.2728	0.3822	40
K00270	0.0625	0	0.0625	0.4026	0.0625	0.3962	0	0	0.4026	0.0625	0	2
K00271	0.0625	0	0.0625	0.4026	0.0625	0.3962	0	0	0.4026	0.0625	0	2
K00273	0	0	0.0625	0.0635	0.0625	0	0.3962	0.0625	0.0635	0.0625	0.0645	2
K00274	0.034	0	0.034	0	0.034	0.034	0	0	0	0	0	3
K00275	0.0132	0.0161	0.0774	0.3112	0.9037	0.1346	0.0774	0.0774	0.2139	0.0132	0.0848	20
K00276	0	0	0.0132	0	0.0835	0	0.0132	0	0.0134	0	0.0152	6
K00278	0.0025	0	0.016	0.0952	0.0937	0	0.016	0.0025	0.0461	0.0025	0.0176	17
K00281	0.131	0.0024	0.131	1.7306	0.8796	0.0365	0.2049	0.0753	1.2237	0.131	0.1431	20
K00282	0	0.0146	0.012	0.22	0.4469	0	0.0763	0	0.454	0.2165	0.0136	6
K00283	0.131	0.0024	0.131	1.7306	0.8796	0.0365	0.2049	0.0753	1.2237	0.131	0.1431	20
K00284	0	0.0019	0.2356	0.4381	0.3354	0.0595	0.0102	0.0288	0.1646	0.0829	0.0111	26
K00285	0.0432	0.0252	0.1709	0.4658	1.5275	0.0209	0.0979	0.6195	1.0043	0.1175	0.3231	34
K00286	0.1037	0.0465	0.2081	0.6825	0.1508	0.0381	0.0663	0.1037	0.4601	0.2081	0.0697	32
K00287	0.0376	0.0075	0.4945	1.0275	0.6013	0.2802	0.2119	0.3502	0.4544	0.1488	0.1595	33
K00290	0.0048	0.0067	0.7123	0.3181	0.7123	0.18	0.0307	0.18	0.7237	0.0872	0.2055	11
K00294	0.0763	0.1036	0.012	0.0775	0.4469	0.012	0	0.012	0.22	0.0763	0.0124	6
K00297	0.1894	0	0.1302	0.4627	1.5766	0.1302	0.2615	0.0232	0.4627	0.3468	0.1957	28
K00298	0.5418	0.0684	0.0774	1.5114	0.6543	0.4346	0.0043	0.1198	0.7756	0.2223	0.4182	13
K00299	0.0294	0	0.0441	0.0925	0.1267	0.0441	0.0155	0.0911	0.0925	0.0025	0.0456	20
K00301	0.0048	0	0.0872	0.7237	0.0872	0.0872	0.0307	0.0307	0.0312	0.0307	0	11
K00303	0.0173	0	0.0027	0.2911	0.049	0.049	0.0173	0.0027	0.107	0.0173	0	18
K00311	0	0.0508	0.0062	0.0064	0.0396	0.0396	0.0062	0.0062	0.0064	0.0062	0.0437	10
K00313	0	0.0179	0.0418	0.0024	0.0862	0.0862	0.0023	0.0862	0.0424	0.0023	0.093	22
K00318	0.3977	0.1554	0.3977	0.4041	0.1401	0.0221	0	0.1401	0.4041	0.0221	0.1447	4
K00322	0.0483	0.0576	0.2714	0.1013	0.7224	0.1735	0.2714	0.7224	0.9437	0.0748	0.1925	17
K00324	0.346	0.0151	0.5394	1.8129	0.6917	0.2865	0.6068	0.346	0.9672	0.0724	0.5583	22
K00325	0.2549	0.0195	0.5117	2.3062	0.5117	0.2549	0.3707	0.163	0.8864	0.016	0.7224	17
K00326	0.0559	0.0345	0.0839	0.3059	0.1731	0.4708	0.0839	0.0839	0.1758	0.0047	0.0609	12
K00329	0.2915	0.0033	0.1071	0.2961	0.1071	0.0183	0.0183	0.0183	0.1894	0.1071	0.0197	17
K00330	0.002	0.0161	1.3048	0.418	0.5456	0.5456	0.2049	0.0753	0.7127	0.131	0.0399	20
K00331	0.0143	0	0.4006	0.7138	0.5397	0.0406	0.0143	0.0838	0.407	0.2281	0.2023	19
K00332	0	0	0.4231	0.0067	0.4231	0	0.0065	0.0065	0.1197	0.0415	0.0072	9
K00333	0.1496	0.0029	0.3403	0.4771	0.4696	0.086	0.1496	0.086	0.2377	0.2339	0.0942	18
K00334	0.0946	0.0115	0.4551	0.8098	0.3545	0.0264	0.0946	0.2228	1.2646	0.6501	0.2829	27
K00335	0.1816	0.0828	0.2264	0.5684	0.7085	0.0323	0.1161	0.0929	1.0843	0.6216	0.1977	22
K00336	0.2157	0.0027	0.2157	0.7502	0.5743	0.0793	0.1379	0.1379	0.7502	0.5743	0.1506	19
K00337	0.2208	0.0019	0.2208	0.662	0.3047	0.0971	0.0971	0.0558	0.4106	0.5196	0.0609	27
K00338	0.0214	0.0281	0.1254	0.3465	0.1254	0.0214	0.0214	0.1254	0.504	0.1254	0.0651	14
K00339	0.5604	0.0035	0.406	0.7551	0.5604	0.0497	0.1785	0.1785	0.5693	0.9555	0.3082	16
K00340	0.0442	0.0566	0.0912	0.3667	0.1587	0.0156	0.0295	0.0442	0.6712	0.0442	0.0172	18
K00341	0.211	0.0468	0.211	1.2925	0.8111	0.211	0.0876	0.1846	0.9509	0.5079	0.2272	34
K00342	0.2308	0.0119	0.4225	1.2218	0.7671	0.1587	0.1979	0.0583	0.6921	0.8368	0.0632	24
K00343	0.0793	0.0027	0.1379	0.9407	0.7384	0.1379	0.1379	0.2157	0.3188	0.433	0.1506	19
K00344	0.1935	0.0148	0.2206	0.5255	0.835	0.503	0.2177	0.1654	0.2593	0.4195	0.2113	58
K00346	0.0078	0	0.1406	0.0503	0.0495	0.2902	0.0078	0.1406	0.513	0.1406	0.1452	8
K00347	0.0495	0	0.0078	0.1429	0.0495	0.2902	0.0078	0.1406	0.2949	0.2902	0.5214	8
K00348	0.0095	0	0.0095	0.0097	0.0095	0.0095	0.0095	0.0095	0.1746	0.1718	0.0625	7
K00349	0	0	0.0078	0.1429	0.0495	0.0495	0.0495	0.1406	0.513	0.2902	0.1452	8
K00350	0.0084	0	0.0084	0.3152	0.0084	0.1503	0.0084	0.1503	0.3152	0.1503	0.3205	8
K00351	0.0059	0	0.0374	0.038	0.0707	0.1061	0.0059	0.0374	0.2224	0.1061	0.0061	10
K00354	0.0385	0.0073	0.0061	0.0423	0.5116	0.0385	0.0385	0.1093	0.12	0.0061	0.1129	11
K00355	0.022	0.0044	0.1344	0.0118	0.1792	0.4395	0.0966	0.022	0.1041	0.0966	0.0227	17
K00356	0.2915	0.0033	0.1071	0.2961	0.1071	0.0183	0.0183	0.0183	0.1894	0.1071	0.0197	17
K00360	0.0221	0.0283	0.0221	0.0225	0.0221	0.0221	0.0221	0.0221	0.0225	0.0221	0.0228	4
K00362	0.3923	0.0941	0.8714	0.8853	0.5946	0.5285	0.0398	0.5946	0.8853	0.9585	0.6342	20
K00363	0.6846	0.0699	0.4961	1.1861	0.6846	0.4961	0.0214	0.4961	0.9226	0.6846	0.3655	14
K00364	0.1008	0.012	0.0579	0.3894	0.7619	0.4197	0.0281	0.2293	0.6421	0.1576	0.3959	26
K00366	0.106	0.0033	0.5064	0.2929	2.0284	0.106	0.2883	0.4194	0.7799	0.106	0.1971	16
K00367	1.0376	0.0096	0.6299	1.5467	1.6089	0.5025	0.6866	1.1529	1.4596	1.5673	0.9525	36
K00368	0.0177	0.0226	0.0177	0.1139	0.056	0.2121	0.0177	0.1121	0.018	0	0	5
K00370	1.3934	0.0841	1.0222	1.7497	1.421	0.9431	0.7099	0.631	1.6995	1.421	1.742	34
K00371	1.2298	0.0591	0.5752	1.5349	1.3848	0.1832	0.5752	0.5752	2.0739	1.118	1.7391	18
K00372	0.0132	0	0.0835	0	0.0132	0.0835	0.0132	0.0835	0.0849	0.0132	0.0863	6
K00373	0.8927	0.0536	0.3793	0.907	0.8927	0.3793	0.5235	0.3793	1.4274	0.3793	1.6476	19
K00374	1.0385	0.0599	0.4413	1.323	0.9346	0.609	0.609	0.3782	0.9496	0.5329	1.1202	17
K00375	0.1939	0.0111	0.0841	0.6857	0.5918	0.0958	0.0405	0.1895	0.346	0.4286	0.1431	59
K00376	0.034	0	0	0.2191	0.034	0	0.034	0.034	0.2191	0.034	0.2228	3
K00380	0.2865	0.0401	0.197	0.128	0.7685	0.197	0.1259	0.7685	0.5328	0.0724	0.1341	22
K00381	0.106	0.0033	0.5064	0.2929	2.0284	0.106	0.2883	0.4194	0.7799	0.106	0.1971	16
K00382	0.6185	0.3487	0.5093	1.1947	1.066	0.5799	0.3564	1.1914	1.1837	1.0084	0.6215	86
K00383	0.0935	0.0709	0.2919	0.6828	0.4519	0.249	0.0779	0.6073	0.5778	0.3201	0.5339	39
K00384	0.1305	0.0696	0.4526	0.4729	0.9652	0.2337	0.1128	0.6637	0.5914	0.1678	0.2845	58
K00389	0	0	0	0.0122	0.0763	0	0	0.012	0.0122	0.012	0.0124	6
K00390	0.1353	0.0097	0.1128	0.2848	1.505	0.1353	0.3243	0.2803	0.5388	0.1698	0.15	33
K00392	0.106	0.0033	0.5064	0.2929	2.0284	0.106	0.2883	0.4194	0.7799	0.106	0.1971	16
K00394	0	0	0	0	0.3962	0.0625	0.0625	0	0.0635	0	0	2
K00404	0.075	0.008	0.1125	0.6418	0.075	0.0396	0.1125	0.5264	0.0762	0.0198	0.2398	10
K00405	0.1741	0.008	0.075	0.5348	0.0396	0.2423	0.1741	0.7875	0.1143	0	0.0409	10
K00406	0.1583	0.0461	0.1583	0.3889	0.036	0.2203	0.2203	0.7159	0.0366	0	0.0059	11
K00407	0.0572	0	0.1083	0.1703	0.3498	0.3498	0.1083	0.4664	0.0581	0	0.0591	8
K00410	0.0354	0.0508	0.2077	0.367	0.1006	0.0354	0.0354	0.0056	0.036	0.0354	0.1095	10
K00411	0.0354	0.008	0.3613	0.1022	0.565	0.0354	0.0056	0.0056	0.1022	0.0056	0.1095	10
K00412	0.0307	0.0427	0.18	0.4975	0.0872	0.0307	0.0307	0.0048	0.0312	0.0307	0.0996	11
K00413	0.1006	0.008	0.0354	0.036	0.2077	0.1006	0.1006	0.0354	0.211	0.1006	0.0386	10
K00423	0	nan	0.0625	0.0635	0	0	0	0	0	0	0	2
K00425	0.1275	0.0179	0.1056	0.7236	1.0303	0.2973	0.3348	0.772	1.6836	0.3732	0.3571	44
K00426	0.1636	0.0407	0.248	1.4905	1.746	0.2204	0.6635	0.916	1.7739	0.504	0.3837	40
K00427	0.1053	0.023	0.051	0.2911	0.5033	0.0028	0.1053	0.1832	0.107	0.051	0.2959	18
K00428	0.0798	0.0027	0.0598	0.2749	0.2255	0.0387	0.1388	0.0798	0.3873	0.4357	0.1868	22
K00432	0.1665	0.0119	0.0612	0.462	0.3447	0.0612	0.2075	0.1064	0.5345	0.0612	0.1099	24
K00433	0.0307	0.0341	0.0048	0.0886	0.18	0	0.0307	0.0048	0.3181	0.0872	0.005	11
K00437	0.044	0.0089	0.044	0.127	0.044	0.044	0.044	0.258	0.127	0.044	0.2665	9
K00448	0.0221	0	0	0	0.0221	0	0	0	0.0225	0	0	4
K00449	0	0	0	0	0.0221	0	0	0	0.0225	0	0	4
K00450	0.0255	0	0	0.0259	0.0255	0.0255	0	0.0255	0	0.0255	0	4
K00451	0.0158	0	0.1002	0.2892	0.5874	0.1002	0.1002	0.0158	0.0161	0.0158	0.1157	5
K00453	0	0	0.034	0.0346	0	0	0	0.2157	0	0	0	3
K00455	0	0	0	0	0	0.0084	0	0	0.0085	0	0	8
K00456	0	0	0	0	0	0	0	0	0.0635	0	0	2
K00457	0	0	0.08	0.4561	0.4489	0.08	0.0282	0.165	0.1677	0.08	0.3109	12
K00459	0.002	0.0027	0.1721	0.1748	0.3626	0.0759	0.0245	0.0759	0.1398	0.013	0.0639	24
K00462	0	0	0	0	0.0221	0	0	0	0	0	0	4
K00471	0	0	0.0221	0	0.0221	0.0221	0	0	0	0	0	4
K00476	0.0508	0	0.008	0.0081	0.2979	0.008	0.2979	0.0508	0.1466	0.0508	0	9
K00477	0	0	0.1121	0	0.0177	0.0177	0	0	0.1139	0.0177	0.0211	5
K00479	0	0	0	0	0.034	0	0	0	0	0	0	3
K00480	0.0147	0	0	0.015	0.0147	0.0147	0	0	0.015	0	0	6
K00481	0	0	0.012	0.0122	0.0763	0	0.0763	0.012	0.0122	0.012	0.0136	6
K00484	0	0	0.0047	0.0852	0.0295	0.0295	0	0	0.03	0.0839	0.0305	12
K00491	0.034	0.2393	0	0.6222	0.2157	0	0	0	0.0346	0.2157	0	3
K00493	0.025	0.0277	0	0.0805	0.1585	0.0792	0.0792	0	0.161	0.025	0	5
K00496	0	0.1196	0.4895	0.4973	0.3671	0.0132	0.0132	0.0835	0.241	0.0835	0.1114	6
K00499	0	0	0.0625	0.0953	0.2693	0.0052	0	0	0.0635	0	0	12
K00500	0	0	0.0221	0.1423	0.3977	0.0221	0	0	0.4041	0.1401	0.0264	4
K00507	0	0.0283	0.3392	0.3446	0.1696	0.0416	0.1181	0.1181	0.1857	0.0066	0.0074	11
K00508	0.0177	0.0196	0	0.018	0.1121	0	0.3182	0.1121	0.018	0	0.253	5
K00520	0	0	0	0	0.0158	0	0	0.0158	0.1018	0	0.0183	5
K00523	0.002	0	0.1671	0.2964	0.4153	0.4026	0.002	0.1026	0.4822	0.0357	0.0591	23
K00524	0.0221	0.1554	0	0.4666	0	0.0221	0	0.1401	0.0259	0.0221	0.0228	4
K00525	0.0402	0.039	0.2488	1.0236	0.9328	0.7656	0.0402	0.4086	0.3182	0.4856	0.3989	51
K00526	0.0122	0.0304	0.293	1.3997	0.6185	0.7183	0.137	0.2664	0.5023	0.33	0.4735	47
K00527	0.9327	0.8239	0.2131	1.7289	1.3046	1.422	0.1465	1.6441	1.9595	1.6441	1.0645	26
K00528	0.0117	0	0.0684	0.1891	0.3303	0.1861	0.0018	0.3736	0.1891	0.0684	0.0125	24
K00529	0.0049	0	0.0049	0.005	0.0049	0.0049	0	0	0.0898	0	0.0054	12
K00534	0.5049	0	0.5049	1.1668	1.1484	0.5049	0.5049	1.1484	0.8022	0.0495	0.8155	8
K00537	0.0298	0.0043	0.4493	0.7813	1.7122	0.252	0.073	0.4083	0.7813	0.6125	0.844	58
K00543	0.0417	nan	0.0417	0.2684	0.2642	0	0.0417	0.0417	0.0423	0.0417	0.0609	3
K00544	0.012	0	0.012	0.0122	0.4469	0.0763	0	0	0.0775	0.4469	0.0124	6
K00547	0.0051	0	0.0322	0.0054	0.3284	0.0322	0.0051	0.0051	0.098	0.1888	0.0996	11
K00548	0.02	0	0.117	0.3356	0.3969	0.117	0	0.0031	0.4184	0.0567	0.0608	15
K00549	0.0804	0.0254	0.0643	0.1356	0.2524	0.2524	0.0347	0.0462	0.5093	0.2209	0.0848	29
K00554	0.0363	0.1215	0.8789	1.3874	1.7157	0.3378	0.0631	0.2628	1.9825	0.4236	0.5551	32
K00556	0.0023	0.0476	0.1496	1.5572	1.0041	0.0417	0.2339	0.1496	0.6512	0.1496	0.2416	18
K00557	0.1387	0.1422	0.2129	0.3868	0.5237	0.1214	0.0691	0.3723	0.3768	0.1387	0.1485	48
K00558	0.0594	0.007	0.1341	0.6164	0.1565	0.0456	0.3523	0.0741	0.392	0.0926	0.1845	46
K00560	0.0367	0.0452	0.0367	1.4464	1.4751	0.0294	0.3419	0.2017	0.6743	0.2017	0.2691	55
K00563	0.113	0.0034	0.113	0.4704	0.3075	0.0193	0.0548	0.113	0.3234	0.4473	0.2031	15
K00564	0.2366	0.1417	0.1454	1.6397	0.7122	0.0511	0.4896	0.3511	1.7422	0.312	0.9414	39
K00566	0.0252	0.0311	0.1351	0.2744	2.0494	0.2417	0.1689	0.29	0.3626	0.3223	0.3134	64
K00567	0.0829	0.0158	0.1615	0.5931	0.9813	0.0969	0.2809	0.1292	0.5148	0.0947	0.2961	68
K00568	0	0	0.0386	0.2201	0.3805	0.0796	0.0136	0.0386	0.2201	0.0386	0.1523	20
K00569	0	0	0.012	0.0122	0.0763	0.012	0	0.012	0	0.012	0.0136	6
K00570	0	0	0.0625	0.0635	0	0	0	0	0.0635	0	0	2
K00571	0.0259	0.0059	0.219	0.5427	1.3031	0.1421	0.1981	0.6755	0.4115	0.2409	0.1666	82
K00573	0.1458	0.0029	0.0023	0.0852	0.0838	0.0023	0.0406	0.0143	0.0145	0	0	19
K00574	0.0368	0.0219	0.2372	0.399	0.9843	0.2402	0.0368	0.3911	0.7908	0.0276	0.6381	38
K00575	0.1652	0	0.2478	0.2098	0.2487	0.0155	0.0911	0.0441	0.6875	0.2065	0.7007	20
K00588	0.0774	0.0911	0.0375	0.0809	0.4983	0.0021	0.0132	0.0375	0.2201	0.0021	0.1475	20
K00590	0.0221	0	0.0221	0.0225	0.1401	0.0221	0	0.1401	0.0225	0	0	4
K00595	0.0835	0	0.0132	0.0849	0.2372	0.0132	0.0835	0.0132	0.0849	0.2372	0.0136	6
K00598	0	0	0.0059	0.1078	0.2189	0	0	0.0374	0.3869	0.0374	0.0065	10
K00600	0.1064	0.0187	0.1242	0.7847	0.6006	0.0854	0.0854	0.0854	0.7847	0.2273	0.3908	37
K00602	0.1206	0.1416	0.0771	0.5355	0.4128	0.0443	0.0215	0.321	0.1815	0.1206	0.1292	28
K00604	0.0622	0.0442	0.0173	0.2016	0.1952	0.0173	0.0061	0.3328	0.2016	0.0972	0.1485	33
K00605	0.0655	0.0372	0.0655	0.6198	0.7649	0.0317	0.4745	0.0655	0.9546	0.0655	0.1244	23
K00606	0.3324	0.0343	0.1059	0.8871	0.2409	0.2909	0.4409	0.1059	0.6565	0.2409	0.4776	23
K00609	0.222	0.0486	0.7041	0.728	0.3785	0.222	0.2944	0.0707	0.8045	0.9191	0.4052	30
K00610	0.2077	0	0.565	0.8349	0.565	0.8218	0.1006	0.3613	0.367	0.2077	0.3731	10
K00611	0.0455	0.0887	0.0889	0.8346	0.8049	0.1338	0.1292	0.0889	0.9042	0.312	0.4184	38
K00612	0.0312	0	0	0.0318	0.0312	0	0	0	0.2013	0	0.0323	4
K00615	0.4774	0.0871	0.2143	1.0521	1.3585	0.1331	0.1165	0.2619	0.9341	0.4774	0.4734	66
K00616	0.1503	0.0748	0.3724	1.1101	1.4352	0.4096	0.1932	0.6626	1.4831	0.3395	0.5354	52
K00619	0	0	0.0354	0.1022	0.0354	0.0056	0	0.0056	0.211	0.0354	0.0366	10
K00620	0.0056	0	0.0056	0.036	0.1006	0	0	0.0056	0.211	0	0.0366	10
K00622	0	0	0	0	0.0095	0	0	0.3546	0.3603	0.0095	0.0106	7
K00625	0.0638	0.0372	0.0309	0.4285	0.0479	0.0309	0.0666	0.0309	0.318	0.0889	0.1534	23
K00626	0.0253	0.0497	0.0935	0.4929	1.3201	0.1389	0.1218	0.2748	1.023	0.0676	0.1246	87
K00627	1.0003	0.581	1.0003	2.5698	1.8261	0.6947	0.4913	1.0547	1.4394	1.1096	0.845	67
K00631	0.027	0.0052	0.0043	0.1605	0.158	0.158	0.158	0.0043	0.1605	0.0765	0	12
K00632	0.0234	0.0277	0.1279	0.2358	1.7153	0.0234	0.0566	0.4768	0.8799	0.1066	0.1382	51
K00633	0.3331	0.0157	0.0401	0.625	0.0828	0.0828	0.2808	0.0401	0.2853	0.3998	0.3581	22
K00634	0.0835	0.0163	0.0132	0.4973	0.0132	0.0132	0.0835	0.0132	0.241	0.0132	0.2449	6
K00635	0	0	0	0.0366	0	0.036	0.0114	0	0.0115	0.0114	0	11
K00638	0.009	0	0	0.0581	0.1624	0.3351	0.1083	0.1624	0.0092	0	0	8
K00639	0.3138	0.0317	0.1378	0.7557	0.2816	0.1141	0.2193	0.188	0.4213	0.9331	0.4763	46
K00640	0.048	0.031	0.2568	0.2989	0.2568	0.0782	0.1169	0.1169	0.1411	0.06	0.2579	36
K00641	0.0194	0.0234	0.1138	0.1157	0.6217	0.0552	0	0.0854	0.1157	0.1138	0.0593	16
K00645	0.0288	0.0349	0.593	1.5919	1.2925	0.1375	0.05	0.1571	1.1008	0.4126	0.2861	41
K00646	0	0	0	0.0635	0	0	0	0	0	0	0	2
K00647	0.1768	0.1698	0.1696	1.3026	0.2211	0.2653	0.2211	0.4659	0.2695	0.0731	0.7786	18
K00648	0.0136	0.1154	0.2354	1.243	0.8038	0.115	0.1111	0.2981	0.8955	0.3357	0.1228	42
K00651	0.0307	0.0054	0	0.0327	0.4897	0.0048	0.18	0.0048	0.0052	0.0307	0.0317	11
K00652	0.1749	0.0193	0.0155	0.6834	0.2387	0.0055	0.0872	0.1087	0.2764	0.566	0.257	41
K00655	0.043	0.0147	0.23	0.2374	0.5186	0.118	0.043	0.118	0.3657	0.159	0.1043	47
K00656	1.1132	0.2405	0.5147	1.6025	1.2789	1.1057	0.9583	1.1955	1.4231	0.8846	0.8429	39
K00657	0.0398	0.083	0.2243	0.6712	0.9832	0.0398	0.135	0.1083	0.2668	0.1922	0.0715	36
K00658	0.5868	0.2421	0.5792	1.5775	1.1931	0.4344	0.3036	0.7468	1.2205	0.7022	0.3639	37
K00661	0.1858	0.1001	0.0066	0.7839	0.4649	0.0066	0.326	0.0188	0.4834	0.2897	0.1965	36
K00662	0	0	0	0.0346	0	0.034	0	0	0	0	0	3
K00663	0	0.0142	0.0593	0.2798	0.1186	0.0313	0.0099	0.2753	0.8456	0.3671	0.2054	8
K00666	0.0052	0.0343	0.235	0.5212	1.226	0.0362	0.0289	0.309	0.8498	0.0436	0.3031	84
K00673	0	0.0123	0.0202	0.0903	1.4163	0	0	0.1612	1.4389	0.0202	0.2898	16
K00674	0.0744	0.0254	0.2337	0.7669	0.7412	0.1693	0.1164	0.0744	0.7669	0.31	0.3322	29
K00675	0	0	0.026	0.0264	0.1523	0.0041	0	0.4144	0.2692	0.0041	0.0047	13
K00677	0	0	0.2209	0.6163	0.4718	0.0316	0.0111	0.0651	0.2245	0.1133	0.1875	22
K00681	0.0069	0.1337	0.1594	0.2235	0.7806	0.0195	0.1366	0.0403	0.1619	0.1594	0.0435	34
K00683	0	0	0	0	0	0	0.3962	0	0	0	0	2
K00684	0	0	0.1026	0.0178	0.1026	0.0028	0.0497	0.0028	0.0505	0.0028	0.0029	16
K00685	0	0	0.012	0.0122	0.4469	0.0763	0.012	0	0.454	0	0.0124	6
K00687	0.0078	0.0087	0	0.0085	0.0495	0	0.0078	0.0078	0	0.0078	0	8
K00688	0.5724	0.038	0.5733	1.5164	1.0937	0.3736	0.9114	0.3269	1.6428	1.0026	1.2964	24
K00689	0.0255	0	0	0	0.0255	0.1618	0.0255	0	0.0259	0.0255	0	4
K00690	0	0.0059	0	0.0054	0.1888	0	0.0051	0	0.098	0.0051	0	11
K00691	0	0.0093	0	0.0085	0.0529	0	0.0265	0	0.0085	0	0.0547	8
K00694	0.0047	0	0.0047	0.1758	0.2408	0.0295	0.0047	0.0839	0.6958	0.0295	0.1787	12
K00697	0.125	0.0082	0.125	0.456	0.4488	0.125	0.7018	0.258	0.889	0.125	0.138	9
K00700	0.197	0.0414	0.0351	0.5492	0.2865	0.0019	0.0724	0.0124	0.6355	0.0724	0.4209	22
K00703	0.406	0.0201	0.0497	0.2929	0.406	0.1026	0.406	0.0175	0.2929	0.1026	0.4194	16
K00705	0.3224	0.0164	0.3893	0.9945	1.4111	0.1417	0.3893	0.2216	1.7556	1.5593	1.3842	19
K00712	0.2701	0.0534	0	0.2106	0.4795	0.2701	0.0254	0.2701	0.3431	0.0241	0.0263	18
K00720	0	0	0.0417	0.2684	0.5	0	0	0	0.1342	0.0417	0.043	3
K00721	0.1642	0.0482	0.1129	0.5039	0.3478	0.0201	0.0722	0.1129	0.2302	0.2672	0.078	33
K00745	0	0	0	0.0635	0.3962	0	0	0	0.0635	0.0625	0.0645	2
K00748	0.0018	0	0.1772	0.9493	0.7606	0.0651	0	0.1772	0.2619	0.2578	0.0689	22
K00752	0	0	0	0.1139	0.0158	0	0.0158	0.2846	0.1139	0.1002	0.0163	5
K00756	0.7432	0.0194	0.406	1.0027	0.5604	0.1785	0.2792	0.7432	1.2573	0.5604	0.2978	16
K00757	0.1475	0.0108	0.3594	1.3014	1.3934	0.106	0.3594	0.2403	0.8073	0.9869	0.8206	16
K00758	0.3348	0.0092	0.3348	0.9328	0.4305	0.0804	0.2525	0.6078	0.9212	0.3348	0.2741	31
K00759	0.0008	0.0031	0.03	0.4073	0.9871	0.0145	0.1689	0.1637	0.7504	0.0815	0.0548	40
K00760	0.1373	0.1045	0.0833	1.24	1.327	0.1006	0.1006	0.2769	0.7213	0.1356	0.3895	56
K00761	0.1144	0.0239	0.2296	0.5077	1.1845	0.0204	0.3046	0.491	0.8963	0.2296	0.6456	29
K00762	0.2078	0.0461	0.5458	1.4559	1.0717	0.3543	0.2756	0.1035	0.81	0.659	0.4744	31
K00763	0.0223	0.0543	0.046	0.5565	0.182	0.0223	0.0223	0.08	0.3452	0.1251	0.0084	28
K00764	0.0908	0.026	0.0877	0.7602	0.6845	0.0038	0.0503	0.2915	0.2434	0.2589	0.221	55
K00765	0.0308	0.013	0.0109	0.6021	0.461	0.1107	0.1107	0.1107	0.1125	0.1731	0.1199	22
K00766	0.0316	0.001	0.125	0.5672	0.7804	0.086	0.0316	0.2942	0.269	0.0716	0.2141	40
K00767	0.0014	0	0.0527	0.8555	0.3815	0.1433	0.0395	0.0527	0.4485	0.0916	0.4123	26
K00768	0.0426	0	0.132	0.4549	0.0225	0.0225	0.0225	0.0036	0.1866	0.099	0.0244	15
K00769	0.0051	0.0063	0.747	0.6506	0.5136	0.428	0.0915	0.3284	0.4349	0.0915	0.6613	11
K00772	0.3336	0.1092	0.1083	1.0898	0.5709	0.2174	0.2174	0.1125	0.7148	0.3706	0.5004	33
K00773	0.038	0.047	0.2756	0.4588	1.598	0.1035	0.1035	0.0662	0.952	0.1506	0.372	31
K00782	0.08	0	0.165	0.2916	0.287	0.0044	0.08	0.165	0.4561	0.0282	0.4636	12
K00783	0.2296	0.0892	0.2296	0.5077	1.5579	0.0204	0.3046	0.3916	0.6237	0.6032	0.1749	29
K00784	0.0237	0.0098	0.049	0.3696	0.3151	0.0851	0	0.0084	0.3696	0.0158	0.0168	30
K00785	0	0	0	0.0346	0.034	0	0	0	0	0	0	3
K00786	0.002	0	0.0746	0.3099	0.6254	0.0746	0.0127	0.0746	0.1775	0.0362	0.0386	22
K00788	0.0008	0.0271	0.0095	0.0532	0.2477	0.0222	0.0222	0.0143	0.1476	0.0804	0.0574	42
K00789	0.1392	0.021	0.4108	0.5209	0.6093	0.1392	0.3276	0.1392	0.7485	0.3276	0.5382	33
K00790	0.0916	0.0161	0.1068	0.7359	0.9447	0.047	0.0131	0.0734	1.1203	0.2579	0.4221	43
K00791	0.0065	0.047	0.3543	0.2146	0.2756	0.038	0.1035	0.0662	0.2846	0.0662	0.1581	31
K00793	0.009	0.0018	0.4892	0.3866	0.4892	0.0255	0.0525	0.0525	0.2112	0.0525	0.2191	25
K00794	0.1273	0.0015	0.2556	0.8237	1.134	0.1852	0.0468	0.0227	0.6822	0.339	0.5866	27
K00795	0.04	0.0013	0.0695	0.4822	0.9682	0.0695	0.04	0.2895	0.5924	0.1087	0.0072	30
K00796	0.0168	0.0204	0.3231	0.868	0.4976	0.4051	0.0603	0.3682	0.6206	0.0944	0.345	34
K00797	0.1552	0.0018	0.6565	0.3144	0.4603	0.3536	0.1863	0.583	0.5336	0.0764	0.5769	29
K00798	0.0054	0.0063	0.034	0.0345	0.0964	0.034	0.0054	0.0964	0.098	0	0.0351	11
K00799	0.2366	0.0984	0.4704	0.8001	0.9611	0.2169	0.2971	0.6542	1.4752	0.6561	0.4353	115
K00800	0.0006	0.0049	0.2496	0.5101	1.0075	0.064	0.1314	0.197	0.2036	0.1751	0.1373	51
K00801	0	0	0.1002	0.1018	0.1002	0	0.1002	0.1002	0.1018	0.1002	0.0183	5
K00803	0	0	0	0	0	0	0	0	0.0097	0.0095	0	7
K00805	0.003	0.0244	0.0355	0.1594	0.3109	0.0188	0.0188	0.11	0.0586	0.0533	0.055	18
K00806	0.0352	0.0074	0.3276	0.629	0.7251	0.0957	0.017	0.1921	0.3382	0.1392	0.0375	33
K00812	0.0161	0.0011	0.2787	0.6668	1.1763	0.1316	0.1316	0.1816	0.5047	0.0463	0.2254	38
K00813	0.0162	0.0016	0.1419	0.9881	0.8922	0.0699	0.0699	0.1703	0.6709	0.6003	0.3864	30
K00817	0.1137	0.0068	0.1601	0.796	0.7034	0.076	0.0162	0.0912	0.0789	0.0466	0.082	40
K00818	0.0106	0.0128	0.183	0.2364	0.7154	0.1043	0.074	0.3535	0.4295	0.0617	0.2491	59
K00819	0.0612	0.0038	0.0612	0.3493	0.6902	0.0612	0	0.0612	0.7012	0.0612	0.0632	15
K00820	0.1261	0.0386	0.0867	0.8114	0.9733	0.0867	0.2672	0.2309	1.0842	0.3722	0.7697	37
K00821	0.0692	0.0225	0.0692	0.3013	1.1471	0.1083	0.0398	0.3803	0.6466	0.1902	0.1466	36
K00822	0.0809	0	0	0.2333	0.3555	0.3298	0.0809	0.1531	0.1555	0.0128	0	8
K00823	0.0707	0.0024	0.1229	0.343	0.2796	0.0707	0.0707	0.1997	0.5199	0.053	0.0784	24
K00824	0.0529	0	0.1503	0.3152	0.0529	0.0084	0	0.0084	0.1527	0.0529	0.0093	8
K00826	0.0411	0.0133	0.2112	0.8863	0.606	0.2711	0.0395	0.1643	0.6186	0.1643	0.1323	52
K00830	0	0	0.0041	0	0.026	0	0	0.0041	0.0264	0.0041	0.1573	13
K00831	0.0016	0.002	0.1656	0.672	0.7108	0.3324	0.1059	0.0609	0.5895	0.0295	0.1794	23
K00832	0.0153	0.0095	0.1339	0.932	1.365	0.1607	0.1074	0.1607	0.6328	0.5662	0.3645	31
K00833	0.0171	0	0.0171	0.1013	0.2247	0.032	0.0353	0.064	0.1442	0.006	0.001	38
K00835	0.0354	0	0.0056	0.036	0.3613	0.0056	0.0056	0.1006	0.211	0.0056	0.0058	10
K00836	0.2011	0.0088	0.2011	0.6175	0.1341	0.2011	0.4862	0.1299	0.3791	0.1299	0.0894	10
K00839	0	0	0.012	0	0.012	0	0	0	0.0122	0	0.0788	6
K00840	0.0197	0	0.0197	0.0379	0.8595	0.0197	0.0197	0.2092	0.4638	0.0559	0.2073	18
K00841	0.0044	0.1831	0.0282	0.1758	0.287	0.165	0.165	0.0282	0.03	0.08	0.0291	12
K00842	0	0	0.0074	0.1358	0	0.0074	0.0074	0.0074	0.1358	0	0.1491	9
K00845	0.3722	0.1367	0.3864	1.6636	1.5385	0.2159	0.3541	0.7202	1.2093	0.4567	0.7006	93
K00846	0	0	0.0937	0.0053	0.1935	0.0052	0.0052	0.033	0.0053	0.033	0.0054	12
K00847	0.1363	0.0164	0.2725	0.9826	1.0787	0.0806	0.3041	0.3801	0.5265	0.6027	0.4014	48
K00848	0	0	0	0.003	0	0	0	0	0.003	0.0029	0.003	19
K00849	0.113	0.0035	0.0193	0.6492	0.6173	0.0548	0.3075	0.1966	0.8611	0.3075	0.66	15
K00850	0.3186	0.0119	0.3756	0.4394	1.2025	0.2788	0.6193	0.3756	0.644	0.1979	0.8309	24
K00851	0.2004	0.0049	0.2538	1.4077	1.5119	0.2284	0.2867	0.74	1.1931	0.3144	0.4522	51
K00852	0.2402	0.1134	0.3083	0.8391	1.2285	0.2402	0.1845	0.422	0.7224	0.4629	0.1668	50
K00853	0.0915	0.0056	0	0.0929	0.0322	0.0051	0.0051	0.0051	0.0929	0.1888	0.0333	11
K00854	0.0195	0	0.0543	0.1353	0.5669	0.0543	0.1102	0.0195	0.0719	0.1331	0.0069	45
K00855	0.028	0	0.6461	0.9354	1.4008	0.6461	0.4846	0.6282	0.8419	0.4144	0.3689	21
K00856	0	0	0	0	0.1401	0	0	0	0	0	0	4
K00857	0.1731	0.0368	0.0636	0.0321	0.461	0.1731	0.1731	0.1731	0.4794	0.0636	0.2662	22
K00858	0.0179	0	0	0.1506	0.3432	0.0063	0.0369	0.1003	0.1036	0.0179	0.0394	32
K00859	0.0631	0.0076	0.0987	0.1019	0.5204	0.1436	0.1981	0.0631	0.0651	0.1981	0.1531	32
K00860	0.027	0.0049	0.0043	0.0778	1.1443	0.0043	0.027	0.158	0.1605	0.0765	0.0044	12
K00863	0.4414	0.1064	0.1286	0.9305	1.3538	0.3133	0.6882	0.0693	0.7256	0.9806	0.7107	19
K00864	0.2917	0.042	0.1663	0.8889	1.7717	0.3325	0.2917	0.2521	1.6365	0.1663	0.5982	37
K00865	0.0375	0.0604	0.0064	0.2819	0.2796	0.0064	0.0851	0.0182	0.2125	0.1485	0.0396	35
K00867	0.163	0.0183	0.2549	0.1707	0.6786	0.3707	0.163	0.3707	0.5358	0.016	0.0483	17
K00868	0.0644	0.0075	0.1464	0.6227	1.1453	0.037	0.3102	0.1464	0.7451	0.1007	0.1512	37
K00869	0.1006	0.0414	0.0354	0.3869	0.0354	0.1006	0.0056	0.1006	0.006	0.1006	0.0386	10
K00872	0.0308	0.013	0.0636	0.3614	1.1023	0.1107	0.0636	0.0636	0.2619	0.2518	0.183	22
K00873	0.3644	0.0177	0.1034	1.1125	0.8087	0.1472	0.3644	0.2915	0.8362	0.4468	1.1517	40
K00874	0.0639	0.0012	0.1454	0.9428	0.7763	0.1454	0.1756	0.308	0.4573	0.4392	0.6298	39
K00875	0.2157	0	0.034	0.2191	0.2157	0.034	0.034	0.034	0.0346	0.2157	0.2228	3
K00876	0.1447	0.0131	0.61	0.3634	1.5468	0.5945	0.4624	0.5351	0.9754	0.3051	0.2677	23
K00878	0.0109	0.0131	0.0017	0.0322	0.0889	0	0.0638	0.0109	0.0926	0.0309	0.0319	23
K00879	0.0605	0	0.0095	0.1746	0.0605	0.0605	0.0605	0	0.1746	0.0605	0.0625	7
K00880	0	0	0.0049	0.0316	0.1904	0.0049	0.0049	0	0.005	0.0311	0.0051	12
K00881	0	0	0	0	0	0	0.034	0	0	0	0	3
K00882	0.9597	0.2952	0.534	1.7696	1.3426	0.4895	0.956	0.5409	2.1938	0.4895	1.1437	41
K00883	0	0	0.4039	0.2359	0.0396	0.2322	0	0.0396	0	0.4039	0.0409	10
K00884	0.1952	0.009	0.1952	0.5702	0.3526	0.2433	0.485	0.292	0.1983	0.0417	0.0667	23
K00885	0.2586	0.1259	0.2142	0.792	0.6703	0.2142	0.3557	0.4704	0.7737	0.4704	0.3219	26
K00887	0	0	0	0.8576	0.2902	0	0.0078	0	0.0085	0.0078	0.0512	8
K00891	0.0143	0.0061	0.313	0.2206	0.844	0.2471	0.7268	0.2136	0.6886	0.0802	0.2932	40
K00892	0.0415	0	0.2432	0.2471	0.9625	0.0415	0.0065	0.1179	0.2471	0.0415	0.1217	9
K00893	0	0.0196	0	0.1018	0.1002	0.0158	0.1002	0.0158	0.0161	0	0.0163	5
K00895	0	0	0	0	0	0.2157	0.034	0	0	0	0	3
K00897	0.008	0.0089	0.0508	0.0978	0.2979	0.0508	0.0508	0.008	0.0081	0.0508	0.0994	9
K00899	0	0	0	0	0.0625	0	0.0625	0	0	0.0625	0.0645	2
K00901	0.0495	0.0016	0.0495	1.0579	0.3588	0.024	0.0495	0.024	0.0893	0.0495	0.089	26
K00903	0	0	0	0.0318	0.0312	0	0	0	0.0318	0	0	4
K00906	0.0415	0	0.0065	0.0067	0.6617	0	0.0415	0.0065	0.4299	0.0065	0	9
K00912	0.0116	0.0023	0.0682	0.3786	0.7968	0.1187	0.0331	0.0331	0.1886	0.0682	0.0722	21
K00917	0.1061	0.2576	0.0059	0.6051	0.5955	0.1061	0.0374	0.0374	0.8801	0.1061	0.2261	10
K00919	0.0468	0.0015	0.0468	0.8237	0.9649	0.1852	0.0013	0.0814	0.1294	0.0814	0.134	27
K00925	0.1766	0.0161	0.2621	0.8767	0.9095	0.3279	0.2554	0.3655	1.4419	0.3607	0.9043	43
K00926	0.0483	0.0793	0.0234	1.4565	0.7074	0.084	0.0483	0.0082	0.7442	0.1364	0.5363	33
K00927	0.4236	0.2438	0.0363	1.3874	1.1769	0.1436	0.3378	0.4236	0.6486	0.2628	0.6703	32
K00928	0.0479	0.0153	0.3518	0.6777	0.9366	0.1721	0.0896	0.1045	0.6253	0.0896	0.4498	47
K00929	0.0625	0.0693	0.0625	0.4026	0.3962	0.3962	0.3962	0	0.4026	0.3962	0.4092	2
K00930	0.002	0.0022	0.0356	0.0361	0.1997	0.002	0	0.0734	0.0746	0.0734	0.0133	20
K00931	0.1036	0.0343	0.162	0.8871	1.2272	0.162	0.0595	0.2356	0.448	0.0288	0.3514	23
K00932	0.2919	0	0.4367	0.731	0.8394	0.7254	0.3503	0.8394	0.737	0.2919	0.5447	17
K00936	0.0255	0.1795	0.0255	0.0259	0.0255	0.0255	0.1618	0	0	0	0	4
K00937	0.0013	0	0.0688	0.0873	0.2361	0.0516	0.0239	0.0688	0.0699	0.0371	0.0747	29
K00938	0	0.0065	0.0056	0.038	0.0056	0	0	0.0056	0.1078	0.0354	0.0058	10
K00939	0.0631	0.0076	0.2628	0.7719	1.3441	0.1436	0.0631	0.3378	1.2148	0.2628	0.1531	32
K00940	0.4375	0.1264	0.3489	0.546	1.2155	0.3489	0.2046	0.0652	0.6594	0.2046	0.3665	32
K00941	0.0062	0.0012	0.0503	0.3133	0.345	0.0062	0.001	0.001	0.2106	0.0819	0.0184	35
K00942	0.2013	0.0447	0.0179	0.546	0.2373	0.1003	0.001	0.0641	0.1506	0.0179	0.2149	32
K00943	0.001	0.0076	0.0176	0.1482	0.2628	0.0176	0.1436	0.0631	0.2045	0.0062	0.0066	32
K00945	0.0393	0.008	0.0191	0.3788	0.953	0.2148	0.0684	0.1557	0.5834	0.1557	0.1666	31
K00946	0	0.0026	0.0384	0.1401	0.2157	0.0793	0.0021	0.1379	0.0137	0.0793	0.0148	19
K00948	0.0505	0.0173	0.1148	0.6175	1.2438	0.079	0.2432	0.2432	0.629	0.2432	0.5925	40
K00949	0.0429	0.003	0.0429	0.2101	0.5697	0.0024	0.0286	0.0429	0.0158	0.0151	0.0456	18
K00950	0.068	0.0228	0.1023	0.5907	0.617	0.1809	0.0121	0.0706	0.2163	0.1194	0.2873	48
K00951	0.0274	0.0549	0.2089	0.8706	0.7445	0.0342	0.0095	0.0148	0.4265	0.1466	0.2228	59
K00954	0.001	0.0076	0.0363	0.5372	0.5204	0.0631	0.0363	0.0363	0.2712	0.001	0.0187	32
K00955	0.02	0.0036	0.0031	0.3234	1.0896	0.02	0.02	0.117	0.2068	0.0567	0.1254	15
K00956	0.02	0.0036	0.0031	0.3234	1.0896	0.02	0.02	0.117	0.2068	0.0567	0.1254	15
K00957	0.0532	0.0034	0.0187	0.1939	1.0215	0.0187	0.1908	0.2984	0.3032	0.0532	0.057	16
K00958	0.0255	0	0.0255	0.0259	0.1618	0.0255	0	0.0255	0.0259	0.0255	0.0264	4
K00960	0.0964	0.0073	0	0.0054	0.199	0.0054	0.0054	0.0054	0.098	0.034	0.0372	11
K00962	0.0062	0.0076	0.2628	0.9073	1.1769	0.0631	0.0176	0.001	0.7719	0.5204	0.2803	32
K00963	0.0309	0.0045	0.0503	0.9834	0.355	0.3586	0.1251	0.0386	0.7608	0.1061	0.6231	54
K00965	0.3539	0.0256	0.5148	0.523	0.5148	0.063	0.4413	0.1301	0.9574	0.5148	1.2513	14
K00966	0.0078	0	0.1406	0.0503	0.1406	0.0078	0	0.0078	0.0079	0	0	8
K00968	0.2846	0.3157	0	0.1018	0.1002	0	0.0158	0	0.2892	0.0158	0.0163	5
K00969	0	0.012	0.124	0.7168	1.1446	0.1027	0.1027	0.1027	0.607	0.3213	0.0736	41
K00970	0.0042	0	0.0669	0.4509	0.5624	0.1384	0.2608	0.1174	0.4099	0.0833	0.2507	48
K00971	0	0.017	0.0021	0.1775	0.2614	0.0373	0.0132	0.0021	0.0783	0.0249	0.0141	22
K00972	0.034	0	0	0	0.2157	0	0	0.2157	0	0	0	3
K00973	0	0.0019	0.2421	0.677	0.3939	0.1064	0.0851	0.0296	0.5345	0.0104	0.0114	24
K00974	0.0031	0	0.0881	0.5398	0.8293	0.221	0.2203	0.1038	0.5096	0.0625	0.4126	63
K00975	0.6065	0.1082	0.0942	0.5581	0.8	0.0942	0.1639	0.1639	0.8303	0.3195	0.4812	18
K00978	0.0043	0	0.2779	0.1217	0.4515	0.0273	0	0.0774	0.1623	0.0273	0.0843	13
K00979	0.0339	0	0.0699	0.9341	0.8165	0.0119	0.0339	0.0699	0.4574	0.1216	0.4046	21
K00980	0.1179	0.1387	0.0065	0.1197	0.2432	0	0.0065	0.0065	0.2471	0.0415	0.0429	9
K00981	0.0008	0.0182	0.1228	0.3743	0.4081	0.0844	0.015	0.2248	0.0872	0.031	0.0057	38
K00982	0.0937	0	0.0025	0.259	0	0.0454	0.016	0.0025	0.0461	0.0025	0.0176	17
K00983	0.0026	0.0036	0.0164	0.1763	0.0464	0.0026	0.0464	0.0959	0.1014	0.0164	0.0028	19
K00984	0.0113	0.0397	0	0.0115	0.0113	0	0.0113	0.0358	0.2065	0.0113	0.325	7
K00986	0.181	0.0031	0.0483	0.4152	0.0998	0.0483	0.2256	0.3948	0.1014	0.0322	0.0029	19
K00989	0.0116	0	0.27	0.9945	1.9222	0.4943	0.0116	0.4943	0.5022	0.1187	0.1289	21
K00990	0.0135	0	0.3138	0.9407	0.0135	0.2157	0.0384	0.1379	0.2192	0.0384	0.0866	19
K00991	0.0864	0.0279	0.0497	0.8737	1.1362	0.1351	0.0241	0.1351	1.2221	0.1965	0.286	27
K00992	0.0095	0	0.1718	0.0097	0.1718	0.0095	0	0.0095	0.0097	0	0	7
K00995	0.0114	0.0286	0.2254	0.4663	0.3102	0.3143	0.0933	0.0966	0.2042	0.041	0.0854	50
K00996	0.012	0	0	0.0775	0.0763	0.012	0	0	0.22	0.012	0.0788	6
K00997	0.0015	0.0116	0.0559	0.4199	0.0972	0.0095	0.152	0.0095	0.3166	0.0271	0.3218	24
K00998	0.1006	0	0.2077	0.367	0.0354	0.8218	0.2077	0.3613	0.1022	0.0056	0.1039	10
K01000	0.0009	0.0074	0.0352	0.5806	0.1392	0.0352	0.0798	0.006	0.9589	0.0957	0.1273	33
K01002	0.0241	0	0.0685	0.1437	0.0685	0.0241	0.1414	0.3206	0.3909	0.0241	0.0708	14
K01003	0	0	0	0	0.0884	0	0.0884	0	0	0	0	2
K01004	0	0	0.0221	0	0.0221	0	0	0	0	0	0	4
K01006	0.012	0	0	0.22	0.2165	0.0763	0.0763	0	0.454	0.2165	0.4615	6
K01007	0.131	0.0161	0.0753	0.8937	0.7015	0.131	0.131	0.131	0.5544	0.0753	0.4492	20
K01008	0.0607	0	0.0214	0.2216	0.1254	0.0607	0.0607	0.1254	0.0617	0.2181	0.2252	14
K01011	0.1766	0	0.408	1.5844	1.5595	0.4042	0.4287	0.4673	0.9516	0.2818	0.299	42
K01012	0	0	0.1348	0.0244	0.2705	0	0	0.1348	0.0503	0.0085	0.1449	26
K01023	0.011	0.0123	0	0.2085	0.07	0	0	0.07	0.0112	0.1326	0.0114	8
K01026	0	0	0	0	0.044	0	0	0	0.0447	0	0	9
K01027	0	0	0	0.0478	0.0074	0.0074	0.0471	0.0471	0.0075	0.1336	0.0077	9
K01028	0	0.008	0	0.3869	0.5955	0.0059	0.0059	0.1061	0.1078	0.0374	0.0409	10
K01029	0	0.0067	0	0.3181	0.4897	0	0	0.0048	0.0886	0	0.0333	11
K01031	0	0	0.0431	0.0829	0.1263	0.0068	0.0216	0.0816	0.1925	0.0816	0	13
K01032	0	0.0065	0.0334	0.1492	0.4427	0.0053	0.0053	0.0949	0.1492	0.0053	0.0054	15
K01034	0	0	0	0.0538	0.0529	0.0084	0.0529	0.0084	0.0085	0.0084	0	8
K01035	0	0	0	0.0929	0.0915	0	0	0.0051	0.0052	0	0.0052	11
K01039	0	0	0	0.0346	0.034	0	0	0	0	0	0	3
K01040	0	0	0	0	0.0625	0	0	0	0	0	0	2
K01042	0.0398	0.0028	0.3248	0.33	0.5946	0.0398	0.2233	0.0821	0.33	0.5946	0.6141	20
K01046	0.0245	0.0922	0.0758	0.372	0.7245	0.1319	0.0129	0.2572	0.372	0.2143	0.291	25
K01048	0.0016	0	0.0612	0.0622	0.2506	0.1064	0	0.0016	0.1409	0.0016	0.0017	24
K01051	0.3546	0	0.0095	1.4256	0.9647	0.6168	0.6168	0.3546	0.9801	0.9647	0.0625	7
K01053	0	0.0062	0.1451	0.0335	0.4386	0.0052	0.0052	0.033	0.342	0.1935	0.0341	12
K01055	0.0012	0.028	0.1864	0.4047	0.603	0.0317	0.0012	0.0792	0.108	0.0633	0.0013	35
K01056	0.0176	0.0447	0.3378	0.5372	1.0219	0.1436	0.0176	0.1981	0.5372	0.1436	0.1531	32
K01057	0.073	0.0522	0.3907	0.5091	0.6987	0.3907	0.1427	0.501	0.5656	0.1189	0.0993	28
K01058	0.0048	0	0.0307	0.0886	0.18	0.0307	0.0048	0.0307	0.3181	0.3131	0.0901	11
K01060	0	0.0377	0.034	0.6222	0.2157	0	0.034	0	0.6222	0.034	0.2228	3
K01061	0.0017	0	0.1093	0.111	1.1057	0.0107	0.0874	0.2485	0.6865	0.0628	0.012	29
K01066	0.0731	0	0.1658	0.1684	0.3495	0.0731	0.0731	0.6987	0.6227	0.0354	0.1419	24
K01067	0	0.047	0	0.0064	0.0396	0.0062	0.0062	0.0396	0.0064	0.0396	0	10
K01069	0.0909	0.1474	0.04	0.6806	0.8696	0.1665	0.0625	0.7017	0.5023	0.1926	0.361	54
K01070	0.0707	0.1953	0.2563	0.3246	0.2136	0.2563	0.0161	0.0456	0.4573	0.1639	0.0026	18
K01071	0.003	0.0036	0.003	0.0379	0.2494	0	0.003	0.0188	0.01	0.0825	0.0367	18
K01073	0.1473	0.0787	0.2034	0.7241	0.5953	0.2397	0.1473	0.1013	0.5427	0.2697	0.2145	36
K01075	0.0611	0.0029	0.2216	0.3275	0.1417	0.7586	0.2216	0.3224	0.7708	0.0815	0.2355	19
K01077	0.0549	0.0677	0.1245	0.0558	0.0549	0.0266	0.0549	0.0549	0.027	0.0266	0.01	29
K01078	0.0336	0.0914	0.1884	0.2784	0.6616	0.0693	0.1884	0.1884	0.6552	0.157	0.3013	23
K01079	0.0012	0.0095	0.1806	0.129	0.1035	0.0828	0.0456	0.0794	0.1876	0.1242	0.1311	30
K01080	0	0	0.0625	0	0.0625	0	0	0	0	0.0625	0	2
K01081	0.1529	0.0528	0.3788	1.2746	0.8874	0.4144	0.7095	0.249	0.8064	0.3788	0.4392	56
K01082	0.0025	0	0.0454	0.1656	0.6786	0.0454	0.016	0.163	0.259	0.0025	0	17
K01085	0.2069	0	0.0353	0.3656	0.1002	0.1002	0.8185	0.3598	0.4764	0.0353	0.0365	12
K01086	0	0	0	0.0775	0.0763	0	0.012	0	0.0122	0	0	6
K01087	0.0056	0	0.0354	0.367	0.565	0.0354	0.8218	0.2077	0.574	0.1006	0.3933	10
K01089	0.2518	0.002	0.0109	0.755	0.2518	0.0636	0.1107	0.0308	0.2559	0.0109	0.1875	22
K01090	0.0337	0.1207	0.0782	0.379	0.3535	0.0521	0.0782	0.0178	0.3139	0.4268	0.0282	19
K01091	0.069	0.0118	0.0553	0.5199	0.7085	0.1946	0.1146	0.1111	0.5973	0.0972	0.2315	61
K01092	0.2314	0.0883	0.1302	1.5207	0.728	0.472	0.1754	0.5721	0.694	0.4815	0.0793	44
K01093	0	0	0	0	0.012	0	0.0763	0	0.0122	0.012	0.0124	6
K01095	0	0.0747	0.162	0.2394	0.854	0.1036	0.0595	0.0102	0.2394	0.162	0.2488	23
K01096	0.0023	0.0506	0.1496	0.4771	0.8008	0.2339	0.0417	0.0417	0.0874	0.0147	0.2486	18
K01101	0	0.0028	0.0454	0.1707	0.163	0.2549	0.016	0	0.0475	0.0454	0.0968	17
K01104	0.1442	0.0827	0.0459	0.4004	0.5113	0.0367	0.0896	0.2803	0.6777	0.1442	0.1546	47
K01113	0.034	0.2393	0	0.0346	0.034	0.034	0	0.034	0	0	0	3
K01114	0.0178	0.0594	0.1042	0.0513	0.2946	0.0028	0.0028	0.0178	0.1921	0.2946	0.3873	21
K01117	0.0312	0.2198	0.1981	0.2013	0.1981	0.0312	0	0	0.381	0.375	0.2046	4
K01118	0.0874	0.1056	0.1092	1.6842	0.3	0.733	0.4042	0.4042	0.677	0.0628	0.4825	24
K01119	0.3579	0.0402	0.6826	1.4527	1.0388	0.4474	1.041	0.143	0.7796	0.2748	0.6537	34
K01120	0	0	0.0625	0.4026	0.3962	0	0	0.0625	0.0635	0	0.0913	2
K01126	0.1488	0.0274	0.9291	0.9014	0.9287	0.1963	0.3695	0.3743	0.5832	0.3695	0.2382	58
K01129	0.0332	0.0022	0.0514	0.1945	0.4409	0.0018	0.0117	0.0685	0.2829	0.0332	0.0362	22
K01130	0.0707	0	0.1229	0.1953	0.3858	0.006	0.1922	0.1922	0.1953	0.1922	0.1314	24
K01133	0.1832	0	0.1053	0.1861	0.1832	0.018	0.1832	0.2865	0.0518	0.1832	0.1088	18
K01134	0	0	0	0.0259	0	0	0	0	0.0259	0	0	4
K01138	0.0397	0	0.0552	0.1637	0.1346	0.0068	0.0397	0.0397	0.1403	0.1346	0.041	37
K01139	0.011	0.0136	0.1243	0.6287	0.6081	0.0396	0.011	0.0039	0.3757	0.1908	0.2035	51
K01141	0.0043	0	0.0043	0.2792	0.0765	0.0043	0	0	0.0274	0.027	0.0791	12
K01142	0.0009	0.0072	0.2839	0.3718	0.3236	0.0922	0.0589	0.3955	0.2255	0.185	0.123	36
K01143	0	0	0	0	0	0	0	0	0.0346	0	0.0351	3
K01144	0	0.004	0.0035	0.0235	0.0222	0.0035	0.0035	0.0035	0.0037	0.0222	0.0678	14
K01146	0	0	0.0495	1.6103	0.0078	0.2902	0	0.2902	0.513	0.0078	0.2998	8
K01147	0.4012	0.016	0.3994	0.694	0.5721	0.2314	0.1078	0.3583	0.2989	0.5721	0.3342	44
K01150	0.0415	0	0.6617	0.2471	0.4231	0.2432	0.0065	0.2432	0.6723	0.1179	0.2512	9
K01151	0.0214	0.0237	0.1254	1.1861	0.4961	0.2181	0.0214	0.4961	0.3465	0.1254	0.0651	14
K01152	0.0884	0	0	0.2847	0	0	0.2802	0.2802	0.0898	0.0884	0	2
K01153	0.3211	0.0361	0.0519	1.0263	0.4773	0.0812	0.2502	0.0812	0.886	0.0844	0.4054	44
K01154	0.0423	0.012	0.0529	0.2649	0.2907	0.0423	0.2584	0.0423	0.2349	0.098	0.2335	45
K01155	0.0352	0.1126	0	0.4738	0.0352	0	0.0666	0.0352	0.4291	0.1435	0.6371	13
K01156	0.0028	0	0.1445	0.1934	0.1445	0.0089	0.1883	0.2825	0.1548	0.0779	0.1072	20
K01159	0.0308	0.0389	0.1107	0.755	0.7431	0.0308	0.0636	0.2518	0.2559	0.0636	0.2728	22
K01160	0	0	0	0.0033	0.0033	0.0033	0.0033	0	0.0033	0.0033	0	19
K01163	0	nan	0	0	0	0	0	0	0	0	0.0645	2
K01166	0.0048	0	0	0.0049	0.0872	0.0307	0	0.0307	0	0.0048	0	11
K01169	0.0078	0	0	0.0079	0.1406	0.0495	0	0.0495	0	0	0	8
K01173	0.044	0	0.125	0	0.125	0.044	0.125	0.044	0.127	0.125	0.0455	9
K01174	0.0532	0.1263	0.0532	0.1551	0.1097	0.1145	0.0532	0.003	0.2021	0.0354	0.085	16
K01175	0	0	0	0.211	0.0354	0	0.0056	0	0.367	0.0354	0.3731	10
K01176	0.1895	0.0225	0.069	0.6016	1.1393	0.1895	0.1895	0.3788	1.0222	0.1914	0.2439	38
K01178	0	nan	0.2642	0.0423	0.1321	0	0	0.0417	0.2684	0.1321	0.1929	3
K01179	0.0712	0.0368	0.2021	0.313	0.2021	0.1286	0.0887	0.071	0.5821	0.2338	0.2872	48
K01182	0.4955	0.2065	0.1551	1.1626	1.4363	0.119	0.3269	0.4404	1.6428	0.5733	1.1296	24
K01183	0.0728	0.0246	0.0948	0.5663	0.9472	0.2693	0.1999	0.1999	0.4061	0.1655	0.0831	37
K01185	0.2415	0.2757	0.0442	0.183	0.2491	0.0214	0.1003	0.175	0.0462	0.1003	0.0654	35
K01186	0.0255	0.0283	0.1618	0.0259	0.0255	0.0255	0.0255	0.0255	0.4666	0.0255	0.0264	4
K01187	0.3001	0.2363	0.1092	0.3049	0.3509	0.1424	0.0628	0.3001	0.4159	0.6756	0.3099	27
K01190	0.0197	0.0036	0.0559	0.2801	0.1606	0.0865	0.0865	0.0197	0.172	0.0373	0.2701	18
K01191	0.0062	0	0.0062	0.2522	0.2322	0.0062	0.0062	0.0062	0.1222	0.0062	0.0069	10
K01193	0.0959	0.1926	0.0959	0.6527	0.3251	0.0959	0.6943	0.1668	0.5536	0.1668	0.2693	19
K01194	0.0131	0	0.0131	0.3773	1.118	0.107	0.6436	0.3714	0.8835	0.1395	0.2711	27
K01195	0	0	0	0.0664	0.1718	0	0.0095	0	0.0105	0.0095	0.0099	7
K01200	0.0424	0.1334	0.0424	0.6175	0.4318	0.0424	0.0067	0.1203	0.4738	0.3454	0.2676	10
K01207	0.0251	0.0017	0.0389	0.709	0.4954	0.0014	0.0519	0.0044	0.2577	0.0168	0.1905	27
K01208	0	0	0	0.0225	0.0221	0	0	0.0221	0.1423	0.1401	0.0228	4
K01212	0	0.0089	0.0471	0.0478	0.0471	0.0471	0.0074	0.0471	0.0478	0.0471	0.0486	9
K01215	0.006	0.0423	0.006	0.7028	0.6315	0	0.0381	0.1083	0.451	0.1083	0.3211	12
K01218	0.1355	0.1681	0.0358	0.1377	0.1355	0.0358	0.1355	0.0358	0.1377	0.0716	0.14	7
K01220	0.0529	0.0587	0.0529	0.4738	0.0529	0.0529	0.0084	0.0084	0.165	0.1503	0.0086	8
K01222	0.0355	0.0208	0.003	0.02	0.003	0	0.1531	0.0355	0.02	0.0188	0.0031	18
K01223	0.0535	0.0057	0.0429	0.8875	0.482	0.2945	0.1016	0.0862	0.7516	0.4079	1.4441	52
K01224	0	0	0.0625	0.0635	0.0625	0	0	0	0	0.0625	0	2
K01226	0.3523	0.1716	0.1241	1.0202	1.5726	0.1489	0.3083	0.5228	1.5232	0.5233	0.8284	30
K01227	0.4648	0.2713	0.2798	0.8407	0.3379	0.2244	0.1148	0.1435	0.7356	0.2816	0.1216	24
K01232	0	0	0	0	0	0	0	0	0	0	0.0323	4
K01234	0.0354	0.0062	0.0056	0.1022	0.0354	0.0354	0.0354	0.2077	0.367	0.3613	0.1039	10
K01236	0	0.0082	0	0.1466	0.1336	0	0	0	0.3027	0.0471	0	9
K01239	0.3243	0.0015	0.3203	1.3525	0.3604	0.2377	0.2402	0.4757	0.7408	0.8035	0.6363	33
K01241	0.0214	0.0039	0.4961	0.3596	0.4961	0.4961	0.0034	0.4961	0.1322	0.0607	0.2252	14
K01243	0.0188	0.023	0.001	0.9073	0.5167	0.0066	0.0188	0.0066	0.3363	0.1315	0.3357	32
K01246	0.046	0	0.0223	0.6836	0.182	0.0012	0.046	0.1251	0.3452	0.0078	0.086	28
K01247	0.0031	0	0.1138	0.056	0.3861	0.0552	0.0552	0.0031	0.1157	0.0031	0.0033	16
K01250	0.1376	0	0.1721	0.9246	0.3003	0.2574	0.259	0.4275	0.9217	0.6445	0.6656	24
K01251	0	0	0.1503	0.1527	0.3103	0.0084	0	0.0084	0.0085	0.1503	0.0647	8
K01252	0	0	0.8662	0	0.1061	0.3808	0	0.8662	0.038	0	0.0386	10
K01253	0.0146	0	0	0.0148	0	0.0146	0	0.0924	0	0	0	7
K01255	0.115	0.0037	0.7757	1.476	0.8353	0.5489	0.2455	0.1851	0.9856	0.115	0.2375	38
K01256	0.1015	0.0119	0.1587	0.3237	0.3756	0.1587	0.0016	0.2788	0.201	0.1587	0.3451	24
K01258	0.288	0.0515	0.288	1.0896	0.8029	0.7924	0.388	0.6397	0.9219	0.5051	0.4007	25
K01259	0.1058	0.1255	0.2906	0.6773	0.5096	0.1058	0.0016	0.0608	0.111	0.2406	0.021	27
K01261	0.1927	0.0276	0.1927	0.0718	0.1038	0.1927	0	0.0037	0.1112	0.1927	0.1507	15
K01262	0.0806	0.0043	0.1946	0.9011	0.5441	0.1946	0.0099	0.0973	0.5215	0.1946	0.822	57
K01263	0.3138	0.0438	0.3138	0.5835	0.5743	0.5743	0.2157	0.5743	0.5835	0.3138	0.4472	19
K01265	0.0505	0.0061	0.005	0.318	0.464	0.1148	0.0218	0.3081	0.1636	0.0505	0.0702	40
K01266	0.0417	0	0.0417	0.0423	0.0417	0.0417	0.0417	0.0417	0.0423	0.0417	0	3
K01267	0	0	0.0809	0	0	0	0.0255	0	0	0	0	4
K01269	0.1621	0.1016	0.2026	0.1727	0.2641	0.0874	0.0031	0.0199	0.421	0.2641	0.0946	17
K01270	0.1524	0.0018	0.0271	1.1147	0.5945	0.2216	0.3058	0.127	0.375	0.2294	0.2289	25
K01271	0.1469	0.0292	0.2212	1.5658	0.7501	0.2212	0.1633	0.2647	0.7976	0.2867	0.9162	85
K01273	0	0.0163	0	0.0134	0.2372	0	0.0132	0.0835	0.0134	0.0132	0.0136	6
K01274	0.0187	0.0035	0.1097	0.5527	0.7063	0.1097	0.003	0.0823	0.2622	0.199	0.2045	16
K01281	0	0.0163	0	0.0949	0.0132	0	0	0.0835	0.015	0.0835	0.0136	6
K01284	0.4613	0.0365	0.7401	1.5605	0.4485	0.4613	0.3381	0.5189	0.1711	0.1684	0.4902	25
K01286	0.0819	0.0117	0.1453	0.9439	0.7465	0.0523	0.0682	0.2555	0.4952	0.0419	0.0913	42
K01295	0.1618	0	0.4593	0.0259	0.0255	0	0.0255	0.1618	0.1644	0.1618	0	4
K01297	0	0.0506	0.0025	0.1612	0.1587	0.0156	0.0025	0.0442	0.1612	0.0156	0.0025	18
K01299	0.0095	0	0.0095	0.0615	0.0605	0.0605	0	0.0095	0.0097	0.0095	0.0675	7
K01304	0.0048	0.0054	0	0.5218	0.0048	0	0.0048	0	0.3337	0.0307	0.0901	11
K01305	0.1002	0	0.2846	1.0381	0.5874	0.2846	0.0158	0.0158	1.0381	0	0.2939	5
K01312	0.0884	0	0.0884	0.2847	0.0884	0.0884	0.2802	0.0884	0.0898	0	0.0913	2
K01318	0.0313	0	0.0313	0.005	0.0049	0	0.0049	0.0313	0.0904	0.0049	0.0051	16
K01322	0.0187	0.0216	0.1097	0.054	0.1908	0.0187	0.0532	0.0532	0.8073	0.0187	0.0882	16
K01325	0.0884	0	0.0884	0.2847	0.0884	0.0884	0.2802	0.0884	0.0898	0	0.0913	2
K01337	0	0	0	0	0.0625	0	0	0	0.0635	0	0	2
K01338	0.0519	0.0018	1.2781	1.0084	0.2832	0.2478	0.0902	0.2832	0.6927	0.2478	0.1859	27
K01342	0	0.0693	0.0625	0.4026	0.0625	0	0.3962	0	0.0635	0.3962	0	2
K01347	0	0	0.0066	0.1238	0.0066	0.0416	0.0066	0.0066	0	0.0066	0.043	11
K01354	0.0354	0.0393	0.1006	0.036	0.2077	0.0354	0.1006	0.0056	0.8349	0	0.0366	10
K01355	0	0	0.0221	0.0225	0.1401	0.0221	0.1401	0.0221	0.0225	0.1401	0.1671	4
K01356	0.0109	0.0021	0.0666	0.8529	0.3487	0.1111	0.1737	2.5403	0.2567	0.0479	0.1891	23
K01358	0.1209	0.0852	0.146	0.6036	0.2213	0.0831	0.0306	0.0831	0.3013	0.1967	0.2098	38
K01361	0	0.6072	0.0934	0.1096	0.2652	0.0147	0.0147	0.0934	0.1096	0.0147	0.0913	6
K01364	0	0	0	0.2847	0	0	0	0.2802	0.2847	0	0.2894	2
K01372	0	0.0133	0	0.0849	0.2165	0.012	0.0763	0	0.0849	0.4469	0.0788	6
K01387	0	0	0.0417	0	0.5	0	0.0417	0.0417	0	0.0417	0	3
K01389	0.0508	0.1068	0.0508	0.2487	0.3109	0.008	0.0508	0.0508	0.0566	0.0508	0	9
K01390	0.0625	0.4396	0	0.0898	0.0625	0	0.0625	0.0625	0.0898	0.3962	0.4092	2
K01392	0.0884	0.0981	0	0.0898	0.0884	0	0.0884	0.2802	0.0898	0	0.0913	2
K01399	0.0049	0.0062	0.0884	0.0898	0.3173	0.0884	0.0884	0.0884	0.7334	0.0049	0.1998	12
K01400	0.0049	0.0392	0.0311	0.0898	0.3173	0.0884	0.0884	0.1824	0.7334	0.0049	0.1998	12
K01401	0.0049	0.0392	0.0311	0.0898	0.3173	0.0884	0.0884	0.1824	0.7334	0.0049	0.1998	12
K01406	0	0	0	0.0635	0.0625	0	0	0	0.0635	0.3962	0.0645	2
K01407	0	0	0.0605	0.1746	0.1718	0.0605	0	0.0095	0.1746	0	0.1774	7
K01408	0	0	0.0095	0.1746	0.1718	0.0605	0	0	0.3603	0	0.0625	7
K01409	0.1351	0.0673	0.0908	0.5139	0.816	0.2604	0.212	0.7775	0.7133	0.1351	0.4956	72
K01414	0.1417	0.048	0.7586	1.4336	0.5901	0.3224	0.3224	0.6828	0.144	0.2216	0.3426	19
K01415	0.0424	0.0961	0.1203	0.2043	0.2591	0.0067	0.0424	0.1203	0.0465	0.0424	0	10
K01419	0.4046	0.0716	0.9674	0.814	1.1513	0.5201	0.5201	1.3532	0.814	0.6522	0.2332	24
K01420	0.0398	0.0225	0.5304	1.2516	0.8409	0.3807	0.1125	0.8358	1.0728	0.2243	0.6203	36
K01421	0.0396	0.3585	0.4211	0.351	0.3231	0.0062	0.1741	0.0062	0.043	0.0198	0.1162	10
K01424	0.3307	0.0297	0.7152	1.6247	1.8868	0.402	0.5684	0.823	0.6872	0.7152	1.073	50
K01425	0.019	0.0035	0.0836	0.3202	0.1115	0.0836	0.036	0.194	0.4641	0.054	0.1674	17
K01426	0.016	0.0577	0.3149	0.3289	0.8567	0.0458	0.0747	0.0747	0.4587	0.0896	0.1478	47
K01428	0.0043	0	0	0.2792	0.027	0	0.0043	0.027	0.0043	0.158	0.0291	12
K01429	0.0065	0.0082	0	0.2471	0.1179	0.0065	0.0065	0.0065	0.2471	0.1179	0.0429	9
K01430	0.0872	0.0427	0.0048	0.0886	0.0872	0.0307	0.0307	0.0307	0.0886	0.0872	0.0317	11
K01432	0.017	0	0	0	0.1078	0.017	0.017	0.2041	0	0	0	6
K01433	0	0	0.0375	0.1368	0.7207	0.0774	0.0132	0.0375	0.5695	0.0132	0.3255	20
K01434	0.011	0.0142	0	0.0112	0.011	0	0	0	0	0	0.0114	8
K01436	0.037	0.0328	0.0387	0.3196	0.4363	0.084	0.0515	0.1264	0.2423	0.084	0.0191	43
K01438	0.0254	0.0111	0.4395	0.2546	0.6896	0.1427	0.0014	0.2864	0.2108	0.0254	0.5317	28
K01439	0.0753	0.0881	0.1715	0.5336	0.7678	0.0904	0.0604	0.1985	0.7934	0.3195	0.2652	45
K01442	0.0964	0.2342	0.0964	0.2022	0.7875	0.034	0.0964	0.5414	0.098	0.0964	0.1056	11
K01443	0.1216	0.053	0.2877	0.7415	0.5875	0.0335	0.244	0.4743	0.3359	0.2877	0.2253	30
K01446	0.5163	0.2089	0.2686	0.4755	0.4462	0.2686	0.1436	0.1796	0.3457	0.2686	0.1556	25
K01447	0.0909	0.1107	0.3021	0.681	1.1741	0.2195	0.1098	0.2439	0.6856	0.8127	0.1752	55
K01448	0.1196	0.0008	0.084	1.0316	0.2368	0.1595	0.098	0.1353	0.1912	0.012	0.1054	52
K01451	0.0528	0.021	0.1831	0.2951	0.7806	0.1072	0.086	0.1831	0.2959	0.1072	0.0196	42
K01452	0	0	0.1718	0.0097	0.6168	0.0605	0	0.0605	0.1746	0.0095	0.0675	7
K01455	0.0204	0	0.3792	0.5779	0.5688	0.1294	0.0204	0.0204	0.2489	0	0.253	5
K01457	0.3288	0	0.0214	0.7986	0.5895	0.1501	0.1204	0.0616	0.1525	0.077	0.0655	36
K01458	0.0126	0	0.0126	0	0.6528	0.0801	0	0.0126	0.4766	0	0	7
K01459	0.1002	0	0.1002	0	0.1002	0.0158	0.0158	0.1002	0.1018	0.0158	0.0163	5
K01460	0.1982	0	0.053	0.8252	0.3707	0.053	0.2478	0.053	0.3021	0.1521	0.3853	19
K01461	0	0	0	0.0259	0.0255	0	0	0	0.0259	0	0.0264	4
K01462	0.184	0.2265	0.0672	0.4505	0.5585	0.0672	0.043	0.1789	0.1899	0.0838	0.1696	47
K01464	0	0	0	0.008	0.0079	0.0079	0	0	0.0509	0	0.0518	10
K01465	0.0847	0.0256	0.155	0.5452	0.7094	0.1377	0.0372	0.1168	0.2947	0.1022	0.129	57
K01466	0	0	0	0.0044	0	0	0	0	0.0044	0	0.0044	13
K01467	0.0126	0.0144	0.302	0.2646	0.1671	0.1026	0.302	0.0737	0.2191	0.0357	0.0382	23
K01468	0.0043	0.0052	0.027	0.2792	1.1443	0.027	0	0.0765	0.6351	0.0765	0.0291	12
K01469	0.034	0	0.034	0	0.2157	0	0	0.034	0.0346	0	0	3
K01470	0.0255	0.0283	0.1618	0.0259	0.0809	0.0255	0.0255	0.0255	0	0.3062	0.0323	4
K01473	0	0	0.0221	0.0225	0.0221	0	0	0.0221	0.0225	0	0	4
K01474	0.0084	0	0.1503	0.0085	0.8441	0.0084	0.0084	0.1503	0.1527	0.0084	0.0591	8
K01476	0.1428	0.0027	0.0821	0.537	1.0793	0.4483	0.1428	0.3248	0.699	0.1428	0.2876	20
K01477	0	0	0.1618	0.0259	0.1618	0.0255	0	0	0.0259	0.0255	0.0264	4
K01478	0.0567	0.1402	0.0567	1.3096	0.639	0.3183	0.3183	0.2035	1.6221	0.3183	0.4782	15
K01479	0.2197	0.0179	0.0391	0.2232	1.5649	0.2739	0.0138	0.2197	1.0787	0.0138	0.0863	21
K01480	0.3799	0.0111	0.1427	1.0199	1.4011	0.3799	0.073	0.4395	0.7099	0.2075	0.4657	28
K01482	0	0	0.0625	0.4026	0.0625	0.0625	0	0	0	0	0	2
K01483	0.0374	0	0.0059	0	0.1642	0.0059	0.0059	0.0059	0.038	0.1061	0.0386	10
K01484	0	0.0063	0.0051	0.0929	1.2155	0	0	0.2627	0.3337	0.0051	0.0055	11
K01485	0.2261	0.0862	0.152	0.3337	0.5164	0.1289	0.027	0.437	0.4521	0.1289	0.1144	46
K01486	0.0084	0	0.0084	0.0538	0.0265	0	0.0529	0	0.0538	0	0.0086	8
K01487	0.2197	0.0864	0.1074	0.3967	0.508	0.1431	0.0127	0.2782	0.3883	0.1037	0.0761	45
K01488	0.0047	0.033	0.2055	0.7535	0.7947	0.2055	0.2055	0.2967	0.4562	0.2635	0.1614	45
K01489	0.2598	0.0689	0.516	1.1161	1.4415	0.2574	0.1397	0.5484	1.2609	0.4514	0.4805	82
K01491	0.0176	0.0076	0.001	0.5372	1.1769	0.0363	0.0176	0.0062	0.6486	0.0176	0.3604	32
K01493	0.0029	0.0208	0.0181	0.3032	0.2883	0.0181	0.0181	0.0513	0.1939	0	0.0193	16
K01494	0.0331	0.0023	0.1187	0.6456	0.6355	0.1857	0.0331	0.0116	0.0336	0.0331	0.1289	21
K01495	0.2496	0.1101	0.1747	1.336	0.9508	0.2496	0.0466	0.4736	0.364	0.0909	0.2399	44
K01496	0.1036	0.0019	0.0102	0.8676	0.0595	0.2356	0.1036	0.0102	0.1646	0.1036	0.0644	23
K01497	0.1191	0	0.1553	0.448	0.3272	0.1191	0.0332	0.374	0.0696	0.0018	0.1977	22
K01498	0.0077	0.0095	0.0219	0.4271	0.4203	0	0	0.1786	0.3322	0.0219	0.0235	28
K01501	0.0241	0	0.1414	0.0245	0.0038	0.0241	0.0241	0.0685	0.0696	0.0038	0.0041	14
K01505	0.0222	0.0042	0.1301	0.064	0.3539	0.2263	0.0035	0.1301	0.064	0.1301	0.0678	14
K01507	0.0276	0.0122	0.1552	0.6769	0.9882	0.0993	0.2258	0.1552	0.8315	0.1552	0.4467	24
K01512	0.0384	0.0025	0.1379	0.452	0.433	0	0.2157	0.0793	0.452	0.0793	0.3329	19
K01515	0.0649	0.0136	0.0649	0.4785	0.9019	0.3467	0.1152	0.2281	0.6104	0.0539	0.2177	54
K01520	0.0013	0.0016	0.1348	0.4779	1.2001	0.0495	0.024	0.196	1.0579	0.2705	0.0926	26
K01521	0.1061	0	0.0059	0.1078	0.3808	0.3808	0.2189	0.1061	0.2224	0.2189	0.1095	10
K01523	0.0095	0.0725	0.0095	0.0615	0.0095	0.0095	0	0.0605	0.0097	0.0095	0	7
K01524	0.0194	0.0231	0.0696	0.4874	0.4782	0.03	0.0011	0.0907	0.3883	0.0696	0.2723	35
K01525	0.0139	0.0027	0.0395	0.5995	0.2216	0.0395	0.0815	0.0022	0.0828	0.0815	0.0023	19
K01531	0.003	0.0224	0.0187	0.3032	0.2984	0.003	0.2984	0.0532	0.1939	0.2984	0.057	16
K01533	0.0839	0.0077	0.8368	0.6012	0.3536	0.2021	0.2021	0.1464	0.3991	0.0644	0.2185	37
K01534	0.2324	0.0364	0.6235	0.6499	0.4923	0.1598	0.1598	0.3208	0.3942	0.2324	0.1693	25
K01537	0.051	0.2227	0.191	0.8326	0.5086	0.0028	0.079	0.1053	0.4422	0.1832	0.4041	18
K01541	0	0	0.0625	0.4026	0.0625	0	0	0.0625	0.0635	0	0	2
K01546	0	0.0029	0	0.0475	0.0165	0.0026	0.0165	0	0	0	0	17
K01547	0	0.0036	0	0.1189	0.0031	0	0.0031	0	0	0	0	15
K01548	0.016	0.0519	0	0.0952	0.0025	0	0.0025	0.0025	0	0.0025	0	17
K01551	0	0	0	0.0423	0	0.2642	0	0	0.0423	0	0	3
K01555	0.0221	0	0.1401	0.4041	0.3977	0.1401	0.1401	0.0221	0.1423	0	0	4
K01556	0.0221	0	0.0221	0.0225	0.0221	0	0.0221	0.0221	0.0225	0	0	4
K01560	0.2839	0.0396	0.0348	0.2963	0.5196	0.1248	0.1952	0.1248	0.2037	0.0717	0.0741	21
K01561	0	0	0.0221	0.0225	0.1401	0.0221	0	0.0221	0.0225	0.0221	0.0228	4
K01563	0.1779	0.0695	0.0627	0.0637	0.1779	0.1779	0.0099	0.0627	0.0637	0.0627	0	8
K01568	0.012	0.0146	0.012	0.22	0.4469	0.2165	0.0763	0.4469	0.7897	0.0763	0.2449	6
K01571	0.0125	0.0555	0.0471	0.0718	0.0707	0.0471	0.0125	0.1095	0.0718	0.0125	0.0136	15
K01572	0.0208	0.0873	0.0208	0.0067	0.0416	0.0787	0.0208	0.0787	0.0423	0.0066	0.0813	11
K01573	0.2449	0.2717	0.0647	0.0207	0.0204	0.0647	0.0647	0.0647	0.1315	0	0.253	5
K01574	0	0	0.0625	0.0635	0.0625	0	0	0	0.0635	0	0	2
K01575	0.301	0.334	0.1298	0.1853	0.4708	0.301	0.0839	0.587	0.3224	0.301	0.1787	12
K01576	0	0	0.034	0.0346	0.034	0	0	0	0.0346	0	0	3
K01577	0.0354	0.0393	0.0354	0.1078	0.565	0.0354	0.3613	0.0056	0.038	0.0354	0.1039	10
K01579	0.0102	0.002	0.1036	0.7063	0.3251	0.0595	0.3251	0.1036	0.3303	0.0102	0.0644	23
K01580	0.0141	0.0049	0.3001	0.6765	0.3001	0.1727	0.1241	0.1241	1.0708	0.3742	0.7428	15
K01581	0.2908	0.1045	0.3877	0.7686	0.624	0.2094	0.2513	0.3867	0.7686	0.2932	0.3126	35
K01582	0.3332	0.1544	0.2596	0.772	0.7711	0.1854	0.2225	0.4244	0.641	0.2966	0.2619	40
K01583	0.0158	0	0.0158	0.1018	0.1002	0	0	0.0158	0.1018	0.1002	0	5
K01584	0.3135	0.1928	0.2377	0.6462	0.6523	0.2292	0.275	0.4119	0.5155	0.2016	0.337	37
K01585	0.0734	0	0.0734	0.2029	0.401	0.2905	0	0.0734	0.1298	0.0734	0.0133	20
K01586	0.001	0.0012	0.0635	0.0283	0.3399	0.0177	0.0062	0.2379	0.1027	0.0062	0.1519	34
K01588	0.0076	0.0014	0.0443	0.2504	0.2421	0.1206	0.0076	0.0771	0.3322	0.1206	0.0826	28
K01589	0.0077	0.0257	0.0451	0.4352	0.2465	0.0219	0.0219	0.0451	0.1849	0.0451	0.0843	28
K01590	0	0	0.3962	0	0	0	0	0.0625	0	0	0	2
K01591	0.1035	0.0802	0.2078	0.81	1.2343	0.1506	0.1035	0.2078	0.3659	0.3543	0.3783	31
K01592	0	nan	0.0417	0.0423	0.1321	0.0417	0	0	0.0423	0	0	3
K01595	0.0734	0.0024	0.1277	0.5544	0.1277	0.1997	0.0734	0.0734	0.5544	0.1277	0.4249	20
K01596	0	0	0.034	0.2191	0.6124	0	0.2157	0.2157	0.0346	0.034	0.0351	3
K01597	0.0307	0.0059	0.0307	0.0929	0.0872	0.0307	0.0048	0.0872	0.1918	0.18	0	11
K01598	0.0328	0.0405	0.057	0.834	1.3171	0.057	0.0159	0.0926	0.6975	0.1296	0.2252	36
K01599	0.1374	0.0016	0.1999	0.3718	0.1374	0.2759	0.0879	0.1999	0.2803	0.0505	0.0946	26
K01607	0	0.0318	0.0763	0.0557	0.1243	0.0015	0.0015	0.0266	0.0557	0.0763	0.0296	32
K01608	0	0	0	0	0.0095	0.0095	0	0	0	0	0	7
K01609	0.0012	0.0536	0.1724	0.1752	1.2275	0.0211	0.0012	0.1724	0.0215	0.0758	0.2554	29
K01610	0.6218	0.0189	0.3276	1.4074	0.8993	0.0468	0.3276	0.3276	1.2901	0.3276	0.3383	17
K01611	0.428	0.0056	0.0051	0.759	0.3284	0.3284	0.5136	0.0915	0.2669	0.0915	0.7715	11
K01613	0.4895	0.1063	0.4835	1.5372	1.1985	0.6748	0.2415	1.2784	1.3088	0.3264	0.231	52
K01615	0	0	0	0.2684	0.0417	0	0.0417	0.0417	0.2684	0	0.043	3
K01616	0.3403	0.1299	0.1084	1.0965	1.0792	0.3403	0.4513	0.4513	0.908	0.2465	0.1147	23
K01617	0	0	0	0.0054	0.0054	0	0	0	0.0054	0.0054	0	11
K01619	0.3863	0.1123	0.1176	1.5435	1.7077	0.0722	0.0902	0.2921	2.0264	0.9926	0.4594	27
K01620	0.4483	0.0161	0.0821	0.4704	0.3248	0.1428	0.1428	0.2233	0.4704	0.3248	0.3355	20
K01623	0.3977	0.0283	0.1401	0.1423	0.1401	0.3977	0	0.1401	0	0	0	4
K01624	0.1143	0.0648	0.0811	0.6094	0.5932	0.0651	0.3873	0.0946	0.5658	0.1539	0.3948	51
K01625	0.1191	0.0543	0.0438	0.7863	1.5319	0.2819	0.1191	0.5112	1.0999	0.628	0.662	30
K01626	0	0	0.0457	0.4412	0.7519	0.2231	0.2231	0.35	0.3629	0.1255	0.1593	50
K01627	0.0018	0.0023	0.0331	0.1206	0.4943	0.1187	0.0331	0.0116	0.1206	0.0116	0.0722	21
K01628	0.0018	0	0.0018	0.0674	0.3624	0.0664	0.0113	0.0322	0.1173	0.0322	0.0018	24
K01629	0	0	0	0	0.0065	0	0	0	0.0067	0	0.0068	9
K01630	0.0278	0	0.1199	0.1985	0.341	0.0418	0.0147	0.1199	0.4184	0.1499	0.1548	22
K01631	0	0	0.0067	0.043	0.0424	0.0067	0	0.0424	0.0068	0.0067	0.0069	10
K01633	0.0417	0.0062	0.4393	0.5929	0.2512	0.2171	0.1186	0.1637	0.2244	0.0815	0.2063	40
K01635	0.1354	0.4087	0.0231	0.4874	0.6471	0.0656	0.0231	0.0231	0.4874	0.2356	0.1049	14
K01637	0.0038	0.0044	0.0679	0.1424	2.0097	0.0038	0.1401	0.1401	1.031	0.0038	0.1506	13
K01638	0.0552	0	0	0.2622	1.5167	0.0031	0.0552	0.0552	0.8616	0	0.1277	16
K01639	0.4805	0.0679	0.1214	0.5895	1.289	0.3303	0.2753	0.8795	0.6737	0.3303	0.2182	15
K01640	0.0099	0	0.0099	0.0637	0.0627	0	0	0.1186	0.0637	0.0099	0	8
K01641	0	0	0.027	0.6634	0.6251	0	0.0043	0	0.1677	0.158	0.0044	12
K01643	0.0915	0.0377	0.0051	0.1918	0.0915	0.0051	0.0322	0.0051	0.0327	0.0051	0.0052	11
K01644	0.0101	0.0119	0.059	0.3273	0.1337	0.0101	0.0101	0.059	0.0834	0.0442	0.0874	27
K01646	0.0915	0.0059	0.0051	0.0327	0.0915	0.0322	0.0322	0.0322	0.1918	0.0051	0.0945	11
K01647	0.032	0.1055	0.2685	0.6975	1.8261	0.2062	0.2983	0.7331	1.3354	0.3401	0.711	41
K01649	0.0229	0.0094	0.1285	0.2344	0.3957	0.0229	0.9733	0.0821	0.1941	0.0472	0.0242	29
K01652	0.1293	0.0286	0.2563	0.2913	1.1141	0.1872	0.5704	0.1135	0.3492	0.2319	0.3294	74
K01653	0.0494	0.0576	0.086	0.1745	1.5087	0.2699	0.4602	0.2361	0.3833	0.1676	0.2069	29
K01654	0	0	0.0084	0.165	0.1503	0	0	0.0084	0.0092	0	0.0093	8
K01657	0	0.0066	0.055	0.127	0.1725	0.044	0.055	0.0716	0.0447	0.0316	0.0339	40
K01658	0.0628	0.047	0.0482	0.236	0.7986	0.094	0.0754	0.2581	0.2622	0.1784	0.191	44
K01659	0	0	0.0765	0.0043	0.2748	0.027	0	0.027	0.2792	0	0.0866	12
K01661	0.406	0.0032	0.1785	0.9708	0.5604	0.2792	0.406	0.7432	0.5693	0.2792	0.5977	16
K01662	0.0104	0	0.1059	0.2447	1.0544	0.1656	0.0104	0.1059	0.1683	0.0609	0.1751	23
K01663	0.1277	0	0.0356	0.2029	0.0356	0.1277	0.0734	0.002	0.2952	0.0356	0.0377	20
K01664	0.0455	0.0556	0.0327	0.2403	0.577	0.1108	0.0158	0.0889	0.1812	0.1292	0.1359	38
K01665	0.0059	0.0011	0.0169	0.1933	0.0606	0.0348	0.0606	0.1182	0.006	0.0485	0.0519	35
K01666	0	0	0.0132	0.241	0	0.0835	0	0.0132	0.0134	0	0	6
K01667	0.7773	0.0146	0.2165	0.454	0.4469	0.7773	0.7773	0.7773	0.7897	0.4469	0.8028	6
K01669	0.1248	0.0818	0.0998	0.2884	0.1952	0.0717	0.0717	0.1248	0.0729	0.0122	0.002	21
K01671	0.1354	0.4087	0.0231	0.4874	0.6471	0.0656	0.0231	0.0231	0.4874	0.2356	0.1049	14
K01673	0.1243	0.0388	0.1072	0.6308	0.5088	0.1243	0.1243	0.2925	0.5204	0.0152	0.0164	41
K01674	0.2846	0.4076	0.5874	0.1018	0.5874	0.2846	0.1002	1.0218	0.2892	0.0158	0.0163	5
K01676	0.4974	0.0426	0.729	0.7407	1.3434	0.3685	0.3646	0.9122	1.915	0.7297	0.5871	23
K01677	0	0	0	0.0092	0	0.009	0.009	0	0.0092	0.0572	0	8
K01678	0.0194	0.0637	0.1138	0.1157	0.1138	0.0194	0.0194	0.0552	0.4577	0.0552	0.1176	16
K01679	0.3947	0.0709	1.4999	0.7679	1.3275	0.44	0.3506	0.7562	1.8096	0.112	0.7499	39
K01681	0.0929	0.0011	0.1632	0.1697	1.7283	0.2544	0.2473	0.9137	1.0233	0.1924	0.5974	41
K01682	0.1785	0.0033	0.2792	0.9708	1.1982	0.1026	0.0497	0.406	0.5693	0.1785	0.1844	16
K01684	0.0029	0	0.0029	0.019	0.0187	0.0187	0.053	0.0187	0.0539	0.0187	0.003	20
K01685	0.3239	0.1026	0.0577	0.7432	0.4859	0.0305	0.134	0.1864	0.1894	0.0865	0.2567	13
K01686	0.2029	0.0288	0.2029	0.2692	0.1458	0.4946	0.0707	0.3306	0.5249	0.1458	0.1506	13
K01687	0.1806	0.053	0.0794	0.5537	0.4845	0.2493	0.1242	0.1242	0.1876	0.2181	0.2632	30
K01689	0.267	0.0792	0.0641	1.0723	1.548	0.0641	0.4304	0.5287	1.2349	0.1003	0.5551	32
K01690	0.0175	0	0.1785	0.5693	0.5604	0.0497	0.0497	0.0497	0.5693	0.1785	0.2978	16
K01692	0	0.001	0.0237	0.2826	0.2041	0.2552	0.1078	0.1271	0.1292	0.033	0.0058	60
K01693	0.2518	0.002	0.0109	0.755	0.2518	0.0636	0.1107	0.0308	0.2559	0.0109	0.1875	22
K01695	0.0108	0.0469	0.7894	0.526	1.7112	0.3262	0.0881	0.3932	0.4826	0.1658	0.3166	53
K01696	0.0351	0.0074	0.4099	0.2989	0.7938	0.0955	0.0955	0.2543	0.4264	0.1191	0.1025	36
K01697	0.0152	0.01	0.0819	0.7726	1.2489	0.3946	0.1067	0.5646	0.5586	0.1863	0.2456	32
K01698	0.0014	0	0.009	0.4971	0.7536	0.0525	0.0255	0.0014	0.2915	0.0525	0.0097	25
K01699	0.0177	0	0.0177	0.018	0.0177	0.0177	0.0177	0.0177	0.018	0	0	5
K01703	0	0.0121	0.0609	0.03	0.1059	0.0016	0.1656	0.0609	0.0017	0.0295	0.011	23
K01704	0	0.0208	0.0527	0.1612	1.0125	0.107	0.6723	0.0686	0.0685	0.0858	0.0391	37
K01706	0.0141	0.0157	0.0045	0.0143	0.2303	0.0141	0.0141	0.0141	0.0143	0.0141	0.0146	15
K01707	0	0	0	0	0	0	0	0.0625	0	0.0625	0	2
K01708	0.3509	0.104	0.0625	0.8052	0.3366	0.033	0.1451	0.202	0.2052	0.0937	0.1499	12
K01709	0	0	0.0572	0.2554	0.3498	0.0572	0.009	0.0572	0.0291	0.1083	0.2844	8
K01710	0.0248	0.0008	0.1615	0.9717	0.7141	0.2368	0.0841	0.3632	1.1671	0.237	0.431	53
K01711	0	0.0031	0.0161	0.0957	0.2136	0.0161	0.0456	0.0161	0.0309	0.0707	0.0755	18
K01712	0.0231	0.0044	0.1354	0.5444	0.9808	0.0231	0.0231	0.0231	0.7513	0.2356	0.0708	14
K01713	0.0029	0	0.0183	0.1894	0.3634	0.1071	0.0029	0.0029	0.0093	0.1071	0.1152	17
K01714	0.1616	0.0654	0.1225	1.309	1.14	0.5092	0.1212	0.4701	0.6086	0.2536	0.1946	63
K01715	0.0022	0	0.0413	0.1167	0.1496	0.0133	0.0619	0.1435	0.0143	0.0141	0.0024	24
K01716	0.18	0.0357	0.3131	0.3181	1.3038	0.983	0.0872	0.4897	0.7237	0.3131	0.0901	11
K01719	0.0097	0.0116	0.0571	0.3166	0.1552	0.0097	0.1552	0.0097	0.2294	0.0097	0.1678	24
K01720	0	0	0.034	0.0345	0.0964	0.034	0	0.199	0.2022	0.0054	0.0398	11
K01724	0.0041	0.005	0.0041	0.421	0.7278	0.0738	0.026	0.0738	0.2692	0.265	0.1739	13
K01725	0	0	0.0221	0.0225	0.1401	0.0221	0	0.0221	0.0225	0	0	4
K01727	0.0517	0.0574	0	0.0061	0.1439	0.0517	0	0.0517	0.0061	0.0517	0	12
K01728	0	0	0	0	0	0	0	0	0	0.0417	0	3
K01729	0.0589	0	0	0	0.0589	0	0.0589	0	0.1898	0.0589	0	3
K01730	0.0625	0	0	0.4026	0.0625	0.0625	0	0.0625	0.0635	0.0625	0	2
K01731	0	0	0	0	0	0	0	0	0	0.0884	0	2
K01733	0.0375	0.0078	0.0652	0.5554	0.9077	0.0182	0.0375	0.1483	0.2114	0.0375	0.0194	32
K01734	0.3411	0.0042	0.6846	0.6956	0.3411	0.3411	0.4961	0.4961	0.3465	0.3411	0.3522	14
K01735	0.001	0.0223	0.1035	0.2846	0.5458	0.0184	0.0184	0.0662	0.2846	0.0184	0.2219	31
K01736	0.001	0	0.0184	0.4588	0.1506	0.038	0.0065	0.001	0.2846	0.038	0.0707	31
K01737	0.1107	0.0781	0.2518	0.3531	1.5418	0.461	0.1107	0.5926	0.3531	0.2518	0.0326	22
K01738	0.1371	0.0445	0.1763	1.049	1.3964	0.4814	0.201	0.6045	0.9863	0.3017	0.3973	57
K01739	0.0342	0.0678	0.1465	0.8172	0.6046	0.0667	0.0446	0.0806	0.3294	0.1462	0.1568	62
K01740	0.0067	0	0.0424	0.0465	0.1203	0.0424	0.0067	0.0424	0.0073	0.0212	0	10
K01744	0.3707	0.0031	1.094	1.6488	1.6228	0.2549	0.6786	0.6786	1.3654	0.163	1.388	17
K01745	0.0216	0.0262	0.0612	0.2234	1.0592	0.0034	0.0216	0.0612	0.5081	0.1264	0.0661	15
K01749	0.0015	0.0018	0.0559	0.0987	0.221	0.0271	0.0095	0.0271	0.0568	0.0015	0.0292	24
K01750	0.0043	0.0169	0.0043	0.0277	0.0774	0.0043	0.0273	0.0043	0.0277	0.0043	0.0047	13
K01751	0	0	0	0.0775	0.012	0	0	0	0.0122	0	0.0788	6
K01752	0.3283	0.0778	0.2429	1.4311	1.2024	0.5578	0.2992	0.6507	0.8757	1.084	0.4984	54
K01753	0.2779	0	0.1598	0.0786	0.4346	0.0273	0.1598	0.2779	0.2823	0.1598	0.165	13
K01754	0.151	0.1229	0.1281	0.9212	0.8297	0.1281	0.3525	0.5629	0.5841	0.2247	0.6477	50
K01755	0.0737	0.0086	0.1677	1.1737	0.3945	0.0205	0.0205	0.0737	0.149	0.0961	0.4843	31
K01756	0.0944	0.0204	0.4976	1.1623	0.8404	0.4051	0.0603	0.2513	0.0975	0.1373	0.345	34
K01758	0.0387	0.0685	0.0674	0.6447	0.5676	0.1851	0.029	0.0387	0.4338	0.0702	0.1435	37
K01759	0.0584	0.2263	0.1919	0.7691	1.1407	0.0584	0.3775	0.1679	0.5638	0.3079	0.6869	50
K01760	0.0562	0.0351	0.1164	0.7086	0.6354	0.0701	0.0701	0.0584	0.3132	0.0998	0.1648	59
K01761	0	0	0.0404	0.0411	0.0765	0.0404	0.0128	0.0404	0	0	0	8
K01766	0.003	0.0034	0.3731	0.0542	0.7082	0.3109	0.0533	0.6007	0.8326	0.0188	0.3091	18
K01768	0	0	0.0562	0.3221	0.1616	0.2632	0.0871	0.0375	0.0572	0.0031	0.0037	20
K01770	0.1189	0.1241	0.9578	1.5956	2.0986	0.4459	0.1572	0.2775	1.9178	0.6082	0.5585	55
K01771	0.0625	0.0693	0.0625	0.4026	0.0625	0	0.0625	0.0625	0.4026	0.0625	0.4092	2
K01772	0.0012	0.0096	0.0788	0.08	0.1232	0	0.0219	0.3796	0.1043	0.0453	0.0488	29
K01775	0.0834	0.0436	0.1112	0.9549	0.925	0.0462	0.2678	0.3947	1.1353	0.1897	0.3473	57
K01776	0.1409	0.0318	0.7877	0.6452	1.244	0.2739	0.0449	0.2162	1.0076	0.1453	0.3618	45
K01777	0	0	0	0	0.0255	0	0	0	0	0.0255	0	4
K01778	0.0016	0	0.0016	0.1052	0.2356	0.0595	0.0288	0.0102	0.2394	0.0016	0.0644	23
K01779	0	0	0	0.1758	0.0295	0.0047	0.1731	0.0295	0.03	0.0295	0.1787	12
K01782	0.0585	0.097	0.0439	0.1616	2.2804	0.0814	0.0814	0.3811	1.345	0.1653	0.482	29
K01783	0.1726	0.0325	0.4736	1.1125	1.2164	0.3845	0.1942	0.0466	0.4874	0.151	0.7659	44
K01784	0.1397	0.0088	0.1242	0.7706	0.3627	0.4149	0.0824	0.2153	0.7919	0.4495	0.7283	82
K01785	0.0658	0.0075	0.1029	0.6816	0.7334	0.0658	0.1029	0.0658	0.6292	0.0183	0.2134	37
K01786	0	0	0.0017	0.0514	0.0905	0	0	0	0.0685	0.0111	0.0115	27
K01788	0.3918	0.0408	0.2839	1.0742	1.147	0.2839	0.6681	0.8377	0.8744	0.2938	0.4771	21
K01790	0.0591	0.0541	0.3835	1.3606	0.3904	0.1572	0.2419	0.0453	0.5484	0.2123	0.337	43
K01791	0.087	0.0582	0.087	0.9953	0.9691	0.05	0.087	0.4657	1.1758	0.3622	0.0529	28
K01792	0.3655	0.0189	0.0158	1.0959	1.2146	0.1607	0.2513	0.1607	1.234	0.1607	0.7171	19
K01796	0	0	0	0.0423	0	0.0417	0.0417	0	0	0	0	3
K01800	0.008	0	0.008	0.0517	0.1443	0.0508	0.0508	0.008	0.1466	0	0.0091	9
K01801	0.0072	0	0.0072	0.0465	0.1299	0.0458	0.0458	0.0072	0.2043	0	0.0082	10
K01802	0.2545	0.0267	0.1975	1.9584	2.0267	0.542	0.3386	0.6504	1.831	0.667	0.5488	121
K01803	0.4343	0.3195	0.3419	2.1631	1.7399	0.2893	0.622	0.8037	1.3277	0.3462	1.0463	65
K01804	0.0095	0	0.0095	0.0097	0	0	0.0095	0	0	0	0.0099	7
K01805	0.0084	0.01	0	0.1527	0.1503	0.0529	0.0084	0	0.0085	0.0529	0.0547	8
K01807	0.0219	0	0.0219	0.8094	0.7818	0.0451	0.1786	0.3269	0.6703	0.0785	0.188	28
K01808	0.0584	0.0086	0.3516	0.4945	0.7454	0.1186	0.1141	0.1186	0.5151	0.0951	0.1789	35
K01809	0.0637	0.0978	0.0611	1.197	0.7371	0.226	0.0351	0.1917	0.8958	0.2615	0.7767	36
K01810	0.0577	0.007	0.0577	1.198	0.8036	0.0332	0.1811	0.0332	0.593	0.0902	0.3295	35
K01811	0.0155	0.0172	0.0155	0.0158	0.0441	0.0025	0.0155	0.0025	0.0158	0.0911	0.0161	20
K01812	0.4897	0.1015	0.18	1.0475	0.4897	0.18	0.0872	1.3038	0.3337	0.18	0.5058	11
K01814	0.0283	0.0019	0.0283	0.552	0.4889	0.0583	0.0583	0.0016	0.1031	0.01	0.0632	24
K01815	0.0095	0	0	0.0615	0.0095	0	0.0095	0	0.0097	0	0.0099	7
K01816	0.003	0	0.0533	0.0542	0.2993	0.0188	0.0188	0.0188	0.1118	0.1914	0.055	18
K01817	0.0059	0.0233	0.4132	0.3324	1.7136	0.0881	0.0331	0.3534	0.305	0.102	0.1661	68
K01818	0.0078	0	0.0078	0.0079	0.0495	0.0078	0.1406	0.0078	0.0503	0.0078	0.0081	8
K01819	0.1012	0.0096	0.0173	0.4383	0.1835	0.1408	0.049	0.0327	0.3024	0.0327	0.0506	18
K01821	0.0019	0.1487	0.0341	0.4736	0.2386	0.1224	0.2386	0.1595	0.3515	0.0979	0.4678	22
K01822	0.0221	0	0.3977	0.1423	0.1401	0.1401	0.1401	0.1401	0.4041	0	0.0323	4
K01823	0.0274	0.066	0.0982	0.706	0.3636	0.128	0.0786	0.0982	0.4386	0.1537	0.2938	26
K01825	0.0559	0.0413	0	0.02	2.2016	0.0373	0.0559	0.4725	1.2494	0.0559	0.488	18
K01826	0.0354	0.0144	0.002	0.0127	0.2894	0.002	0	0.0354	0.1684	0.0731	0.0129	24
K01829	0.0625	0	0	0.0635	0	0	0.3962	0	0.0635	0	0	2
K01834	0.0324	0.0892	0.459	1.3702	0.459	0.4027	0.1711	0.3624	0.2451	0.5686	0.2491	31
K01835	0.0493	0.0169	0.096	0.6137	0.6402	0.1353	0.096	0.0283	0.6025	0.1353	0.3971	41
K01838	0.0853	0.0525	0.0853	0.744	0.7323	0.1667	0.0853	0.1389	0.744	0.1389	0.5466	26
K01839	0.6436	0.0113	0.5133	0.6859	0.6436	0.301	0.2181	0.301	0.9174	0.301	0.2308	26
K01840	0.0112	0.0089	0.0958	1.0126	0.8004	0.2191	0.1779	0.0711	0.6542	0.1423	0.4913	78
K01841	0	0	0	0	0	0	0.0625	0	0	0	0	2
K01843	0.0239	0.0045	0.2437	0.3873	0.0679	0.1401	0.1401	0.0679	0.3873	0	0.073	13
K01845	0.041	0.0373	0.1624	1.1012	0.7252	0.041	0.0931	0.0199	0.3984	0.0308	0.2414	32
K01847	0	0	0	0.0822	0	0	0	0	0	0	0	4
K01848	0	0	0	0.0346	0	0	0	0	0	0	0	3
K01851	0.0312	0.0368	0.7531	0.1783	0.2552	0.3082	0.1755	1.1395	0.0318	0.0645	0.1159	24
K01854	0.0221	0.0245	0	0	0.0221	0.0221	0	0	0	0.0221	0	4
K01856	0.0043	0	0.027	0.0778	0.158	0	0	0.0043	0.0043	0.0765	0.0046	12
K01857	0	0.0057	0.272	0.0136	0.1173	0.0042	0	0.0267	0.0271	0.0267	0.0043	14
K01860	0	0	0.0625	0	0	0	0	0	0	0	0	2
K01866	0.0168	0.0073	0.0347	1.0939	1.0592	0.1373	0.0112	0.0603	0.8101	0.0603	0.1008	34
K01867	0.0007	0.0057	0.0376	0.785	1.0209	0.1068	0.0916	0.1738	0.6869	0.3873	0.3057	43
K01868	0.0176	0	0.2628	1.0548	0.2628	0.0987	0.0631	0.0631	0.7719	0.0987	0.1053	32
K01869	0	0.021	0.017	1.0229	0.5046	0.0352	0.006	0.0352	0.3382	0.0957	0.1021	33
K01870	0.0612	0.0074	0.0957	1.3454	0.6093	0.0957	0.006	0.006	0.629	0.2548	0.2718	33
K01872	0.0154	0	0.3722	1.1644	0.9733	0.1523	0.0555	0.1081	0.5817	0.1523	0.4989	37
K01873	0.0184	0.0228	0.1035	1.2747	0.659	0.2078	0.0065	0.0662	0.2846	0.3543	0.1608	31
K01874	0.0211	0.0007	0.3108	1.0514	1.2644	0.2812	0.0294	0.072	0.8788	0.1769	0.3	55
K01875	0.0612	0.0433	0.0612	1.1087	0.3276	0.0957	0	0.0352	0.9589	0.1193	0.2049	33
K01876	0.0509	0.0059	0.2683	1.243	1.0625	0.2385	0.0637	0.1342	0.6638	0.3693	0.3995	42
K01878	0.0814	0.0279	0.1273	1.5722	0.9649	0.1273	0.1852	0.5466	0.4513	0.1273	0.5753	27
K01879	0.0468	0	0.2556	0.8394	0.8108	0.1273	0.1273	0.0468	0.2647	0.1852	0.269	27
K01880	0.0221	0.0283	0	0.1423	0.1401	0	0	0	0.1423	0.1401	0.1447	4
K01881	0.0176	0.0012	0.3378	1.0548	0.6284	0.1981	0.0631	0.1981	0.6486	0.0987	0.3604	32
K01883	0.0957	0.021	0.1392	0.424	0.1921	0.1392	0.0957	0.0612	0.3382	0.0352	0.1021	33
K01885	0.0115	0.1393	0.0804	0.5135	1.0155	0.1132	0.0237	0.1716	0.2339	0.1765	0.1208	49
K01886	0.0147	0	0.2339	0.6328	0.8008	0.2339	0.086	0.2339	0.3457	0.1496	0.159	18
K01887	0.0363	0.0012	0.0631	0.2712	0.7478	0.1981	0.0631	0.0987	0.1482	0.0987	0.1531	32
K01889	0.0987	0.0012	0.1981	1.2148	1.0219	0.0631	0.0631	0.2628	1.0548	0.4236	0.2803	32
K01890	0.0631	0	0.2628	0.6486	0.4236	0.1981	0.0363	0.0176	0.5372	0.6284	0.1531	32
K01892	0.0369	0.0455	0.2013	1.0723	0.4304	0.0179	0.0369	0.267	0.3545	0.1003	0.1053	32
K01893	0.0114	0	0.1161	0.6479	0.4835	0.1816	0.0323	0.0323	0.504	0.1816	0.0707	22
K01894	0.0034	0.0699	0.1254	0.0617	0.3411	0.0034	0	0.0607	0.2216	0.1254	0.0627	14
K01895	0.0541	0.0674	0.1274	0.4311	2.7752	0.0879	0.0705	0.4974	2.0349	0.2642	0.7076	45
K01896	0.0221	0	0.0221	0.0225	0.1401	0.0221	0	0.1401	0.1423	0.1401	0.1447	4
K01897	0.0176	0.0344	0.3287	0.5393	1.3416	0.0429	0.061	0.2245	0.822	0.0706	0.4724	100
K01902	0.183	0.079	0.1042	0.3624	0.6634	0.1516	0.0383	0.1299	0.8021	0.1516	0.1124	35
K01903	0.3967	0.0316	0.0953	0.6498	1.5428	0.2167	0.0953	0.149	0.7982	0.3967	0.1611	25
K01905	0.2432	0	0.0415	0.2471	0.9625	0.1179	0.2432	0.1179	0.2471	0.1179	0.437	9
K01907	0	0	0.034	0.0346	0.2157	0.034	0	0	0.0346	0.034	0.043	3
K01908	0	0.0077	0	0.0067	0.2432	0.0415	0	0.0065	0.6723	0	0	9
K01909	0	0	0.0588	0.2797	0.0588	0.0207	0.0588	0.1214	0.1234	0.0104	0.0223	15
K01910	0.0051	0.0059	0.0051	0.0929	0.0051	0.0322	0.0051	0.0051	0.0052	0.0051	0.0052	11
K01911	0.2281	0.0164	0.1458	0.4651	0.7026	0.3317	0.2281	0.4578	0.6169	0.0838	0.4874	19
K01912	0.034	0.0067	0.2769	0.2022	0.5414	0.1493	0.0995	0.5414	0.6858	0.0054	0.0059	11
K01914	0.1401	0	0.7651	0.8091	0.2437	0.3812	0.0679	0.2437	0.4031	0.1401	0.2517	13
K01915	0.0953	0.2112	0.3165	1.1281	1.0933	0.2242	0.2811	0.5054	0.6652	0.2555	0.3687	49
K01916	0.1273	0.0096	0.1852	0.4513	0.339	0.0468	0.0227	0.0227	0.4513	0.1852	0.5753	27
K01918	0.0595	0.0121	0.0102	0.5633	0.4312	0.1036	0.2356	0.2356	0.4381	0.0595	0.1751	23
K01919	0.0278	0.0114	0.1944	0.3259	0.0098	0.0098	0.0185	0.0185	0.1624	0.13	0.0294	25
K01920	0.0175	0	0.1026	0.4125	0.0497	0.406	0.1026	0.0497	0.5693	0.1785	0.2978	16
K01921	0.0004	0.0064	0.0439	0.9751	0.6482	0.1719	0.154	0.066	0.5904	0.066	0.3333	72
K01922	0.0353	0.0429	0.0613	0.824	1.3252	0.0613	0.006	0.0997	0.6312	0.1395	0.2427	34
K01923	0.1852	0.0094	0.1273	0.4513	0.5466	0.0468	0.0814	0.2556	0.5659	0.0814	0.1988	27
K01924	0	0.0012	0.0176	0.9073	0.5204	0.0363	0.0987	0.0631	0.3487	0.0176	0.1531	32
K01925	0.001	0.0216	0.0987	0.4373	0.1981	0.0631	0.0363	0.0062	0.2712	0.0363	0.0673	32
K01926	0.5955	0.0414	0.0059	0.0403	0.4963	0.0059	0.0374	0.3808	0.2359	0.1061	0	10
K01928	0.0784	0.0286	0.0947	0.843	0.57	0.0654	0.2773	0.1508	0.4625	0.0523	0.2097	51
K01929	0.0061	0.0075	0.0972	0.5295	0.3328	0.0061	0.1414	0.0173	0.6394	0.0972	0.3554	33
K01933	0.1144	0.0493	0.1144	0.3149	0.7283	0.0204	0.0421	0.1144	0.4049	0.1664	0.2458	29
K01934	0.1664	0.0248	0.1664	1.0534	0.6032	0.0732	0.8668	0.0732	0.4049	0.2296	0.326	29
K01935	0.1917	0.0064	0.3476	0.3254	0.7352	0.2156	0.101	0.316	0.635	0.1422	0.2927	46
K01937	0.006	0.0074	0.5046	0.7485	0.9909	0.0612	0.017	0.017	0.629	0.1392	0.5382	33
K01938	0.0249	0.0276	0.0039	0.2692	0.0707	0.0249	0.2537	0.0039	0.2692	0.1458	0.073	13
K01939	0.0194	0	0.0695	0.5824	0.9682	0.0695	0.04	0.0194	0.4741	0.2183	0.3979	30
K01940	0.1429	0.0294	0.0525	0.3946	0.3805	0.2079	0.0525	0.2079	0.6361	0.1429	0.4097	25
K01941	0.1489	0.0021	0	0.3644	0.4228	0.0318	0.0318	0.1142	0.1815	0.0657	0.0678	25
K01945	0.1005	0.1226	0.0643	0.7314	0.8356	0.0643	0.1462	0.4315	0.3202	0.3097	0.162	33
K01947	0	0.011	0.0529	0.0538	0.0084	0.0084	0.0084	0.0084	0	0.0529	0.0093	8
K01950	0.1144	0.0086	0.1664	0.5077	0.3046	0.0421	0.0421	0.0204	0.4049	0.1664	0.5256	29
K01951	0.2274	0.0958	0.3214	0.8716	1.6146	0.1654	0.1341	0.164	0.388	0.4649	0.4006	84
K01952	0.174	0.4356	0.0927	0.6875	0.3792	0.0637	0.0113	0.1959	0.2315	0.0959	0.2131	53
K01953	0.0342	0.0144	0.5117	0.343	0.5263	0.1922	0.0707	0.0707	0.4622	0.0342	0.0784	24
K01955	0.1106	0.1321	0.8379	1.0183	0.4747	0.3785	0.1609	0.222	0.3914	0.3785	0.4052	30
K01956	0.1144	0.0874	0.6032	1.2247	1.0188	0.2296	0.2296	0.491	0.4049	0.6032	0.4191	29
K01958	0.1722	0.1911	0.0106	0.1257	0.0211	0.0928	0.04	0.1722	0.2187	0.0106	0.1005	16
K01959	0.0311	0.0126	0.0623	0.278	0.0589	0.0623	0.0311	0	0.0633	0.1179	0	9
K01960	0.0152	0.0684	0.0577	0.031	0.0865	0.0577	0.0152	0.0577	0.031	0.0152	0.0168	13
K01961	0.1281	0.0883	0.4643	1.8273	1.1488	0.3845	0.1281	0.3845	1.1016	0.4286	0.2073	44
K01962	0.0102	0.1045	0.837	1.0442	1.9037	0.4079	0.1789	0.2806	0.8225	0.1565	0.3311	56
K01963	0.0095	0.0975	0.9327	1.135	1.7768	0.4855	0.1669	0.3461	0.8645	0.188	0.3091	60
K01965	0	0	0.0458	0.0465	0.2798	0.0072	0.0072	0.0072	0.0073	0	0.0091	10
K01966	0	0	0	0	0	0	0	0	0	0	nan	2
K01968	0	0	0.0458	0.132	0.4862	0.0072	0.0072	0.0072	0	0	0.0091	10
K01969	0	0.0622	0.0458	0.3791	0.4862	0.0458	0.0072	0.1299	0.0073	0.0072	0.0091	10
K01971	0	0	0	0.018	0	0	0	0	0	0.0177	0	5
K01972	0.081	0.0178	0.0298	0.5881	0.1626	0.0298	0.0518	0.1178	0.1678	0.0518	0.0552	39
K01974	0.012	0	0.012	0.0122	0.0763	0.0763	0	0.0763	0	0	0	6
K01975	0.0354	0	0.1006	0.211	0.0354	0.2077	0	0.0354	0.036	0	0.0061	10
K01989	0	0.0953	0.0829	0.0307	0.4687	0.0045	0.0283	0.1659	0.2507	0.1244	0.2384	14
K01990	0.623	0.5176	1.0681	1.9602	2.2103	0.4746	0.8645	0.6602	1.927	0.7976	1.0913	254
K01991	0.0188	0.0034	0.0188	0.1118	0.2494	0.0188	0.2494	0.1914	0.0191	0.0188	0.0194	18
K01992	0.4787	0.4992	0.7865	1.5058	1.6919	0.4636	0.4018	0.8795	1.3205	0.5818	1.0101	199
K01993	0.2013	0.4087	0.786	0.7985	1.0423	0.2001	0.1337	0.7756	0.3376	0.3296	0.2572	27
K01995	0.1451	0.0776	0.2802	0.5988	1.6016	0.1451	0.1451	0.2338	0.3708	0.3082	0.2228	117
K01996	0.1248	0.0436	0.2069	0.6688	1.5715	0.1538	0.1392	0.1922	0.3556	0.3463	0.2316	122
K01997	0.0291	0.0104	0.1665	0.0664	0.4745	0.009	0.0045	0.0315	0.04	0.0761	0.02	63
K01998	0.0172	0.0068	0.1385	0.0252	0.2833	0.0009	0.0029	0.0172	0.0272	0.0778	0.0371	51
K01999	0.0301	0.0044	0.1549	0.2002	2.1941	0.049	0.0885	0.371	0.2336	0.1207	0.1073	76
K02000	0.1844	0.0216	0.2883	0.0522	1.125	0.0029	1.2375	0.0513	0.1873	0.0513	0.1904	16
K02001	0.0525	0.033	0.5025	0.3754	1.0867	0.0283	1.0867	0.0684	0.5781	0.1821	0.4656	38
K02002	0.1147	0.0244	0.7493	0.3859	1.3442	0.1338	1.1515	0.0956	0.5126	0.2678	0.5211	50
K02003	0.4736	0.2038	0.9984	0.844	1.8173	0.1697	0.6242	0.7026	1.4213	0.8322	0.7028	169
K02004	0.069	0.2274	0.2635	0.4147	1.1054	0.0692	0.1231	0.2575	0.4914	0.3483	0.3656	125
K02005	0.0052	0.0631	0.1027	0.2016	0.5243	0.0052	0.0823	0.0527	0.4118	0.0527	0.0318	41
K02006	0.0833	0	0.2255	0.3262	0.4494	0.0598	0.1447	0.2255	0.4529	0.2723	0.1494	22
K02007	0.0763	0	0.2165	0.0775	0.2165	0.012	0.2165	0.0763	0.0775	0.0763	0.0788	6
K02008	0.0654	0	0.2873	0.3891	0.2873	0.1237	0.1856	0.0654	0.1885	0.1237	0.0675	7
K02009	0.034	0	0.034	0.2191	0	0.034	0.034	0.034	0.2191	0.034	0.0351	3
K02010	0.2475	0.1179	0.4199	1.2066	1.3331	0.3089	0.3528	0.6487	1.1592	0.6619	0.7794	133
K02011	0.0471	0.1054	0.1093	0.1736	0.4667	0.0304	0.0471	0.1093	0.2164	0.2485	0.3132	29
K02012	0.1254	0.0975	0.4406	1.0728	0.886	0.1774	0.1711	0.3514	0.7837	0.541	0.6681	41
K02013	0.6152	0.2709	2.028	0.7073	1.0907	1.3187	0.998	1.717	1.8136	0.4284	1.0079	113
K02014	0.4545	0.0514	1.6641	0.8126	1.0632	0.7487	0.4333	1.334	0.9086	0.2447	0.6682	177
K02015	0.5589	0.2931	2.1661	0.423	0.8679	0.8784	0.1835	1.46	0.5395	0.3142	0.8429	137
K02016	0.5677	0.2116	2.1527	0.6599	0.8988	1.2165	0.3293	1.5006	1.1328	0.2285	0.6965	114
K02017	0.0795	0.0284	0.0928	0.4234	0.3453	0.1281	0.2243	0.0961	0.2857	0.0326	0.1194	56
K02018	0.0933	0.0652	0.0933	0.5783	0.0933	0.2928	0.0933	0.2122	0.2156	0.0536	0.1507	25
K02019	0.0391	0.0026	0.0138	0.448	0.0807	0.2282	0.2282	0.0404	0.336	0.1405	0.1891	21
K02020	0.1532	0.0095	0.0077	1.3135	0.2466	0.4315	0.1787	0.2466	0.3846	0.4859	0.2281	31
K02021	0.0012	0.0014	0.0973	0.3656	0.4557	0.0747	0.0208	0.1168	0.4062	0.1168	0.0803	30
K02022	0.0083	0.0295	0.0234	0.0891	0.1914	0.0013	0.2725	0.3114	0.1389	0.0841	0.0249	32
K02024	0.8046	0.0319	0.2343	1.1015	0.2929	0.4581	0.3817	0.2929	0.677	0.5711	1.1197	13
K02025	0.16	0.1038	0.2494	0.7383	0.8841	0.1325	0.1325	0.4907	0.6175	0.5894	0.3394	45
K02026	0.1192	0.0478	0.194	0.4136	0.6327	0.0419	0.1192	0.1646	0.5029	0.3993	0.3394	50
K02027	0.0483	0.0552	0.0672	0.3295	0.6396	0.0362	0.1637	0.084	0.3254	0.3074	0.1165	33
K02028	0.1807	0.1636	0.371	1.1096	2.2964	0.0833	0.5081	0.5662	1.5613	0.5081	0.6889	109
K02029	0.2704	0.0648	0.4891	1.4605	1.9272	0.2588	0.7562	0.6863	1.3335	0.5178	0.8918	214
K02030	0.4668	0.125	0.6219	1.839	3.0578	0.807	0.6422	0.9075	2.413	0.7879	1.1288	240
K02031	0.2169	0.0615	0.3814	1.0612	1.6572	0.2765	0.4471	0.6054	1.3991	0.44	0.4149	118
K02032	0.2508	0.0482	0.4186	0.9196	1.8624	0.168	0.2621	0.3575	1.3734	0.3575	0.4308	129
K02033	0.4525	0.0584	0.427	1.563	1.7821	0.5305	0.4782	0.785	1.2315	0.366	0.5682	109
K02034	0.2081	0.1213	0.3658	0.7828	1.4502	0.2932	0.3406	0.8985	0.8317	0.2613	0.5701	105
K02035	0.3854	0.0994	0.8432	1.565	2.1123	0.4818	0.6126	0.7964	1.7882	0.7964	0.9898	143
K02036	0.001	0.0333	0.2718	0.5729	0.0522	0.0375	0.2114	0.0182	0.2899	0.0392	0.0297	35
K02037	0.0928	0.0186	0.2926	0.1745	0.0773	0.0411	0.1442	0.017	0.1496	0.0911	0.054	58
K02038	0.1195	0.0173	0.3771	0.1705	0.0662	0.0529	0.1631	0.0141	0.0826	0.0996	0.0558	45
K02039	0.0015	0.0109	0.3967	0.3107	0.0762	0.0548	0.2167	0.0265	0.2252	0.0953	0.028	25
K02040	0.1299	0.0388	0.4317	0.5514	0.4375	0.0571	0.2114	0.1299	0.3171	0.1345	0.2901	40
K02041	0.0034	0	0	0	0.0034	0	0	0	0	0.0034	0	15
K02042	0.0025	0	0	0	0.0471	0	0	0	0.0082	0.008	0	21
K02043	0.0035	0	0.0629	0.299	0.0222	0.1298	0.1298	0.0419	0.1835	0.0111	0.0433	16
K02044	0.0031	0.0035	0.0031	0.0197	0.0552	0.0031	0.0031	0.0194	0.1157	0.0194	0.0032	16
K02045	0.0023	0	0.0023	0.0874	0.8008	0.0147	0.086	0.1496	0.2377	0.0417	0.0156	18
K02046	0.0214	0.0246	0.0214	0.2216	0.908	0.0034	0.0607	0.6846	0.3465	0.0607	0.0651	14
K02047	0.0193	0.0035	0.0193	0.0556	0.8188	0.0193	0.1966	0.3075	0.1998	0.0193	0.0586	15
K02048	0.034	0.0022	0.1221	0.3444	1.1123	0.1221	0.5962	0.8418	1.152	0.1984	0.2552	25
K02049	0.005	0.001	0.0008	0.0308	0.2755	0.0222	0.005	0.0536	0.0536	0.0143	0.0313	51
K02050	0	0.0009	0.0217	0.0302	0.3088	0.0008	0.014	0.0819	0.0008	0.0049	0.0149	52
K02051	0.0007	0.0008	0.0359	0.0611	0.5203	0.0007	0.0585	0.1441	0.1519	0.0468	0.0007	60
K02052	0.0888	0.0618	0.1015	0.34	0.8041	0.0421	0.0186	0.2222	0.5941	0.1385	0.403	68
K02053	0.0285	0.0562	0.0024	0.2481	0.3068	0.0049	0.0008	0.0496	0.2481	0.1129	0.0668	47
K02054	0	0.0144	0.012	0.0019	0.1221	0	0	0	0.0713	0.0019	0.002	25
K02055	0.0276	0.0009	0.0627	0.0509	0.9122	0.0385	0.0481	0.1335	0.5895	0.0481	0.1861	56
K02056	0.149	0.0787	0.149	0.6082	1.3925	0.1157	0.2293	0.116	0.3672	0.3016	0.1576	92
K02057	0	0.008	0.0283	0.1524	0.5779	0.0005	0.0462	0.1147	0.1982	0.1513	0.059	74
K02058	0.0008	0.0179	0.145	0.3737	1.4571	0.0052	0.0317	0.0858	0.3587	0.3265	0.347	51
K02062	0.0038	0.0045	0	0.069	0.0038	0.0038	0.0679	0	0.0243	0.0239	0.0247	13
K02063	0.0035	0	0.0035	0.0226	0.042	0.0035	0.0035	0	0.0036	0	0	14
K02064	0.027	0.0049	0	0.0778	0	0.158	0.027	0.027	0.0274	0.027	0.0044	12
K02065	0	0.0112	0.0722	0.3816	0.0251	0.0902	0.0088	0.0519	0.2877	0.0014	0.0562	27
K02066	0.0012	0.0094	0.0328	0.2428	0.119	0.0761	0.119	0.0212	0.2124	0.0438	0.0474	32
K02067	0.0009	0.0012	0.0609	0.2981	0.0952	0.1187	0.0263	0.035	0.0806	0.017	0.0379	40
K02068	0.0239	0.0276	0.0679	0.1424	0.2437	0.0239	0.0239	0.2437	0.2476	0.0038	0.0701	13
K02069	0.3046	0.0769	0.1619	0.5838	0.4874	0.0669	0.0024	0.2522	0.1577	0.0432	0.209	19
K02071	0.1068	0.0551	0.3044	0.3542	0.4221	0.0363	0.1888	0.249	0.4306	0.1423	0.3197	46
K02072	0.2968	0.1283	0.3026	1.3468	1.1259	0.3932	0.1396	0.3856	0.6419	0.1791	0.2861	64
K02073	0.1642	0.1135	0.1642	1.0192	1.6944	0.2312	0.2258	0.6825	0.6581	0.3748	0.4649	62
K02074	0.2583	0.1941	0.814	1.7099	0.4518	0.4422	0.4053	0.5446	1.6244	0.122	1.0556	41
K02075	0.0306	0.002	0.6508	0.5377	0.3528	0.294	0.1432	0.5889	1.0362	0.1145	0.5538	26
K02076	0.1002	0.1112	0.1002	0.1018	0.2846	0	0	0.0158	0.1018	0.1002	0.0163	5
K02077	0.149	0.1106	1.0484	0.8162	0.7857	0.3526	0.7857	1.0484	1.7373	0.2167	1.0828	25
K02078	0.214	0.4318	0.4331	1.4754	1.4249	0.121	0.3937	0.9144	1.3104	0.7298	0.5627	42
K02079	0.0043	0.0312	0.0043	0.2916	0.4298	0	0.0043	0.0765	0.2916	0.0765	0.0278	12
K02080	0	0	0	0	0	0	0	0.034	0	0	0	3
K02081	0.026	0.0098	0.4812	0.9236	0.5168	0.4461	0.4207	0.4461	0.7519	0.1881	0.5195	58
K02082	0	0.0087	0.0078	0.3152	0.1406	0.0078	0.1406	0.0078	0.3152	0	0.0512	8
K02083	0	0	0	0	0	0.0047	0.0047	0	0	0	0	12
K02086	0.0495	0.0087	0	0.513	0.1406	0.0078	0	0	0.0079	0.2902	0.0512	8
K02099	0.0746	0	0.1385	0.1834	0.9515	0.1385	0.1805	0.0482	0.8585	0.6406	0.1788	22
K02100	0.0821	0.022	0.053	0.5314	0.2978	0.0029	0.1523	0.053	0.44	0.1523	0.1282	20
K02103	0	0	0.034	0.6222	0.2157	0	0.034	0	0.2191	0	0.0351	3
K02106	0	0	0	0.0886	0.3131	0.0048	0.0048	0.0048	0.3181	0.0048	0.005	11
K02108	0.0011	0.0013	0.2148	1.1457	0.4593	0.2148	0.107	0.2849	1.2419	0.2148	0.0586	31
K02109	0.0159	0.0011	0.4308	1.5203	1.3036	0.1296	0.2373	0.4308	1.184	0.2373	0.2252	36
K02110	0.0017	0.0137	0.2518	0.9493	0.7431	0.0636	0.1731	0.1107	0.3614	0.1107	0.2662	22
K02111	0.0622	0.0074	0.1952	2.0767	1.4221	0.1414	0.1952	0.2589	0.7609	0.3328	0.2084	33
K02112	0.1373	0.0204	0.4147	1.6945	1.1254	0.2513	0.2234	0.1373	0.5728	0.3231	0.2385	34
K02113	0.024	0.0016	0.3588	1.6326	1.6069	0.0862	0.1348	0.4613	1.0374	0.2705	0.1449	26
K02114	0.1609	0.0862	0.6499	2.225	1.506	0.1609	0.1609	0.1106	1.1839	0.9848	0.3979	30
K02115	0.0972	0.0012	0.2301	1.6585	1.6059	0.1414	0.1414	0.3328	1.127	0.3328	0.4051	33
K02116	0.0375	0.0025	0.3698	0.5695	0.5606	0.7207	0.0774	0.3063	0.5858	0.0774	0.0823	20
K02117	0	0	0	0	0.2157	0	0.034	0.034	0.0346	0	0	3
K02118	0.034	0.0462	0	0	0.2157	0	0.2157	0.034	0.2191	0.034	0	3
K02120	0	0.0462	0	0.0346	0.2157	0	0.034	0.034	0.2191	0.034	0	3
K02121	0	0.0462	0	0	0.2157	0	0.034	0.034	0.0346	0.034	0	3
K02122	0	0	0	0	0.0625	0	0.0625	0	0.0635	0	0	2
K02123	0	0.0462	0	0.0346	0.2157	0	0.2157	0.2157	0.2191	0.034	0	3
K02124	0	0.0462	0	0	0.2157	0	0.2157	0.2157	0.2191	0.034	0.0351	3
K02160	0.2746	0.108	0.3826	2.0172	1.5693	0.7408	0.3051	0.7938	1.3464	0.3051	0.3258	36
K02164	0.1321	0	0	0.0423	0.1321	0	0	0	0.1342	0.1321	0	3
K02167	0.1006	0.0065	0.0354	0.036	0.8218	0.1006	1.1341	0.8218	0.1022	0.0354	0.3731	10
K02168	0.3114	0.0315	0.0268	0.3616	0.8953	0.0962	1.4768	0.4695	0.4707	0.2642	0.0993	28
K02169	0.0216	0	0.0216	0.3275	0.4251	0	0.0012	0.0619	0.2547	0.0774	0.1599	33
K02170	0.027	0	0.0043	0.0274	0.0043	0.0043	0	0.0043	0.4367	0	0.0826	12
K02171	0.012	0.0846	0.4469	0.0849	0.2165	0	0.012	0	0.4973	0.012	0.0788	6
K02172	0	0.0196	0.0177	0.3233	0.3182	0	0	0.0177	0.1139	0.0177	0.0183	5
K02173	0	0	0	0.0346	0	0	0	0	0	0	0.0351	3
K02182	0.0084	0	0.0084	0.0538	0.0084	0	0	0	0.0085	0.0084	0.0093	8
K02188	0.1002	0	0.0158	0.1018	0.1002	0	0.1002	0.0158	0.2892	0.0158	0.1035	5
K02189	0.034	0	0.034	0.2191	0.034	0.034	0.034	0.034	0.2191	0.2157	0.0351	3
K02190	0.1186	0	0.0313	0.1865	0.1186	0.0313	0.0313	0.0313	0.3893	0.6658	0.2844	8
K02191	0.1002	0	0.0158	0.1018	0.2846	0.0158	0.1002	0.0158	0.1018	0.2846	0.0163	5
K02192	0.3075	0.0629	2.3301	0.6272	0.4473	1.0527	0.3075	1.32	1.3411	0.3075	0.66	15
K02193	0.4227	0.0155	0.4227	0.5861	0.7207	0.5606	0.3063	0.4227	0.3202	1.1101	0.5957	20
K02194	0.1214	0.0039	0.1214	0.3356	0.2112	0.2112	0.1214	0.1214	0.1234	0.4118	0.2271	15
K02195	0.307	0	0.4593	0.4666	0.8718	0.4593	0.4593	0.307	0.3119	0.3684	0.4954	14
K02196	0.4489	0.0052	0.287	0.2916	0.4489	0.287	0.4489	0.165	0.1677	0.4489	0.2965	12
K02197	0.4805	0	0.4805	0.6737	0.6631	0.3303	0.4805	0.6631	0.2146	0.3303	0.5165	15
K02198	0.2915	0.011	0.1864	0.4307	0.2915	0.1071	0.2915	0.2429	0.1894	0.1864	0.4717	17
K02199	0.1864	0.0221	0.0519	0.4307	0.1071	0.1071	0.3634	0.1491	0.0527	0.1864	0.2611	17
K02200	0.6471	0.0062	0.2443	0.5161	0.4511	0.1373	0.508	0.2072	0.2979	0.2072	0.3464	30
K02203	0	0	0.0625	0	0.3962	0.0625	0.0625	0	0.0635	0	0.0645	2
K02204	0.0103	0	0	0.0105	0.1237	0.0654	0.0654	0.0654	0.0664	0.0103	0.0106	7
K02205	0	0.0089	0.044	0.0905	0.1935	0	0	0	0.0239	0	0.0455	9
K02217	0.6486	0.0941	1.0176	1.5051	0.6486	0.6486	0.8216	1.0176	1.1524	0.5766	1.7269	20
K02221	0	0.0019	0.152	0.3099	0.221	0.0095	0.0095	0.0015	0.3099	0.0559	0.0016	24
K02224	0.2165	0	0.2165	0.454	0.4469	0.2165	0.0763	0.0763	0.454	0.4469	0.0863	6
K02225	0.0625	0	0	0.0635	0.0625	0	0	0	0.0635	0.0625	0	2
K02226	0.03	0.0019	0.0619	0.2489	0.21	0.1077	0.03	0.245	0.0875	0.1684	0.0658	25
K02227	0.1503	0.01	0.1503	0.1527	0.3103	0.1503	0.0529	0.1503	0.3152	0.0529	0.1677	8
K02229	0	0	0	0.0346	0.034	0.034	0	0	0	0.034	0	3
K02230	0.0255	0	0.0255	0	0.0255	0	0.0255	0.0255	0.1644	0.1618	0.0323	4
K02231	0.0307	0	0.0048	0.4975	0.3131	0.18	0.0307	0.3131	0.0886	0.0048	0.005	11
K02232	0.0527	0	0.1466	0.6028	0.5933	0.191	0.0527	0.3572	0.3652	0.079	0.0852	18
K02233	0.0048	0	0.0307	0.0886	0.0048	0.0048	0.0048	0	0.1829	0.0048	0	11
K02234	0.0796	0.0441	0.0386	0.0392	0.2167	0.0386	0.0136	0.1385	0.0809	0.0796	0.0022	20
K02236	0.0672	0.0096	0.1313	0.0502	0.3108	0.084	0.0082	0.084	0.3637	0.0483	0.0888	29
K02237	0.001	0	0.0659	0.2867	0.5433	0.1031	0.0687	0.0379	0.1523	0.0284	0.0567	34
K02238	0.001	0.0075	0.0061	0.0369	0.1212	0	0.0357	0.0173	0.1004	0.0173	0.0653	33
K02240	0.0065	0	0.0065	0.0071	0.0065	0	0	0.0065	0.0447	0.0415	0	9
K02242	0.0072	0	0.0204	0.1183	0.2296	0	0.0732	0.2296	0.0074	0.0204	0.0214	29
K02243	0.0047	0.0009	0.0206	0.1374	0.4045	0.0047	0.0206	0.0498	0.0971	0.0275	0.0656	46
K02244	0.0065	0.046	0	0	0.0065	0	0.0065	0.0065	0	0.0415	0	9
K02245	0.0065	0.0073	0	0	0	0	0.0065	0	0	0	0	9
K02246	0.0051	0	0	0	0	0.0051	0.0051	0	0	0.0051	0	11
K02250	0.0177	0.0196	0.0177	0	0.0177	0	0.056	0.0177	0.5004	0.1121	0.0183	5
K02255	0.0158	0.0175	0.5874	0.2892	0.0158	0.2846	0.2846	0.5874	0.5968	0.2846	0.2939	5
K02258	0	0	0.034	0	0.2157	0	0	0	0.0346	0	0	3
K02259	0	0.01	0.0495	0.0503	0.5049	0	0	0.0078	0.0503	0.0078	0	8
K02274	0.2521	0.1309	0.4102	0.9285	0.7615	0.4615	0.0309	0.3479	1.15	0.3479	0.4566	25
K02275	0.0707	0.0049	0.1459	0.1112	0.4125	0.1095	0.0039	0.2647	0.4191	0.2031	0.2325	15
K02276	0.4512	0.2503	0.0964	0.0345	0.2769	0.034	0.0054	0.199	0.1516	0.017	0.1129	11
K02278	0	0	0.0255	0	0.1618	0.0255	0.0255	0	0.0259	0.1618	0.0264	4
K02279	0.0099	0	0.0099	0	0.0627	0.0627	0.0099	0.0099	0.0637	0.0099	0.0102	8
K02280	0.0099	0	0.0099	0	0.2753	0.0627	0.0099	0.0099	0.0637	0.0627	0.0102	8
K02282	0	0	0.0113	0.0115	0.5839	0.0113	0.0113	0	0.0115	0	0.0117	7
K02283	0.008	0	0.0508	0	0.2234	0.008	0	0.008	0.0517	0	0.0091	9
K02291	0.0088	0.0691	0.0278	0.1071	0.1054	0	0.0557	0.0557	0.0283	0.0557	0.0288	9
K02297	0.1414	0.0044	0.0241	0.5686	1.1854	0.246	0.0241	0.4797	0.5686	0.9106	0.8229	14
K02298	0.3072	0.0179	0.5732	1.4488	1.0175	0.6455	0.045	0.8394	1.3292	1.1629	0.6667	22
K02299	0.5663	0.1558	0.4269	0.5753	1.1458	0.3094	0.0379	0.9129	0.9495	0.4269	0.604	21
K02300	0.0707	0.0045	0.577	0.5863	0.9389	0.3967	0.0249	0.7964	0.5863	0.7964	0.4097	13
K02301	0.1539	0.0506	0.1539	0.491	1.0332	0.5697	0.0429	0.6409	0.8372	0.6409	0.385	18
K02302	0.499	0.0116	0.3833	0.9671	0.8725	0.3833	0.1036	0.7828	1.4908	0.499	0.3455	26
K02303	0.6846	0.0736	0.6846	1.2542	1.0312	0.4152	0.1755	0.7531	1.4817	0.5405	0.2712	24
K02304	0.1002	0.0175	0.0158	0.1018	0.1002	0.1002	0	0.2846	0.5968	0.1002	0.1035	5
K02313	0.0417	0	0.0147	0.0874	0.4696	0.0417	0.0147	0.1496	0.2377	0.1496	0.0152	18
K02314	0.0008	0	0.0053	0.3403	0.1695	0.0053	0.0053	0.031	0.0872	0.0844	0.0056	38
K02315	0.0133	0.0023	0.0021	0.2232	0.0133	0.0133	0.0782	0.0379	0.082	0.0782	0.0807	21
K02316	0.0573	0.0044	0.2012	0.9262	0.8464	0.0833	0.115	0.3411	0.9871	0.5225	0.4751	56
K02317	0	0	0.0763	0.0122	0.012	0.0763	0.012	0.012	0.22	0.012	0.2236	6
K02334	0.0033	0	0.0207	0.1234	0.0207	0.0033	0	0.2112	0.0598	0.0588	0.0661	15
K02335	0.1147	0.0251	0.4664	1.8271	0.7203	0.4816	0.0691	0.5052	0.6506	0.2999	0.5763	57
K02336	0	0	0.0065	0.0422	0.0065	0.1179	0	0.6617	0.1197	0	0.0068	9
K02337	0	0.0011	0.0055	0.2411	0.3003	0.0055	0	0.2076	0.0579	0.1276	0.0344	36
K02338	0.0065	0.0013	0.001	0.4588	0.9218	0.0065	0.0184	0.038	0.2846	0.038	0.1608	31
K02339	0.0193	0.0239	0.113	0.3125	0.1966	0.1966	0.3075	0.3075	0.3125	0.113	0.1209	15
K02340	0.0184	0.008	0.038	0.4588	1.0717	0.1506	0.038	0.1506	0.2846	0.0662	0.1581	31
K02341	0	0.0231	0.0069	0.1663	0.222	0.0069	0.0197	0.0707	0.2295	0.0197	0.2376	30
K02342	0.0249	0.0037	0.0606	0.612	0.553	0.1707	0.0187	0.409	0.4224	0.1897	0.2053	66
K02343	0.0011	0.0013	0.0407	0.1143	0.9848	0.0197	0.0011	0.0707	0.1143	0.0707	0.1691	30
K02344	0.1006	0.0065	0.0354	0.574	0.2077	0.3613	0.1006	0.1006	0.367	0.1006	0.1039	10
K02345	0.2355	0	0.0385	0.0062	0.0061	0.0061	0.0061	0	0.0062	0.0385	0.0199	11
K02346	0.039	0.0056	0.0762	0.5125	0.3347	0.1803	0.1147	1.176	0.0658	0.1147	0.1191	46
K02347	0.02	0.0036	0.0031	0.4704	0.117	0.2035	0	0.0031	0.0203	0.0031	0.0214	15
K02348	0.02	0	0.0567	0.3356	0.0567	0.02	0.3183	0.0567	0.0598	0.117	0.0223	15
K02351	0	0	0.0625	0	0.0625	0.0625	0	0.0625	0	0	0	2
K02352	0	0.0245	0.0221	0.0225	0.1401	0	0	0	0.4041	0.3977	0.0228	4
K02355	0.2144	0.02	0.4881	1.9362	1.6952	0.3182	0.0755	0.5394	1.6484	0.4881	0.2252	36
K02356	0.2773	0.0173	0.2773	1.1335	1.9317	0.2465	0.4254	0.8363	1.4457	0.8307	0.547	40
K02357	0.2078	0.0013	0.2756	0.952	0.7843	0.2756	0.1506	0.0662	1.1069	0.2078	0.2181	31
K02358	0.2452	0.0053	0.3065	2.0994	1.1539	0.5805	0.1671	0.3065	2.013	0.4514	0.5302	46
K02361	0.0312	0.0368	0.7531	0.1783	0.2552	0.3082	0.1755	1.1395	0.0318	0.0645	0.1159	24
K02362	0.0307	0	0.0872	0.0049	0.0872	0	0	0.0872	0.0049	0.0048	0.0317	11
K02363	0	0	1.1769	0.0035	0.0612	0.3438	0.0034	0.5001	0.0219	0	0.1363	15
K02364	0.0065	0	0.9625	0.0067	0.4231	0.6617	0.0415	0.4231	0.1197	0	0.0429	9
K02371	0.0315	0.1698	0.6278	0.4068	0.7264	0.0026	0.1357	0.2211	0.4913	0.0472	0.1454	18
K02372	0.0613	0.0746	0.7404	1.2001	0.7974	0.1926	0.1685	0.2627	0.8981	0.0959	0.345	34
K02377	0	0	0	0	0.0051	0	0	0	0	0.0051	0.0052	11
K02379	0.0774	0.0252	0.2126	0.0629	0.3315	0.3779	0.0774	0.0076	0.3839	0.0774	0.1283	33
K02380	0.079	0	0.2679	0.8554	0.3775	0.1374	0.1791	0.1791	1.0693	0.4413	0.9782	24
K02381	0.0079	0	0	0	0	0	0	0	0	0	0	10
K02386	0.0567	0	0.117	0.6492	0.8475	0.117	0.2035	0.2035	0.1189	0.3969	0.2182	15
K02387	0.0165	0.0221	0.2627	0.7107	0.6995	0.0966	0.3821	0.168	0.5358	0.3821	0.5626	17
K02388	0.106	0.0246	0.4194	0.7799	0.4194	0.0513	0.4194	0.1844	0.2929	0.5787	0.6187	16
K02389	0.2557	0.0121	0.3452	1.0268	0.8391	0.0553	0.0737	0.0553	0.5546	0.4431	0.5269	31
K02390	0.2481	0.0033	0.2481	0.863	0.6606	0.0912	0.0912	0.0156	0.5061	0.2481	0.2647	18
K02391	0.1966	0.0041	0.0548	0.8319	0.4473	0.0193	0.3075	0.1966	0.1998	0.3075	0.66	15
K02392	0.1428	0.0355	0.0398	0.7767	0.3248	0.0821	0.2233	0.1428	0.1451	0.3923	0.5637	20
K02393	0.2181	0.0281	0.3411	0.504	0.908	0.0607	0.2181	0.3411	0.3465	0.3411	0.9732	14
K02394	0.113	0.0262	0.113	0.4545	0.4473	0.0548	0.113	0.1966	0.1998	0.1966	0.3288	15
K02395	0.0391	0.0751	0.1831	0.5467	0.5263	0.0391	0.2739	0.1405	0.1477	0.2197	0.2928	21
K02396	0.113	0.0262	0.0193	0.1998	0.3075	0.0548	0.0193	0.003	0.3125	0.3075	0.2102	15
K02397	0.1026	0.0037	0.1785	0.4125	0.406	0.1026	0.0497	0.0028	0.4125	0.406	0.4331	16
K02398	0.0307	0	0.18	0.4975	0.4897	0.0307	0.0307	0.4897	0.4975	0.7123	0.7715	11
K02399	0.0044	0	0.287	0.2333	0.9011	0.0044	0.0044	0.165	0.5686	0.5597	0.6062	12
K02400	0.0097	0	0.0566	0.2777	0.16	0.0097	0.0985	0.2705	0.2749	0.154	0.105	29
K02401	0.0419	0	0.1503	0.2978	0.2351	0.0023	0.1503	0.0419	0.015	0.0864	0.0922	19
K02402	0.0078	0.0093	0.2902	0.0079	0.5049	0.1406	0.1406	0.5049	0.1429	0.2902	0.5214	8
K02403	0	0.0114	0.6168	0.0097	0.6168	0.3546	0.3546	0.9647	0.1746	0.6168	0.3662	7
K02404	0.0056	0	0.2077	0.211	0.1006	0	0.0354	0.0056	0.1022	0.0354	0.2261	10
K02405	0.0214	0	0.4961	0.3465	0.3411	0.0034	0.0214	0.2181	0.504	0.3411	0.3655	14
K02406	0.1326	0.0392	0.2001	1.3641	1.3427	0.2001	0.3303	0.4368	0.4438	0.1657	0.4647	28
K02407	0.0679	0.0302	0.0239	0.5633	0.1401	0.0239	0.0239	0.0239	0.5633	0.5544	0.262	13
K02408	0.0029	0.0037	0.106	0.1873	0.5787	0.1844	0.1844	0.2883	0.4261	0.5787	0.4483	16
K02409	0.0181	0	0.2883	0.4261	0.5787	0	0.106	0.106	0.1077	0.2883	0.1971	16
K02410	0.017	0	0.1735	0.2757	0.2714	0.017	0.1735	0.0483	0.2757	0.3947	0.2901	17
K02411	0.0023	0	0.1503	0.5652	0.5563	0.0147	0.1503	0.0864	0.2388	0.2931	0.3126	19
K02412	0.0295	0	0.0608	0.5908	0.2906	0.0016	0.1654	0.0846	0.348	0.2906	0.147	27
K02413	0.1006	0.0069	0.1006	0.574	0.3613	0.0056	0.3613	0.0354	0.036	0.565	0.3933	10
K02414	0.08	0.0058	0.08	0.4561	0.287	0.08	0.08	0.0282	0.1677	0.287	0.1787	12
K02415	0.0207	0	0.0588	0.4882	0.7818	0.0588	0.4118	0.0207	0.1234	0.3303	0.3412	15
K02416	0.053	0	0.3373	0.5546	0.7698	0.2984	0.1808	0.3945	0.1837	0.3798	0.263	31
K02417	0.0362	0	0.1298	0.3	0.6254	0.0746	0.1298	0.0362	0.0367	0.203	0.1385	22
K02418	0	0	0.4897	0.7237	0.4897	0.4897	0.18	0.0872	0.1829	0.4897	0.5305	11
K02419	0.0165	0.0035	0.168	0.2669	0.168	0.0468	0.2627	0.168	0.3883	0.2627	0.0176	17
K02420	0.0069	0	0.125	0.0447	0.4488	0.125	0.0069	0.044	0.127	0.125	0.0077	9
K02421	0.0165	0.0035	0.168	0.0981	0.0966	0.2627	0.2627	0.2627	0.0981	0.168	0.1792	17
K02422	0.0497	0.0037	0.0175	0.5693	0.1785	0.0028	0.1026	0.0497	0.7551	0.2792	0.4331	16
K02423	0	0	0.0095	0.3603	0.1718	0.0605	0.1718	0.0095	0.6267	0.6168	0.3662	7
K02424	0.0481	0.0489	0.2569	1.26	2.5291	0.314	0.1901	0.4047	1.8451	0.4729	0.5338	69
K02425	0.0654	0	0.0654	0.1885	0.0654	0.0103	0.0654	0.1856	0.0664	0.6663	0.3956	7
K02426	0.0155	0.0179	0.3089	0.4421	0.6596	0.4352	0.0911	0.3604	0.5957	0.0155	0.1362	20
K02427	0.2157	0.048	1.1374	1.3954	0.5743	0.0793	0.7384	0.9259	0.5835	0.3138	0.4595	19
K02428	0.1013	0.024	0.3743	1.3175	1.4988	0.3969	0.1188	0.2265	0.7567	0.1188	0.3414	83
K02429	0.0036	0	0	0.2432	0.3591	0.0036	0.064	0.0225	0.3649	0.064	0.1023	15
K02430	0.0529	0	0.1503	1.0692	0.3103	0.3103	0.1503	0.3103	0.8576	0.1503	0.8718	8
K02431	0.1406	0	0.1406	0.2949	0.1406	0.2902	0.0495	0.0495	0.2949	0.1406	0.0512	8
K02433	0.0007	0.0339	0.0928	0.2378	0.4029	0.062	0.0047	0.0205	0.1356	0.0274	0.041	48
K02434	0.0017	0.0022	0.1107	0.3614	0.5926	0.0109	0.0109	0.0017	0.18	0.1107	0.0118	22
K02435	0.0302	0.0768	0.0623	0.22	0.8192	0.1695	0.0017	0.0106	0.31	0.0467	0.2295	23
K02436	0.0056	0.0062	0.1551	0.1576	0.0668	0.706	0.0353	0.2069	0.3812	0.0353	0.069	12
K02437	0.2165	0.0747	0.2526	0.4698	0.4111	0.0638	0.2165	0.1111	0.2567	0.1111	0.3796	23
K02438	0.5148	0.004	0.0222	0.184	0.0976	0.1301	0.2263	0.063	0.2997	0.063	0.2433	14
K02439	0.0872	0	0.0048	0.1829	0.4897	0.0872	0.3131	0.18	0.0312	0.0048	0.005	11
K02440	0.1753	0.037	0.372	0.9174	1.9678	0.2973	0.6575	0.2004	1.7459	0.772	0.679	44
K02441	0.0048	0	0.0307	0.3181	0.0872	0.0872	0.18	0.0307	0.0886	0.0307	0	11
K02442	0.0354	0.0062	0	0.1022	0.565	0.0354	0.1006	0.1006	0.367	0	0	10
K02443	0	0	0	0.1429	0.0495	0.0078	0	0	0	0.0078	0	8
K02444	0.0726	0.1256	0.5604	1.2525	0.5495	0.423	0.6114	0.6045	1.106	0.1989	0.4854	55
K02445	0.1632	0.1355	0.1158	0.9998	0.9841	0.1351	0.2199	0.1865	0.9269	0.1399	0.4325	43
K02446	0.0765	0.0049	0.4298	0.8765	1.1443	0.0765	0.0765	0.2748	0.4367	0.158	0.6743	12
K02450	0	0.0283	0	0.0822	0.0255	0.0255	0.0255	0	0	0	0	4
K02451	0.0221	0.0245	0.0221	0.0225	0.0221	0	0.0221	0.0221	0.0225	0.0221	0.0228	4
K02452	0.0043	0	0.1598	0.0277	0.2223	0.0273	0.0043	0.0273	0.0786	0.0774	0.0047	13
K02453	0.003	0.0036	0.054	0.0193	0.054	0.019	0.019	0.054	0.0193	0.019	0.0205	17
K02454	0.0013	0	0.0242	0.168	0.4054	0.0013	0.0156	0.0879	0.2377	0.0083	0.0721	35
K02455	0.0013	0.0016	0.0156	0.0684	0.0363	0.0083	0.0013	0.0156	0.0369	0.0013	0.0249	32
K02456	0.0553	0.0488	0.0268	0.1634	0.0553	0.0553	0.0553	0.1253	0.2762	0.0415	0.0588	28
K02457	0	0	0	0.056	0	0.0031	0	0.0031	0.0031	0.0031	0.0593	16
K02458	0	0	0.0054	0	0.0054	0.0054	0.0054	0.0054	0.0054	0	0.0372	11
K02459	0.0047	0	0	0.0852	0.0047	0.0295	0.0295	0.0295	0.03	0.0295	0.0913	12
K02460	0.004	0	0	0.0257	0	0	0	0.004	0.0041	0.004	0.0276	14
K02461	0	0	0	0.0292	0.0045	0	0	0	0.0046	0	0.0894	13
K02462	0.4581	0.0057	0.0287	0.0292	0.0287	0.1263	0.0287	0.0287	0.0292	0.0045	0.0315	13
K02463	0	0	0	0	0.0158	0	0	0.0158	0.0161	0	0.1035	5
K02464	0.1088	0.0158	0.136	0.0794	0.2652	0.0782	0.0133	0.0782	0.2161	0.0379	0.0834	21
K02465	0	0	0.0625	0.0635	0	0.0625	0	0.0625	0.0635	0	0	2
K02466	0.0763	0.0133	0	0.22	0.2165	0.012	0.012	0	0.0775	0.0763	0.2236	6
K02467	0.1809	0.0026	0.0798	0.6883	0.4494	0.2706	0.1809	0.1804	0.2767	0.0387	0.4086	22
K02468	0.0158	0	0.5874	0.5968	0.5874	1.0218	0.5874	1.0218	0.5968	0	0.2939	5
K02469	0.0269	0	0.5169	1.3164	1.1017	0.4431	0.1246	0.2313	0.7552	0.2578	0.5522	60
K02470	0.0193	0.0006	0.1622	0.8056	1.1629	0.1848	0.1441	0.2578	0.5755	0.185	0.275	60
K02471	0	0.0074	0.0059	0.1078	0.0059	0.0374	0.0374	0.0374	0.038	0.0059	0.1162	10
K02472	0.0588	0.023	0.3303	0.4882	0.4118	0.2112	0.3303	0.1214	0.3356	0.1214	0.0214	15
K02473	0.0084	0	0.0529	0.0085	0.0084	0.0084	0	0.0084	0.0085	0.0529	0	8
K02474	0	0.0196	0.1121	0	0.0177	0.0177	0.0177	0	0.018	0.0177	0	5
K02475	0.1154	0.0034	0.4565	0.7547	0.4725	0.3913	0.0865	0.4725	0.7547	0.0197	0.488	18
K02476	0.1154	0.062	0.0559	0.0879	0.0865	0.0373	0.2007	0.0559	0.4801	0.2616	0.0894	18
K02477	0.1242	0.0135	0.1618	0.9849	0.8532	0.4596	0.3411	0.2421	0.2557	0.1618	0.302	23
K02478	0.0714	0.0022	0.1942	0.287	0.2924	0.0714	0.1242	0.1942	0.246	0	0.0737	23
K02479	0.1413	0.0295	0.1468	0.694	0.9179	0.3345	0.2056	0.4968	0.6994	0.621	0.5267	29
K02480	0.2257	0.0073	0.0364	0.0391	0.0061	0.0385	0	0.1093	0.172	0.1093	0.1129	11
K02481	0.1447	0	0.0598	0.147	0.3268	0.1388	0.3812	0.0798	0.147	0.0798	0.6138	22
K02482	0.1058	0.0021	0.3426	0.348	0.8058	0.1379	0.2906	0.2491	0.7408	0.2906	0.2485	27
K02483	0.2039	0.0383	0.4989	0.8513	0.8379	0.4171	0.402	0.5321	0.6997	0.2412	0.5489	182
K02484	0.1063	0.0039	0.123	0.3405	0.2029	0.0427	0.1405	0.1201	0.0916	0.0911	0.0801	67
K02485	0.0065	0.0488	0.2432	0.9779	1.3283	0.1179	0.2432	0.2432	1.3495	0.1179	0.1217	9
K02486	0	0	0.0103	0.3891	0.0103	0.0103	0	0.0103	0.5415	0.0103	0.0106	7
K02487	0.0095	0	0.0095	0.0615	0.0605	0.0605	0.0095	0.0095	0.0615	0	0	7
K02492	0.0014	0	0.1429	0.1452	1.2728	0.009	0.009	0.1429	0.2112	0.0255	0.0566	25
K02493	0.001	0.0076	0.0631	0.2712	0.5204	0.1436	0.0176	0.0176	0.3487	0.0987	0.1053	32
K02494	0	0.0038	0.0548	0.4545	0.4473	0.4473	0.003	0.0548	0.1149	0.003	0.0586	15
K02495	0.2866	0.0899	0.4225	0.6028	0.4605	0.2866	0.1042	0.3873	0.4759	0.1042	0.4383	55
K02496	0.0193	0	0.0548	0.4545	0	0.0193	0.0548	0	0.0556	0.0193	0.2102	15
K02497	0	0	0	0.2191	0.2157	0	0	0	0.0346	0.034	0	3
K02498	0.003	0.0038	0.003	0.4545	0.003	0.003	0.003	0.003	0.0196	0.0193	0.0586	15
K02499	0.0028	0	0.0028	0.0178	0.2792	0.1026	0.0497	0.0028	0.1043	0.0028	0.1095	16
K02500	0.1111	0	0.0638	0.31	0.0638	0.1447	0.0638	0.0017	0.6041	0.0309	0.0328	23
K02501	0.0015	0.0018	0.0096	0.2719	0.0974	0.056	0.0096	0	0.3107	0.0271	0.0104	25
K02502	0.0512	0.0105	0.0384	0.7621	0.5506	0.1392	0.1736	0.116	0.1764	0.3295	0.1228	28
K02503	0.0353	0.0011	0.1926	0.3393	0.3743	0.0353	0.0171	0.1196	0.0634	0.0353	0.1492	34
K02504	0.0016	0	0.0292	0.0612	0.3291	0.0103	0.0103	0.0103	0.0612	0.0103	0.1112	25
K02505	0.0097	0.0006	0.0279	0.1986	0.3828	0.0097	0.015	0.0454	0.0967	0.0349	0.0716	63
K02506	0.0117	0.0137	0.0685	0.0337	0.1863	0.0685	0.0117	0.0685	0.38	0.0117	0.0352	22
K02507	0	0	0.0497	0.1043	0.0175	0.0028	0	0.0028	0.1043	0.0175	0.0029	16
K02508	0	0	0.0113	0.0115	0.0716	0	0.0113	0.0716	0.0727	0.0113	0.0739	7
K02509	0	0	0	0.0075	0.0074	0	0	0	0.0075	0.0074	0	9
K02510	0.0305	0	0.1312	0.2172	0.2565	0.0457	0.0161	0.1312	0.3249	0.164	0.0974	21
K02511	0	0	0	0	0	0.0072	0	0	0	0.0072	0.0074	11
K02517	0.0174	0.0012	0.081	0.7643	0.5251	0.1013	0.0812	0.0499	0.3478	0.0061	0.0184	40
K02518	0.0387	0.0232	0.7403	0.9683	2.4154	0.6699	0.2112	0.5085	2.3555	0.0673	0.5828	31
K02519	0.1035	0.008	0.3543	0.5637	1.7994	0.2078	0.1035	0.0184	0.2846	0.4443	0.2943	31
K02520	0.0631	0.0447	0.1981	0.4373	0.8789	0.0987	0.0363	0.0631	0.6486	0.1436	0.2803	32
K02521	0.042	0.0027	0.3552	0.0881	0.0023	0.0867	0.9331	0.0867	0	0.236	0.0153	21
K02523	0.0071	0.0014	0.072	0.4908	0.4831	0.02	0.02	0.072	0.2008	0.0011	0.0757	30
K02525	0.6663	0.4249	0	0.2065	0.2873	0	0.1856	0.2873	0.2065	0.1856	0.0106	7
K02526	0	0	0.0084	0.0085	0.0084	0.0084	0.0084	0	0	0.0084	0.0086	8
K02527	0.0116	0.0148	0.1187	0.1206	0.3727	0.0682	0.0682	0.0116	0.2744	0.1187	0.2858	21
K02528	0	0.0216	0.0631	1.0548	0.4236	0.0363	0.0987	0.0631	0.6486	0.0631	0.1053	32
K02529	0.4823	0.1773	0.4428	1.8209	1.4526	0.5224	0.9174	0.7452	1.6244	0.9552	1.0899	154
K02530	0.1364	0.428	0.1637	0.8899	0.4611	0.191	0.3586	0.1637	0.5388	0.1318	0.2646	33
K02531	0.011	0.0777	0.1326	0.0411	0.1989	0	0.1326	0.1989	0.0822	0.07	0.0723	8
K02532	0.0501	0.0088	0	0.8434	0.4087	0.0079	0.0501	0.0949	0.0964	0.6658	0.098	10
K02533	0.012	0	0.1224	0.1945	0.3842	0.3362	0.1989	0.1224	0.5178	0.0341	0.2034	22
K02535	0	0.0161	0.2905	0.0746	0.2905	0.2905	0.2905	0.1277	0.0361	0.002	0.0021	20
K02536	0.0016	0.002	0.0831	0.3906	0.8751	0.0597	0.0016	0.0193	0.2899	0.0597	0.0632	24
K02538	0.132	0.1098	0.064	0.6409	0.0426	0.0036	0.099	0.0113	0.4549	0.099	0.1423	15
K02545	0	0.0377	0	0	0.034	0.034	0	0	0	0.034	0	3
K02546	0	0	0.0625	0.0635	0.0625	0	0	0	0.0635	0	0	2
K02548	0.1319	0.0867	0.0569	0.1382	0.4273	0.1319	0.0129	0.1319	0.2161	0.0129	0.0807	21
K02549	0.326	0.0101	0.2765	0.909	0.8178	0.0881	0.2074	0.43	0.5535	0.5375	0.3549	29
K02550	0.0305	0.0428	0.0305	0.1815	0.134	0.0048	0.0865	0.0305	0.031	0.0048	0.1845	13
K02551	0.0497	0.0032	0.406	0.5693	0.5604	0.1785	0.1026	0.406	0.1814	0.0497	0.4331	16
K02552	0.0312	0.0368	0.7531	0.1783	0.2552	0.3082	0.1755	1.1395	0.0318	0.0645	0.1159	24
K02553	0.0207	0.0038	0.0588	0.0211	0.0588	0.0588	0.0033	0.169	0	0.0033	0.3551	15
K02554	0	0	0	0.0849	0.0132	0	0	0	0	0.0132	0	6
K02556	0.0026	0	0.3994	0.1723	0.5325	0.1357	0.0026	0.0472	0.1379	0.1696	0.1818	18
K02557	0.0386	0.0013	0.3691	0.7601	0.3694	0.2487	0.131	0.1051	0.5779	0.0876	0.3481	39
K02558	0.0147	0	0.1496	0.4771	0.086	0.086	0.0417	0	0.2377	0.0023	0.0914	18
K02560	0	0	0.0136	0.1834	0.4349	0.0257	0.0257	0.0136	0.1408	0.0257	0	20
K02562	0.0415	0.046	0.2432	0.6723	0.6617	0.9625	0.4231	0.4231	0.4299	0.0415	0.0429	9
K02563	0.0065	0.008	0.0662	0.6806	0.5458	0.1506	0.0662	0.1506	0.4588	0.1035	0.1581	31
K02564	0.2864	0.2931	0.2864	0.7188	0.9266	0.3799	0.7686	0.5567	0.352	0.7523	0.454	28
K02565	0.0354	0	0.0354	0.367	0.0354	0	0.0354	0.2077	0.211	0	0.0366	10
K02566	0	0	0	0.456	0.0415	0.4231	0.0415	0	0.0447	0.0065	0.1217	9
K02567	1.0376	0.0018	0.6201	1.186	1.5569	0.7087	0.5315	1.3826	1.4928	1.6592	1.2852	32
K02568	1.1443	0.0312	0.4298	1.4947	1.1443	0.4298	0.8627	0.6251	0.4367	0.8627	0.891	12
K02569	0.3624	0.0284	0.4882	0.9209	0.9064	0.6355	0.4141	0.805	0.6457	0.7062	0.4277	25
K02570	0.3613	0.0393	0.8218	0.8349	1.1341	0.8218	0.565	0.8218	0.574	0.8218	0.8487	10
K02571	0	0.0377	0	0.0346	0.2157	0	0	0	0.0346	0.034	0	3
K02572	1.585	0.0093	0.7896	1.6103	0.7896	0.7896	0.5049	0.7896	0.8022	0.7896	0.8155	8
K02573	0.5049	0	0.2902	0.513	0.7896	0.1406	0.2902	0.7896	0.2949	0.7896	1.1861	8
K02574	0.6757	0	0.5839	0.6865	0.9242	0.4953	0.5839	0.8108	0.8238	0.9242	1.3978	16
K02575	0.6361	0.0861	0.5725	0.6463	0.742	0.7606	0.4605	0.628	1.1644	1.3282	1.5103	38
K02594	0.0057	0	0.0057	0.0366	0.036	0	0	0.0682	0.0366	0.0057	0	11
K02598	0.8134	0.3731	0.5331	1.6185	1.8835	0.5403	0.8111	1.1493	1.7381	0.3637	0.9928	30
K02600	0.3378	0.0216	0.5204	0.9073	0.8789	0.5204	0.0631	0.2628	0.4373	0.2628	0.1053	32
K02601	0.0062	0.0216	0.4236	1.2148	0.8789	0.1436	0.0987	0.1436	0.9073	0.0987	0.1531	32
K02609	0.0158	0	0.0158	0.0161	0.2846	0.0158	0.1002	0.5874	0.2892	0.2846	0.1035	5
K02610	0.0221	0	0	0.0225	0.1401	0	0.1401	0.1401	0.1423	0.0221	0.0228	4
K02611	0.0221	0	0.0221	0.0225	0.1401	0.0221	0	0.1401	0.1423	0	0	4
K02612	0.0221	0	0.0221	0.1423	0.1401	0.0221	0.1401	0.1401	0.1423	0.0221	0.0228	4
K02613	0.0103	0	0	0.1885	0.2873	0.0103	0.0654	0.0654	0.1885	0.0103	0.0117	7
K02614	0.0091	0.0036	0.1071	0.1971	0.2429	0.0183	0.2429	0.0804	0.3843	0.1118	0.0536	17
K02615	0	0	0	0.0733	0.4052	0	0	0.4052	0.1135	0.006	0.0062	12
K02616	0.1125	0.047	0.0062	0.0403	0.1741	0.2322	0.3231	0.1741	0.5348	0.1125	0.0437	10
K02617	0.0424	0	0.0424	0.1891	0.0424	0.0424	0.1203	0.3454	0.2522	0.0424	0.1242	10
K02618	0	0	0.034	0.0346	0.034	0	0	0.2157	0.2191	0	0	3
K02619	0.0309	0.0131	0.0638	0.2567	0.3487	0.1111	0.0109	0.0309	0.1765	0.0638	0.0019	23
K02621	0.0352	0	0.6242	1.5697	0.8939	0.4091	0.1002	0.1887	0.8675	0.242	0.3922	49
K02622	0.0054	0.0011	0.0319	0.3066	0.7208	0.0555	0.0867	0.1523	0.6786	0.1523	0.091	37
K02623	0.0065	0	0	0.2471	0.6617	0	0.0065	0.4231	0.4299	0.1179	0.1217	9
K02624	0.2003	0	0	0.0463	0.0862	0	0.1294	0.0456	0	0.3716	0.0471	11
K02625	0.0231	0	0.1354	0.2393	1.5812	0.0036	0.1354	0.7395	0.7513	0.0231	0.3805	14
K02635	0.0307	0.0427	0.18	0.4975	0.0872	0.0307	0.0307	0.0048	0.0312	0.0307	0.0996	11
K02647	0.0707	0	0.1458	0.2577	0.0707	0.0707	0.0249	0.1458	0.0718	0.0249	0.0257	13
K02650	0.0251	0.02	0.0251	0.2577	0.0902	0.0088	0.0251	0.0251	0.2945	0.0251	0.0954	27
K02651	0.0417	0	0.0417	0.2684	0.2642	0.0417	0.0417	0.0417	0.2684	0.2642	0.043	3
K02652	0	0	0.0148	0.1591	0.341	0.0012	0.0039	0.0229	0.1054	0.0012	0.0677	32
K02653	0.0012	0.0015	0.0147	0.0646	0.0342	0.0078	0.0012	0.0147	0.0348	0.0012	0.0235	33
K02654	0.0602	0.0086	0.1176	0.0781	0.2784	0.0752	0.0074	0.0752	0.3251	0.0432	0.0811	31
K02655	0.0113	0.0022	0.0214	0.1529	0.0664	0.0214	0.0322	0.0113	0.1834	0	0.0121	24
K02656	0.0415	0.0082	0.0065	0	0.1179	0.0415	0.0065	0.0065	0.1197	0.0415	0.0455	9
K02657	0	0	0	0.4026	0.3962	0.0625	0	0.0625	0.0635	0	0.0645	2
K02658	0	0	0	0.2013	0.5805	0.0991	0	0.0991	0.381	0	0.1023	4
K02659	0	0.0693	0	0.0635	0.3962	0.0625	0.0625	0.0625	0.4026	0	0.0645	2
K02660	0.077	0	0.0785	0.2079	0.9019	0.1023	0.0846	0.1128	0.2768	0.2724	0.0874	22
K02662	0	0	0	0	0.1401	0	0.0221	0.0221	0.0225	0	0.0264	4
K02663	0	0	0	0.0775	0.0763	0.0763	0.012	0.012	0.0775	0	0	6
K02664	0	0	0	0.0775	0.0763	0.012	0	0.012	0.0775	0.012	0.0136	6
K02665	0	0	0	0.0775	0.012	0.012	0	0.012	0.22	0.0763	0	6
K02666	0.0018	0	0.0664	0.0674	0.1505	0.0214	0.0018	0.0113	0.1529	0.0498	0.0121	24
K02667	0	0	0.034	0.2191	0.2157	0	0	0.034	0.2191	0	0	3
K02668	0	0.0283	0.0221	0.0225	0.3977	0	0.0221	0.0221	0.1423	0	0	4
K02669	0	0	0.0196	0.107	0.248	0.0103	0.0016	0.0303	0.1739	0	0.011	28
K02670	0	0	0.012	0.0122	0.2165	0.012	0.012	0.0763	0.454	0	0.0136	6
K02671	0	0	0	0.0225	0.1401	0	0.0221	0.0221	0.0225	0.0221	0	4
K02672	0.0221	0	0	0.0225	0.3977	0	0.0221	0	0.1423	0	0	4
K02673	0	0	0	0.0635	0.3962	0.0625	0	0	0.0635	0	0	2
K02674	0	0	0	0	0.2157	0	0	0.034	0.0346	0	0	3
K02676	0	0	0	0.1423	0.0221	0.0221	0	0.0221	0.4041	0	0	4
K02679	0	0	0	0.0045	0.0044	0.0044	0.0044	0	0.0045	0.0044	0	12
K02680	0.0095	0	0	0	0	0	0.0095	0	0	0	0	7
K02681	0	0	0	0	0	0.0095	0	0	0	0	0	7
K02682	0.0035	0	0.0035	0.064	0.0222	0.0035	0.0035	0.0035	0.1322	0	0.0239	14
K02686	0.983	0.0059	0.3131	1.3247	1.6763	0.983	0.18	0.3131	1.3247	0.7123	0.3234	11
K02687	0.0204	0.2029	0.3046	0.1721	1.0188	0.2296	0.1144	0.2296	0.1721	0.3916	0.5161	29
K02688	0	0	0.0084	0	0.5397	0.0084	0.0084	0	0.0085	0	0	8
K02742	0.18	0	0.0048	0.0312	0.0307	0.0048	0.18	0	0.0312	0.0307	0	11
K02744	0	0	0	0.0345	0	0	0	0.0051	0.0054	0.0051	0.0052	11
K02745	0.0295	0.093	0.0839	0.1853	0.1731	0.0047	0.0047	0.0839	0.3224	0.0839	0.0305	12
K02746	0	0.0341	0.0048	0.0327	0.0048	0	0	0.0048	0.0327	0.0048	0	11
K02747	0.017	0.0828	0.017	0.2431	0.225	0.0027	0.0995	0.0027	0.1945	0.0085	0.1864	22
K02749	0.0572	0.01	0.009	0.3405	0.0572	0.009	0	0.009	0.0092	0.009	0.1677	8
K02750	0.0572	0.01	0.009	0.3405	0.0572	0.009	0	0.009	0.0092	0.009	0.1677	8
K02752	0.2767	0.0037	0.1665	0.5945	0.5698	0.1277	0.4924	0.3939	0.6599	0.3939	0.5366	24
K02753	0.2767	0.0037	0.1665	0.5945	0.5698	0.1277	0.4924	0.3939	0.6599	0.3939	0.5366	24
K02755	0.7807	0.2811	0.3731	1.4528	1.6776	0.3511	0.6442	0.5271	1.5739	0.7807	1.1021	64
K02756	0.5518	0.1899	0.2923	1.519	1.5607	0.3372	0.7621	0.405	1.501	0.5981	1.1849	56
K02757	0.5518	0.1899	0.2923	1.519	1.5607	0.3372	0.7621	0.405	1.501	0.5981	1.1849	56
K02759	0.0547	0.0455	0.041	0.5491	0.4647	0.0274	0.0571	0.0177	0.4877	0.1856	0.1281	30
K02760	0.1766	0.0847	0.124	0.5393	1.5564	0.0177	0.1498	0.309	0.9932	0.4589	0.5283	32
K02761	0.2018	0.1407	0.1246	1.1261	1.734	0.0997	0.3191	0.1057	0.9537	0.6498	0.2556	50
K02763	0.9397	0.2971	0.499	1.6842	1.5008	0.8014	0.9397	0.6562	1.3069	0.837	1.0588	47
K02764	1.1089	0.3022	0.5451	1.4244	1.8124	0.9387	0.8029	0.8102	1.2848	0.9634	0.995	36
K02765	1.1089	0.3022	0.5451	1.4244	1.8124	0.9387	0.8029	0.8102	1.2848	0.9634	0.995	36
K02768	0.8817	0.1265	0.6094	2.2826	1.5708	0.6562	1.4412	1.0154	2.0669	1.1109	1.1986	96
K02769	1.0673	0.227	0.526	2.0141	1.1553	0.4773	1.2316	0.9359	2.0141	0.9242	1.0341	44
K02770	0.8267	0.1564	0.3538	1.7696	1.0289	0.4884	1.105	0.7627	1.7696	0.7631	0.9891	43
K02771	0.1002	0.1112	0.1002	0	0.0158	0	0.0158	0.1002	0.0161	0.0158	0.0163	5
K02773	0.0816	0.0905	0.1684	0.2381	0.1263	0.0287	0.2343	0.0544	0.0829	0.0544	0.3943	13
K02774	0.033	0.0058	0.0052	0.0335	0.0625	0.0052	0.0937	0.033	0.0635	0.0052	0.2086	12
K02775	0.036	0.0599	0.054	0.3082	0.3152	0.003	0.054	0.019	0.4641	0.054	0.0864	17
K02777	0.8359	0.4809	0.3121	1.977	1.9392	0.3579	0.7306	0.5694	1.7428	1.0126	1.3007	76
K02778	1.1076	0.2666	0.1316	1.4475	1.8291	0.4108	0.4621	0.3604	1.565	0.9375	0.9682	32
K02779	1.1815	0.2844	0.1404	1.544	1.8301	0.4382	0.4929	0.3844	1.6693	1	1.0328	30
K02781	0.0471	0.0082	0.0074	0.1358	0.1336	0.0074	0.0074	0.0471	0.0905	0.2758	0.2136	9
K02782	0.009	0.01	0.009	0.0581	0.1624	0.009	0.009	0.009	0.0581	0.3351	0.0591	8
K02783	0.2032	0.0523	0.0249	0.1548	0.4127	0.2032	0.1095	0.0707	0.269	0.3301	0.2735	17
K02784	0.0763	0.1036	0.0763	0.22	0.4469	0.2165	0.2165	0.012	0.0775	0.2165	0.2236	6
K02786	0.0113	0.0125	0.0113	0.0727	0	0	0	0	0.0727	0.0716	0.0117	7
K02787	0.0233	0.1515	0.0233	0.4775	0.7249	0.0233	0.0233	0.0233	0.269	0.5594	0.0683	17
K02788	0.0233	0.1515	0.0233	0.4775	0.7249	0.0233	0.0233	0.0233	0.269	0.5594	0.0683	17
K02790	0.1214	0.0239	0.0207	0.3493	0.6631	0.0588	0.0207	0.2112	0.5081	0.2112	0.2182	15
K02791	0.1214	0.0239	0.0207	0.3493	0.6631	0.0588	0.0207	0.2112	0.5081	0.2112	0.2182	15
K02793	0.4622	0.353	0.3865	1.4838	1.4268	0.1593	0.8967	0.7204	0.9325	1.103	1.0632	48
K02794	0.5058	0.4171	0.5058	1.6277	1.7533	0.2312	1.1117	0.5671	1.0229	1.0462	1.4837	46
K02795	0.5892	0.3046	0.2739	1.1103	0.9142	0.125	0.9142	0.9083	1.1103	0.8434	1.0968	42
K02796	0.4114	0.2432	0.2557	1.0296	1.3422	0.0111	0.9208	0.3288	0.9625	0.3702	1.1648	51
K02798	0.8277	0.128	0.5225	1.2879	1.046	0.8928	0.8928	0.8277	1.5026	0.5185	0.7771	43
K02799	0.3097	0.0216	0.6217	0.6316	0.4505	0.4505	0.1138	0.3097	0.8377	0.3097	0.3199	16
K02800	0.3097	0.0216	0.6217	0.6316	0.4505	0.4505	0.1138	0.3097	0.8377	0.3097	0.3199	16
K02802	0.6033	0.0577	0.3383	1.363	0.9556	0.5459	0.8433	0.3866	0.952	0.5459	0.7178	34
K02803	0.6429	0.0731	0.4229	1.5306	1.0923	0.586	0.8798	0.4758	0.9932	0.5303	0.8461	35
K02804	0.6429	0.0731	0.4229	1.5306	1.0923	0.586	0.8798	0.4758	0.9932	0.5303	0.8461	35
K02805	0.0056	0	0.0056	0.8349	0.2077	0.0354	0.2077	0.0354	0.574	0.0354	0.0386	10
K02806	0	0.0173	0.0147	0.6328	0.2339	0.2339	0.0023	0.0147	0.2377	0.0417	0.2416	18
K02808	1.0789	0.4707	0.5321	1.7462	2.0673	0.4774	0.6533	0.7167	2.1693	1.0046	1.3004	37
K02809	0.8604	0.4181	0.5854	1.9414	1.9281	0.4134	0.6916	0.6287	2.1763	0.8381	1.3343	56
K02810	0.8604	0.4181	0.5854	1.9414	1.9281	0.4134	0.6916	0.6287	2.1763	0.8381	1.3343	56
K02813	0.0763	0.0846	0.0763	0.0775	0.0763	0	0.012	0.012	0.0775	0.0763	0.0124	6
K02814	0.0654	0.0725	0.0654	0.0105	0.0654	0.0103	0.0654	0.1856	0.0664	0.0654	0.0106	7
K02815	0.1181	0.0073	0.1181	0.12	0.2437	0	0.2437	0.1181	0.2476	0.1181	0.122	11
K02817	0.4144	0.1002	0.5654	1.206	1.2711	0.2942	0.9331	0.5584	1.3442	0.3552	1.0707	21
K02818	0.7363	0.3457	0.4983	1.5448	1.9303	0.3751	0.6883	0.5826	1.4791	0.5401	1.1097	58
K02819	0.7363	0.3457	0.4983	1.5448	1.9303	0.3751	0.6883	0.5826	1.4791	0.5401	1.1097	58
K02821	0.3142	0.1291	0.2266	1.1055	0.7931	0.2271	0.6903	0.5417	0.5029	0.5387	0.8936	47
K02822	0.6308	0.4308	0.0545	1.096	0.4368	0.068	0.2519	0.354	0.2005	0.1209	0.7547	53
K02823	0.0508	0.1169	0.2234	0.346	0.842	0.0254	0.0508	0.008	0.1071	0.2234	0.0288	9
K02824	0.2412	0.1719	0.3143	0.8122	0.5917	0.3536	0.3536	0.1255	0.2785	0.2757	0.108	37
K02825	0.0034	0.0728	0.1254	0.1322	0.0607	0.1254	0.1254	0.0607	0.064	0.0607	0.2337	14
K02826	0.2714	0.0195	0.0483	0.5534	1.3115	0.2714	0.0483	0.6422	0.734	0.9288	0.8634	17
K02827	0.3947	0.1992	0.3947	0.9437	0.6422	0.3947	0.0483	0.5447	1.1833	0.5447	0.4922	17
K02828	0.5874	0.6517	0.1002	0.0161	0.1002	0	0.0158	0.1002	0.1018	0	0.1035	5
K02829	0.3821	0.1107	0.5274	0.3883	0.8094	0.2627	0.0468	1.1277	0.9137	0.5274	0.3947	17
K02834	0.0695	0.0083	0.3722	0.7153	1.1257	0.1087	0.0068	0.2183	0.4822	0.2895	0.1142	30
K02835	0.0176	0.0076	0.4236	0.9073	1.3441	0.3378	0.1981	0.3378	0.6486	0.1981	0.2113	32
K02836	0	0	0.0771	0.4271	0.321	0.0443	0.0771	0.0443	0.2504	0.1754	0.023	28
K02837	0.0525	0.1057	0.0914	0.5073	1.0829	0.2079	0.0255	0.2079	0.7814	0.2079	0.2191	25
K02838	0.0363	0.0216	0.0363	0.6486	0.5204	0.2628	0.1981	0.0987	0.4373	0.0987	0.2113	32
K02839	0	0	0.0158	0	0.0158	0.0158	0.0158	0	0.0161	0	0	5
K02840	0.034	0	0	0.2191	0.2157	0.034	0.034	0.2157	0.2191	0.034	0.2228	3
K02841	0.0086	0.0314	0.1703	0.6099	1.0541	0.1419	0.0874	0.2829	0.6761	0.1703	0.1208	30
K02843	0.0013	0.0107	0.1102	1.2196	0.7156	0.1099	0.0676	0.0881	0.8693	0.2322	0.3362	31
K02844	0.0054	0	0.0054	0.2022	0.0964	0.034	0.0054	0.0964	0.2814	0.0054	0.0055	11
K02846	0.0095	0	0.0095	0.6267	0.0095	0.0605	0.0095	0.0095	0.0097	0.0095	0	7
K02847	0.0607	0.004	0.2181	0.2216	1.1674	0.1254	0.0607	0.3411	0.2216	0.0214	0.1344	14
K02848	0.012	0	0.0763	0.0122	0.0763	0.2165	0	0.2165	0.0775	0	0.0124	6
K02849	0	0.0218	0.1607	0.2128	0.3133	0.2513	0.0924	0.0158	0.3714	0.0924	0.1722	19
K02850	0.1002	0	0.0158	0.0161	0.0158	0.2846	0.1002	0.1002	0.2892	0.0158	0.1035	5
K02851	0.0876	0.0155	0.1051	0.3827	0.8841	0.1529	0.0187	0.211	0.2579	0.0701	0.0208	34
K02852	0.2748	0.0047	0	0.0778	0.027	0.0043	0	0.0043	0.1605	0.027	0	12
K02853	0.0605	0	0	0	0	0	0	0	0	0	0	7
K02854	0.0495	0.0087	0.2902	0.2949	0.0078	0.1406	0.5049	0.1406	0.2949	0.1406	0.0512	8
K02855	0.0802	0	0.1655	0.0815	0.0282	0.0802	0.1655	0.1655	0.1681	0.0802	0.0046	15
K02856	0	0	0	0.0122	0.012	0	0	0	0	0	0	6
K02858	0.0271	0.0019	0.305	0.6626	0.6522	0.0972	0.0972	0.305	0.5285	0.0972	0.329	24
K02860	0.0662	0.0818	0.7843	1.4559	1.7994	0.2756	0.1506	0.2078	0.952	0.3543	0.4664	31
K02863	0.321	0.0093	0.2421	1.699	2.6122	0.4128	0.321	0.4128	1.699	0.5176	0.2546	28
K02864	0.2078	0.0013	0.1506	1.8584	1.598	0.2078	0.1035	0.3543	2.3159	0.659	0.5828	31
K02867	0.0525	0.0109	0.2869	1.123	1.7043	0.0914	0.0525	0.0914	1.5345	0.1429	0.1539	25
K02871	0.339	0.1024	0.339	0.6952	1.5185	0.1852	0.0468	0.339	1.7955	0.1273	0.1988	27
K02874	0.2296	0.0014	0.3046	1.8261	1.5579	0.2296	0.2296	0.3046	2.0563	0.7283	0.6456	29
K02876	0.1506	0.0013	0.3543	1.6504	1.598	0.1506	0.1035	0.1506	1.8584	0.9218	0.2943	31
K02878	0.2078	0.008	0.5458	2.8294	1.598	0.1506	0.2756	0.2756	2.0802	1.4096	0.2943	31
K02879	0.1436	0.0447	0.4236	2.6964	2.6122	0.1981	0.0176	0.1981	2.445	0.7478	0.5551	32
K02881	0.1852	0.0285	0.4359	1.3651	1.134	0.0227	0.0468	0.2556	1.3651	0.6714	0.4679	27
K02884	0.3378	0.0216	0.6284	1.7711	1.5236	0.3378	0.5204	0.1981	1.7711	0.5204	0.3604	32
K02886	0.2078	0.008	0.659	1.8584	2.0142	0.2078	0.1506	0.3543	1.6504	1.0717	0.1105	31
K02887	0.2628	0.1215	0.3378	0.7719	1.5236	0.3378	0.1436	0.1981	1.5728	0.3378	0.2803	32
K02888	0.0771	0.0269	0.4128	0.9453	1.2485	0.321	0.1206	0.4128	1.4877	0.0771	0.3441	28
K02890	0.2296	0.0513	0.491	2.3018	1.5579	0.3046	0.2296	0.491	1.8261	1.0188	0.2458	29
K02892	0.1436	0.0216	0.6284	1.5728	2.1381	0.1981	0.3378	0.6284	1.9825	0.6284	0.1531	32
K02895	0.491	0.0254	0.3916	2.0563	1.7661	0.1664	0.1144	0.491	1.6109	1.1845	0.6456	29
K02897	0.2421	0.0555	0.4128	1.091	1.6421	0.5176	0.5176	0.1754	1.6684	0.5176	0.2594	28
K02899	0.04	0.0496	0.4667	1.0006	0.9682	0.1581	0.0695	0.3722	1.1633	0.1087	0.2293	30
K02902	0.2711	0.2395	0.654	1.2927	1.1196	0.2465	0.333	0.4875	0.9635	0.5722	0.8759	50
K02904	0.2895	0.0083	0.5733	3.266	1.8902	0.2183	0.3722	0.1581	2.434	1.6785	0.3979	30
K02906	0.2078	0.008	0.2078	1.2747	2.2424	0.2078	0.4443	0.5458	1.6504	1.0717	0.1105	31
K02907	0.5176	0.052	0.6358	2.9941	1.8615	0.2421	0.321	0.1754	2.9941	0.6358	0.5547	28
K02909	0.5152	0.0618	0.3157	1.746	1.266	0.2842	0.1421	0.2154	1.746	0.2154	0.4186	41
K02911	0.153	0.0228	1.1809	1.4807	1.1809	0.153	0.6184	0.153	1.2965	0.3602	0.7914	31
K02913	0.3058	0.0669	0.4056	1.3785	1.5775	0.3058	0.1524	0.3058	0.9855	0.2216	0.7084	25
K02914	0.1036	0.0335	0.3251	0.448	0.3251	0.0288	0.0595	0.1036	0.2447	0.1036	0.1094	23
K02916	0.0814	0.3142	0.2556	0.8394	0.9649	0.1852	0.1273	0.1273	0.6952	0.339	0.3568	27
K02919	0.002	0.0025	0.0753	0.0131	0.0365	0.0365	0	0	0.0021	0.0129	0.0022	20
K02926	0.2421	0.0555	0.4128	0.7943	1.4379	0.1754	0.321	0.7677	1.926	0.9136	0.188	28
K02931	0.1035	0.0223	0.3543	2.3159	1.7994	0.038	0.038	0.2756	1.6504	0.659	0.3783	31
K02933	0.2628	0.0076	0.2628	2.2071	1.5236	0.1436	0.0987	0.2628	1.9825	0.8789	0.4519	32
K02935	0.6032	0.0243	0.3046	2.0563	1.5579	0.3046	0.3046	0.1664	2.3018	0.8668	0.326	29
K02939	0.1436	0.0777	0.1981	1.5728	1.1769	0.1981	0.1981	0.2628	0.6486	0.3378	0.2803	32
K02945	0.5202	0.1241	0.3419	1.7527	1.9375	0.1792	0.1153	0.3093	1.3074	0.3093	0.296	55
K02946	0.4312	0.1232	0.4312	1.4984	1.9313	0.0595	0.162	0.4312	2.2914	0.5544	0.1094	23
K02948	0.0525	0.0308	0.3805	1.7673	1.7043	0.009	0.0525	0.2079	2.0183	0.3805	0.2238	25
K02950	0.1506	0.008	0.1506	1.6504	1.0717	0.2756	0.3543	0.2078	1.2747	0.4443	0.2943	31
K02952	0.1506	0.1824	0.2756	1.8584	2.7396	0.1035	0.0662	0.2078	2.3159	0.5458	0.2219	31
K02954	0.1819	0.0192	0.5769	1.844	2.1982	0.0906	0.2412	0.2412	1.844	0.6993	0.378	36
K02956	0.1581	0.1349	0.1581	0.8513	1.4807	0.2895	0.2183	0.0695	1.1633	0.4667	0.2293	30
K02959	0.0631	0.0777	0.7478	1.7711	1.9205	0.2628	0.3378	0.3378	1.9825	0.6284	0.2803	32
K02961	0.0525	0.0636	0.6135	2.288	1.2728	0.1429	0.2869	0.1429	1.5345	1.2728	0.2238	25
K02963	0.2869	0.0324	0.6135	0.7814	0.6135	0.0525	0.1429	0.2079	1.7673	0.1429	0.0566	25
K02965	0.1664	0.0089	0.3916	2.0563	2.2261	0.1664	0.1144	0.3916	1.6109	0.7283	0.1225	29
K02967	0.2183	0	0.2895	1.3398	1.6785	0.2895	0.1581	0.0695	1.5301	0.2183	0.3095	30
K02968	0.0987	0.1215	0.8789	2.2071	1.7157	0.3378	0.8789	0.5204	1.9825	0.3378	1.4337	32
K02970	0.0288	0.0362	0.162	0.7222	1.2272	0.0288	0.0595	0.162	0.7222	0.4312	0.2488	23
K02972	0.0158	0	0	0.2892	0.2846	0	0.2846	0	1.0381	0	0.2939	5
K02982	0.1852	0.01	0.4359	1.7955	1.3185	0.0227	0.1273	0.4359	1.1741	1.134	0.1367	27
K02986	0.1981	0.0076	0.2628	1.5728	2.1381	0.1436	0.1981	0.3378	1.9825	0.4236	0.2113	32
K02988	0.1981	0.0216	0.3378	2.445	1.7157	0.1981	0.1436	0.2628	2.2071	0.6284	0.4519	32
K02990	0.3722	0.0496	0.4667	1.3398	1.2965	0.1581	0.2183	0.3722	1.5301	0.5733	0.2293	30
K02992	0.2628	0.0216	0.3378	1.5728	1.5236	0.1436	0.3378	0.2628	1.9825	0.5204	0.2803	32
K02994	0.0972	0.0329	0.4046	1.6328	0.8012	0.0271	0.0095	0.305	1.4044	0.6522	0.329	24
K02996	0.1036	0.0127	0.3251	0.448	1.2272	0.0288	0.1036	0.3251	1.2749	0.1036	0.1751	23
K03040	0.0505	0.109	0.3659	1.4755	1.6387	0.0086	0.0505	0.1374	1.9407	0.4704	0.2152	26
K03043	0.0695	0.0081	0.4667	0.8513	1.4807	0.2183	0.1087	0.1087	0.4822	0.3722	0.1162	30
K03046	0.2078	0.0461	0.5458	1.8584	1.4096	0.2756	0.1035	0.0662	0.81	0.5458	0.1608	31
K03048	0.0415	0.0073	0.0065	0.127	0.4231	0.0065	0.0065	0.2432	0.127	0	0.1217	9
K03060	0.0109	0.0359	0.0636	0.3614	1.1023	0.0308	0.0636	0.0308	0.1151	0.1107	0.183	22
K03070	0.0148	0.0064	0.2213	0.3682	0.991	0.1967	0.0052	0.0531	0.4523	0.1209	0.1289	38
K03071	0.0139	0.0027	0.1417	1.4336	0.9513	0.1417	0.0815	0.4449	0.7708	0.4449	0.6271	19
K03072	0.0374	0.0009	0.1713	1.1633	1.5213	0.2003	0.013	0.5644	1.1235	0.2866	0.1394	47
K03073	0.0331	0.0396	0.7968	0.8096	1.182	0.4943	0.1187	0.27	0.6456	0.1187	0.1256	21
K03074	0.0227	0	0.0814	0.6822	1.134	0.1273	0.008	0.1852	0.8237	0.1852	0.0874	27
K03075	0.0862	0.0289	0.1348	0.7362	0.7105	0.196	0.0495	0.2705	0.7362	0.0495	0.0926	26
K03076	0.2402	0.007	0.0902	1.6193	1.5687	0.1811	0.0577	0.1811	1.5383	0.2402	0.3295	35
K03077	0	0	0.0014	0.0175	0.2455	0.0014	0	0	0.094	0.0249	0.0091	33
K03078	0.0173	0.003	0.0027	0.0518	0.0173	0.0027	0.0027	0.0027	0.0183	0	0.0028	18
K03079	0	0	0	0.0026	0.0448	0	0	0	0.0026	0.0025	0.0026	19
K03080	0	0	0.0023	0.0296	0.1207	0	0	0	0.0444	0.0148	0.0153	21
K03081	0.0942	0.0178	0.0161	0.0991	0.0456	0.0161	0.0161	0.0025	0.0991	0.0161	0.0166	18
K03082	0	0	0	0.0026	0.0448	0	0	0	0.0026	0.0025	0.0026	19
K03086	0.0702	0.0009	0.4558	1.0076	1.0405	0.0449	0.1409	0.4558	1.2128	0.4125	0.205	45
K03087	0.0718	0.0009	0.4662	1.0305	1.0642	0.0459	0.1441	0.4662	1.1672	0.4218	0.2097	44
K03088	0.1685	0.0189	0.9287	0.5948	0.7795	0.796	0.4632	0.7495	1.0951	0.0854	0.6629	112
K03089	0	0	0.1496	0.3457	0.0417	0.086	0.6229	0.086	0.3457	0.086	0.159	18
K03090	0.1026	0.059	0.5604	0.2836	0.1785	0.1785	0.0497	0.0497	0.4125	0.2792	0.1971	16
K03091	0.0471	0.1482	0	0.0478	0.0074	0	0.0471	0.0074	0.1358	0.0471	0.0486	9
K03092	0	0.0025	0.0348	0.1268	0.0122	0.1248	0.2839	0.2839	0.1268	0.0019	0.2071	21
K03095	0.0065	0	0.0065	0.127	0.6617	0	0	0	0.0447	0.2432	0.0429	9
K03098	0.1552	0.0033	0.1115	0.3082	0.609	0.019	0.1115	0.3782	1.0824	0.019	0.2004	17
K03100	0.0718	0.0244	0.1911	0.6713	1.3429	0.0459	0.0746	0.3785	0.3992	0.0718	0.0638	44
K03101	0.0058	0.0204	0.0929	0.4116	0.1351	0.1351	0.0929	0.0165	0.5056	0.1351	0.0991	34
K03106	0.0176	0	0.0363	0.5372	0.4236	0.0363	0.0062	0.0062	0.2045	0.0363	0.1531	32
K03110	0.0062	0.0012	0.1981	0.5372	0.2628	0.2628	0.0062	0.0062	0.5372	0.0176	0.2113	32
K03111	0.0806	0.0349	0.1112	0.79	0.9242	0.2678	0.0806	0.1707	0.3715	0.2678	0.0591	57
K03112	0	0	0.0839	0.8402	0.4708	0.1731	0.0839	0.0295	0.0852	0.0047	0	12
K03113	0.0307	0.0341	0.0048	0.1829	0.0307	0.0872	0.0048	0.0307	0.0886	0.18	0.1859	11
K03116	0.0239	0.0279	0.1955	0.6689	0.1676	0.1344	0.5926	0.4196	0.6689	0.086	0.1478	29
K03117	0.0135	0.0164	0.2157	0.44	0.0793	0.0384	0.0384	0.0793	0.7502	0.0793	0.3241	19
K03118	0.1107	0.0137	0.1107	0.6021	0.5926	0.7431	0.0308	0.5926	0.6021	0.0636	0.1199	22
K03119	0	0	0.0022	0.0273	0.5291	0.0022	0.0268	0.1878	0.0273	0.0022	0.0023	25
K03147	0	0.0032	0.1026	0.0178	0.0175	0	0.0175	0.0028	0.1814	0.0175	0.0187	16
K03148	0.1258	0	0.0012	0.2565	0.0804	0.0224	0.0224	0.0079	0.0228	0.0224	0.3232	31
K03149	0	0	0.016	0.0026	0.3707	0.0025	0	0.0025	0.0461	0.0025	0.0027	17
K03150	0	0	0	0	0.0065	0	0	0	0	0	0	9
K03151	0.1379	0.0904	0.0793	0.7708	1.1374	0.3138	0.2157	0.3138	1.1873	0.1379	0.1425	19
K03152	0.0231	0.0042	0.1354	0.25	0.0036	0.0036	0.0036	0.2356	0.25	0.2356	0.3805	14
K03153	0.0318	0.0063	0.205	0.6412	1.6242	0.0154	0.1522	0.4667	1.5697	0.1794	0.2564	43
K03154	0.0028	0	0	0.0028	0.0175	0.0028	0.0175	0.0028	0.0505	0.0028	0.0513	16
K03168	0.0059	0.0072	0.3231	0.868	0.2907	0.2513	0.0944	0.0603	0.1957	0.0168	0.037	34
K03169	0.0834	0.0253	0.0863	1.0516	0.6519	0.1789	0.0714	0.0834	0.4579	0.2806	0.0752	60
K03177	0.3046	0.0239	0.1144	0.6237	1.5579	0.1664	0.1664	0.2296	0.3149	0.3916	0.4191	29
K03179	0	0	0.086	0.152	0.2339	0.0147	0.0147	0.086	0.152	0	0.0156	18
K03181	0.0765	0.0049	0.0765	0.0274	0.2748	0.158	0.027	0.0765	0.2792	0.027	0.1632	12
K03182	0	0	0.1259	0.002	0.6742	0.0724	0.0019	0.0124	0.128	0.0124	0.0771	22
K03183	0.0095	0	0.0559	0.1544	0.0972	0.152	0.0015	0.0015	0.1544	0.0015	0.0103	24
K03184	0.2143	0.003	0.0162	0.3944	0.6103	0.1319	0.0081	0.0162	0.2178	0.0162	0.0495	20
K03185	0.1835	0.0014	0.0209	0.2453	0.4648	0.0784	0.0216	0.0432	0.3673	0.0216	0.0641	38
K03186	0.0129	0	0.0129	0.0771	0.3001	0.0758	0.0129	0	0.0771	0.002	0.0022	21
K03187	0	0	0.0048	0.0312	0.0307	0	0.0307	0.0307	0.1829	0.0872	0	11
K03188	0	0	0.1006	0.1022	0.0056	0.0056	0.0056	0.0056	0.0057	0.2077	0.0058	10
K03189	0.0043	0.0058	0.027	0.0778	0.0765	0.027	0.2748	0.158	0.6351	0.2748	0.0826	12
K03190	0	0	0.0043	0.1605	0.2748	0.0043	0.027	0	0.1605	0.2748	0.0046	12
K03191	0	0	0	0	0.034	0.034	0.034	0.2157	0.6222	0	0	3
K03192	0	0	0.0625	0	0	0	0	0.0625	0	0	0	2
K03195	0	0	0.0126	0	0.04	0	0.0126	0.0801	0	0	0	7
K03196	0	0	0	0	0.0557	0	0	0	0	0	0.0117	9
K03199	0	0	0	0.015	0.1768	0.0147	0.0147	0.0467	0	0	0.1114	6
K03200	0	0	0	0	0	0	0.0625	0	0	0	0	2
K03204	0	0	0.0177	0	0.0177	0	0	0.0177	0	0	0	5
K03205	0	0	0	0	0.0418	0.0066	0.0209	0.0066	0	0	0.0482	12
K03206	0	0	0	0.1423	0.0221	0.1401	0	0.1401	0.0225	0	0.0228	4
K03207	0	0	0	0	0	0	0.0103	0	0	0	0	7
K03208	0	0	0	0	0	0	0	0	0.0097	0	0	7
K03210	0.0072	0.0089	0.1144	1.8261	1.0188	0.0732	0.2296	0.2296	0.8963	0.2296	0.1202	29
K03212	0.2411	0.1321	0.1164	0.414	0.1164	0.0596	0.0428	0.3586	0.3726	0.1164	0.1749	32
K03214	0.0037	0.0043	0.2481	1.1631	0.6606	0.1904	0.1904	0.8809	1.3292	0.3867	0.7895	16
K03215	0.0177	0.0972	0.0635	0.2462	0.2644	0.0365	0.0177	0.1238	0.1027	0.0365	0.0391	34
K03216	0.0072	0.0239	0.1664	0.2374	1.3641	0.1664	0.1144	0.1144	0.3149	0.3046	0.1781	29
K03217	0.0425	0.0064	0.2213	1.2548	1.5403	0.2213	0.0531	0.3243	1.4914	0.3567	0.3805	38
K03218	0.267	0.0777	0.001	0.9223	0.267	0.0369	0.1003	0.0641	0.7847	0.1459	0.2149	32
K03219	0	0.008	0.1203	0.351	0.1203	0.0424	0.0424	0.1203	0.5717	0.0424	0.6974	10
K03220	0	0	0	0.0115	0.0716	0	0.0113	0.0113	0.4263	0	0.0739	7
K03221	0.1002	0.01	0.0084	0.4387	0.4318	0.1503	0.2327	0.1503	0.4387	0.1002	0.8718	8
K03222	0.0472	0	0.0249	0.3354	0.3301	0.0472	0.0472	0.0707	0.3354	0.3301	0.4262	17
K03223	0	0	0	0.1139	0.0177	0.0177	0	0.0177	0.018	0.0177	0.0183	5
K03224	0.0225	0	0.0225	0.3649	0.132	0.0036	0.0225	0.0225	0.3041	0.064	0.0661	15
K03225	0.0079	0	0	0.2238	0.0949	0	0.0079	0.0079	0.2238	0.0501	0.0518	10
K03226	0.0125	0.0026	0.248	0.4732	0.8769	0.1018	0.3495	0.248	0.5521	0.2995	0.1712	24
K03227	0.0151	0.0057	0.0303	0.0582	0.1773	0	0.0859	0.0303	0.0901	0.0573	0.1373	14
K03228	0.0048	0	0.0151	0.1351	0.0859	0.0048	0.0303	0.0048	0.188	0.0303	0.6211	14
K03229	0.0322	0	0.0748	0.1763	0.1389	0.017	0.0483	0.017	0.1058	0.017	0.2336	19
K03230	0	0	0	0.0943	0.0928	0	0.0211	0.1238	0.228	0.0211	0.0218	16
K03269	0.0682	0.0023	0.0682	0.5022	0.7968	0.3727	0.0331	0.1187	0.2744	0.0682	0.1256	21
K03270	0	0.0022	0.0651	0.3614	0.0651	0.0316	0.0111	0.0651	0.1151	0	0.0118	22
K03271	0.0013	0.0016	0.1289	0.7086	0.1074	0.1607	0.194	0.0824	0.4598	0.1074	0.3272	31
K03272	0.0454	0	0.0937	0.5198	0.3707	0.2549	0.0454	0.0454	0.0952	0.0454	0.2632	17
K03273	0.0114	0.0023	0.0323	0.23	0.4297	0.0114	0.0018	0.1816	0.3241	0.0216	0.1011	22
K03274	0.0023	0	0.086	0.2377	0.0417	0.4696	0.0147	0.1496	0.3457	0.0417	0.2416	18
K03275	0.1864	0.0057	0.0577	0.0049	0.0577	0.0865	0.0577	0.0048	0.3291	0.0305	0.3345	13
K03276	0.1002	0.0175	0.0158	0.0161	0.0158	0	0.0158	0	0.1018	0	0.1035	5
K03277	0.0625	0	0.3962	0	0.0625	0.3962	0.3962	0.0625	0.0635	0	0.0645	2
K03278	0.2234	0.0097	0.0962	0	0.0508	0.0508	0.0962	0.008	0.1466	0.0508	0.2308	9
K03279	0.1237	0.0125	0.0654	0.0105	0.0654	0	0.0327	0.0103	0.1885	0.0103	0.0675	7
K03280	0	0	0	0.0346	0.034	0	0	0.2157	0.2191	0.034	0.6325	3
K03281	0.0494	0.0016	0.1955	0.2107	0.3579	0.1344	0.086	0.2361	0.6764	0.4142	0.2856	29
K03282	0.152	0.1152	0.152	0.4199	0.9674	0.0559	0.0972	0.4046	0.4199	0.221	0.1639	24
K03284	0.0916	0.0068	0.5726	0.7045	0.344	0.1826	0.1282	0.344	0.3562	0.177	0.0789	39
K03285	0.0096	0.0151	0.2486	0.0586	0.3239	0.0096	0	0.1154	0.1263	0.0096	0.0922	13
K03286	0.2484	0.0236	0.4195	0.7489	0.5168	0.6757	0.3776	0.3776	0.5975	0.3105	0.3758	58
K03288	0	0	0.0716	0.2065	0.0716	0	0	0.0113	0.0727	0.0113	0.013	7
K03289	0.1164	0.0294	0.1551	0.3573	0.3517	0.0752	0.4385	0.1164	0.3573	0.1551	0.4359	16
K03290	0.0311	0.0054	0.1368	0.5042	0.4136	0.0311	0.4136	0.1368	0.5238	0.1904	0.0913	12
K03291	0.1414	0	0.0038	0.0245	0.0241	0.0038	0.0038	0	0	0.0685	0.0039	14
K03292	0.0621	0	0	0.1906	0.0022	0	0	0	0.0272	0.0267	0.0023	30
K03293	0.1456	0.0184	0.7674	1.1102	2.4418	0.4482	0.2891	0.7405	1.6907	0.5668	0.7727	123
K03294	0.3463	0.1927	0.4528	1.7944	1.582	0.2452	0.3225	0.8516	1.7944	0.7532	1.1753	77
K03296	0.0115	0.1617	0.2709	0.4146	0.6551	0.2039	0.0154	0.1471	0.3302	0.1146	0.0915	89
K03297	0.1479	0.0562	0.6923	0.792	0.8689	0.2671	0.2581	0.4251	0.7945	0.2212	0.429	26
K03298	0.0051	0.0063	0.0322	0.1918	0.3284	0.0915	0.0051	0.3284	0.0929	0.0051	0.0351	11
K03299	0.4611	0.149	0.6632	1.147	0.6984	0.3558	0.1926	0.5204	0.5855	0.5124	0.4479	51
K03300	0	0.0073	0.0415	0.0067	0.1179	0.0065	0	0.0065	0.1197	0	0	9
K03303	0.3005	0.1025	0.0812	0.5033	1.1503	0.127	0.127	0.1847	0.1876	0.127	0.6914	30
K03304	0	0	0	0.0615	0.0095	0.1718	0.0095	0	0	0.0095	0.0099	7
K03305	0.2123	0.1556	0.3893	0.5825	1.1553	0.0921	0.2766	0.7458	1.0172	0.8044	0.4567	44
K03306	0.0063	0.0148	0.5448	0.5535	0.9161	0.1011	0.2769	0.434	0.793	0.2094	0.2248	34
K03307	0.1181	0.0881	0.1718	0.2841	0.7673	0.364	0.0434	0.2075	0.6466	0.2796	0.5237	33
K03308	0	0.0426	0.012	0.5978	0.8392	0.0019	0.034	0.0702	0.8329	0.012	0.1261	25
K03309	0.0415	0.0315	0.4108	0.827	1.0705	0.1253	0.2188	0.3559	0.9097	0.1253	0.0441	28
K03310	0.1106	0.0665	0.2137	0.5344	0.9643	0.2204	0.1327	0.3643	0.5957	0.4153	0.137	35
K03311	0.1537	0.1749	0.0565	0.8628	0.4208	0.3682	0.0274	0.2235	1.0402	0.0786	0.0583	26
K03312	0.0356	0	0.0734	1.07	1.0532	0.0734	0.0734	0.0734	0.0127	0.002	0.1319	20
K03313	0	0.0037	0.1097	0.441	0.1908	0.0532	0.7063	0.1908	0.3032	0.003	0.1133	16
K03314	0.0872	0	0.3131	0.9988	0.7123	0.4897	0.0048	0.0872	0.3181	0.0872	0.0317	11
K03315	0.1071	0.0035	0.1491	0.7884	0.1491	0.1491	0.0183	0.0519	0.2468	0.0519	0.0357	17
K03316	0.0491	0.026	0.1281	0.1959	0.4502	0.0228	0.225	0.0228	0.4454	0.0819	0.1924	32
K03317	0.1151	0.0164	0.1946	0.8686	1.6423	0.4867	0.2622	0.5425	0.9354	0.3413	0.743	37
K03318	0.003	0.1016	0.054	0.003	0.003	0.003	0	0	0.0193	0.003	0.0205	17
K03319	0.2778	0.1413	0.0116	0.3763	0.0944	0.1845	0.0018	0.0708	0.1562	0.0944	0.0975	25
K03320	0.0657	0.0133	0.0112	0.5592	0.1142	0.0112	0.0318	0.1787	0.1815	0.0112	0.0226	25
K03321	0.2228	0.0084	0.1153	1.1942	0.4388	0.0408	0.3039	0.1949	0.3519	0.0568	0.4714	36
K03322	0.2481	0.2294	0.8494	0.863	0.7644	0.4981	1.065	0.6606	0.6712	0.0912	0.2647	18
K03324	0.0029	0.0201	0.0513	0.7799	0.5787	0.0513	0.106	0.1844	1.0027	0.106	0.1904	16
K03325	0	0	0.0255	0	0.0255	0	0	0	0	0	0	4
K03326	0.4489	0.0052	0.4489	0.4561	0.6529	0.165	0.9011	0.6529	0.6634	0.4489	0.6743	12
K03327	0.0135	0.0601	0.0953	0.5149	0.2081	0.0389	0.0947	0.3721	0.3862	0.3338	0.3128	48
K03328	0.0756	0.001	0.0057	0.142	0.2831	0.0057	0.025	0.0162	0.3312	0.025	0.0599	42
K03329	0.2165	0.0133	0.0763	1.2351	0.0763	1.2156	0.7773	0.2165	0.22	0.4469	0.4615	6
K03332	0.0048	0.0361	0.0865	0.0879	0.0865	0.0305	0.0305	0.0865	0.0879	0.0865	0.0315	13
K03333	0.034	0	0	0.2191	0.034	0	0	0.034	0.2191	0	0	3
K03335	0.0396	0.008	0.1125	0.1143	0.9187	0.0396	0.0396	0.1125	0.0064	0.0062	0.0437	10
K03336	0.0045	0.0057	0.0536	0.3056	1.2323	0.0283	0.0045	0.0283	0.0288	0.0283	0.0312	14
K03337	0.0095	0	0	0.1746	0.9647	0.0605	0.0605	0	0.1746	0.1718	0.1774	7
K03338	0	0	0.0078	0.1429	0.5049	0	0.0078	0.1406	0.0503	0.1406	0.0547	8
K03339	0.0839	0.2672	0.0295	0.3224	0.3139	0.0047	0.1298	0.0295	0.4202	0.0839	0.1787	12
K03342	0.0139	0.0028	0.0022	0.144	0.0395	0.0022	0.0139	0.1417	0	0.0395	0.0866	19
K03346	0	0	0.0065	0.0071	0.0065	0	0.0065	0.0065	0.0447	0.0065	0	9
K03365	0	0	0.2157	0	0	0	0	0	0.0346	0.034	0.0351	3
K03366	0.4316	0.3745	0.4203	0.6815	1.1664	0.4203	0.1256	0.2465	0.5167	0.3633	0.2752	21
K03367	0.1458	0.1618	0.0249	0.2692	0.2537	0.0039	0.0039	0.0707	0.075	0.1458	0.073	13
K03379	0	0.0126	0.0098	0.01	0.1179	0.0098	0.0098	0.0098	0.1197	0.0311	0.0743	9
K03380	0	0	0.0835	0.0134	0.2372	0	0	0	0.0134	0	0	6
K03381	0	0	0	0.0161	0.5874	0	0	0	0.1018	0	0.0163	5
K03385	0.7896	0.0093	0.5049	0.513	1.1484	0.5049	0.5049	1.585	1.6103	1.1484	1.1861	8
K03386	0.0706	0.0237	1.479	1.5844	1.0426	0.6932	0.2175	1.8884	0.8158	0.1933	0.7419	47
K03387	0.117	0.0036	0.5591	1.1071	1.0896	0.2035	0.2035	1.5385	1.2619	0.463	0.2102	15
K03392	0	0	0.0221	0.0225	0.1401	0	0	0.0221	0.0225	0	0	4
K03394	0.1002	0	0.0158	0.1018	0.1002	0.0158	0.0158	0.0158	0.2892	0.5874	0.1035	5
K03399	0.034	0	0.034	0.2191	0.034	0	0.034	0.034	0.2191	0.2157	0.0351	3
K03402	0.156	0.185	0.0573	0.3859	0.3737	0.0573	0.2739	0.156	0.2455	0.4868	0.5657	27
K03404	0	0	0	0.0346	0	0	0	0	0.0346	0.034	0	3
K03405	0	0	0	0.0259	0	0	0	0	0.0259	0.0255	0	4
K03406	0.3516	0.1312	0.8943	1.0213	2.0189	0.4592	0.7219	1.062	1.7071	0.8565	1.0605	165
K03407	0.1557	0.0016	0.1289	0.2237	0.3389	0.0456	0.0456	0.0221	0.4939	0.1557	0.1331	36
K03408	0.2274	0.0052	0.1331	0.3119	0.6847	0.2274	0.1929	0.0854	0.6341	0.5648	0.4652	36
K03409	0.0417	0.2072	0.0417	0	0	0.1321	0.1321	0.1321	0.0423	0	0.043	3
K03410	0.066	0.1036	0.25	0.5472	0.7018	0.25	0.5385	0.25	0.5472	0.25	0.5562	6
K03411	0	0	0.0158	0.0161	0.2846	0	0.0158	0.0158	0.2892	0.0158	0.0163	5
K03412	0.0998	0	0.0998	0.1839	0.3384	0.0998	0.0998	0.017	0.4895	0.017	0.0499	19
K03413	0.1424	0.0022	0.1139	0.2178	0.5333	0.0655	0.3001	0.0471	0.3565	0.1092	0.2657	27
K03414	0.2077	0	0.0056	0.8349	0.0354	0.1006	0.1006	0.0354	0.1022	0.1006	0.2145	10
K03415	0.1851	0.0376	0.0303	0.0582	0.3216	0.0573	0.0286	0.0286	0.0582	0.0303	0.0312	14
K03417	0	0.0048	0.0041	0.0042	0.212	0	0.026	0.0738	0.2692	0	0.0282	13
K03424	0.1261	0.0115	0.3093	0.8988	0.6405	0.1441	0.2313	0.1622	0.5195	0.1441	0.5098	60
K03425	0.003	0.0034	0.1914	0.7285	0.1531	0.1914	0.8174	0.5312	0.9491	0.11	0.2061	18
K03426	0.0214	0	0	0.2216	0.3411	0.0214	0.0214	0.0607	0.1274	0	0	14
K03427	0.0291	0.0482	0.0291	0.5862	0.7229	0.0988	0.2442	0.1153	0.6389	0.0529	0.2242	46
K03429	0.034	0.0377	0	0.0346	0	0	0	0	0	0	0	3
K03430	0	0	0	0	0.0471	0	0	0.0074	0.0075	0.0074	0.0486	9
K03431	0.0489	0	0.0637	0.7027	0.1534	0.0764	0.0764	0.0136	0.5552	0.0764	0.1638	42
K03435	0.1298	0.0039	0.0629	0.1319	0.0111	0.2258	0.0629	0.3531	0.299	0.0222	0.065	16
K03436	0.1626	0.352	0.337	1.2755	0.427	0.108	0.5844	0.1897	0.6702	0.1916	0.3046	39
K03437	0.0889	0.1603	0.0568	1.2785	0.9411	0.0327	0.2103	0.2103	0.9672	0.2737	0.4516	38
K03438	0.0987	0	0.0363	1.2148	0.2628	0.0176	0.0631	0.0176	0.7719	0.0631	0.1531	32
K03439	0.0603	0.042	0.4976	0.3336	0.4976	0.1894	0.1373	0.1894	0.6206	0.2513	0.2683	34
K03442	0.0491	0.016	0.0767	0.3098	0.3294	0.0957	0.2395	0.154	0.1409	0.0282	0.0673	44
K03445	0.1134	0	0.0018	0.0113	0.0652	0.0018	0.0018	0.0681	0.0113	0.0111	0.0115	26
K03446	0.0009	0.0861	0.0158	0.016	0.1573	0.0056	0.0453	0.1334	0.356	0.0567	0.0915	44
K03449	0.0574	0.0224	0	0.0943	0.0032	0.0032	0	0.0032	0.0034	0.0202	0.0209	16
K03451	0.2826	0.0959	0.0141	0.0272	0.1502	0.0267	0.0401	0.1502	0.0408	0.1877	0.0146	22
K03453	0.0062	0.0832	0	0	0.0062	0.0062	0.0396	0	0	0.0062	0.0065	10
K03455	0.1456	0.0067	0.3557	0.1479	0.4934	0.1456	0.0861	0.4934	0.5469	0.0098	0.0874	44
K03457	0.0141	0	0	0.0408	0.1877	0.0022	0.0401	0.0022	0.0631	0.0141	0.0023	22
K03458	0.0886	0.0515	0.2426	0.4746	0.3504	0.0158	0.0453	0.0738	0.3955	0.273	0.1837	44
K03459	0.2033	0.014	0.0716	0.4263	0.1355	0.0716	0.0716	0.0716	0.5932	0.0113	0.0739	7
K03462	0.2157	0	0.034	0.0346	0.2157	0	0	0.034	0.2191	0	0	3
K03464	0	0	0.0132	0.1606	0.1581	0.0132	0.0132	0.0132	0.1606	0	0.0136	6
K03465	0	0.0347	0	0	0.0221	0	0	0	0	0	0	4
K03466	0.0006	0	0.0112	0.2009	0.2465	0.0232	0.004	0.1268	0.0982	0.0323	0.012	50
K03468	0.0095	0	0	0	0	0	0	0.0095	0.0097	0.0095	0	7
K03469	0.1952	0.0049	0.1665	1.0007	0.526	0.7112	0.0941	0.2756	0.528	0.3022	0.557	54
K03470	0.077	0.0169	0.1353	0.7718	1.0014	0.2373	0.0212	0.3306	0.3103	0.6402	0.3206	41
K03471	0.1179	0.1307	0.0415	0.2621	0.1179	0.0415	0.0415	0.2432	0.0447	0.0065	0.1217	9
K03472	0.0939	0.0139	0.6451	0.8856	1.2496	0.3769	0.1223	0.5013	1.3635	0.3257	1.434	27
K03473	0.18	0.0056	0.0048	0.4975	0.7123	0.3131	0.0048	0.0048	0.1829	0.0307	0.0945	11
K03474	0.0417	0	0.0417	0.4771	0.1496	0.086	0.1496	0.086	0.2377	0.1496	0.159	18
K03475	0.3536	0.2912	0.0177	0.4166	0.4603	0.0412	0.1494	0.1552	0.1304	0.0764	0.6021	29
K03476	0	0	0	0.1829	0.0872	0	0.0048	0.0307	0.0886	0.18	0.0317	11
K03477	0.0078	0	0.2902	0.0503	0.0495	0.1406	0.0078	0.2902	0.1429	0.0078	0.1452	8
K03478	0	0	0	0.0217	0.1254	0.0034	0.0034	0.0034	0.0217	0.0214	0	14
K03480	0.6663	0.2059	0.0327	0.5415	0.383	0.0103	0.0327	0.0654	0.0664	0.0654	0.0675	7
K03481	0.2846	0.3157	0	0.1018	0.5874	0.1002	0	0.1002	0.2892	0	0.2939	5
K03482	0.0925	0	0.0051	0.3518	0.1909	0.1909	0.2657	0.0617	0.27	0.0617	0.0168	13
K03483	0.3147	0.0794	0.0716	0.2065	0.4196	0.0113	0.0716	0.0113	0.4263	0	0.21	7
K03484	0.2707	0.0759	0.0684	0.6016	0.4404	0.0513	0.2707	0.232	0.2029	0.1551	0.3412	24
K03485	0	0	0	0.2949	0.0078	0.0495	0.1406	0.0495	0.2949	0	0.0512	8
K03486	0.0216	0.0038	0.0216	0.1866	1.1769	0.0034	0.0216	0.1759	0.4549	0.1759	0.2959	15
K03487	0.2322	0.1248	0.1125	0.1143	0.0396	0.1125	0.0062	0.4039	0.0403	0.0062	0.0409	10
K03488	0.5439	0.2461	0.1179	0.5093	0.3662	0.021	0.0488	0.2205	0.2807	0.1131	0.2657	27
K03489	0	0	0	0.2191	0.2157	0	0.2157	0	0.2191	0.034	0.2228	3
K03490	0.012	0	0.0763	0.7897	0.2165	0.012	0.0763	0	0.7897	0.2165	0.8028	6
K03491	0.2258	0.2612	0.0111	1.0329	0.1806	0.0035	0.0973	0.0629	1.0329	0.0222	0.3039	16
K03492	0.1053	0.0199	0.1053	0.1555	0.8827	0.018	0.1053	0.2388	0.6296	0.2388	0.4455	18
K03493	0	0	0	0.1644	0.0221	0	0	0.0221	0.0259	0	0.1447	4
K03495	0.1445	0.0181	0.1197	0.6558	0.7986	0.5238	0.0302	0.2191	0.4107	0.1197	0.2661	39
K03496	0.0336	0.0314	0.1949	0.1599	0.2308	0.0682	0.51	0.1166	0.4879	0.7538	0.3465	58
K03497	0.0281	0.0167	0.1342	0.1364	0.2683	0.0489	0.115	0.1342	0.2126	0.2354	0.1646	45
K03498	0.0372	0.0321	0.0279	0.506	0.1261	0.018	0.1011	0.0647	0.2867	0.1261	0.087	34
K03499	0.0167	0.031	0.0782	0.4264	0.2889	0.0167	0.0009	0.0938	0.5703	0.0111	0.0495	36
K03500	0.0049	0.0058	0.0502	0.1947	0.4615	0.014	0.014	0.1379	0.1013	0.1379	0.0538	43
K03501	0.2628	0.0447	0.0987	0.5372	1.0219	0.0363	0.1981	0.5204	0.5372	0.1981	0.4519	32
K03502	0.0265	0	0.0547	0.4658	0.224	0.2614	0.124	1.6546	0.0269	0.0761	0.1017	31
K03503	0	0	0.0035	0.2294	0.0035	0.0973	0.0419	1.3963	0.0639	0.0035	0.0685	16
K03516	0.0763	0	0.012	0	0	0.012	0	0	0.0775	0	0.0124	6
K03517	0.0021	0	0.0135	0.039	0.0384	0.0384	0.0021	0.0793	0.0806	0.0384	0.0144	19
K03518	0.0287	0	0.1684	0.1711	0.4759	0.0287	0.1684	0.1684	0.1711	0.0816	0.0297	13
K03519	0.0158	0	0.0158	0	0	0.1002	0.0158	0.0158	0	0.0158	0	5
K03521	0.002	0.0025	0.002	0.0374	0.0368	0.013	0.0569	0.013	0.0132	0	0.0023	24
K03522	0.0026	0	0.0164	0.0472	0.0026	0.0026	0.0464	0	0.0472	0.0026	0.0184	19
K03523	0.0374	0.0414	0	0.0403	0.0707	0.0059	0.0374	0.0187	0.0064	0.0059	0.0386	10
K03524	0.0207	0.0524	0.0073	0.517	0.2755	0.0012	0.0207	0.1693	0.3207	0.0428	0.0798	29
K03525	0.0039	0.0361	0.1458	0.1482	0.1458	0.0249	0.0249	0.1458	0	0.0707	0.0799	13
K03526	0.0018	0.0023	0.0682	0.5022	0.3727	0.0331	0.0682	0.0018	0.3786	0.0331	0.0722	21
K03527	0.5109	0.1219	0.3683	1.7979	1.9817	0.176	0.1132	0.3038	1.3538	0.3357	0.3241	56
K03528	0	0.0059	0	0.0312	0	0.0048	0.0872	0	0.0886	0	0.0945	11
K03529	0.0023	0	0.0147	0.1564	0.2339	0.0023	0.0023	0.0147	0.491	0.086	0.0025	18
K03530	0.1977	0.275	0.3033	1.7955	1.446	0.3342	0.5872	0.3351	1.7644	0.685	1.2145	57
K03531	0.0612	0.0074	0.006	0.424	0.017	0.0352	0.0352	0.0352	0.0988	0.0352	0.0375	33
K03532	0.3775	0.0686	0.5086	0.9593	0.9442	0.662	0.4314	0.8385	0.4383	0.7356	0.3228	24
K03533	0	0	0	0.0097	0	0	0.0095	0.0095	0.0097	0	0	7
K03534	0.0056	0	0	0.0057	0.0354	0	0.0056	0.0056	0	0	0	10
K03535	0.0306	0.0355	0.0632	0.0207	0.2501	0.0108	0.0054	0.0204	0.1747	0.0879	0.0316	30
K03536	0.3916	0.2029	0.1664	0.6237	1.5579	0.2296	0.3916	1.3641	0.8963	0.2296	0.7655	29
K03543	0.0258	0.2558	0.0125	0.2778	0.3776	0.0701	0.1231	0.1439	0.4185	0.2771	0.1053	57
K03544	0.0176	0.0076	0.0987	0.2712	0.2628	0.0062	0.001	0.001	0.2045	0.0176	0.0673	32
K03545	0.1436	0.0447	0.0987	1.3874	1.5236	0.1981	0.1436	0.1436	1.5728	0.4236	0.2803	32
K03546	0.1026	0.0032	0.0497	0.9708	0.406	0.7432	0.1785	0.1785	0.2836	0.0175	0.106	16
K03547	0.0497	0.057	0	0.0505	0.406	0.0497	0.0028	0.0497	0.0505	0.2792	0.1844	16
K03548	0.003	0	0.0193	0.1149	0.113	0.0548	0	0	0.0556	0.003	0.0031	15
K03549	0	0	0.1587	0.129	0.0912	0.0156	0.0442	0.0912	0.1612	0.0156	0.0471	18
K03550	0.0176	0.0076	0.0176	0.2712	0.2628	0.0176	0.0987	0.4236	0.2712	0.0176	0.0387	32
K03551	0.0011	0.0081	0.0068	0.1634	0.0695	0.0194	0.0011	0.2183	0.1124	0.0068	0.0427	30
K03553	0.001	0	0.0065	0.6806	0.0662	0.0662	0.1506	1.4096	0.3659	0.038	0.1087	31
K03554	0.0468	0.0031	0.0468	0.5358	0.2627	0.2627	0.3821	0.168	0.1707	0.0966	0.0176	17
K03555	0.0443	0.0257	0.0076	0.4271	0.5176	0.2421	0.0443	0.0215	0.1248	0.0771	0.0226	28
K03556	0.246	0	0.0685	0.5686	0.3998	0.3848	0.3848	0.246	0.1078	0.4797	0.6062	14
K03557	0.2537	0.1868	0.577	0.708	0.7964	0.0707	0.577	0.1458	0.8091	0.2537	0.1573	13
K03558	0.0904	0.0552	0.1091	1.0417	0.6101	0.0371	0.0371	0.3185	0.4892	0.3195	0.3024	45
K03559	0.308	0.1913	1.9818	0.7695	1.4821	0.4392	0.1756	0.7715	0.4359	0.1505	0.6735	39
K03560	0.1427	0.0315	1.7389	0.8519	1.301	0.501	0.1482	0.7686	0.3431	0.073	0.7307	28
K03561	0.2213	0.0601	1.9806	0.8192	1.3973	0.6777	0.1468	0.7394	0.6538	0.1698	0.3626	55
K03562	0.1519	0.0097	0.9461	0.5439	1.2869	0.7233	0.0623	0.7253	0.2966	0.1266	0.2265	32
K03563	0.0026	0.0221	0.0724	0.3883	1.0252	0.0468	0.0468	0.0468	0.2669	0.0966	0.0499	17
K03564	0.0241	0.0017	0.0864	0.589	0.527	0.1351	0.0085	0.1351	0.5355	0.0372	0.1816	27
K03565	0.1348	0.01	0.0085	0.7362	0.3588	0.0085	0.3588	0.5784	0.2803	0.0862	0.0908	26
K03566	0.0313	0.0013	0.0947	0.5657	0.8772	0.2662	0.6074	0.0418	0.9385	0.1946	0.2084	42
K03567	0.0374	0	0.0059	0.1078	0.0707	0.0374	0	0.0374	0.3869	0.1061	0.0386	10
K03568	0	0	0.0151	0.3557	0.1539	0.0885	0.0024	0.0885	0.0436	0.0024	0.0166	18
K03569	0	0.013	0.1844	0.2929	0.5064	0.0513	0.0181	0.0029	0.4261	0.1844	0.085	16
K03570	0.0085	0.0017	0.196	0.7362	1.3953	0.0495	0.0862	0.196	0.4779	0.2705	0.1419	26
K03571	0.0135	0.0025	0.1379	0.9665	1.3734	0.1379	0.1379	0.0135	0.2252	0.2157	0.0408	19
K03572	0	0	0.0012	0.6578	0.4128	0.0012	0.0076	0.0012	0.0798	0.0012	0.008	28
K03573	0.0048	0	0	0.0312	0.0307	0.18	0.0307	0.0307	0.3181	0.0307	0.0945	11
K03574	0.1405	0.1143	0.322	0.5069	0.8507	0.253	0.3241	0.1109	0.5755	0.4332	0.3714	95
K03575	0.1144	0.0892	0.0421	0.2374	0.2296	0.0204	0.0421	0.3046	0.1721	0.0732	0.0783	29
K03576	0.0029	0	0.0029	0.0522	0.106	0.0029	0.106	0.0029	0.0184	0.0029	0.0029	16
K03577	0.2061	0.3735	0.0889	0.8719	0.4019	0.1649	1.132	0.0574	0.2183	0.5662	0.2774	16
K03578	0.0147	0	0.0147	0.2377	0.4696	0.3403	0.0147	0.0147	0.152	0.0417	0.043	18
K03579	0	0	0.0065	0.1197	0.0065	0.0065	0	0.0065	0.1197	0	0	9
K03580	0.0707	0.0048	0.0249	0.1482	0.0707	0.3967	0.0249	0.2029	0.004	0.0707	0.2736	13
K03581	0.0081	0.0015	0.1298	0.1345	0.2605	0.0477	0.0231	0.0081	0.0494	0.0081	0.1162	27
K03582	0.0018	0.0024	0.0116	0.2744	0.27	0.0116	0.0116	0.0116	0.1886	0.0018	0.1256	21
K03583	0	0	0.016	0.0162	0	0.0454	0.0454	0	0.0162	0	0.0483	17
K03584	0.0771	0.052	0.0443	0.5355	0.321	0.0215	0.0443	0.321	0.4271	0.0215	0.0475	28
K03585	0.0109	0.2212	0.4613	0.5884	0.3527	0.2036	0.0164	0.1054	0.5077	0.123	0.2459	69
K03586	0.0048	0	0.18	0.3181	0.3131	0.3131	0.0048	0.18	0.1829	0.0048	0.195	11
K03587	0.0008	0.001	0.0546	0.561	0.0854	0.0152	0.1713	0.0152	0.3782	0.0314	0.091	37
K03588	0.0044	0.0238	0.0449	0.5161	0.2775	0.1233	0.0258	0.0044	0.311	0.0258	0.0383	45
K03589	0	0.0014	0.0204	0.4049	0.0732	0.1144	0.0204	0.0421	0.1183	0.0421	0.045	29
K03590	0	0	0.001	0.1555	0.038	0.001	0	0.001	0.0393	0.0065	0.0194	31
K03591	0	0	0.027	0.6351	0.4298	0.2748	0	0.158	0.4367	0.0043	0.4636	12
K03592	0.0442	0	0.0156	0.3667	0.0442	0.0442	0.0025	0.0025	0.0927	0.0156	0.0973	18
K03593	0.0525	0.0018	0.0255	0.9245	0.7536	0.2079	0.0525	0.0525	0.2915	0.0914	0.5157	25
K03594	0.4383	0.0192	1.6055	1.3737	2.1115	0.4383	0.5259	0.5765	1.9695	0.3945	0.8596	46
K03595	0.0062	0.0076	0.0062	0.9073	0.6284	0.0363	0.0176	0.0363	0.4373	0.3378	0.2113	32
K03596	0.0363	0	0.0631	0.4373	0.8789	0.2628	0.0176	0.1436	0.0651	0.0631	0.0187	32
K03597	0.0038	0.0045	0.0679	0.5633	0.3812	0.0239	0.3812	0.0679	0.2476	0.0679	0.0247	13
K03598	0.0038	0	0.0239	0.2476	0.1401	0.0239	0.3812	0.0239	0.069	0.0679	0.0247	13
K03599	0.0395	0	0.1417	0.5995	0.9513	0.5901	0.0395	0.0815	0.9665	0.0815	0.8062	19
K03600	0.0454	0.0195	0.0937	0.5198	0.8725	0.5117	0.2549	0.0937	0.6895	0.0937	0.2714	17
K03601	0.0184	0.0012	0.2078	0.1069	1.4096	0.038	0.0184	0.0662	0.2846	0.0184	0.0069	31
K03602	0.0767	0.0748	0.1274	1.0618	1.0275	0.1092	0.0772	0.2713	1.2624	0.2161	0.1298	53
K03603	0.0307	0	0.18	0.3181	0.0048	0.3131	0.0048	0.0307	0.0886	0	0.0333	11
K03604	0.3557	0.1358	0.2586	1.1398	1.0227	0.3448	0.4116	0.5292	0.8548	0.2142	0.4858	26
K03605	0.4687	0	0.1244	0.5751	0.2308	0.1244	0.4687	0.3008	0.5751	0.1731	0.5846	14
K03606	0.0039	0	0.0039	0.0253	0.0039	0.0039	0.0039	0.0249	0.0718	0	0	13
K03607	0.1735	0.0203	0.2714	1.3325	0.7224	0.3947	0.0027	0.2714	1.0757	0.0997	0.1066	17
K03608	0.0193	0	0.1966	0.8319	0.0548	0.3075	0.1966	0.6173	0.1998	0.0548	0.462	15
K03609	0.1008	0.0019	0.0579	0.4264	0.6234	0.1576	0.0579	0.2769	0.4264	0.0016	0.4454	26
K03610	0.0021	0.0026	0.1379	0.2192	0.5743	0.0793	0.0135	0.1379	0.2192	0.1379	0.4595	19
K03611	0.0693	0.0023	0.0336	0.453	1.0149	0.1884	0.0693	0.2349	0.7469	0.0693	0.283	23
K03612	0.18	0	0.0048	0.1829	0.3131	0.18	0.0872	0.0307	0.0049	0.18	0.005	11
K03613	0.0307	0.0056	0.0048	0.0886	0.0307	0.0872	0	0.18	0.0049	0.0307	0.005	11
K03614	0.0307	0	0	0.0886	0.18	0.0048	0	0.0048	0.0312	0.0048	0.0317	11
K03615	0.0216	0	0.0216	0.1284	0.3438	0.0216	0.0034	0.0216	0.0622	0.0612	0.3551	15
K03616	0.0147	0.0178	0.1496	0.2377	0.3403	0.0417	0.0417	0.086	0.2377	0.0147	0.0156	18
K03617	0.0307	0	0.0872	0.1829	0.3131	0.18	0.0048	0.0872	0.1829	0.0872	0.1859	11
K03618	0.0132	0	0.0132	0.0134	0.0132	0.0132	0.0132	0.0132	0.241	0.0132	0.2449	6
K03619	0	0	0	0.0849	0	0	0	0	0.241	0	0.2449	6
K03620	0.044	0	0.0069	0.456	0.0069	0.044	0.044	0.4488	0.2621	0.125	0.4635	9
K03621	0.0443	0.0257	0.2421	0.6578	1.0738	0.1754	0.0771	0.4128	0.6578	0.1754	0.4341	28
K03623	0.2902	0.0087	0.2902	1.1668	0.5049	0.1406	0.2902	0.2902	0.8022	0.2902	1.1861	8
K03624	0.0683	0.1031	0.4012	0.8021	1.7538	0.187	0.2103	0.2103	0.7469	0.2398	0.5626	47
K03625	0.0194	0.0476	0.0695	0.5924	0.6922	0.1581	0.0695	0.04	0.2991	0.1581	0.3095	30
K03628	0.0814	0.01	0.5466	0.1882	1.9659	0.1273	0.0814	0.1852	0.6822	0.1852	0.1367	27
K03629	0.0559	0.0314	0.0271	0.4199	0.9674	0.0559	0.0271	0.152	0.2294	0.152	0.1639	24
K03630	0.0348	0.007	0.0348	0.1427	0.0169	0.0606	0.0348	0.0169	0.1427	0.0261	0.0997	37
K03631	0.001	0.0012	0.0184	0.1555	0.3543	0.2078	0.2078	0.9218	0.2846	0.001	0.2219	31
K03632	0.0056	0	0.2077	1.5282	0.565	0.8218	0.0354	0.0056	0.574	0.2077	0.3731	10
K03633	0.0354	0	0.0056	1.5282	0.2077	0.2077	0	0.0056	0.574	0.1006	0.5835	10
K03634	0	0.0025	0.0125	0.1298	0.002	0.1277	0.0356	0.0356	0.002	0.002	0.2117	20
K03635	0.3005	0.0095	0.1847	1.1687	0.7462	0.3911	0.4954	0.1319	0.768	0.6136	0.3573	30
K03636	0.2905	0.0025	0.1277	0.5403	0.5318	0.1997	0.401	0.1997	0.4074	0.1277	0.7245	20
K03637	0.2991	0.0324	0.149	0.9639	0.3967	0.5101	0.2167	0.149	0.9639	0.0265	0.419	25
K03638	0.5196	0.042	0.0019	1.1654	0.4619	0.2839	0.6013	0.6013	0.8511	0.5196	0.4157	21
K03639	0.2131	0.0018	0.0937	0.6389	0.5015	0.2131	0.1465	0.1465	0.6389	0.0937	0.4123	26
K03640	0.0109	0.0396	0.1111	0.6041	0.2165	0.2526	0.1111	0.1111	0.31	0.0889	0.0337	23
[truncated: 3,342 more rows]
