# Supplementary material for: RNA atlas of human bacterial pathogens uncovers stress dynamics linked to infection
Source: Nat Commun. 2021 Jun 2;12:3282. doi: 10.1038/s41467-021-23588-w (PMC8172932; doi:10.1038/s41467-021-23588-w)
Supplement: Supplementary file 7 — Supplementary Data 4 [file 41467_2021_23588_MOESM7_ESM.xlsx]

## Sheet: PGFams core scores
Supplementary Data 4. The generalPTDEX scores of PGFam gene groups in every stress conditions tested
PGFams gene groups	As PTDEX Score	Bs PTDEX Score	Li PTDEX Score	Hyp PTDEX Score	Nd PTDEX Score	Ns PTDEX Score	Oss PTDEX Score	Oxs PTDEX Score	Sp PTDEX Score	Tm PTDEX Score	Vic PTDEX Score	Number of genes
PGF_00000045	0	0	0	0.0635001	0	0	0	0	0	0	0	2
PGF_00000161	0.112074	0	0.112074	0.113867	0.318198	0.112074	0.112074	0.0176777	0.113867	0.112074	0.0182574	5
PGF_00000168	0	0	0	0	0	0	0	0	0	0	0	2
PGF_00000172	0	0	0.0625	0.402581	0	0.0625	0	0.0625	0	0	0.0645497	2
PGF_00000174	0	0	0	0	0	0	0	0	0	0	0	2
PGF_00000177	0	0	0	0	0	0	0	0	0	0	0	2
PGF_00000184	0	0	0.0625	0	0.0625	0	0.0625	0.0625	0	0	0	2
PGF_00000187	0	0	0	0	0	0	0	0	0	0	0	4
PGF_00000196	0.0415088	0.0460499	0	0.0447312	0.00654728	0.00654728	0.0415088	0.0415088	0.0447312	0.0415088	0.00676201	9
PGF_00000270	0.0220971	0	0.397748	0	0	0	0	0.0220971	0	0.0220971	0	4
PGF_00000473	0	0	0	0	0	0	0	0	0	0	0	2
PGF_00000646	0.0883883	0	0.0883883	0.0898027	0	0	0.280184	0	0	0.0883883		2
PGF_00000936	0	0	0.0220971	0.404112	0.0220971	0	0	0	0	0.0220971	0	4
PGF_00000939	0.0175115	0.0215526	0.0497184	0.104258	0.406034	0.0497184	0.102616	0.1785	0.050514	0.0175115	0.109457	16
PGF_00001005	0	0	0	0.142334	0	0	0	0	0	0.0220971	0	4
PGF_00001016	0	0	0	0.0635001	0.0625	0	0	0	0.0635001	0.0625	0.0645497	2
PGF_00001028	0.0415088	0.130744	0.00654728	0.127	0.243237	0.117851	0.0415088	0.423112	0.127	0.0415088	0.251214	9
PGF_00001036	0.0605141	0	0.0605141	0.0614824	0.171811	0.0605141	0	0	0.17456	0.0605141	0.177445	7
PGF_00001181	0	0	0	0	0	0	0	0	0	0	0	2
PGF_00001219	0.117851	0.130744	0.0415088	0.26212	0.117851	0.0415088	0.00654728	0.117851	0.127	0.0415088	0.121716	9
PGF_00001228	0	0	0.0416667	0.0423334	0	0	0	0.0416667	0.0423334	0	0	3
PGF_00001229	0.0625	0	0	0	0.0625	0	0	0	0	0	0	2
PGF_00001347	0.612372	0.239282	0	0.0345651	0.0340207	0.0340207	0	0.215686	0	0.0340207	0.0351364	3
PGF_00001391	0	0.0392232	0	0.215526	0.0353553	0.112074	0.112074	0.0353553	0.113867	0		5
PGF_00001392	0.290241	0.936427	0.290241	0.294885	0.0495301	0.140625	0.0495301	0.290241	0.142875	0.0495301	0.557435	8
PGF_00001494	0.0220971	0	0.140092	0.142334	0.140092	0.0220971	0.0220971	0	0.0224507	0.0220971	0.0228218	4
PGF_00001730	0.0625	0	0	0	0.396241	0.0625	0	0.0625	0	0	0	2
PGF_00001733	0.0340207	0.679366	0	0.622171	0.0340207	0.215686	0	0.0340207	0.219137	0.215686	0.22276	3
PGF_00001745	0	0	0.140092	0	0.0220971	0.0220971	0.0220971	0	0	0.0220971	0.0228218	4
PGF_00001756	0	0	0	0	0	0	0	0	0	0	0	3
PGF_00001776	0	0	0	0	0.397748	0	0	0	0.142334	0	0	4
PGF_00001983	0	0	0	0.0345651	0.0340207	0	0	0	0	0	0	3
PGF_00002047	0.0340207	0.0377426	0	0	0.215686	0.0340207	0	0.0340207	0	0	0	3
PGF_00002132	0.00654728	0.00726356	0.0415088	0.00665205	0.0415088	0.0415088	0.00654728	0.0415088	0.119737	0.00654728	0.0428701	9
PGF_00002214	0	0.0693375	0.0625	0	0.0625	0	0.0625	0.0625	0.0635001	0	0.0645497	2
PGF_00002237	0.140625	0.936427	0.140625	0.142875	0.0495301	0.0078125	0.140625	0.0495301	0.294885	0.140625	0.00862582	8
PGF_00002343	0.820926	0.441261	0.397748	0.142334	0.397748	0.0220971	0	0.397748	0.404112	0.140092	0.0228218	4
PGF_00002359	0.0340207	0.0377426	0	0.0345651	0.215686	0	0	0	0.622171	0	0	3
PGF_00002451	0.0340207	0.239282	0	0	0.0340207	0	0	0	0	0	0	3
PGF_00002456	0	0	0	0	0.397748	0	0	0	0.404112	0.0220971	0.0228218	4
PGF_00002459	0	0	0	0	0	0.0883883	0	0	0.0898027	0		2
PGF_00002478	0.0625	0.0693375	0	0.0635001	0.0625	0.0625	0.0625	0.0625	0	0.0625	0	2
PGF_00002487	0	0.0283069	0	0.142334	0.0220971	0	0.0220971	0	0	0	0	4
PGF_00002490	0	0	0	0.0898027	0	0	0.0625	0	0.0898027	0	0.0645497	2
PGF_00002494	0.100242	0	0	0	0	0	0	0.0158114	0	0	0	5
PGF_00002496	0.0340207	0	0	0	0	0	0	0	0	0	0	3
PGF_00002497	0	0	0	0	0.100242	0	0	0	0.101846	0	0	5
PGF_00002517	0.215686	0.0377426	0	0	0	0	0	0.0340207	0	0	0.0351364	3
PGF_00002520	0.0625	0	0.0625	0.0635001	0	0.0625	0	0.396241	0.0635001	0.0625	0	2
PGF_00002529	0	0	0	0	0	0	0	0	0	0	0	2
PGF_00002532	0	0	0	0.0160644	0.0158114	0	0	0	0.101846	0.0158114	0.0163299	5
PGF_00002580	0.284605	0.0175412	0	0	0	0	0	0.100242	0	0	0.103529	5
PGF_00002592	0.221633	0.0958669	0.864794	0.22518	0.590079	0.221633	0.322368	0.322368	0.327527	0.524515	0.0865825	19
PGF_00002660	0	0.065372	0.0340207	0.0345651	0.0340207	0	0	0.215686	0	0.0340207	0.0351364	3
PGF_00002661	0	0	0.396241	0	0	0	0	0.396241	0	0	0	2
PGF_00002678	0	0	0	0	0	0	0	0	0	0	0	2
PGF_00002685	0.0131762	0	0.0131762	0.0848715	0	0.0131762	0.0835349	0.0131762	0.0848715	0	0.0136083	6
PGF_00002688	0.20768	0.0414449	0.821755	1.15225	0.821755	1.50418	0.20768	1.13411	1.52825	0.0354408	1.1713	10
PGF_00002723	0	0	0.03125	0.03175	0.580482	0	0	0.03125	0	0.03125	0	4
PGF_00002835	0	0	0.140092	0.142334	0.397748	0	0	0.0220971	0.404112	0.0220971	0.144687	4
PGF_00002863	0.0176777	0.0226455	0.0176777	0.113867	0.0176777	0.0176777	0.0176777	0.0176777	0.32329	0	0.115749	5
PGF_00002937	0	0	0	0	0	0	0.0625	0	0.0635001	0	0	2
PGF_00002947	0	0	0	0.0423334	0.215686	0	0	0	0.0423334	0.215686	0.0351364	3
PGF_00002955	0	0	0	0	0	0	0	0	0	0	0	2
PGF_00002970	0	0.0460499	0	0.455959	0.0415088	0	0.00654728	0	0.455959	0.00654728	0.0428701	9
PGF_00002971	0	0	0	0.0635001	0	0	0	0	0	0	0	2
PGF_00002975	0	0	0.0625	0	0	0	0	0	0	0	0	2
PGF_00003022	0.0220971	0.0283069	0.0220971	0.0224507	0.0220971	0.0220971	0.0220971	0.397748	0.142334	0.0220971	0	4
PGF_00003023	0.0625	0.0693375	0.396241	0	0.396241	0	0	0.0625	0.402581	0.0625	0	2
PGF_00003042	0	0	0	0	0	0	0	0	0	0	0	2
PGF_00003045	0	0	0	0	0.0340207	0	0	0	0.0345651	0	0	3
PGF_00003111	0		0	0	0	0	0.280184	0	0.284668	0.0883883	0.0912871	2
PGF_00003135	0	0	0	0.0635001	0.396241	0.0625	0.0625	0	0.402581	0	0	2
PGF_00003145	0	0	0	0	0.215686	0	0	0	0	0.0340207	0	3
PGF_00003225	0.0625	0	0.0625	0	0.0625	0	0	0.396241	0	0.0625	0	2
PGF_00003254	0	0	0.100242	0.113867	0.284605	0	0.284605	0.0158114	0.0179605	0.0158114	0.103529	5
PGF_00003338	0	0.43959	0.0625	0.0635001	0.396241	0	0.0625	0	0.0635001	0.0625	0.0645497	2
PGF_00003390	0	0	0	0	0	0	0	0	0	0	0	2
PGF_00003405	0	0	0	0	0	0	0	0	0	0	0	2
PGF_00003414	0	0	0.0625	0.0635001	0	0.0625	0	0.0625	0	0	0	2
PGF_00003416	0	0	0.140625	0.512954	0.290241	0.290241	0.0078125	0.0495301	0.294885	0.0495301	0.29976	8
PGF_00003421	0	0	0	0	0	0	0	0	0	0	0	2
PGF_00003434	0	0	0	0	0.0625	0	0	0.0625	0.0635001	0	0.409236	2
PGF_00003444	0.0220971	0	0	0	0.140092	0	0.0220971	0.0220971	0	0.0220971	0	4
PGF_00003448	0	0	0	0	0	0.0340207	0	0	0.0345651	0	0	3
PGF_00003452	0	0	0.0078125	0.142875	0.290241	0.0078125	0.789569	0.0495301	0.294885	0.0078125	0.0511544	8
PGF_00003477	0	0	0	0	0	0	0	0	0	0	0	2
PGF_00003480	0.0120281	0	0	0	0	0	0	0	0	0	0	6
PGF_00003488	0	0	0	0	0	0	0	0	0	0	0	4
PGF_00003495	0	0	0	0.0423334	0	0.0416667	0.0416667	0	0	0	0	3
PGF_00003502	0	0	0	0	0	0	0	0	0	0	0	3
PGF_00003519	0	0	0	0.219137	0	0	0	0	0.0345651	0.0340207	0	3
PGF_00003526	0	0	0.0625	0.0635001	0.396241	0.396241	0	0	0.0635001	0.0625	0.0645497	2
PGF_00003530	0.0131762	0	0	0.013387	0.0131762	0	0.0835349	0.0131762	0.013387	0	0.0862744	6
PGF_00003531	0	0	0.0808823	0	0.0255155	0.0808823	0	0.306186	0.164353	0.0255155	0	4
PGF_00003543	0.0340207	0.046225	0.0340207	0.0345651	0.215686	0.0340207	0	0.0340207	0.0345651	0.0340207	0	3
PGF_00003570	0	0	0.0625	0	0	0	0	0	0	0	0	2
PGF_00003613	0	0	0	0.0635001	0.396241	0.396241	0	0.0625	0.0635001	0	0	2
PGF_00003643	0.0158114	0.0175412	0.100242	0.596806	0.284605	0.0158114	0.100242	0.0158114	0.289159	0.284605	0.293939	5
PGF_00003737	0	0	0.0625	0	0	0	0	0	0	0	0	2
PGF_00003746	0.100623	0.0065372	0.00559017	0.211003	0.564969	0.100623	0.0354408	0.20768	0.574009	0.20768	0.103923	10
PGF_00003749	0.0239105	0.00435491	0.00377146	0.142355	0.765137	0.0678864	0.00377146	0.00377146	0.247627	0.0239105	0.00389515	13
PGF_00003752	0.0738002	0	0.0259935	0.845101	0.602702	0.414367	0.152319	0.414367	1.12087	0.602702	0.622468	13
PGF_00003763	0		0.18679	0.0598684	0.18679	0	0	0	0.0598684	0		3
PGF_00003778	0	0	0	0.0160644	0	0	0	0	0	0	0	5
PGF_00003996	0	0	0	0	0	0	0	0	0	0	0	2
PGF_00004022	0	0	0	0	0.0625	0	0	0	0	0	0	2
PGF_00004033	0	0	0.0625	0	0.0625	0	0.0625	0.396241	0	0	0	2
PGF_00004043	0	0	0	0	0	0	0	0	0	0	0	2
PGF_00004087	0	0	0	0	0	0.0625	0.0625	0	0.0635001	0	0	2
PGF_00004094	0	0.0310837	0.373107	0.204302	0.134057	0.0457539	0.129904	0.129904	0.131982	0.00721688	0.00816497	10
PGF_00004119	0	0	0	0	0	0	0	0	0	0		2
PGF_00004127	0.0090211	0	0	0.0581075	0.0571924	0.0571924	0.16238	0.0571924	0.00916544	0.0090211	0	8
PGF_00004212	0	0	0.0340207	0	0.0340207	0	0	0	0	0.0340207	0	3
PGF_00004214	0	0	0.0340207	0	0.0340207	0	0	0	0	0	0.0351364	3
PGF_00004231	0.20768	0	0.361259	0.574009	0.361259	0.20768	0.100623	0.361259	0.36704	0.0354408	0.583498	10
PGF_00004239	0.0340207	0	0.0340207	0.622171	0	0.0340207	0	0.215686	0.0345651	0.0340207	0	3
PGF_00004253	0.0078125	0	0.290241	0.294885	0.0078125	0.140625	0.0078125	0.0495301	0.0503226	0	0.29976	8
PGF_00004296	0	0	0	0	0	0	0	0	0	0	0	2
PGF_00004315	0	0	0.0625	0.0635001	0.0625	0.0625	0.0625	0	0.0635001	0	0	2
PGF_00004371	0.0625	0	0.0625	0.0635001	0	0.0625	0	0.0625	0.0635001	0	0	2
PGF_00004407	0	0	0	0	0	0	0	0	0	0	0	5
PGF_00004417	0.504875	0	0.290241	0.512954	0.789569	0.140625	0.290241	0.789569	0.294885	0.789569	1.1861	8
PGF_00004438	0	0.00726356	0.00654728	0.119737	0.0415088	0.0415088	0.117851	0.00654728	0.119737	0.0415088	0.00676201	9
PGF_00004439	0.00954504	0	0.964668	0.00969778	0.0605141	0.171811	0.0605141	0.964668	0.00969778	0.00954504	0.0624987	7
PGF_00004441	0.00954504	0	0.61684	0	0.0605141	0.354607	0	0.964668	0.00969778	0.00954504	0.00985808	7
PGF_00004444	0	0	0.777307	0	0.216506	0.216506	0	0.777307	0	0	0.0124226	6
PGF_00004446	0.0131762	0	0.0835349	0.0848715	0.0835349	0.0131762	0.237171	0.0835349	0.240966	0	0.0136083	6
PGF_00004447	0.0605141	0	0.964668	0	0.171811	0.964668	0.00954504	0.964668	0.17456	0	0.0624987	7
PGF_00004481	0.0154061	0.109714	0.0902784	0.159552	0.670796	0.0154061	0.0154061	0.0902784	0.249522	0.15704	0.263523	21
PGF_00004497	0.777307	0	1.21562	0.454005	0.777307	1.21562	0.216506	0.446855	0.789744	0.0762565	0.46151	6
PGF_00004511	0.00988212	0	0.638623	0.0636536	0.0626511	0.00988212	0	0	0.0636536	0.00988212	0	8
PGF_00004586	0.00954504	0.0105893	0.171811	0.0104748	0.0605141	0.0605141	0	0.171811	0.0104748	0.00954504	0.00985808	7
PGF_00004601	0.171811	0.0671344	0.0605141	0.0664086	0.0605141	0.0605141	0.0605141	0.171811	0.676924	0.00954504	0.177445	7
PGF_00004650	0	0	0.0625	0.0635001	0.0625	0	0	0.0625	0	0	0	2
PGF_00004652	0.396726	0.0783884	0.396726	0.071789	0.145834	0.0706584	0.145834	0.253679	0.257739	0.0706584	0.261999	13
PGF_00004676	0.354607	0	0.61684	0.0614824	0.354607	0.964668	0.354607	0.171811	0.0614824	0.0605141	0.366236	7
PGF_00004681	0.0120281	0	1.21562	0	0.0120281	0.0762565	0	0.777307	0.0774767	0	0	6
PGF_00004734	0	0.0226455	0.0158114	0.113867	0.284605	0	0.0158114	0	0.113867	0.0158114	0.103529	5
PGF_00004740	0.0625	0	0	0	0	0	0	0	0	0	0	2
PGF_00004756	0	0	0	0	0	0	0	0	0	0	0	3
PGF_00004772	0	0	0	0	0	0	0	0	0	0	0	5
PGF_00004774	0	0	0	0	0	0	0	0	0	0	0	5
PGF_00004779	0.0176777	0	0	0	0	0	0	0	0	0	0	5
PGF_00004793	0	0	0	0	0	0	0	0	0	0	0	2
PGF_00004817	0	0	0.0883883	0	0.0883883	0	0	0.0883883	0	0	0.0912871	2
PGF_00004821	0.0340207	0	0	0	0.0340207	0	0	0.0340207	0.0345651	0	0	3
PGF_00004951	0	0	0	0.0898027	0	0	0	0	0	0		2
PGF_00004957	0	0	0	0	0	0	0	0	0	0	0	2
PGF_00005232	0	0	0	0.0423334	0.0416667	0	0.0416667	0	0.0423334	0.0416667	0.0430331	3
PGF_00005236	0	0	0.0131762	0.013387	0	0.0131762	0.0131762	0.0131762	0.013387	0.0131762	0.0862744	6
PGF_00005245	0.0340207	0	0	0.622171	0.215686	0.0340207	0	0	0.622171	0.612372	0	3
PGF_00005252	0.140625	0	0	0.00793751	0.140625	0.290241	0.0078125	0	0.0503226	0.0078125	0.0511544	8
PGF_00005275	0	0.010008	0.0090211	0	0.0090211	0	0	0	0.00916544	0	0.00931695	8
PGF_00005284	0.017022	0	0.27135	0.400998	0.544703	0	0.0997469	0.0997469	0.101343	0.27135	0.18549	17
PGF_00005288	0.125372	0.0280843	0.125372	0.504016	0.496078	0.0607443	0.125372	0.218086	0.221575	0.218086	0.365544	14
PGF_00005290	0	0	0.367423	0	0.244949	0	0.129412	0	0.020739	0.0204124	0.379473	5
PGF_00005301	0	0	0	0	0.215686	0	0	0	0	0	0.0351364	3
PGF_00005349	0	0	0.0625	0	0	0.0625	0	0	0.0635001	0.0625	0	2
PGF_00005354	0.091214	0.0208268	0.360919	0.671215	0.360919	0.0441942	0.360919	0.158667	0.252108	0.498106	0.531313	18
PGF_00005358	0.196645	0.0262121	0.0547723	1.06952	0.447307	0.113046	0.196645	0.113046	0.199791	0.447307	0.478191	15
PGF_00005384	0.0121819	0	0.0713848	0.164418	0.0713848	0.0121819	0.0345867	0.124174	0.0351402	0.0713848	0.0368925	23
PGF_00005431	0	0	0	0.142334	0.140092	0	0.140092	0	0.404112	0.397748	0.144687	4
PGF_00005442	0.00954504	0	0.00954504	0.17456	0.354607	0.00954504	0.00954504	0.0605141	0.0614824	0.0605141	0.0624987	7
PGF_00005450	0.262734	0.00347831	0.168	0.535845	0.38215	0.0965795	0.0965795	0.0164814	0.535845	0.262734	0.280249	17
PGF_00005454	0.0965795	0.022052	0.0164814	0.170689	0.262734	0.0467938	0.0164814	0.00259966	0.266938	0.262734	0.1792	17
PGF_00005481	0.0322189	0.00630341	0.0914755	0.333673	0.328418	0.0914755	0.1888	0.0322189	0.191821	0.513608	0.205539	11
PGF_00005501	0	0	0.0625	0.402581	0.396241	0	0	0.0625	0.0635001	0.0625	0.0645497	2
PGF_00005537	0	0	0.0340207	0	0.215686	0	0	0	0	0	0	3
PGF_00005560	0		0.0625	0	0	0	0	0.396241	0	0	0	2
PGF_00005572	0.0269608	0.00544767	0.157987	0.436664	0.274819	0.0765466	0.274819	0.157987	0.160515	0.157987	0.170424	12
PGF_00005576	0.354607	0.0671344	1.40312	0.980103	0.354607	1.40312	0.964668	0.61684	0.17456	0.354607	0.996305	7
PGF_00005579	0	0	0	0	0	0	0	0	0	0.0340207	0	3
PGF_00005589	0.0762565	0	0.0120281	0	0	0.0120281	0	0	0.0774767	0	0.0124226	6
PGF_00005602	0.0625	0	0.396241	0.402581	0.0625	0	0.0625	0	0.0635001	0.396241	0.0645497	2
PGF_00005616	0	0	0.00954504	0.0614824	0.0605141	0.0605141	0.0605141	0.0605141	0.00969778	0.00954504	0	7
PGF_00005623	0	0	0.215686	0	0	0	0	0	0.0345651	0	0	3
PGF_00005624	0	0	0.0340207	0.622171	0.215686	0	0.0340207	0.0340207	0.622171	0	0.0351364	3
PGF_00005625	0	0	0	0	0	0	0	0.0340207	0	0	0	3
PGF_00005630	0.0078125	0.00926562	0.290241	0.00793751	0.504875	0.140625	0.140625	0.504875	0.142875	0.290241	0.521433	8
PGF_00005635	0	0	0.204124	0.32103	0.315974	0	0	0.204124	0	0.0539215	0.11138	6
PGF_00005640	0.0340207	0	0.0340207	0.622171	0.215686	0	0.0340207	0.0340207	0.219137	0.0340207	0.0351364	3
PGF_00005653	0.0158114	0.0196116	0.0158114	0.101846	0.100242	0.0158114	0.284605	0	0.0160644	0	0.0163299	5
PGF_00005657	0	0.0377426	0	0.622171	0.612372	0	0.0340207	0.0340207	0.622171	0.0340207	0	3
PGF_00005660	0.0883883	0.0980581	0.0883883	0.284668	0.280184	0.280184	0.0883883	0.0883883	0.0898027	0	0.289373	2
PGF_00005673	0.0340207	0.0377426	0.215686	0.0345651	0.215686	0.0340207	0	0.215686	0.219137	0.215686	0.22276	3
PGF_00005688	0	0.239282	0.0340207	0	0	0.0340207	0.0340207	0.215686	0.0345651	0	0	3
PGF_00005853	0	0.013344	0.0762565	0.240966	0.216506	0.0120281	0	0.0120281	0.240966	0.216506	0.0787574	6
PGF_00005921	0	0	0	0.512954	0.0495301	0.140625	0	0.140625	0.802202	0.0078125	0.0511544	8
PGF_00005935	0.140625	0	0.0078125	0.0503226	0.0078125	0.0078125	0.0495301	0	0.142875	0.0078125	0.145237	8
PGF_00005948	0.20768	0	0.00559017	0.211003	0.20768	0.100623	0.361259	0.20768	0.36704	0.100623	0.103923	10
PGF_00006023	0	0	0.0255155	0	0	0	0	0	0	0	0.0263523	4
PGF_00006032	0	0	0.0625	0	0	0.0625	0	0.0625	0	0	0	2
PGF_00006037	0	0	0.0625	0	0.396241	0	0	0	0	0	0	2
PGF_00006065	0	0.0377426	0	0.0345651	0	0.0340207	0	0	0.622171	0.215686	0	3
PGF_00006067	0	0	0	0	0	0	0	0	0	0	0	2
PGF_00006071	0.215686	0.239282	0	0.219137	0	0.215686	0.0340207	0	0.219137	0.215686	0.22276	3
PGF_00006100	0.0416667	0.00281316	0	1.02019	0.0146756	0.0416667	0.0859973	0.340278	0.151986	0	0.0942054	18
PGF_00006121	0		0.396241	0.0635001	0.0625	0	0	0.0625	0.402581	0	0.409236	2
PGF_00006129	0	0	0	0.0635001	0	0	0.0625	0	0	0.0625	0	2
PGF_00006130	0.431788	0.00741249	0.982185	0.438697	0.675267	0.431788	0.431788	0.675267	0.997901	0.248225	1.0144	10
PGF_00006132	0.53301	0	0.185577	0.291861	0.8683	0.185577	0.53301	0.666263	0.882194	0.383019	0.550491	7
PGF_00006133	0.777307	0	0.216506	0.789744	0.777307	0.216506	0.777307	0.446855	0.789744	0.446855	0.46151	6
PGF_00006134	0.216506	0	0.216506	0.454005	0.777307	0.0762565	0.777307	0.216506	0.789744	0.446855	0.46151	6
PGF_00006137	0.368389	0.00442981	0.235559	0.996496	0.368389	0.368389	0.0656113	0.535826	0.751328	0.739495	0.38047	14
PGF_00006144	0.157987	0.00516811	0.0765466	0.436664	0.274819	0.429787	0.0765466	0.429787	0.436664	0.862744	0.283832	12
PGF_00006173	0.0625	0.0693375	0.0625	0.0635001	0.0625	0	0.0625	0	0.0635001	0.0625	0.0645497	2
PGF_00006179	0.0883883	0.0980581	0.0883883	0.0898027	0.0883883	0.0883883	0.0883883	0.0883883	0.0898027	0	0	2
PGF_00006186	0.720886	0.0744208	0.229632	0.971419	0.849885	0.522342	0.522342	0.522342	1.42367	0.0225277	0.539472	15
PGF_00006191	0	0	0	0.0122206	0	0	0	0	0	0.0120281	0	6
PGF_00006192	0	0	0	0	0	0	0	0	0	0	0	6
PGF_00006193	0	0	0	0	0	0	0	0	0	0	0	6
PGF_00006228	0	0	0	0	0	0	0	0	0	0	0	6
PGF_00006231	0.0158114	0.0196116	0	0.0160644	0.100242	0.0158114	0	0.0158114	0.101846	0.100242	0.115749	5
PGF_00006232	0	0	0	0	0	0	0	0	0	0	0	6
PGF_00006245	0.0231092	0.0256374	0.00364507	0.249971	0.0656113	0.0231092	0.235559	0.00364507	0.249971	0.135418	0.0677631	14
PGF_00006246	0.397748	0	0.140092	0.142334	0.140092	0.140092	0.140092	0.140092	0	0.140092	0.0228218	4
PGF_00006247	1.0218	0	0.284605	0.289159	0.284605	0.284605	0.284605	0.284605	0.289159	0.284605	0.293939	5
PGF_00006248	0	0	0.0625	0.402581	0	0.0625	0	0.0625	0.0635001	0.0625	0.0645497	2
PGF_00006250	0.0340207	0.679366	0.215686	0.0423334	0.612372	0	0.612372	0.215686	0	0.0340207	0.0351364	3
PGF_00006278	0	0	0.215686	0.0345651	0.612372	0.0340207	0	0.0340207	0.219137	0.0340207	0.0351364	3
PGF_00006287	0	0	0	0	0.0220971	0	0.0220971	0	0.0224507	0	0.0228218	4
PGF_00006320	0.00184343	0	0.0331817	0.27532	0.799642	0.11913	0.011687	0.0331817	0.503959	0.0331817	0.396834	22
PGF_00006322	0.0625	0	0	0.0635001	0	0	0	0	0	0	0	2
PGF_00006331	0.0322189	0.00594291	0.00508197	0.0327345	0.1416	0.00508197	0.00508197	0.00508197	0.0327345	0.262734	0.194991	11
PGF_00006336	0.0030429	0.00362619	0.113046	0.831874	0.196645	0.113046	0.0547723	0.0547723	0.627207	0.0192915	0.203094	15
PGF_00006351	0.00367647	0.0523235	0.102438	0.716317	0.549584	0.0233083	0.00367647	0.308824	0.206446	0.386029	0.340974	17
PGF_00006359	0.00954504	0.190607	0.00954504	0.389147	0.0605141	0	0.00954504	0.171811	0.389147	0.171811	0.366236	7
PGF_00006376	0.0354408	0.00620174	0.100623	0.0360079	0	0.20768	0.0354408	0.564969	0.36704	0.00559017	0.103923	10
PGF_00006377	0.0120281	0.084599	0.0120281	0.454005	0.446855	0.0762565	0.0762565	0.0762565	0.789744	0.0762565	0.0787574	6
PGF_00006380	0.0384209	0.0026651	0.0792982	0.219174	0.31377	0.0792982	0.0792982	0.0384209	0.219174	0.0384209	0.00220449	19
PGF_00006390	0.0762565	0	0.0762565	0.0774767	0.216506	0.0762565	0.216506	0.0120281	0.789744	0.216506	0.802799	6
PGF_00006392	0.612372	0.0377426	0.215686	0.219137	0.215686	0.215686	0	0.215686	0	0	0	3
PGF_00006396	0.0145803	0.0161754	0.0145803	0.0148136	0.270835	0	0.0924369	0	0.0148136	0	0	7
PGF_00006403	0.564969	0.0065372	0.20768	1.15225	1.13411	1.13411	1.13411	0.821755	1.15225	0.821755	0.373107	10
PGF_00006407	0	0	0	0	0	0	0	0	0	0	0	2
PGF_00006410	0	0	0	0	0	0	0	0	0	0	0	2
PGF_00006413	0	0	0	0	0	0	0.0416667	0	0	0	0.0430331	3
PGF_00006417	0	0	0.0220971	0	0.0220971	0	0	0.0220971	0	0.0220971	0	4
PGF_00006421	0	0.0346688	0.03125	0.03175	0.0990602	0.03125	0	0.19812	0.03175	0	0	4
PGF_00006434	0	0	0.0112938	0.0114746	0	0	0	0	0.072747	0.0112938	0.0116642	7
PGF_00006445	0.00954504	0	0	0.17456	0.171811	0.00954504	0.0605141	0	0.0614824	0.00954504	0.0624987	7
PGF_00006447	0.0307196	0	0.313134	1.32466	1.3038	0.180013	0.0307196	0.712284	0.723681	0.00484547	0.185917	11
PGF_00006453	0.216506	0	0.0762565	0.0774767	1.21562	0.216506	0.0120281	0.0762565	0.454005	0.216506	0.0124226	6
PGF_00006454	0.00625	0.0469941	0.232193	0.1143	0.1125	0	0.00625	0.1125	0.235908	0.00625	0.0409236	10
PGF_00006457	0	0	0	0.03175	0	0.03125	0.03125	0	0.03175	0.19812	0	4
PGF_00006460	0.777307	0	0.777307	0.789744	1.21562	0.446855	0.777307	1.21562	1.23507	0.777307	0.802799	6
PGF_00006461	0.0829791	0.0100489	0.684212	0.69516	0.983245	0.260497	0.12977	0.684212	1.36509	0.0231125	0.371403	27
PGF_00006462	0	0	0	0.0345651	0.215686	0.0340207	0	0	0	0	0	3
PGF_00006497	0.587407	0.315741	0.100242	0.667249	0.587407	0.0158114	0.100242	0.284605	0.667249	0.587407	1.05531	5
PGF_00006500	1.13411	0.0414449	0.564969	1.96483	1.93388	0.361259	0.821755	0.821755	1.96483	0.20768	1.1713	10
PGF_00006501	0.983026	0.0357437	0.313134	1.32466	1.67626	0.712284	0.712284	0.983026	1.70308	0.489706	1.06482	11
PGF_00006503	0.0762565	0.013344	0	0.0774767	0	0.0120281	0.216506	0	0.219971	0.0120281	0.0124226	6
PGF_00006510	0.0220971	0	0.140092	0.404112	0.397748	0.140092	0.140092	0.0220971	0.142334	0	0	4
PGF_00006633	0	0	0	0.284668	0.0883883	0.0883883	0.0883883	0	0.284668	0.0883883	0.0912871	2
PGF_00006637	0	0	0	0	0	0	0	0	0	0	0	2
PGF_00006653	0	0	0	0	0	0	0.0625	0	0	0.0625	0	2
PGF_00006670	0	0	0.0416667	0.0423334	0.5	0.0416667	0	0	0.508001	0.0416667	0.272824	3
PGF_00006676	0	0	0	0.0345651	0.0340207	0	0	0.0340207	0.0345651	0	0	3
PGF_00006721	0.0653628	0	0.383019	0.0664086	0.185577	0.0653628	0.0653628	0.0103098	0.0664086	0.666263	0.191663	7
PGF_00006727	0	0	0	0	0.0625	0	0.0625	0	0.0898027	0	0	2
PGF_00006733	0	0	0	0	0	0	0.0103098	0	0	0	0	7
PGF_00006737	0.0078125	0	0	0.0503226	0.290241	0.290241	0.0495301	0.140625	0.294885	0.0495301	0.145237	8
PGF_00006821	0.0933595	0.0440317	0.312355	0.660497	0.845557	0.161968	0.215957	0.161968	0.805865	0.274767	0.398831	37
PGF_00006910	0.0120281	0	0.216506	0.219971	0.0762565	0.0762565	0.0120281	0.0762565	0.454005	0.0762565	0.46151	6
PGF_00006921	0.0625	0.0980581	0.0625	0.0635001	0	0.0625	0.0625	0.0625	0.0635001	0.0625	0.0645497	2
PGF_00006931	0.0859973	0.0172687	0.00231482	0.355746	0.800794	0.149593	0.0416667	0.0416667	0.651175	0.0859973	0.241619	18
PGF_00006935	0.0362801	0.00762001	0.19812	1.21483	1.17686	0.0362801	0.0986961	0.0362801	0.204511	0.337835	0.211328	32
PGF_00006951	0	0.0693375	0	0.0635001	0.0625	0.0625	0.0625	0	0	0	0	2
PGF_00006955	0.140625	0	0.0495301	0.512954	0	0.0078125	0	0	0.0503226	0.0078125	0.29976	8
PGF_00006983	0.0078125	0	0.0495301	0.294885	0.290241	0	0	0.290241	0.0503226	0.0078125	0.0511544	8
PGF_00007007	0.1298	0.0697695	0.0628894	0.241809	0.966941	0	0.00349386	0.0973498	0.13901	0.0628894	0.00380363	16
PGF_00007010	0.0625	0.0693375	0	0	0	0.0625	0.0625	0.0625	0.0635001	0.0625	0.0645497	2
PGF_00007012	0.000976562	0.00120192	0.143555	0.271246	0.26277	0.0986961	0.0631094	0.0986961	0.348733	0.143555	0.153125	32
PGF_00007024	0	0.00120192	0.143555	0.271246	0.423614	0.0986961	0.0362801	0.0986961	0.348733	0.26277	0.153125	32
PGF_00007026	0	0.0817666	0.211218	0.46669	0.669904	0.0672817	0.0187402	0.0386787	0.823846	0.153045	0.221875	31
PGF_00007027	0.00619126	0.00762001	0.00619126	0.907258	0.628362	0.0362801	0.0175781	0.0362801	0.437279	0.337835	0.211328	32
PGF_00007028	0.0240015	0.00153969	0.00845364	0.280288	0.134761	0.0495375	0.0240015	0.0495375	0.0892833	0.0240015	0.144864	26
PGF_00007041	0.0380497	0.00124069	0.10351	0.809998	1.40963	0.444276	0.0380497	0.444276	1.10685	0.545756	0.378341	31
PGF_00007045	0.117851	0.0460499	0	0.127	0.423112	0	0.00654728	0.423112	0.0447312	0.00654728	0.0428701	9
PGF_00007054	0.0090211	0	0.0090211	0.340504	0	0.0090211	0.0090211	0.0090211	0	0	0	8
PGF_00007057	0.00107583	0.0084599	0.0695244	0.29914	0.218259	0.039968	0.00682059	0.039968	0.163424	0.108728	0.22927	30
PGF_00007066	0.0340207	0.239282	0.0340207	0.268387	0.612372	0.0340207	0.215686	0.215686	0.0423334	0.215686	0.0351364	3
PGF_00007075	0	0.013344	0.0762565	0.219971	0.0762565	0.446855	0.0762565	0.0120281	0.219971	0	0.0787574	6
PGF_00007078	0	0	0.00491046	0.0158149	0.0311316	0	0.00491046	0.00491046	0.0158149	0.0311316	0.0160763	12
PGF_00007085	0.113046	0.00349428	0.0192915	0.649221	0.61733	0.0547723	0.30753	0.196645	0.861071	0.30753	0.659953	15
PGF_00007092	0.00625	0	0.00625	0.0402581	0	0.0396241	0.1125	0.0396241	0.0402581	0.0396241	0.00645497	10
PGF_00007096	0	0	0	0	0	0	0	0.0340207	0	0	0	3
PGF_00007119	0.0255155	0.0283069	0.0255155	0.03175	0.0255155	0.0255155	0.306186	0	0.20129	0.0255155	0.16707	4
PGF_00007121	0.00625	0.00693375	0	0.350957	0.1125	0.0396241	0.00625	0.075	0.350957	0.0396241	0.0409236	10
PGF_00007122	0.0396241	0.043959	0	0.189147	0.232193	0.0396241	0.1125	0.075	0.350957	0.00625	0	10
PGF_00007128	0.0838525	0.00544767	0.173066	0.305867	0.684796	0.0838525	0.173066	0.0838525	0.0851943	0.0838525	0.0866025	12
PGF_00007133	0.100623	0.0065372	0.100623	0.36704	0.821755	0.0354408	0.20768	0.100623	0.102233	0.100623	0.103923	10
PGF_00007154	0.00954504	0	0	0.0614824	0.0605141	0.00954504	0.00954504	0.00954504	0.62671	0.00954504	0	7
PGF_00007174	0	0	0	0.0224507	0.140092	0	0	0.140092	0	0	0	4
PGF_00007176	0	0	0	0	0.612372	0	0.215686	0.612372	0.219137	0	0	3
PGF_00007181	0	0	0	0.402581	0.396241	0.396241	0	0	0.402581	0.396241	0.409236	2
PGF_00007299	0	0	0	0	0	0	0	0	0	0	0	2
PGF_00007318	0.0625	0	0.396241	0.0635001	0.0625	0.0625	0.0625	0.0625	0	0.0625	0.0645497	2
PGF_00007319	0	0	0	0.402581	0	0	0	0	0	0	0.0645497	2
PGF_00007331	0	0	0	0	0	0	0	0.0340207	0	0.215686	0	3
PGF_00007353	0	0	0.00355334	0.0036102	0.00355334	0	0	0.00355334	0.0228881	0	0.0244021	15
PGF_00007355	0	0	0	0	0.396241	0.396241	0	0	0.402581	0	0	2
PGF_00007401	0	0	0	0	0	0	0	0	0	0	0	2
PGF_00007406	0.00508197	0	0	0.0929392	0.00508197	0.0322189	0.0322189	0.0322189	0.0327345	0.0322189	0.0995859	11
PGF_00007419	0	0	0	0	0	0	0	0	0	0	0	2
PGF_00007420	0	0	0	0.0635001	0	0	0	0	0	0	0	2
PGF_00007440	0.140092	0	0.0220971	0	0.0220971	0	0.0220971	0	0	0	0	4
PGF_00007451	0.396241	0	0	0.402581	0	0	0	0.0625	0.0635001	0	0.0645497	2
PGF_00007479	0	0.0460499	0.00654728	0.713069	0.423112	0	0.00654728	0	0.127	0.00654728	0.00676201	9
PGF_00007481	0.100242	0	0	0	0.284605	0.100242	0.100242	0.100242	0.596806	0	0.0163299	5
PGF_00007482	0.612372	0.239282	0.0340207	0.219137	0.0340207	0.612372	0.0340207	0.215686	0.219137	0.215686	0.0351364	3
PGF_00007489	0.820926	0.441261	0.820926	0.404112	0.140092	0.0220971	0.0220971	0.140092	0.404112	0.397748	0.410792	4
PGF_00007508	0	0	0	0	0	0	0	0	0	0	0	2
PGF_00007511	0.0255155	0	0	0.0259238	0.0255155	0.0255155	0	0.0255155	0	0.0255155	0	4
PGF_00007519	0	0	0	0.0224507	0.140092	0	0	0	0.0224507	0.0220971	0	4
PGF_00007570	0.00451055	0.00548161	0.00451055	0.0145269	0.457539	0.0811899	0.00451055	0.0811899	0.236923	0.00451055	0.029534	16
PGF_00007579	0.140092	0.155418	0.0220971	0.0224507	0.140092	0.0220971	0	0.140092	0.142334	0	0	4
PGF_00007619	0	0	0	0	0	0	0	0	0	0	0	2
PGF_00007720	0	0.0188713	0.0131762	0	0.0835349	0	0	0	0.013387	0.0131762	0.0964577	6
PGF_00007793	0	0.0693375	0	0	0.0625	0	0.0625	0.0625	0	0	0	2
PGF_00007806	0	0	0	0.32329	0.100242	0	0	0	0.32329	0.0158114	0.103529	5
PGF_00007812	0	0	0.0415088	0.042173	0.423112	0.0415088	0	0.0415088	0.247129	0.0415088	0.0428701	9
PGF_00007817	0.171811	0.0671344	0	0.360281	0	0	0.0605141	0.00954504	0	0.0605141	0.0624987	7
PGF_00007818	0.0605141	0.0105893	0	0.00969778	0.00954504	0.00954504	0.00954504	0.0605141	0	0	0.00985808	7
PGF_00007821	0.0120281	0	0.0762565	0.454005	0	0.0762565	0.0762565	0.0762565	0	0.0120281	0.0124226	6
PGF_00007822	0.0415088	0	0.00654728	0.119737	0.243237	0.117851	0.00654728	0	0.00665205	0.0415088	0	9
PGF_00007825	0.00954504	0.0105893	0	0.00969778	0.171811	0.00954504	0.00954504	0.00954504	0.00969778	0.00954504	0.00985808	7
PGF_00007827	0.0120281	0.013344	0.0120281	0.0122206	0.216506	0.0120281	0.0120281	0.0120281	0.0122206	0.0120281	0.0124226	6
PGF_00007829	0.0158114	0	0	0.101846	0.100242	0.0158114	0.0158114	0	0.0160644	0.0158114	0.103529	5
PGF_00007831	0.0625	0.0693375	0	0.0635001	0.396241	0	0	0	0.0635001	0.0625	0.0645497	2
PGF_00007834	0.0158114	0	0.587407	0.596806	0.587407	1.0218	0.587407	1.0218	0.596806	0	0.293939	5
PGF_00007844	0.235587	0.0120879	0.161969	0.57595	0.853983	0.161969	0.103568	0.235587	0.337761	0.161969	0.343344	23
PGF_00007851	0	0.0377426	0.0340207	0.0345651	0	0.215686	0	0.0340207	0	0	0	3
PGF_00007852	0	0	0	0.0179605	0.0176777	0.112074	0.112074	0.0176777	0	0.0176777	0	5
PGF_00007878	0.0340207	0.0377426	0.0340207	0.622171	0.215686	0.0340207	0	0.215686	0.219137	0.0340207	0.632456	3
PGF_00007881	0.612372	0.239282	0.215686	0.0345651	0.0340207	0.215686	0	0.215686	0.219137	0.0340207	0.22276	3
PGF_00007882	0	0.0283069	0.140092	0.404112	0.140092	0	0	0.140092	0.0224507	0.0220971	0.0228218	4
PGF_00007920	0.252638	0.295438	0.305084	0.777114	0.935711	0.252638	0.745508	0.594548	0.363449	0.745508	0.477608	23
PGF_00007925	0	0	0	0	0.0340207	0	0	0.0340207	0.0345651	0	0	3
PGF_00007935	0.0625	0	0	0.0635001	0	0	0	0	0	0.0625	0	2
PGF_00007968	0.446855	0	0.0762565	0.789744	0.0762565	0.216506	0.777307	0.777307	0.789744	0.0120281	0.0124226	6
PGF_00008019	0	0.0980581	0	0.0898027	0	0	0.0883883	0	0.0898027	0	0	2
PGF_00008041	0.0625	0.43959	0.0625	0.0898027	0.0625	0	0.0625	0.0625	0.0898027	0	0	2
PGF_00008042	0	0	0	0	0	0	0	0	0	0	0	4
PGF_00008043	0	0	0	0	0	0	0	0	0	0	0	5
PGF_00008059	0.284605	0.111208	0	0.0160644	0.100242	0	0.284605	0.100242	0.101846	0.0158114	0.0163299	5
PGF_00008068	0.0307196	0	0.0307196	0.004923	1.3038	0.0307196	0.00484547	0.489706	0.497542	0	0.0900789	11
PGF_00008075	0	0	0.00484547	0.0312111	0.0307196	0.00484547	0	0.00484547	0.182894	0	0.0332756	11
PGF_00008094	0.0117666	0.00411805	0.143929	0.382557	0.143929	0.143929	0.103427	0.103427	0.652338	0.311805	0.619005	18
PGF_00008106	0.0577001	0.0197802	0.181139	0.491118	1.22886	0.0577001	0.00566058	0.0160714	0.593035	0.0331704	0.14	35
PGF_00008115	0	0.00237826	0.013208	0.078636	0.0375	0.0375	0.013208	0.00208333	0.0381	0.0773976	0.00221404	20
PGF_00008135	0	0	0	0	0	0	0	0	0	0	0	3
PGF_00008159	0.00377146	0.00435491	0.0678864	0.247627	0.00377146	0.00377146	0	0.00377146	0.00383181	0.00377146	0	13
PGF_00008161	0	0	0.140092	0.0224507	0	0	0	0.0220971	0.0224507	0.0220971	0.0263523	4
PGF_00008168	0	0	0	0.219137	0.0340207	0.215686	0	0	0.0345651	0.215686	0	3
PGF_00008192	0.0172687	0.00328507	0.14082	0.421081	0.176025	0.0758946	0.032686	0.176025	0.57917	0.101193	0.151377	18
PGF_00008281	0.110829	0.0728588	0.533959	0.977864	1.02899	0.0108728	0.347928	0.252103	0.559199	0.216088	0.423641	25
PGF_00008326	0.0146756	0	0.233946	0.632828	0.800794	0.233946	0.0859973	0.233946	0.345723	0.149593	0.158978	18
PGF_00008327	0.0625	0.0693375	0.0625	0.0898027	0	0	0	0	0.0898027	0.0625	0.0645497	2
PGF_00008328	0	0	0	0	0.0625	0	0	0	0	0	0	2
PGF_00008329	0.100242	0.0175412	0.0158114	0	0.100242	0.100242	0	0	0.0160644	0.284605	0.103529	5
PGF_00008332	0.0340207	0	0.0340207	0	0.0340207	0	0	0.0340207	0.219137	0	0	3
PGF_00008334	0.00141421	0	0.142927	0.145214	1.08293	0.00141421	0.00141421	0.142927	0.145214	0.0089659	0.0565723	25
PGF_00008335	0.00183694	0.00233472	0.033065	0.502187	0.97884	0.118711	0.033065	0.0682441	0.274352	0.118711	0.0722227	21
PGF_00008337	0.00484547	0.209454	0	0.0929392	0.180013	0.00484547	0.00484547	0.0307196	0	0.00484547	0.00524864	11
PGF_00008342	0	0	0	0	0	0.0340207	0	0	0	0	0	3
PGF_00008349	0.0354408	0.0065372	0.100623	0.574009	0.100623	0.20768	0.100623	0.821755	0.36704	0.20768	0.848705	10
PGF_00008381	0.0495301	0	0.789569	0.142875	0.789569	0.789569	0.0495301	0.789569	0.142875	0.140625	0.155265	8
PGF_00008383	0	0	0.0625	0	0	0.0625	0	0.0625	0	0	0	2
PGF_00008393	0	0	0	0.101846	0.284605	0.100242	0.0158114	0.0158114	0.101846	0.0158114	0.0182574	5
PGF_00008398	0	0	0.0625	0.0635001	0.396241	0.0625	0.0625	0.396241	0.0635001	0.0625	0	2
PGF_00008438	0	0	0.0625	0.0898027	0.396241	0	0	0	0.0898027	0.0625	0.0645497	2
PGF_00008441	0.0762565	0	0.0120281	0.0774767	0.216506	0.216506	0.0120281	0.0762565	0.789744	0.0120281	0.0124226	6
PGF_00008446	0	0	0	0	0	0.0625	0	0	0	0	0	2
PGF_00008457	0.0158114	0.0175412	0.0158114	0.113867	0	0	0.0158114	0.0158114	0.32329	0.284605	0.103529	5
PGF_00008469	0.0175115	0	0.102616	0.412531	0.0497184	0.406034	0.102616	0.0497184	0.569335	0.1785	0.297765	16
PGF_00008480	0	0	0	0	0.0625	0	0	0	0	0	0	2
PGF_00008487	0	0.013344	0	0.0774767	0.0762565	0.0120281	0.0762565	0.0120281	0.219971	0.0120281	0.0124226	6
PGF_00008502	0.00954504	0	0.0605141	1.42557	0.171811	0.0605141	0.00954504	0.0605141	0.0614824	0.00954504	0.177445	7
PGF_00008503	0.354607	0	0.00954504	0.62671	0.354607	0.0605141	0.61684	0.00954504	0.62671	0.171811	0.637069	7
PGF_00008506	0	0	0	0.219137	0.215686	0.0340207	0.215686	0.0340207	0.219137	0.0340207	0.0351364	3
PGF_00008508	0	0	0	0.0635001	0.0625	0	0	0.0625	0.402581	0	0	2
PGF_00008509	0.0415088	0	0.6617	0.672288	0.962451	0.117851	0.0415088	0.00654728	0.977851	0.243237	0.683401	9
PGF_00008510	0.102616	0	0.0497184	0.050514	0.1785	0.00276214	0.0497184	0.279155	0.050514	0.0497184	0.109457	16
PGF_00008516	0	0	0	0.0224507	0.0220971	0	0	0	0.0224507	0	0	4
PGF_00008521	0.0120281	0	0.0120281	0.0122206	0.0762565	0.0120281	0.0120281	0.0120281	0.0122206	0.0762565	0.0787574	6
PGF_00008524	0	0	0	0	0	0	0	0	0	0	0	3
PGF_00008537	0.251194	0.055477	0.182011	0.982378	1.70413	0.251194	0.251194	0.333162	1.54603	0.182011	0.709237	28
PGF_00008542	0.0869861	0.0289235	0.197867	0.9953	1.98957	0.273077	0.465651	0.197867	1.68685	0.583883	0.740774	28
PGF_00008593	0.361259	0	0.564969	0.36704	0.361259	0.20768	0.361259	0.361259	0.574009	0.20768	0.373107	10
PGF_00008595	0.0032686	0.00377426	0.0032686	0.123374	0.121431	0.121431	0.0588348	0.0032686	0.123374	0.0207224	0	15
PGF_00008611	0.0170455	0.0073891	0.192117	0.748534	1.30334	0.00600365	0.0351807	0.0957053	0.748534	0.504605	0.349438	33
PGF_00008773	0.109701	0	0.0531513	0.807254	0.59906	0.0187206	0.109701	0.109701	0.608645	0.109701	0.117575	16
PGF_00008774	0	0.0146176	0.0120281	0.219971	0.446855	0	0.0762565	0	0.454005	0.216506	0.0136083	6
PGF_00008776	0.0120281	0.0146176	0.0762565	0.789744	0.0762565	0.0120281	0.0120281	0	0.454005	0.0120281	0.0136083	6
PGF_00008780	0.0078125	0	0.0495301	0.0503226	0.140625	0.0078125	0.0078125	0	0.294885	0.0495301	0.00931695	8
PGF_00008821	0	0	0	0.0635001	0	0.0625	0.0625	0.0625	0	0	0.0645497	2
PGF_00008838	0.192117	0.0432994	0.0957053	0.520883	0.9909	0.0351807	0.139205	0.504605	0.424028	0.139205	0.438162	33
PGF_00008856	0	0.0245145	0.0220971	0.0259238	0.140092	0	0	0	0.164353	0	0	4
PGF_00008864	0.0340207	0	0	0.268387	0.612372	0.0340207	0	0	0.0423334	0.0340207	0.0351364	3
PGF_00008874	0.381162	0.00435491	0.0678864	0.586277	0.243727	0.00377146	0.381162	0.0678864	0.403074	0.0678864	0.393663	13
PGF_00008876	0.406034	0.0200644	0.0497184	0.292923	0.406034	0.102616	0.406034	0.0175115	0.292923	0.102616	0.41935	16
PGF_00008878	0.397748	0.155418	0.397748	0.834061	0.820926	0.140092	0.0220971	0.397748	0.834061	0.140092	0.410792	4
PGF_00008882	0	0	0.00954504	0.00969778	0.354607	0	0	0	0	0	0.00985808	7
PGF_00008885	0	0	0	0.0537971	0.539735	0	0.00835191	0	0.00848555	0	0.00862582	8
PGF_00008892	0	0	0	0	0.0220971	0	0	0	0	0	0	4
PGF_00008895	0.0120281	0	0	0.454005	0.446855	0.0120281	0.216506	0.216506	0.454005	0	0.223607	6
PGF_00008972	0	0	0	0	0.0625	0	0	0	0.0898027	0	0	2
PGF_00009014	0	0	0	0.0635001	0	0.0625	0.0625	0	0	0	0	2
PGF_00009088	0	0	0	0.0635001	0	0	0	0	0	0	0	2
PGF_00009518	0.0313256	0	0.00988212	0.279753	0.510898	0	0	0.00988212	0.519073	0.177878	0.183712	8
PGF_00009593	0	0	0	0.0635001	0	0	0.0625	0.0625	0.402581	0.0625	0	2
PGF_00009605	0.396241	0.43959	0	0.0635001	0.396241	0.0625	0	0	0.0635001	0.396241	0.409236	2
PGF_00009614	0	0	0	0	0.112074	0.0176777	0	0	0.0179605	0.0176777	0.133656	5
PGF_00009666	0.0103098	0	0	0	0	0	0.0653628	0	0	0	0	7
PGF_00009703	0	0	0	0	0	0	0	0	0	0	0	2
PGF_00009760	0	0	0	0.219137	0	0	0	0	0	0.0340207	0	3
PGF_00009833	0	0	0	0	0.0625	0	0	0	0	0.0625	0	2
PGF_00009852	0	0	0.396241	0.0635001	0.0625	0.0625	0	0.396241	0.0635001	0.0625	0.0645497	2
PGF_00009872	0	0	0	0	0	0	0	0	0	0	0	2
PGF_00009899	0.0625	0	0	0	0.0625	0	0.0625	0	0	0.0625	0	2
PGF_00009928	0	0	0	0.284668	0	0	0	0	0.284668	0	0	2
PGF_00009965	0	0	0.0625	0.402581	0	0	0.396241	0.396241	0.0635001	0	0	2
PGF_00009966	0.0158114	0.0196116	0	0.101846	0.100242	0	0	0	0.101846	0.100242	0.115749	5
PGF_00009967	0.081428	0.0278747	0.127344	1.57215	0.964865	0.127344	0.185224	0.546574	0.451308	0.127344	0.575253	27
PGF_00009969	0.0240015	0	0.134761	0.888967	0.710527	0.0861706	0.134761	0.0495375	0.203092	0.196012	0.206449	26
PGF_00009998	0	0	0	0.0423334	0	0	0	0	0	0	0.0430331	3
PGF_00010009	0.0170103	0.0188713	0	0.0172825	0	0	0.0170103	0	0.0172825	0.0170103	0	6
PGF_00010016	0.396241	0.0693375	0.0625	0.402581	0.396241	0	0.396241	0.396241	0.402581	0.396241	0.409236	2
PGF_00010031	0.380801	0.11767	0.0373579	0.880066	0.380801	0.106066	0.106066	0.106066	0.222416	0.106066	0.226093	10
PGF_00010049	0.0625	0.0693375	0	0	0.396241	0	0	0	0.0635001	0	0.409236	2
PGF_00010153	0	0	0	0.0635001	0.396241	0	0	0.0625	0.0635001	0.396241	0.409236	2
PGF_00010161	0	0	0	0	0.00954504	0.00954504	0	0	0	0	0	7
PGF_00010170	0.0340207	0	0.215686	0.219137	0.215686	0.0340207	0.0340207	0.0340207	0.0345651	0.0340207	0.22276	3
PGF_00010173	0.0220971	0.0245145	0.0220971	0.404112	0.140092	0.0220971	0.0220971	0.140092	0.834061	0.0220971	0.847848	4
PGF_00010295	0.0220971	0.0245145	0.0220971	0.0259238	0	0	0.820926	0	0.164353	0.0220971	0	4
PGF_00010319	0.0625	0.43959	0	0.402581	0.0625	0.0625	0.396241	0.0625	0.402581	0.0625	0.409236	2
PGF_00010332	0.0339617	0	0.0339617	0.202197	0.20771	0.0169809	0	0.00535687	0.0345052	0	0.0372032	11
PGF_00010349	0.00619126	0.00762001	0.143555	0.537161	0.628362	0.0362801	0.00619126	0.00619126	0.348733	0.19812	0.153125	32
PGF_00010376	0	0	0	0	0	0	0.0104167	0	0	0	0	12
PGF_00010399	0	0	0	0	0.0340207	0	0	0	0	0	0	3
PGF_00010468	0	0	0	0	0.612372	0	0.0340207	0.0340207	0.0345651	0.0340207	0.0351364	3
PGF_00010627	0.0625	0.0693375	0	0	0.0625	0	0.0625	0	0.0635001	0.0625	0.0645497	2
PGF_00010634	0.0605141	0	0	0	0.0605141	0.0605141	0.0605141	0.61684	0.00969778	0.00954504	0.177445	7
PGF_00010710	0.612372	0.239282	0	0.219137	0.215686	0.612372	0	0.215686	0.219137	0.0340207	0	3
PGF_00010716	0.140092	0.0245145	0.140092	0.404112	0.140092	0.0220971	0.0220971	0.0220971	0.834061	0.820926	0.847848	4
PGF_00010719	0.0415088	0.00770417	0.00654728	0.00665205	0.6617	0.0415088	0.962451	0.6617	0.119737	0.0415088	0.251214	9
PGF_00010728	0	0	0	0	0	0	0.140092	0	0	0	0.0228218	4
PGF_00010729	0.0415088	0	0.243237	0.042173	0.00654728	0.0415088	1.32828	0.117851	0	0.00654728	0	9
PGF_00010735	0.0716013	0	0.0112938	0.206542	0.203289	0.0716013	0.0112938	0.0112938	0.206542	0.0716013	0.209956	7
PGF_00010746	0.0762565	0	0	0.0774767	0	0.0120281	0.446855	0	0.0122206	0.0120281	0	6
PGF_00010776	0.0120281	0	0	0.0774767	0	0.0762565	0.777307	0.446855	0.219971	0.0120281	0	6
PGF_00010778	0	0.0693375	0	0.0635001	0	0	0.0625	0	0.0635001	0.0625	0.0645497	2
PGF_00010780	0.140092	0	0.0220971	0.142334	0.140092	0.140092	0.397748	0.0220971	0.142334	0.0220971	0	4
PGF_00010790	0	0	0	0	0.0883883	0	0	0	0	0	0	2
PGF_00010851	0.206854	0.0391617	0.359823	0.381151	0.562723	0.701561	0.287858	0.359823	0.712786	0.359823	0.484315	12
PGF_00010854	0	0	0	0	0.0883883	0	0	0	0	0.0883883	0	2
PGF_00010892	0.0340207	0	0	0	0.0340207	0.612372	0	0	0.622171	0	0	3
PGF_00010913	0		0.0625	0	0.396241	0	0	0	0	0	0	2
PGF_00010926	0	0	0	0.0635001	0.396241	0	0.0625	0	0.402581	0	0.0645497	2
PGF_00011053	0	0	0	0	0.396241	0	0	0.0625	0	0	0	2
PGF_00011064	0		0	0	0.0883883	0	0	0	0	0	0	2
PGF_00011081	0	0.00122573	0.0368606	0.27573	0.343241	0.00629033	0.0368606	0.00629033	0.103564	0.0368606	0.0386988	32
PGF_00011098	0	0	0.0120281	0.013387	0.0120281	0	0.0120281	0.0120281	0.0848715	0	0	6
PGF_00011124	0	0	0	0	0	0.0625	0.0625	0.0625	0	0	0	2
PGF_00011218	0	0	0	0	0.0131762	0	0	0	0.013387	0	0	6
PGF_00011246	0	0	0	0.219137	0.215686	0	0	0	0.0345651	0.0340207	0	3
PGF_00011292	0.129412	0.143569	0.367423	0.131482	0.379169	0.367423	0.0204124	0.379169	0.131482	0.0204124	0.379473	5
PGF_00011318	0.215686	0.239282	0.612372	0	0	0.0340207	0.0340207	0.215686	0.0345651	0	0.632456	3
PGF_00011320	0.0340207	0.0377426	0.612372	0	0	0.0340207	0.0340207	0.215686	0	0	0.22276	3
PGF_00011338	0.100242	0.111208	0.0158114	0.289159	0.0158114	0.0158114	0.100242	0.100242	0.289159	0.100242	0.103529	5
PGF_00011341	0.0220971	0.155418	0.397748	0.142334	0.0220971	0.0220971	0.0220971	0.397748	0.0224507	0.0220971	0.144687	4
PGF_00011424	0.171811	0.0114377	0.61684	0.17456	0	0.354607	0.0605141	0.61684	0.00969778	0.171811	0.0624987	7
PGF_00011459	0	0	0	0	0	0.0625	0.0625	0	0	0	0	2
PGF_00011463	0	0.00741249	0.00559017	0.107763	0.00559017	0.00559017	0.100623	0.20768	0.00598684	0.100623	0.0366031	10
PGF_00011467	0	0	0	0.0179605	0	0	0.0176777	0	0.0179605	0	0.0182574	5
PGF_00011471	0.0605141	0.0105893	0.0605141	0.188546	0.354607	0.00954504	0	0.171811	0.0664086	0.00954504	0.0624987	7
PGF_00011482	0	0	0	0	0	0	0	0	0	0	0	2
PGF_00011486	0	0	0	0	0	0	0	0	0	0	0	2
PGF_00011490	0.280184	0.310837	0.280184	0.0898027	0	0.280184	0.280184	0.280184	0	0	0	2
PGF_00011514	0	0	0	0	0	0	0.0625	0	0	0.0625	0	2
PGF_00011535	0.215686	0	0.0340207	0.622171	0.0340207	0.0340207	0	0	0.0345651	0.0340207	0	3
PGF_00011580	0	0.0693375	0	0.0898027	0.0625	0	0	0	0.0898027	0	0	2
PGF_00011606	0	0.013344	0.0120281	0.0122206	0.0120281	0	0.0120281	0	0.0122206	0.0120281	0.0124226	6
PGF_00011619	0.140625	0.00926562	0.0495301	0.142875	0	0.140625	0.140625	0.140625	0.0503226	0	0.0511544	8
PGF_00011634	0.0497184	0.0636906	0.102616	0.970832	0.102616	0.0497184	0.0497184	0.00276214	0.181357	0.1785	0.297765	16
PGF_00011644	0.964668	0.190607	0.964668	1.42557	0.964668	1.40312	1.40312	0.61684	1.42557	0.61684	0.637069	7
PGF_00011680	0.0340207	0.0377426	0.612372	0.219137	0.0340207	0.0340207	0.0340207	0	0.0345651	0.215686	0.22276	3
PGF_00011706	0.354607	0.0671344	0.61684	0.17456	0.171811	0.354607	0.171811	0.00954504	0.360281	0.354607	0.366236	7
PGF_00011753	0.102273	0	0.102273	0.298446	0.102273	0.211084	0.211084	0.0360219	0.58342	0.211084	0.11292	11
PGF_00011792	0	0	0	0.0160644	0.0158114	0.0158114	0	0	0.101846	0	0	5
PGF_00011803	0	0.00502862	0.0516016	0.121732	0.899938	0.00430013	0.0272622	0.119815	0.458738	0.0798768	0.172203	13
PGF_00011809	0	0	0	0	0	0	0	0	0	0	0	2
PGF_00011816	0	0	0.0272622	0.0138492	0.763341	0.00430013	0.0774024	0.277892	0.282338	0.0272622	0.0799408	13
PGF_00011896	0	0.0377426	0	0.0345651	0	0	0.0340207	0	0.0345651	0.0340207	0.0351364	3
PGF_00011940	0.0239105	0.0858702	0.0239105	0.563276	1.01481	0.00377146	0.00377146	0.0239105	0.387261	0.140113	0.144708	13
PGF_00011941	0	0	0	0.402581	0.0625	0	0	0	0.0635001	0	0	2
PGF_00011947	0	0	0.100242	0.101846	0.587407	0.0158114	0	0.100242	0.289159	0.100242	0.103529	5
PGF_00011953	0.0415088	0.00726356	0.0415088	0.0447312	0.423112	0.00654728	0	0.00654728	0.00705556	0.00654728	0.121716	9
PGF_00011990	0.489706	0	0.00484547	0.723681	0.180013	0.0307196	0.0872185	0.00484547	0.318144	0.00484547	0.194991	11
PGF_00012024	0	0	0	0	0	0	0.0883883	0	0.0898027	0	0	2
PGF_00012126	0	0	0.0625	0.0635001	0	0	0	0	0	0	0	2
PGF_00012163	0	0	0.03125	0.20129	0.19812	0.03125	0.03125	0	0.03175	0.03125	0	4
PGF_00012220	0.0340207	0.0377426	0	0.0345651	0.0340207	0.0340207	0	0.0340207	0.0345651	0.0340207	0.0351364	3
PGF_00012257	0.117851	0.0082361	0.243237	0.119737	0.423112	0.0415088	0.00654728	0.117851	0.119737	0.0415088	0.129099	9
PGF_00012258	0.0340207	0.0377426	0	0	0.0340207	0	0	0	0	0	0.22276	3
PGF_00012266	0	0	0	0.0053548	0	0	0	0	0	0	0	15
PGF_00012280	0	0	0	0	0	0	0	0	0	0	0	2
PGF_00012288	0	0	0	0	0.0220971	0	0.0220971	0	0	0	0.16707	4
PGF_00012291	0.0220971	0	0.140092	0.404112	0.397748	0.140092	0.140092	0.0220971	0	0.0220971	0.0263523	4
PGF_00012301	0	0	0	0	0	0	0	0	0	0	0	2
PGF_00012329	0.00377146	0.0288372	0.0678864	0.0689726	0.554405	0.0678864	0	0.0678864	0.142355	0.0678864	0.0729756	13
PGF_00012336	0.0307196	0.00537557	0	0.0327345	0.489706	0.00484547	0.180013	0.00484547	0.00516329	0.0307196	0.031727	11
PGF_00012356	0.0276454	0.0115842	0.0570583	0.323687	0.988234	0.0992531	0.0570583	0.0570583	0.234538	0.22577	0.163914	24
PGF_00012376	0.0625	0.0693375	0.0625	0.0635001	0.0625	0.0625	0.0625	0.0625	0	0	0	2
PGF_00012428	0.0625	0	0	0	0	0	0	0	0	0	0	2
PGF_00012430	0	0.0346688	0.0220971	0.0224507	0.0220971	0.0220971	0	0.0220971	0	0.0220971	0.0263523	4
PGF_00012444	0	0	0.0625	0.402581	0.396241	0.0625	0	0.396241	0.402581	0.396241	0.409236	2
PGF_00012460	0.0481125	0.0533761	0	0	0.0481125	0.0481125	0	0.0481125	0	0.0481125	0	9
PGF_00012461	0	0	0	0.0898027	0.0883883	0	0	0	0.0898027	0	0	2
PGF_00012469	0.0120281	0	0.0120281	0.219971	0.216506	0.0120281	0.216506	0.0762565	0.0122206	0.0762565	0.0787574	6
PGF_00012478	0	0	0	0	0	0	0	0	0	0	0	2
PGF_00012499	0	0	0.00954504	0.17456	0.00954504	0.0605141	0	0.0605141	0	0	0.0624987	7
PGF_00012510	0	0	0	0.101846	0	0	0	0	0.101846	0	0.293939	5
PGF_00012512	0.0158114	0	0.0158114	0.0160644	0.0158114	0.0158114	0.0158114	0.0158114	0.101846	0.0158114	0.293939	5
PGF_00012529	1.0218	0	0.284605	1.03815	0.587407	0.284605	1.0218	0.587407	0.596806	0.100242	1.05531	5
PGF_00012557	0	0.0377426	0	0	0.0340207	0.0340207	0	0.0340207	0.0345651	0	0	3
PGF_00012562	0	0	0	0	0.0340207	0.0340207	0	0.0340207	0	0	0	3
PGF_00012639	0.0340207	0	0	0.0345651	0	0	0	0.0340207	0.219137	0.0340207	0	3
PGF_00012652	0.117851	0.130744	0	0.455959	0.962451	0.00654728	0.00654728	0.243237	0.127	0.243237	0.00676201	9
PGF_00012657	0	0	0	0	0	0	0	0	0.0345651	0	0	3
PGF_00012702	0	0	0	0	0.0625	0	0.0625	0	0.0635001	0	0	2
PGF_00012819	0	0	0	0	0.0625	0	0	0.0625	0	0	0	2
PGF_00012820	0.0800527	0.0888105	0.0126269	0.153947	0.151523	0.0126269	0.0126269	0.0800527	0.0813336	0.0126269	0.0150585	7
PGF_00012828	0	0.046225	0	0	0.26416	0	0	0	0	0	0.0430331	3
PGF_00012840	0.0204124	0.40762	0.0647058	0.131482	0	0	0.0204124	0.129412	0.248868	0.0204124	0.0668279	5
PGF_00012901	0	0	0	0.0224507	0	0	0.0220971	0	0	0	0	4
PGF_00012902	0	0	0	0	0	0	0	0	0	0	0	3
PGF_00012930	0	0	0.0354408	0.386894	0.821755	0	0.00559017	0	0.222416	0.100623	0.0057735	10
PGF_00012956	0	0	0	0.03175	0	0	0	0	0.03175	0.03125	0	4
PGF_00012963	0.00337468	0.00422366	0.00337468	0.132187	0.125372	0	0.00337468	0	0.064046	0.021395	0.0220966	14
PGF_00012969	0	0.00316481	0.102616	0.0177917	0.0175115	0	0.0175115	0.00276214	0.104258	0.0175115	0.018679	16
PGF_00012972	0.0872185	0.0357437	0.0307196	0.0886141	0.0872185	0.0872185	0.00484547	0.180013	0.0312111	0	0.00524864	11
PGF_00012987	0.0257595	0	0.105501	0.517263	0.589502	0.145111	0.0448087	0.0879179	0.391146	0.0873653	0.264535	50
PGF_00013003	0.00770307	0.00906418	0.0218704	0.670332	0.47914	0.246498	0.00770307	0.122796	0.43519	0.10233	0.023018	28
PGF_00013005	0	0	0.0147314	0.0149671	0.0147314	0	0.0147314	0	0	0	0.0152145	6
PGF_00013008	0.0605141	0	0.00954504	0.360281	0.0605141	0.0605141	0.00954504	0.00954504	0.00969778	0.354607	0.177445	7
PGF_00013017	0.00231482	0	0.0859973	0.23769	0.0416667	0.469619	0.0146756	0.149593	0.345723	0.0416667	0.241619	18
PGF_00013031	0	0	0	0	0	0	0	0	0	0	0	2
PGF_00013032	0.290241	0.156009	0	0.315245	0.290241	0	0.140625	0.0078125	0.0537971	0.0078125	0	8
PGF_00013037	0	0	0	0.402581	0.396241	0	0	0.396241	0.402581	0.0625	0.0645497	2
PGF_00013040	0.0762565	0	0	0.0774767	0.216506	0.0762565	0	0	0.219971	0.0762565	0.0787574	6
PGF_00013066	0	0	0.0078125	1.16681	0.140625	0.0495301	0.0495301	0.0495301	0.512954	0.290241	0.521433	8
PGF_00013076	0.0220971	0	0.140092	0.142334	0.140092	0.140092	0	0.140092	0.142334	0.0220971	0.144687	4
PGF_00013082	0.00954504	0	0.0605141	0.62671	0.61684	0.354607	0.171811	0.61684	0.62671	0.0605141	0.0624987	7
PGF_00013083	0	0	0	0	0	0	0	0	0	0	0	2
PGF_00013088	0.0158114	0	0.0158114	0.0160644	0.100242	0.0158114	0.284605	0.0158114	0.0160644	0.0158114	0	5
PGF_00013089	0.0762565	0	0.0120281	0.0774767	0.0762565	0.0762565	0.446855	0	0	0.0120281	0.0124226	6
PGF_00013092	0.0653628	0.0114377	0.0653628	0.188546	0.666263	0.185577	0.383019	0.0653628	0.389147	0.185577	0.0675064	7
PGF_00013094	0	0.0377426	0	0.0345651	0	0	0.0340207	0.0340207	0.0345651	0.612372	0	3
PGF_00013100	0.0357143	0	0.073712	0.408971	0.200525	0.128222	0.0357143	0.0357143	0.0748915	0.0357143	0.207102	21
PGF_00013102	0	0	0	0	0	0	0	0	0	0	0	3
PGF_00013120	0.00154321	0.00194127	0.00154321	0.931252	0.313079	0.0997285	0.0797828	0.0573316	0.421885	0.0573316	0.282928	27
PGF_00013157	0.215686	0.0377426	0	0	0.215686	0	0	0	0.219137	0.0340207	0	3
PGF_00013159	0.0625	0.43959	0.396241	0.0635001	0.0625	0.0625	0.396241	0.0625	0.402581	0.396241	0.409236	2
PGF_00013160	0	0.0245145	0.140092	0.0224507	0	0.0220971	0.0220971	0.0220971	0.0224507	0.0220971	0.0228218	4
PGF_00013164	0.284605	0	0	0.289159	0.100242	0.100242	0.284605	0	0.101846	0.0158114	0.0163299	5
PGF_00013169	0	0	0.0340207	0.0345651	0	0	0	0	0.219137	0	0	3
PGF_00013170	0	0	0	0.219137	0.215686	0	0	0.0340207	0.622171	0.0340207	0	3
PGF_00013175	0.0340207	0	0.0340207	0.0345651	0.0340207	0.0340207	0.0340207	0.0340207	0.0345651	0.0340207	0.0351364	3
PGF_00013184	0.0625	0	0	0	0.0625	0	0	0	0	0	0	2
PGF_00013185	0.612372	0.0377426	0.612372	0.219137	0.612372	0.0340207	0	0.215686	0	0.0340207	0.632456	3
PGF_00013186	0.612372	0.239282	0.0340207	0.0345651	0.612372	0.0340207	0	0.215686	0.0345651	0.0340207	0.0351364	3
PGF_00013187	0.215686	0.0377426	0	0	0	0	0	0	0.0345651	0	0	3
PGF_00013188	0	0	0	0	0	0	0	0	0	0	0	2
PGF_00013189	0.0340207	0.0377426	0.0340207	0.219137	0.215686	0	0.0340207	0.0340207	0.0345651	0	0	3
PGF_00013190	0.612372	0.0377426	0.0340207	0.0345651	0.0340207	0.215686	0	0.0340207	0.0345651	0.0340207	0.0351364	3
PGF_00013191	0.0340207	0.239282	0	0.0345651	0.215686	0.215686	0	0	0	0.0340207	0	3
PGF_00013192	0.0625	0	0	0	0.0625	0	0	0.396241	0	0	0.0645497	2
PGF_00013193	0	0	0	0.622171	0.215686	0.215686	0	0	0	0.215686	0	3
PGF_00013194	0.612372	0.239282	0	0.0345651	0.612372	0.215686	0	0.215686	0	0.215686	0.22276	3
PGF_00013200	0.215686	0.239282	0.0340207	0	0.0340207	0.0340207	0.0340207	0.215686	0	0.0340207	0.0351364	3
PGF_00013203	0.140092	0.155418	0	0.142334	0.140092	0.0220971	0.0220971	0.140092	0.142334	0.0220971	0	4
PGF_00013204	0.215686	0	0	0	0	0.0340207	0	0	0.0345651	0.215686	0	3
PGF_00013205	0	0	0.0340207	0.0345651	0.612372	0.0340207	0	0	0	0	0.0351364	3
PGF_00013206	0.215686	0.239282	0.0340207	0.219137	0.0340207	0.0340207	0	0.0340207	0.0345651	0.215686	0.22276	3
PGF_00013207	0.397748	0.0245145	0.0220971	0.142334	0.397748	0.140092	0	0	0	0.0220971	0.0228218	4
PGF_00013211	0	0	0	0	0	0	0	0	0.0635001	0	0	2
PGF_00013212	0	0	0	0.0635001	0.396241	0.396241	0	0.0625	0	0	0	2
PGF_00013213	0	0	0	0	0	0	0	0	0	0	0.0351364	3
PGF_00013214	0.215686	0	0	0.219137	0.215686	0	0.0340207	0	0.219137	0.215686	0	3
PGF_00013215	0	0	0	0.0345651	0.215686	0.612372	0	0	0.219137	0	0	3
PGF_00013216	0.0340207	0	0	0.622171	0.0340207	0.0340207	0	0.0340207	0.0345651	0.0340207	0.22276	3
PGF_00013217	0.612372	0.0377426	0	0.219137	0.215686	0.0340207	0	0.0340207	0.622171	0.0340207	0	3
PGF_00013218	0.612372	0.239282	0.0340207	0.219137	0.0340207	0.612372	0.0340207	0	0	0.0340207	0	3
PGF_00013219	0.215686	0.239282	0	0	0	0.0340207	0	0	0	0	0	3
PGF_00013220	0.0625	0	0	0	0.396241	0.396241	0	0	0.0635001	0.0625	0.0645497	2
PGF_00013221	0.215686	0.0377426	0	0.219137	0.215686	0.0340207	0	0.215686	0.622171	0.0340207	0.22276	3
PGF_00013229	0.612372	0.239282	0.0340207	0.219137	0	0.0340207	0.0340207	0	0.219137	0.612372	0	3
PGF_00013230	0.612372	0.239282	0.215686	0.622171	0.612372	0.612372	0	0.215686	0	0.215686	0.0351364	3
PGF_00013231	0.612372	0.239282	0.215686	0.622171	0.215686	0.612372	0	0.215686	0	0.215686	0.0351364	3
PGF_00013232	0.0340207	0	0.0340207	0.0345651	0.612372	0.215686	0.0340207	0.215686	0.0345651	0.0340207	0.0351364	3
PGF_00013233	0	0	0	0	0	0	0	0	0	0	0	3
PGF_00013234	0	0	0	0.622171	0.215686	0	0	0	0.0345651	0.215686	0	3
PGF_00013235	0.0340207	0.0377426	0	0	0.0340207	0	0.0340207	0	0	0	0	3
PGF_00013236	0.0340207	0	0	0.0345651	0.215686	0.215686	0	0	0.0345651	0.215686	0.0351364	3
PGF_00013246	0	0.0377426	0	0.0345651	0.215686	0.0340207	0	0	0.0345651	0	0.0351364	3
PGF_00013247	0	0	0	0	0	0	0	0	0	0	0	2
PGF_00013248	0.0340207	0.239282	0	0.0345651	0.215686	0	0	0	0	0.0340207	0.0351364	3
PGF_00013249	0	0	0	0	0.215686	0.0340207	0.0340207	0	0	0.215686	0	3
PGF_00013250	0	0	0.0340207	0.0345651	0.0340207	0	0	0	0	0	0	3
PGF_00013251	0.0340207	0.679366	0	0.219137	0.0340207	0	0	0	0.0345651	0.0340207	0.0351364	3
PGF_00013252	0.0340207	0	0	0	0.215686	0	0	0	0.622171	0.0340207	0	3
PGF_00013253	0	0	0	0	0.396241	0	0	0	0.402581	0	0	2
PGF_00013255	0.397748	0.441261	0	0.164353	0.0220971	0	0.0220971	0.140092	0.164353	0.0220971	0.0228218	4
PGF_00013260	0	0	0	0.0635001	0.0625	0	0	0	0.0635001	0.396241	0	2
PGF_00013266	0	0	0	0	0.0220971	0	0	0	0	0.0220971	0	4
PGF_00013272	0.00559017	0	0.0354408	0.211003	0.361259	0.564969	0.361259	0.100623	0.102233	0	0.0057735	10
PGF_00013273	0.00425259	0	0.0765466	0.167653	0.274819	0.0269608	0.00425259	0.0765466	0.291632	0.157987	0.0790569	12
PGF_00013275	0	0	0	0	0	0	0	0	0	0	0	4
PGF_00013278	0.0220971	0	0.140092	0.142334	0.140092	0.140092	0.140092	0.140092	0.142334	0.0220971	0.144687	4
PGF_00013281	0	0	0.0340207	0.0345651	0.215686	0.0340207	0	0	0.0345651	0.0340207	0.0351364	3
PGF_00013284	0.0220971	0	0	0.142334	0.397748	0	0.0220971	0	0.0224507	0	0.0228218	4
PGF_00013285	0	0	0	0	0	0	0.0625	0	0	0	0	2
PGF_00013286	0	0	0	0	0	0	0	0	0	0	0	2
PGF_00013288	0	0	0	0	0	0	0	0	0	0	0	5
PGF_00013290	0.00484547	0.101483	0.0307196	0.182894	0.0307196	0.0872185	0.0307196	0.0872185	0.004923	0.0307196	0.0900789	11
PGF_00013294	0.396241	0.43959	0.0625	0.0635001	0.396241	0	0	0.396241	0.0635001	0	0.0645497	2
PGF_00013338	0	0.0377426	0	0.0345651	0	0	0	0.0340207	0.219137	0.215686	0.0351364	3
PGF_00013347	0	0	0	0.127	0.117851	0	0.0415088	0	0.127	0.00654728	0.121716	9
PGF_00013348	0	0	0.215686	0	0.215686	0	0.0340207	0	0	0	0	3
PGF_00013364	0.0340207	0	0	0	0	0	0.0340207	0	0	0	0	3
PGF_00013365	0.0158114	0.0175412	0	0	0	0	0.0158114	0	0	0.0158114	0.0163299	5
PGF_00013399	0.396241	0.0693375	0	0.0635001	0.0625	0	0.0625	0.396241	0.0635001	0.0625	0.0645497	2
PGF_00013403	0	0	0	0	0.396241	0	0.396241	0.0625	0.402581	0	0	2
PGF_00013406	0.396241	0.0693375	0.0625	0.0635001	0.396241	0.0625	0	0	0.0635001	0.0625	0.0645497	2
PGF_00013436	0	0	0	0	0	0	0	0	0	0	0	6
PGF_00013443	0.0340207	0.0377426	0	0.219137	0	0	0	0.0340207	0.219137	0.0340207	0	3
PGF_00013450	0.0120281	0.084599	0	0.219971	0	0.0762565	0.446855	0.0762565	0.0122206	0.0120281	0	6
PGF_00013453	0	0	0.0340207	0.0345651	0.215686	0.0340207	0.215686	0.0340207	0.0345651	0	0	3
PGF_00013454	0.0340207	0	0	0	0	0	0	0	0	0	0	3
PGF_00013457	0.284605	0	0.0158114	0.596806	0.0158114	0.0158114	0	0	0.289159	0	0.115749	5
PGF_00013467	0	0	0	0	0	0	0.0176777	0	0	0	0	5
PGF_00013468	0	0	0	0	0	0	0	0	0	0	0	4
PGF_00013486	0.0340207	0	0.0340207	0	0	0.0340207	0.0340207	0.0340207	0.0345651	0	0	3
PGF_00013490	0.046811	0.027262	0.00798837	0.69516	0.671421	0.081428	0.00126003	0.081428	0.839419	0.081428	0.0502429	27
PGF_00013494	0.140092	0.0245145	0.0220971	0.404112	0.140092	0.140092	0.0220971	0.0220971	0.404112	0	0.0228218	4
PGF_00013509	0.0771049	0.141575	0.0771049	0.535487	0.321043	0.0214764	0.0214764	0.321043	0.181467	0.0771049	0.129239	28
PGF_00013519	0	0	0	0	0	0	0	0	0	0	0	3
PGF_00013542	0	0.0226455	0.0158114	0	0.284605	0	0	0.0158114	0.101846	0.0158114	0.0182574	5
PGF_00013569	0		0.0883883	0.0898027	0	0	0.0883883	0.0883883	0.0898027	0	0.0912871	2
PGF_00013583	0	0	0	0	0	0	0	0	0	0	0	2
PGF_00013585	0	0	0	0	0	0	0	0	0	0.0933948	0	6
PGF_00013606	0	0	0	0	0	0	0	0	0	0	0	2
PGF_00013612	0	0	0	0.0598684	0	0	0	0	0	0	0	3
PGF_00013675	0.03125	0.0346688	0.03125	0	0	0	0.03125	0.03125	0	0.03125	0	4
PGF_00013676	0.00954504	0	0.00954504	0.360281	0.00954504	0.00954504	0.171811	0.00954504	0.00969778	0.0605141	0.177445	7
PGF_00013698	0	0	0	0	0.0625	0	0	0	0	0	0	2
PGF_00013736	0	0	0	0	0	0.0176777	0	0	0	0	0	5
PGF_00013789	0.396241	0.43959	0.0625	0.0635001	0	0.396241	0	0	0.402581	0.396241	0.409236	2
PGF_00013790	0.171811	0	0	0.00969778	0.00954504	0.00954504	0.171811	0.0605141	0.00969778	0.00954504	0	7
PGF_00013801	0.0354408	0	0.821755	0.574009	0.361259	0.361259	0.00559017	0.564969	0.102233	0.0354408	0.214491	10
PGF_00013803	0.00484547	0.00563794	0.00484547	0.0886141	0.0307196	0.00484547	0.0307196	0.0307196	0.0312111	0.00484547	0.0332756	11
PGF_00013824	0	0	0.0625	0.0635001	0.0625	0	0.396241	0	0.0635001	0.0625	0.0645497	2
PGF_00013827	0.612372	0.239282	0	0.0345651	0.215686	0.215686	0.0340207	0.215686	0	0.0340207	0	3
PGF_00013832	0	0	0	0.0423334	0	0	0	0	0.0423334	0	0	3
PGF_00013845	0	0.0926736	0.0131762	0.0948892	0.158114	0	0	0.237171	0.0149671	0	0.0862744	6
PGF_00013847	0	0	0	0.0635001	0.0625	0.0625	0	0.0625	0.0635001	0	0	2
PGF_00013857	0.00231482	0.00281316	0.00231482	0.23769	0.0146756	0	0.00231482	0	0.0423334	0.00231482	0.0442807	18
PGF_00013861	0	0	0	0.219137	0	0	0	0	0.0345651	0	0.0351364	3
PGF_00013862	0	0	0	0.0898027	0.0883883	0	0	0	0	0	0	2
PGF_00013863	0.03125	0	0.03125	0.20129	0.580482	0.03125	0.580482	0.03125	0.20129	0.03125	0.204618	4
PGF_00013864	0.112074	0	0	0.0179605	0	0	0.0176777	0	0	0	0	5
PGF_00013866	0	0	0.0255155	0.0821765	0	0.0808823	0.161765	0	0.164353	0.161765	0.316228	4
PGF_00013871	0	0	0	0.020739	0.0204124	0	0	0	0	0	0	5
PGF_00013875	0	0	0	0.0259238	0	0	0.0255155	0	0.0259238	0	0	4
PGF_00013893	0	0	0	0	0	0	0	0	0	0	0	4
PGF_00013916	0	0	0	0.0423334	0	0	0	0.0416667	0.0423334	0.0416667	0.0430331	3
PGF_00013923	0	0	0	0	0	0	0	0	0	0	0	3
PGF_00013925	0	0	0	0	0	0	0	0	0	0	0	3
PGF_00013942	0	0	0	0	0	0	0	0	0	0	0	3
PGF_00013943	0	0	0	0	0	0	0	0	0	0	0	2
PGF_00013945	0	0	0	0	0	0	0	0	0	0	0	3
PGF_00013946	0	0	0	0.020739	0	0	0	0.0204124	0.020739	0.0204124	0.0210819	5
PGF_00014000	0	0.0980581	0	0	0	0	0.0883883	0	0	0	0	2
PGF_00014051	0.00337468	0.150232	0.0607443	0.346519	0.684639	0.021395	0	0.0607443	0.0217373	0.125372	0.139859	14
PGF_00014053	0	0	0.0765466	0	0.62513	0.00425259	0.00425259	0.157987	0.00432063	0	0.027845	12
PGF_00014061	0	0	0.0204124	0.0657412	0.79148	0	0	0	0.131482	0.244949	0.0668279	5
PGF_00014069	0	0	0	0.240966	0.237171	0.237171	0.0835349	0.237171	0.240966	0.0131762	0.0862744	6
PGF_00014083	0.00954504	0	0.0605141	0.0614824	0.0605141	0.00954504	0.171811	0.00954504	0.17456	0.354607	0.366236	7
PGF_00014087	0	0	0	0	0	0	0	0	0	0	0	5
PGF_00014090	0	0	0	0	0	0	0	0	0	0	0	5
PGF_00014103	0	0	0	0	0.0158114	0	0	0	0	0	0	5
PGF_00014111	0	0	0	0	0	0	0	0	0	0	0	4
PGF_00014114	0	0	0	0.142334	0	0	0.0220971	0.0220971	0.0224507	0.0220971	0.0228218	4
PGF_00014116	0	0	0	0.0447312	0.00694444	0	0	0.00694444	0	0	0	9
PGF_00014119	0	0	0	0	0.0158114	0	0.0158114	0.0158114	0	0	0	5
PGF_00014120	0	0	0	0	0.0120281	0.0120281	0.216506	0	0.0774767	0	0	6
PGF_00014121	0	0	0	0	0	0	0	0	0	0	0	6
PGF_00014123	0	0	0	0	0	0	0	0	0	0	0	5
PGF_00014124	0.0078125	0	0.140625	0.0503226	0.290241	0.0495301	0.0495301	0.140625	0.142875	0.0078125	0.0511544	8
PGF_00014125	0.0120281	0	0.216506	0.219971	0.777307	0.446855	0.0762565	0.446855	0.789744	0.446855	0.0124226	6
PGF_00014126	0	0	0.00954504	0.360281	0.171811	0.00954504	0.00954504	0.0605141	0.62671	0	0.00985808	7
PGF_00014129	0.216506	0	0	0.219971	0.446855	0.446855	0.0120281	0.446855	0.789744	0.216506	0.0787574	6
PGF_00014130	0.354607	0	0.0605141	0.0614824	0.354607	0.0605141	0.0605141	0	0.0614824	0	0.0624987	7
PGF_00014132	0.0078125	0.00866719	0.140625	0.142875	0.290241	0.0495301	0.0078125	0.140625	0.294885	0.0495301	0.145237	8
PGF_00014133	0.216506	0	0.0762565	0.789744	0.446855	0.777307	0.216506	0.0762565	0.219971	0.446855	0.0787574	6
PGF_00014134	0.0147314	0	0	0	0	0	0.0147314	0	0	0	0	6
PGF_00014138	0	0	0	0	0	0	0.0340207	0	0	0.0340207	0	3
PGF_00014140	0.0269608	0.0049276	0.0765466	0.160515	0.0765466	0.00425259	0.0269608	0.0765466	0.0273922	0.0765466	0.00458735	12
PGF_00014141	0.0762565	0	0.0120281	0	0	0.0120281	0.446855	0.216506	0	0	0.0124226	6
PGF_00014143	0	0	0.0883883	0	0	0.0883883	0	0.0883883	0	0.0883883	0	2
PGF_00014144	0.100623	0	0.0354408	0.574009	0.361259	0.100623	0.0354408	0.100623	0.102233	0.0354408	0.214491	10
PGF_00014146	0	0	0.0120281	0.219971	0.0762565	0.0762565	0.0120281	0.0120281	0.0774767	0.0762565	0.0124226	6
PGF_00014154	0	0	0.216506	0.454005	0.446855	0.0762565	0.0762565	0.446855	0.219971	0.0762565	0.46151	6
PGF_00014157	0	0	0	0	0	0	0	0	0	0	0	5
PGF_00014158	0	0	0	0.0160644	0	0	0	0	0	0	0.0163299	5
PGF_00014160	0.171811	0	0	0.360281	0.0605141	0	0.0605141	0	0	0.0605141	0.00985808	7
PGF_00014161	0	0	0	0	0	0	0	0	0	0	0	2
PGF_00014162	0	0	0	0.142334	0.0220971	0	0	0	0.404112	0.0220971	0	4
PGF_00014187	0.0220971	0	0	0	0	0	0	0	0	0	0	4
PGF_00014188	0.125	0	0.0440267	0.455959	0.257992	0	0.257992	0.00694444	0.127	0.125	0.0454706	9
PGF_00014189	0	0	0	0	0	0	0.0625	0	0	0.0625	0	2
PGF_00014190	0.964668	0	0.0605141	0.62671	0.61684	0.0605141	0.171811	0.61684	0.62671	0	0.366236	7
PGF_00014191	0	0	0	0	0	0	0	0	0	0	0	3
PGF_00014192	0	0	0.0340207	0.0345651	0.0340207	0	0.215686	0.215686	0.0345651	0	0	3
PGF_00014193	0	0	0	0	0	0	0	0	0	0	0	2
PGF_00014194	0.0120281	0	0.0762565	0.454005	0.777307	0.0762565	0	0.0120281	1.23507	0.0762565	0.223607	6
PGF_00014195	0	0	0.0078125	0.802202	0.789569	0.140625	0.0078125	0.0495301	1.16681	0.140625	0.145237	8
PGF_00014196	0.243237	0.00726356	0.962451	0.672288	0.0415088	0.6617	0.6617	0.0415088	0.247129	0.243237	0.121716	9
PGF_00014197	0.0158114	0	0.0158114	0	0.284605	0.0158114	0.100242	0.0158114	0.101846	0.0158114	0	5
PGF_00014199	0.0220971	0	0.0220971	0.0224507	0	0.397748	0.0220971	0	0.404112	0.0220971	0.410792	4
PGF_00014201	0	0	0	0	0	0	0	0	0	0	0	3
PGF_00014208	0	0	0	0	0.00954504	0.00954504	0.00954504	0.00954504	0.00969778	0.00954504	0	7
PGF_00014209	0.171811	0	0.354607	0.0614824	0.0605141	0.0605141	0.171811	0.0605141	0.17456	0.0605141	0.177445	7
PGF_00014238	0	0	0.0147314	0	0.0147314	0	0.0147314	0.0933948	0	0	0	6
PGF_00014264	0.00508197	0.00563794	0.00508197	0.351722	0.328418	0.0914755	0.0914755	0.0914755	0.202197	0.0914755	0.00553255	11
PGF_00014279	0	0	0	0.0614824	0.354607	0.171811	0.171811	0.00954504	0.0614824	0.00954504	0.0624987	7
PGF_00014282	0	0	0	0.0224507	0.140092	0	0	0.0220971	0.0224507	0	0.144687	4
PGF_00014284	0.0030429	0	0.113046	0.0556487	0.0547723	0.0030429	0.0030429	0.0547723	0.0196002	0.0547723	0	15
PGF_00014285	0	0	0.0220971	0.404112	0	0.0220971	0.0220971	0	0.404112	0.0220971	0.410792	4
PGF_00014286	0.00835191	0	0.00835191	0.00848555	0	0	0	0.00835191	0.00848555	0.00835191	0.00862582	8
PGF_00014287	0	0	0	0	0	0	0	0	0	0	0	6
PGF_00014288	0.0653628	0	0	0.676924	0.383019	0.383019	0.0653628	0.383019	0.389147	0.185577	0.688113	7
PGF_00014289	0	0	0	0	0	0	0	0	0	0	0	4
PGF_00014290	0	0	0.0103098	0.0664086	0.0103098	0.0103098	0	0	0.0104748	0.0653628	0.0675064	7
PGF_00014296	0	0	0.0625	0	0	0	0	0	0	0	0	2
PGF_00014305	0.0625	0.43959	0.0625	0.0898027	0.396241	0	0.396241	0.0625	0	0.0625	0	2
PGF_00014315	0.0833333	0.00770417	0.257992	0.26212	0.875	0.0440267	0.0220134	0.125	0.364767	0.0440267	0.266453	9
PGF_00014331	0.612372	0	0	0.219137	0.215686	0.215686	0	0.215686	0.0345651	0.0340207	0.0351364	3
PGF_00014368	0	0	0	0	0.13208	0	0	0	0	0	0	3
PGF_00014395	0	0	0	0	0	0	0	0	0	0	0	2
PGF_00014408	0	0	0	0	0	0	0	0	0	0	0	2
PGF_00014526	0	0	0	0	0	0	0	0	0	0	0	2
PGF_00014540	0	0	0	0.0635001	0	0	0	0.0625	0.0635001	0	0.0645497	2
PGF_00014728	0	0	0.0158114	0.0160644	0.100242	0.100242	0	0.0158114	0	0.0158114	0	5
PGF_00014732	0.00954504	0	0	0.00969778	0.00954504	0.0605141	0.0605141	0.00954504	0.0614824	0	0	7
PGF_00014896	0	0	0	0	0	0	0	0	0	0	0	2
PGF_00014897	0	0.027735	0	0.1524	0.025	0	0	0	0	0	0	5
PGF_00014933	0.0625	0.0693375	0.0625	0.402581	0.0625	0	0.0625	0.0625	0.0635001	0.0625	0.0645497	2
PGF_00014964	0.0340207	0.239282	0.0340207	0.0345651	0.0340207	0.0340207	0.0340207	0	0.0345651	0.0340207	0.0351364	3
PGF_00014968	0	0	0	0	0	0	0	0.0416667	0	0.0416667	0.0430331	3
PGF_00015191	0.0359477	0	0	0.0365229	0	0	0	0	0.0115217	0	0.0117121	9
PGF_00015212	0.0625	0	0	0.0635001	0.396241	0.396241	0.0625	0	0.402581	0.0625	0.0645497	2
PGF_00015221	0	0	0.0625	0	0	0	0.396241	0	0.402581	0.0625	0.0645497	2
PGF_00015222	0	0	0	0.0635001	0.396241	0.0625	0.0625	0.0625	0.402581	0	0	2
PGF_00015223	0.0340207	0	0	0.219137	0.215686	0.0340207	0.215686	0.0340207	0.219137	0.0340207	0.22276	3
PGF_00015259	0.0661876	0.00124069	0.207784	1.45586	1.40963	0.150557	0.10351	0.275586	0.952005	0.275586	0.378341	31
PGF_00015260	0	0	0	0	0	0	0	0	0	0	0	2
PGF_00015264	0.171811	0.0105893	1.40312	0.62671	0.61684	1.40312	0.0605141	1.40312	0.980103	0.171811	0.996305	7
PGF_00015266	0.215686	0	0	0.0345651	0.0340207	0.215686	0	0.0340207	0.0345651	0	0	3
PGF_00015274	0.0220971	0	0.397748	0.142334	0.0220971	0.820926	0.140092	0.140092	0.834061	0	0.144687	4
PGF_00015313	0.171811	0	0.171811	0.360281	0.354607	0.964668	0.00954504	0.171811	0.360281	0.0605141	0.366236	7
PGF_00015343	0.0145803	0	0.736777	0.0148136	0.0924369	0.376895	0.0145803	0.0145803	0.0888816	0.0145803	0.139859	7
PGF_00015350	0	0	0	0.0345651	0	0	0	0.215686	0	0	0	3
PGF_00015351	0	0	0.0625	0	0	0	0	0.0625	0	0	0	2
PGF_00015394	0		0.13208	0	0.13208	0.13208	0	0.0208333	0.134194	0.0208333	0	6
PGF_00015400	0	0	0.0625	0.0635001	0	0.0625	0.0625	0	0	0	0	2
PGF_00015416	0	0	0	0.020739	0	0	0	0	0	0	0.0210819	5
PGF_00015476	0.0340207	0.0377426	0.215686	0.0345651	0.0340207	0.0340207	0.215686	0.215686	0.219137	0	0.0351364	3
PGF_00015483	0	0	0	0.0598684	0.0589256	0	0	0	0.0598684	0.0589256	0.0608581	3
PGF_00015510	0.0734258	0.014653	1.05316	0.712717	0.531808	0.531808	0.0734258	0.68373	0.893681	0.127725	0.57896	20
PGF_00015514	0.0355756	0.014653	0.531808	0.893681	0.531808	1.05316	0.0734258	0.531808	0.893681	0.127725	1.38447	20
PGF_00015517	0.0734258	0.00231125	0.400967	0.302851	0.290534	0.531808	0.0125302	0.290534	0.712717	0.0355756	0.436518	20
PGF_00015523	0.102616	0.00327589	0.406034	0.970832	0.406034	1.19816	0.102616	0.955542	0.755117	0.102616	0.184354	16
PGF_00015526	0	0.065372	0	0	0.0340207	0	0	0.0340207	0	0	0	3
PGF_00015573	0	0.016343	0.216506	0.789744	0.446855	0.0120281	0.0762565	0.0120281	0.219971	0	0.0136083	6
PGF_00015575	0	0	0	0	0.0883883	0	0	0	0	0	0	2
PGF_00015598	0	0	0.0883883	0	0.0883883	0	0	0	0	0	0	2
PGF_00015627	0		0	0	0	0	0	0	0	0	0	2
PGF_00015629	0.100242	0	0.284605	1.03815	0.587407	0.284605	0.0158114	0.0158114	1.03815	0	0.293939	5
PGF_00015630	0.20768	0.0065372	0.20768	0.102233	1.50418	0.20768	0.20768	0.100623	0.0360079	0.20768	0.0057735	10
PGF_00015658	0	0	0.777307	0	0.0762565	0.777307	0	0.777307	0.0122206	0	0.0787574	6
PGF_00015660	0.0416667	0	0.5	0	0.26416	0.0416667	0	0.5	0.0423334	0	0.0430331	3
PGF_00015685	0	0	0.0625	0	0	0	0	0	0	0	0	2
PGF_00015696	0	0	0.666263	0.0104748	0.185577	0.383019	0.0653628	0.666263	0	0	0.0675064	7
PGF_00015697	0	0	0.0625	0.0635001	0.0625	0.0625	0	0	0.0635001	0	0	2
PGF_00015701	0.00202777	0	0.0753333	0.91817	1.08052	0.298082	0.0753333	1.08052	0.732247	0.545624	0.0387298	20
PGF_00015703	0	0.00726356	0	0.042173	0.0415088	0	0	0.0415088	0.042173	0	0.0454706	9
PGF_00015707	0.0322189	0	0.00508197	0.00516329	0.513608	0	0.0322189	0.00508197	0.333673	0.00508197	0	11
PGF_00015709	0	0	0.0625	0.0635001	0.396241	0	0	0.0625	0.0635001	0	0	2
PGF_00015716	0	0	0	0	0.0625	0	0	0	0	0	0	2
PGF_00015735	0.0605141	0.0671344	0.171811	0.360281	0.171811	0.0605141	0.00954504	0.354607	0.980103	0.0605141	0.39558	7
PGF_00015736	0.0625	0	0	0.0635001	0	0.0625	0	0.0625	0	0	0	2
PGF_00015737	0	0.0376772	0.0307196	0.0327345	0.0872185	0.00484547	0.00484547	0.00484547	0.0327345	0.0307196	0.00524864	11
PGF_00015855	0.420329	0.0542575	0.420329	0.894493	1.09352	0.326934	0.326934	0.326934	0.43519	0.420329	0.681413	28
PGF_00015931	0.0176777	0	0.0176777	0.0179605	0.0176777	0	0.0176777	0.0176777	0.0179605	0	0	5
PGF_00015957	0.216506	0	0.216506	0.454005	0.777307	0.0762565	0.446855	0.777307	0.789744	0.0120281	0.0787574	6
PGF_00015961	0.0120281	0	0	0.0774767	0.0120281	0.0120281	0.0120281	0	0	0	0	6
PGF_00015962	0.0762565	0	0.216506	0.0122206	0.777307	0.777307	0.0120281	1.21562	1.23507	0.0120281	0.0787574	6
PGF_00015971	0.0340207	0	0.0340207	0.622171	0.0340207	0.215686	0.215686	0.0340207	0.0345651	0.0340207	0.0351364	3
PGF_00015972	0	0.0693375	0.0625	0.0635001	0	0.0625	0.396241	0.0625	0.0635001	0.0625	0	2
PGF_00015976	0.0340207	0.0377426	0	0.0345651	0.0340207	0	0	0	0	0	0	3
PGF_00015978	0	0	0	0	0.61684	0	0	0.00954504	0.980103	0.00954504	0	7
PGF_00016021	0.00954504	0	0.171811	0.17456	0.00954504	0.171811	0.0605141	0.00954504	0.0614824	0.171811	0.0624987	7
PGF_00016028	0.00954504	0	0.00954504	0.00969778	0	0	0.00954504	0	0	0	0.00985808	7
PGF_00016041	0	0	0.0120281	0.0122206	0.446855	0	0	0	0.219971	0	0.0124226	6
PGF_00016046	0.232449	0.0278747	0.516379	1.76501	1.09994	0.265656	0.265656	0.842561	0.589006	0.516379	1.15944	27
PGF_00016047	0.00337468	0	0.0607443	0.0217373	0.218086	0.00337468	0.0607443	0.021395	0.127378	0.0607443	0.134372	14
PGF_00016071	0	0	0	0	0	0	0	0	0	0.0158114	0	5
PGF_00016076	0.0762565	0	0	0.454005	0.216506	0	0	0.0762565	0.219971	0.0762565	0.223607	6
PGF_00016078	0.0120281	0	0	0.0774767	0.0762565	0	0	0.0762565	0.0774767	0.0762565	0.0124226	6
PGF_00016080	0.0120281	0	0.216506	0.454005	1.21562	0	0.0762565	0.446855	0.219971	0.0120281	0.0124226	6
PGF_00016083	0	0.0693375	0	0	0	0	0.0625	0.0625	0.0635001	0	0	2
PGF_00016089	0	0	0	0	0.0625	0	0	0	0	0	0	2
PGF_00016097	0.0078125	0	0.0078125	0.00793751	0.0495301	0.0078125	0.140625	0.0078125	0.0503226	0.0078125	0.00806872	8
PGF_00016107	0.0529499	0	0.150334	0.857591	0.150334	0.310281	0.150334	0.310281	0.548371	0.0529499	0.871767	8
PGF_00016114	0.0470666	0	0.00742392	0.0478197	0.0470666	0.0470666	0.0470666	0	0.0478197	0.00742392	0.00766739	9
PGF_00016118	0	0	0	0.00793751	0.0495301	0.0078125	0	0	0.142875	0.0078125	0	8
PGF_00016121	0	0	0	0	0.0112938	0	0	0.0716013	0.0114746	0.0112938	0	7
PGF_00016122	0.0835349	0	0.489505	1.12746	0.237171	0.367129	0.237171	0.851497	0.497338	0.367129	0.379169	6
PGF_00016127	0	0	0.0340207	0.0345651	0	0.0340207	0	0	0	0	0	3
PGF_00016128	0.0625	0	0.0625	0.402581	0.0625	0.0625	0	0	0	0.0625	0	2
PGF_00016130	0.041463	0.0315187	0.311431	0.47073	0.726872	0.0769334	0.0769334	0.411837	0.268387	0.26416	0.159829	28
PGF_00016145	0.0625	0	0.396241	0.0635001	0.0625	0.396241	0.0625	0.396241	0.0635001	0.0625	0.409236	2
PGF_00016180	0	0	0.0625	0	0	0	0	0.0625	0.0635001	0	0.0645497	2
PGF_00016189	0.00954504	0	0.61684	0.0614824	0.964668	0.171811	0.964668	0.0605141	0.0614824	0.0605141	0.366236	7
PGF_00016195	0	0	0	0.0160644	0.0158114	0	0	0.0158114	0.0160644	0	0	5
PGF_00016196	0	0	0	0	0	0	0	0	0	0	0	5
PGF_00016197	0	0	0	0	0	0	0	0	0	0	0	5
PGF_00016200	0	0	0	0	0	0	0	0	0	0	0	9
PGF_00016202	0.00654728	0	0	0.00665205	0.0415088	0	0.00654728	0.00654728	0	0	0	9
PGF_00016210	0.0529499	0	0.310281	0.15274	0	0.150334	0.310281	0.150334	0.15274	0.150334	0.00862582	8
PGF_00016216	0	0	0	0	0	0	0	0	0	0	0	6
PGF_00016220	0	0	0	0	0	0	0	0	0.0160644	0	0	5
PGF_00016221	0	0	0	0	0	0	0	0	0	0	0	6
PGF_00016223	0.0373579	0.0414449	0.0373579	1.28826	0.218913	0.218913	0.00589256	0.106066	0.1143	0.59553	0.0385831	10
PGF_00016224	0.106066	0.242863	0.00589256	0.800101	0.0373579	0.106066	0.218913	0.018679	0.1143	0.866206	0.109545	10
PGF_00016225	0.173354	0.00121962	0.202246	0.429628	1.01872	0.304871	0.144461	0.526149	0.835221	0.34298	0.325917	39
PGF_00016231	0.0678864	0	0.381162	0.387261	0.381162	0.0678864	0.140113	0.140113	0.387261	0.381162	0.572587	13
PGF_00016234	0	0	0	0	0	0	0	0	0	0	0	4
PGF_00016235	0	0.0283069	0	0.164353	0.0808823	0	0	0	0.311086	0	0.0835349	4
PGF_00016246	0	0	0.0176777	0.0179605	0	0.0176777	0	0.112074	0.0179605	0.0176777	0	5
PGF_00016257	0	0	0	0	0	0	0	0	0.0345651	0	0.22276	3
PGF_00016263	0.140092	0.0283069	0.0220971	0.834061	0.140092	0.0220971	0.0220971	0.0220971	0.404112	0	0.144687	4
PGF_00016266	0.216506	0	0.446855	0.454005	0.216506	0.446855	0.216506	0.446855	0.219971	0.0762565	0.46151	6
PGF_00016269	0	0	0	0.00848555	0.140625	0	0	0	0.00848555	0.0078125	0.00806872	8
PGF_00016271	0	0	0	0	0	0	0	0	0	0	0	5
PGF_00016272	0	0	0.0120281	0	0	0	0	0	0	0	0	6
PGF_00016305	0	0	0.0416667	0.632828	0.233946	0.233946	0.00231482	0.0146756	0.23769	0.0146756	0.0913926	18
PGF_00016308	0	0	0	0	0.0340207	0.0340207	0	0	0	0.0340207	0	3
PGF_00016323	0.0859973	0	0.233946	0.632828	1.23348	0.233946	0.0146756	0.622862	0.477133	0.149593	0.158978	18
PGF_00016338	0.0175781	0.00762001	0.0986961	0.271246	0.26277	0.00619126	0.000976562	0.000976562	0.204511	0.0175781	0.0673167	32
PGF_00016340	0.143555	0.00120192	0.423614	1.5728	1.52365	0.143555	0.143555	0.337835	2.20706	0.628362	0.670253	32
PGF_00016342	0.143555	0.00120192	0.423614	1.7711	1.52365	0.19812	0.0986961	0.19812	1.98247	0.747803	0.280288	32
PGF_00016343	0.19812	0.00762001	0.520374	2.69643	1.52365	0.143555	0.26277	0.337835	2.20706	1.34407	0.280288	32
PGF_00016346	0.0986961	0.0446525	0.423614	2.44501	2.3686	0.19812	0.00619126	0.19812	2.20706	0.628362	0.555066	32
PGF_00016353	0.337835	0.0216346	0.628362	1.98247	1.52365	0.19812	0.0631094	0.26277	1.98247	0.747803	0.451855	32
PGF_00016357	0.19812	0.00762001	0.19812	1.5728	2.13809	0.26277	0.19812	0.337835	1.5728	0.423614	0.211328	32
PGF_00016358	0.26277	0.121472	0.337835	0.771926	1.52365	0.337835	0.143555	0.19812	1.5728	0.337835	0.280288	32
PGF_00016368	0.26277	0.0446525	0.520374	2.20706	1.71575	0.26277	0.26277	0.628362	1.98247	0.878906	0.280288	32
PGF_00016377	0.337835	0.0216346	0.337835	1.7711	1.71575	0.143555	0.0631094	0.423614	1.5728	0.878906	0.555066	32
PGF_00016385	0.0631094	0.0446525	0.423614	1.05483	0.747803	0.0986961	0.0631094	0.337835	1.05483	0.0631094	0.211328	32
PGF_00016393	0.143555	0.00762001	0.628362	1.98247	1.92052	0.26277	0.143555	0.337835	1.7711	0.878906	0.153125	32
PGF_00016395	0.391591	0.0502475	0.603176	2.83879	1.55794	0.229645	0.229645	0.166397	2.83879	0.491019	0.525569	29
PGF_00016404	0	0.0926736	0.216506	0.219971	0.216506	0	0.216506	0.0120281	0.789744	0.0762565	0.223607	6
PGF_00016409	0.0495301	0	0.504875	0.857591	0.0495301	0	0.789569	0.0078125	0.315245	0.0078125	0.29976	8
PGF_00016416	0.17539	0.00946723	0.517557	0.945293	1.07382	0.0771049	0.120583	0.635776	0.945293	0.120583	0.681413	28
PGF_00016418	0.0661876	0.0227748	0.275586	0.284624	0.354313	0.0184355	0.0661876	0.150557	0.214598	0.0661876	0.158065	31
PGF_00016424	0.0175781	0.0216346	0.0986961	0.10188	0.143555	0.0362801	0.00619126	0.0175781	0.0374505	0.0631094	0.01875	32
PGF_00016425	0	0.00471782	0.0269608	0.0273922	0.0269608	0	0	0.00425259	0.00432063	0.00425259	0.00439205	12
PGF_00016431	0.19812	0.00762001	0.26277	1.21483	2.13809	0.19812	0.520374	0.520374	1.38743	1.02187	0.105276	32
PGF_00016443	0.0986961	0.0216346	0.337835	2.20706	1.52365	0.0631094	0.0175781	0.26277	1.5728	0.628362	0.451855	32
PGF_00016444	0.19812	0.00762001	0.26277	2.20706	1.34407	0.0986961	0.0631094	0.26277	1.98247	0.747803	0.451855	32
PGF_00016445	0.423614	0.0216346	0.26277	1.7711	1.71575	0.26277	0.19812	0.337835	2.44501	0.628362	0.360357	32
PGF_00016452	0.143555	0.0776732	0.19812	1.38743	1.02187	0.143555	0.143555	0.26277	0.537161	0.26277	0.280288	32
PGF_00016493	0	0	0	0.142334	0	0	0.0220971	0	0	0	0	4
PGF_00016494	0.216506	0	0.0762565	0.0774767	0.0762565	0.0762565	0.216506	0.0120281	0.454005	0	0.0787574	6
PGF_00016511	0	0.0377426	0.0340207	0.0345651	0.215686	0	0	0	0.219137	0.215686	0.0351364	3
PGF_00016518	0.0396241	0.873653	0.00625	0.438697	0.0396241	0.00625	0.1125	0.174145	0.252196	0.0396241	0.0409236	10
PGF_00016546	0.00879883	0.0611504	0.204016	0.498295	0.480121	0.0515602	0.140264	0.0515602	0.292221	0.0896892	0.297051	26
PGF_00016619	0	0	0.0176777	0.131482	0.318198	0	0	0.0176777	0.131482	0.0176777	0.115749	5
PGF_00016691	0	0	0	0	0	0	0	0	0	0	0	4
PGF_00016720	0	0.0693375	0	0.0898027	0.0625	0	0.0625	0	0.0898027	0.0625	0	2
PGF_00016746	0	0.0377426	0	0	0	0	0	0	0	0	0	3
PGF_00016750	0.0158114	0.0175412	0	0	0.0158114	0	0.0158114	0.0158114	0	0.100242	0	5
PGF_00016761	0.0220971	0.0245145	0	0	0.0220971	0	0.140092	0	0	0.0220971	0	4
PGF_00016783	0.0340207	0.0377426	0	0	0.0340207	0	0.0340207	0	0.0423334	0.0340207	0.0351364	3
PGF_00016822	0.0340207	0	0.0340207	0	0	0.0340207	0.0340207	0.0340207	0	0	0.0351364	3
PGF_00016845	0	0	0	0	0	0	0	0	0	0	0	2
PGF_00016850	0.0625	0	0.0625	0.402581	0.0625	0.396241	0	0	0.402581	0.0625	0	2
PGF_00016852	0.0605141	0	0.0605141	0.0614824	0.0605141	0	0	0.171811	0.17456	0.0605141	0.0624987	7
PGF_00016855	0	0	0.0340207	0.0345651	0	0	0	0	0.0345651	0.0340207	0.22276	3
PGF_00016907	0	0	0	0	0	0.0625	0.0625	0.0625	0	0	0	2
PGF_00016919	0.0030429	0	0.113046	0.0556487	0.0547723	0.0030429	0.0547723	0.0030429	0.0556487	0.0030429	0.0206235	15
PGF_00016920	0	0	0.396241	0.402581	0.396241	0	0.396241	0.396241	0.402581	0.396241	0.409236	2
PGF_00016921	0.0625	0.0693375	0.396241	0.402581	0.0625	0	0.0625	0.0625	0.402581	0.396241	0.409236	2
PGF_00016948	0	0	0.0340207	0.0345651	0.215686	0	0	0.0340207	0	0	0	3
PGF_00016956	0	0.0346688	0	0.0821765	0	0	0.0255155	0	0	0.161765	0	4
PGF_00016959	0	0	0.215686	0	0.215686	0	0	0.0340207	0	0	0	3
PGF_00017002	0		0.0883883	0.0898027	0.0883883	0	0	0.0883883	0.0898027	0.0883883	0.0912871	2
PGF_00017023	0.0340207	0.0377426	0	0.0345651	0.0340207	0	0	0.215686	0	0.0340207	0	3
PGF_00017032	0	0	0.0625	0.0635001	0.0625	0.0625	0.0625	0	0	0.0625	0.409236	2
PGF_00017035	0.0255155	0	0	0.164353	0	0.161765	0	0	0.466628	0.161765	0.474342	4
PGF_00017044	0.0625	0.0693375	0	0.402581	0.396241	0	0	0.396241	0.402581	0	0	2
PGF_00017054	0.171811	0	0.0605141	0.17456	0.354607	0.171811	0.0605141	0.354607	0.360281	0.354607	0.0624987	7
PGF_00017057	0.0495301	0	0.0078125	0.294885	0.0495301	0.140625	0.140625	0.140625	0.294885	0.0078125	0.00862582	8
PGF_00017063	0	0	0.0322189	0.266938	0.328418	0.0322189	0.0161095	0.0322189	0.0929392	0.0609837	0	11
PGF_00017064	0.0605141	0	0	0.62671	0	0	0.00954504	0	0	0	0.00985808	7
PGF_00017091	0	0	0.0340207	0	0.0340207	0.0340207	0	0.0340207	0	0.0340207	0	3
PGF_00017103	0	0	0.0625	0.402581	0.0625	0	0	0	0.0635001	0.0625	0.0645497	2
PGF_00017107	0	0	0.00954504	0.360281	0.171811	0.00954504	0.0605141	0.00954504	0.62671	0.00954504	0.637069	7
PGF_00017109	0	0	0.177212	0.949298	0.606593	0.0651421	0	0.177212	0.261881	0.177212	0.0689399	22
PGF_00017121	0	0.0693375	0	0.0635001	0.0625	0	0	0	0.0635001	0	0	2
PGF_00017129	0	0	0	0.17456	0.00954504	0.00954504	0.0605141	0.00954504	0.360281	0	0.00985808	7
PGF_00017175	0.0625	0	0	0.0635001	0	0	0	0	0	0.0625	0	2
PGF_00017181	0.397748	0	0.0220971	0	0.140092	0.397748	0.140092	0.0220971	0.834061	0.0220971	0.144687	4
PGF_00017189	0.0625	0	0	0.0635001	0.0625	0.0625	0.0625	0.396241	0.402581	0	0.409236	2
PGF_00017190	0.010861	0.00222859	0.173137	0.602129	0.592647	0.0308364	0.0308364	0.00171313	0.25586	0.010861	0.26621	22
PGF_00017192	0.00954504	0	0	0.0614824	0	0	0	0	0.17456	0	0	7
PGF_00017215	0	0	0	0	0	0	0	0	0	0	0	5
PGF_00017227	0	0	0	0.0224507	0	0	0	0	0	0.0220971	0	4
PGF_00017229	0	0	0.00954504	0.360281	0.171811	0	0.00954504	0.00954504	0.360281	0.00954504	0.177445	7
PGF_00017234	0.0625	0	0	0	0.0625	0	0.0625	0	0.0635001	0.0625	0.0645497	2
PGF_00017255	0.100242	0	0.0158114	0.0160644	0.0158114	0.284605	0.100242	0.100242	0.289159	0.0158114	0.103529	5
PGF_00017274	0.0625	0.0693375	0	0	0.0625	0.0625	0	0.0625	0.402581	0	0.409236	2
PGF_00017275	0.0120281	0	0.0120281	0.0122206	0.0120281	0.216506	0	0.0762565	0.0122206	0	0.0124226	6
PGF_00017276	0.100242	0	0.0158114	0.101846	0	0	0	0.0158114	0.0160644	0	0.0163299	5
PGF_00017281	0.0180858	0.00353837	0.0180858	0.292923	1.12496	0.051349	0.051349	0.41935	0.365194	0.051349	0.018679	16
PGF_00017283	0	0	0.290241	0.142875	0.504875	0.290241	0.0495301	0.0495301	0.802202	0.290241	0.145237	8
PGF_00017311	0	0	0	0	0	0	0	0	0	0	0	2
PGF_00017327	0	0	0	0	0	0.00654728	0	0.0415088	0.00665205	0.0415088	0.00676201	9
PGF_00017340	0		0	0.0224507	0.132583	0.0220971	0.372206	0.285601	0.471464	0.0700461	0.0228218	8
PGF_00017350	0	0	0	0	0	0	0.0625	0	0	0	0	2
PGF_00017384	0.354607	0.0105893	0.171811	0.980103	0.964668	0.61684	0.354607	0.171811	0.17456	0.354607	0.366236	7
PGF_00017407	0.20768	0	0.00559017	1.15225	0.00559017	0.100623	0.100623	0.100623	0.211003	0.0354408	0.103923	10
PGF_00017409	0.00954504	0	0.00954504	0.980103	0.171811	0.00954504	0.171811	0.0605141	0.0614824	0.00954504	0.177445	7
PGF_00017458	0	0	0.0625	0.0635001	0.0625	0	0	0	0	0	0	2
PGF_00017459	0.0625	0	0.396241	0.0635001	0.396241	0	0.0625	0.0625	0.0635001	0.0625	0.0645497	2
PGF_00017473	0	0.0245145	0	0.0259238	0.0220971	0.0220971	0	0	0.0259238	0.0220971	0	4
PGF_00017478	0	0	0	0.0345651	0	0.0340207	0	0	0.0345651	0.0340207	0	3
PGF_00017479	0.0294957	0.00195618	0.0294957	0.16826	0.240881	0.0294957	0.0608772	0.240881	0.107591	0.0608772	0.0319499	23
PGF_00017522	0	0	0	0.0635001	0	0	0.0625	0	0	0	0	2
PGF_00017599	0.397748	0	0.140092	0.142334	0.140092	0.140092	0.140092	0.140092	0.142334	0	0.0228218	4
PGF_00017608	0	0.155418	0.140092	0.834061	0.397748	0.0220971	0.397748	0	0.834061	0.397748	0.410792	4
PGF_00017610	0	0	0.0340207	0.622171	0.215686	0.215686	0	0.215686	0.622171	0.215686	0	3
PGF_00017612	0.0914755	0	0.00508197	0.0929392	0.0914755	0.0322189	0.0914755	0.0322189	0.00516329	0.0322189	0.00524864	11
PGF_00017613	0.00333126	0	0.21528	0.218724	0.336673	0.0211197	0.336673	0.336673	0.218724	0.123759	0.127818	16
PGF_00017655	0.28704	0.192	0.0281596	0.175836	0.448898	0.0281596	0.165012	0.165012	0.175836	0.448898	0.67434	12
PGF_00017658	0.0762565	0	0.446855	0.219971	0.446855	0.216506	0.0762565	0.0762565	0.454005	0.0762565	0.223607	6
PGF_00017691	0.0625	0.0693375	0	0.402581	0.396241	0	0	0	0.402581	0.0625	0.409236	2
PGF_00017784	0.00392546	0.00477057	0.253679	0.586277	0.145834	0.00392546	0.00392546	0.0706584	0.403074	0.0248869	0.0762206	13
PGF_00017790	0	0	0	0.15274	0.0529499	0	0.844084	0	0.0537971	0.0529499	0.0546864	8
PGF_00017791	0.397748	0	0.820926	0.142334	0.820926	0.820926	0.140092	0.820926	0.834061	0.0220971	0.144687	4
PGF_00017793	0	0	0	0.17456	0.0605141	0.0605141	0.00954504	0.0605141	0.00969778	0.00954504	0.00985808	7
PGF_00017794	0	0	0	0.0160644	0	0	0	0	0	0	0	5
PGF_00017805	0.171811	0	0.0605141	0.00969778	0.61684	0.171811	0.354607	0	0.360281	0.171811	0.177445	7
PGF_00017808	0	0	0.171811	0.62671	0.00954504	0.171811	0	0.0605141	0.62671	0	0.177445	7
PGF_00017810	0	0	0.396241	0	0.396241	0	0.0625	0	0	0	0	2
PGF_00017813	0	0	0	0	0	0.0625	0	0	0.0635001	0	0	2
PGF_00017815	0	0	0	0	0.0340207	0	0	0	0	0	0	3
PGF_00017819	0	0	0.0625	0.0635001	0	0	0	0.0625	0	0	0.0645497	2
PGF_00017822	0.0176777	0	0.0176777	0.667249	0.318198	0.0176777	0.318198	0	0.0179605	0.112074	0.0182574	5
PGF_00017837	0.0147314	0.016343	0.0147314	0.0149671	0.0147314	0.0147314	0	0	0.0149671	0.0147314	0.0152145	6
PGF_00017839	0	0	0.0495301	0.0503226	0.0078125	0.0495301	0.0078125	0.0495301	0.142875	0.0495301	0.29976	8
PGF_00017842	0.0340207	0	0	0.0345651	0.0340207	0	0	0	0	0	0	3
PGF_00017854	0.0625	0	0	0	0.0625	0	0	0	0	0	0	2
PGF_00017855	0.0120281	0	0	0.454005	1.21562	0	0.0120281	0.777307	0.789744	0.216506	0.223607	6
PGF_00017859	0.0120281	0	0.0120281	0.219971	0.0120281	0.0762565	0.0120281	0.216506	0.0774767	0.216506	0.0124226	6
PGF_00017860	0	0	0	0	0.0220971	0.0220971	0.0220971	0	0	0	0.0228218	4
PGF_00017861	0.216506	0	0.0762565	0.219971	0	0.216506	0.446855	0.0120281	0.0774767	0.0762565	0.0124226	6
PGF_00017862	0	0	0	0.0423334	0	0	0.0416667	0.0416667	0.0423334	0	0.0430331	3
PGF_00017864	0	0.013344	0.0120281	0.0122206	0	0	0.0120281	0	0	0.216506	0.0124226	6
PGF_00017873	0	0	0	0.00793751	0.0078125	0	0.140625	0	0.0503226	0.0078125	0.0511544	8
PGF_00017883	0.0340207	0	0	0	0	0	0	0.0340207	0	0.0340207	0.0351364	3
PGF_00017885	0	0	0	0	0	0	0.0883883	0	0	0	0	2
PGF_00017902	0	0	0.396241	0	0.0625	0	0.0625	0	0	0.0625	0	2
PGF_00017903	0	0	0	0.0635001	0.396241	0	0.0625	0	0	0	0	2
PGF_00017907	0.0625	0	0.0625	0.402581	0	0.396241	0.0625	0.0625	0.0635001	0.0625	0.0645497	2
PGF_00017909	0.0220971	0	0.0220971	0	0.0220971	0	0.397748	0.0220971	0.0224507	0.0220971	0.0228218	4
PGF_00017910	0	0	0	0	0.0625	0.0625	0.396241	0.0625	0.0635001	0	0	2
PGF_00017912	0	0	0.0625	0.0635001	0	0.0625	0.0625	0	0.0635001	0	0	2
PGF_00017921	0	0	0	0.0774767	0	0.0120281	0.777307	0.0762565	0.0122206	0	0.0124226	6
PGF_00017922	0.446855	0	0.0120281	0.219971	0.0762565	0.0762565	1.21562	0.0762565	0.219971	0.0120281	0	6
PGF_00017924	0	0.013344	0.446855	0.789744	0.216506	0.0762565	0.446855	0.216506	0.219971	0.0762565	0.223607	6
PGF_00017926	0.446855	0	0.0120281	0.0122206	0.0762565	0.0120281	0.0762565	0.0762565	0.0122206	0.0762565	0.0787574	6
PGF_00017927	0	0	0	0.0122206	0.0762565	0	0.216506	0	0.0122206	0.216506	0.0124226	6
PGF_00017939	0.0239105	0.00454856	0.243727	0.387261	0.0678864	0.140113	0.140113	0.0678864	0.387261	0	0.0729756	13
PGF_00017965	0.875	0.77862	0.257992	0.594224	1.02083	0.359023	0.701839	0.584866	0.594224	0.193494	0.604047	9
PGF_00018016	0.0965795	0	0.168	0.170689	0.262734	0.0164814	0.00259966	0.262734	0.913724	0.699506	0.17351	17
PGF_00018018	0.359023	0.286216	0.359023	0.364767	0.701839	0.359023	0.584866	0.584866	0.889001	0.257992	0.604047	9
PGF_00018031	0	0	0	0	0.0625	0.0625	0	0	0.0635001	0	0	2
PGF_00018034	0	0	0	0	0	0	0	0.0625	0	0	0	2
PGF_00018056	0	0	0.0340207	0.0345651	0.0340207	0	0	0.0340207	0.0345651	0	0	3
PGF_00018065	0.00835191	0	0.00835191	0.00848555	0.00835191	0.00835191	0	0	0	0	0	8
PGF_00018082	0.0340207	0.0377426	0	0.0345651	0	0	0	0	0	0	0	3
PGF_00018090	0.0340207	0	0.0340207	0	0.215686	0.0340207	0	0	0.0345651	0.0340207	0.0351364	3
PGF_00018092	0	0	0.0340207	0.0423334	0	0	0	0	0	0	0.0351364	3
PGF_00018101	0.0340207	0.0377426	0	0.219137	0.612372	0	0	0	0.219137	0.612372	0	3
PGF_00018135	0.0883883	0.0980581	0	0.0898027	0.0883883	0	0.0883883	0	0	0.0883883	0	2
PGF_00018136	0	0	0	0	0	0	0	0	0	0	0	2
PGF_00018166	0.215686	0	0.0340207	0.0345651	0.0340207	0.0340207	0	0	0.0345651	0.0340207	0.0351364	3
PGF_00018169	0		0.0196419	0.336144	0.33085	0	0	0	0.185347	0.33085	0.262193	9
PGF_00018201	0	0	0	0	0	0	0	0	0.0449013	0		4
PGF_00018208	0	0	0	0.0359211	0	0	0	0	0	0		5
PGF_00018217	0	0	0	0	0	0	0	0	0	0		4
PGF_00018302	0	0	0	0.360281	0	0	0	0	0	0	0.00985808	7
PGF_00018363	0.0220971	0.155418	0	0.0259238	0.0220971	0	0.140092	0.0220971	0.164353	0.140092	0.144687	4
PGF_00018522	0	0	0.0630373	0.0426973	0.226318	0.00350207	0.0222026	0.0222026	0.132187	0.0222026	0	14
PGF_00018544	0.612372	0.239282	0.0340207	0.0345651	0.215686	0.215686	0	0.215686	0	0	0.0351364	3
PGF_00018552	0	0	0.00377146	0.0689726	0.0678864	0.0239105	0.0239105	0.00377146	0.0689726	0.00377146	0.0246947	13
PGF_00018582	0	0	0.0625	0	0	0.0625	0	0	0	0	0	2
PGF_00018588	0	0.0175412	0.0158114	0.0179605	0.284605	0	0.284605	0	0.32329	0.100242	0	5
PGF_00018589	0.0112938	0	0	0.206542	0.0112938	0	0	0	0.072747	0	0	7
PGF_00018642	0	0	0	0	0	0	0	0	0	0	0	3
PGF_00018896	0.0340207	0.0377426	0.0340207	0.219137	0.215686	0	0.0340207	0.0340207	0.219137	0.0340207	0.0351364	3
PGF_00018897	0	0	0	0	0	0	0.284605	0	0	0	0	5
PGF_00018903	0	0	0	0	0.0625	0	0	0	0	0	0	2
PGF_00018906	0.280184	0	0	0.0898027	0	0	0	0	0	0.280184	0	2
PGF_00018911	0		0	0.189778	0.0589256	0.353553	0	0	0	0		3
PGF_00018952	0.140113	0.00435491	0.243727	0.387261	0.554405	0.381162	0.140113	0.140113	0.77738	0.140113	0.251721	13
PGF_00018955	0	0	0	0	0	0	0	0	0	0	0	3
PGF_00018956	0	0	0.0158114	0.101846	0.100242	0.0158114	0	0.0158114	0.0160644	0.100242	0.0210819	5
PGF_00018964	0.0339617	0	0	0.0979665	0.78746	0	0.00535687	0.0339617	1.10417	0	0.0995859	11
PGF_00018965	0.0495301	0	0	0.294885	0.789569	0.0078125	0.140625	0.0078125	0.00793751	0	0.0546864	8
PGF_00018970	0	0	0	0	0	0	0	0	0.0345651	0	0	3
PGF_00018971	0.0796487	0	0.0369748	0.658407	0.568497	0.215686	0.0369748	0.0369748	0.0250443	0.103801	0.0817916	23
PGF_00018995	0.396241	0.0693375	0	0.0635001	0.0625	0	0	0.0625	0.0635001	0	0	2
PGF_00018999	0	0	0.0158114	0	0.100242	0	0	0	0.101846	0	0	5
PGF_00019000	0	0	0	0	0.0220971	0	0	0	0	0.0220971	0	4
PGF_00019002	0	0	0	0	0.0220971	0	0	0	0.0224507	0	0	4
PGF_00019004	0		0	0	0.0625	0	0	0	0.0635001	0	0	2
PGF_00019005	0	0	0	0	0	0	0	0	0	0	0	3
PGF_00019008	0	0.0693375	0	0	0.0625	0	0	0.0625	0	0.0625	0.0645497	2
PGF_00019012	0	0	0	0	0.0340207	0.0340207	0.0340207	0	0	0	0	3
PGF_00019013	0	0	0	0.0345651	0.0340207	0	0	0	0	0	0	3
PGF_00019015	0	0	0	0	0.0340207	0	0	0	0	0	0	3
PGF_00019038	0.305026	0.00192604	0.801169	0.411034	1.35316	0.652196	0.40456	0.652196	0.813988	0.40456	0.233175	24
PGF_00019049	0	0	0	0	0	0	0	0.0883883	0	0.0883883	0	2
PGF_00019051	0	0	0	0	0	0	0	0	0.101846	0	0	5
PGF_00019053	0.0605141	0.0105893	0.00954504	0.0614824	0.00954504	0.0605141	0.0605141	0.171811	0.17456	0.171811	0.0624987	7
PGF_00019063	0.429787	0.0299103	0.62513	1.56116	1.47115	0.62513	0.62513	0.274819	1.95754	1.47115	1.1818	12
PGF_00019064	0	0	0.0625	0.0898027	0	0.0625	0	0	0	0.396241	0.409236	2
PGF_00019087	0.290241	0.321993	0.140625	0.512954	0.140625	0.0495301	0.0078125	0.140625	0.294885	0.290241	0.521433	8
PGF_00019104	0	0.016343	0	0.0149671	0.0147314	0	0.0147314	0	0.0149671	0	0.0964577	6
PGF_00019110	0	0	0.284605	0.101846	0	0.0158114	0	0.0158114	0	0.0158114	0.0163299	5
PGF_00019116	0	0	0	0	0	0	0	0	0	0	0.0175682	6
PGF_00019157	0.0340207	0.0377426	0	0.622171	0.612372	0	0.0340207	0	0.622171	0.215686	0.0351364	3
PGF_00019178	0.0625	0.0693375	0.0625	0.402581	0	0.0625	0	0.0625	0.0635001	0.0625	0	2
PGF_00019189	0	0	0	0	0	0	0	0	0	0	0	2
PGF_00019217	0.30753	0.129816	1.05267	0.627207	0.61733	0.61733	1.05267	1.31995	1.6474	0.113046	1.36324	15
PGF_00019221	0	0	0	0.00705556	0.0415088	0	0	0.00654728	0.0447312	0.0415088	0.00676201	9
PGF_00019226	0.0204124	0	0	0.131482	0.0204124	0.379169	0	0.129412	0.131482	0.129412	0.0210819	5
PGF_00019248	0.0354408	0.00620174	0.0354408	0.107763	0.100623	0.00559017	0.0354408	0	0.107763	0.0354408	0.214491	10
PGF_00019249	0	0	0	0	0	0	0	0	0	0	0	2
PGF_00019266	0.0625	0	0	0	0.0625	0	0	0	0	0	0	2
PGF_00019268	0.0415088	0.0460499	0.243237	0.672288	0.6617	0.962451	0.423112	0.423112	0.429882	0.0415088	0.0428701	9
PGF_00019273	0	0	0	0.00678844	0.0423599	0.00668153	0.00668153	0.00668153	0.0430377	0.00668153	0.00690066	10
PGF_00019291	0	0.046225	0	0	0.0340207	0	0	0.0340207	0	0.0340207	0	3
PGF_00019296	0	0	0.0340207	0	0	0	0.0340207	0	0	0	0	3
PGF_00019314	0.215686	0.0377426	0	0	0.0340207	0.215686	0	0	0.219137	0.0340207	0	3
PGF_00019351	0	0	0.0625	0.0635001	0.396241	0.0625	0	0.0625	0.0635001	0.0625	0.0645497	2
PGF_00019427	0.0158114	0.111208	0	0.101846	0.284605	0	0.0158114	0.100242	0	0.0158114	0	5
PGF_00019428	0.40456	0.0715541	0.801169	0.662632	0.967427	0.520131	0.520131	1.15132	0.813988	0.652196	0.233175	24
PGF_00019431	0.0625	0	0	0	0	0	0	0	0.0635001	0	0	2
PGF_00019444	0.0625	0	0	0	0	0	0	0	0	0	0	2
PGF_00019461	0.0158114	0	0	0.596806	0.284605	0.0158114	0.0158114	0.0158114	0	0.100242	0.103529	5
PGF_00019476	0.446855	0.013344	0.216506	0.219971	0.0120281	0.446855	0.0120281	0.446855	0.0774767	0.216506	0.0787574	6
PGF_00019484	0.0884905	0	0.240729	0.355746	0.350143	0.240729	0.00238193	0.350143	0.244581	0.15393	0.514441	18
PGF_00019486	0.612372	0.679366	0	0.622171	0.612372	0	0	0	0.622171	0.0340207	0	3
PGF_00019529	0	0	0.0883883	0.0898027	0.0883883	0	0	0	0.0898027	0	0.0912871	2
PGF_00019563	0.354607	0.190607	0.354607	0.389147	0.354607	0.0605141	0.0605141	0.171811	0.0664086	0.171811	0.177445	7
PGF_00019567	0.0340207	0	0	0.0345651	0.215686	0	0.0340207	0	0	0	0	3
PGF_00019570	0	0	0	0	0	0	0	0	0	0	0	4
PGF_00019593	0	0.0693375	0	0.0635001	0	0	0.0625	0.0625	0.0635001	0.0625	0.0645497	2
PGF_00019594	0	0	0	0	0.215686	0	0.215686	0.215686	0.0345651	0	0.22276	3
PGF_00019595	0	0	0	0	0	0	0.284605	0.0158114	0.0160644	0	0	5
PGF_00019615	0.0883883	0	0	0.0898027	0	0	0	0	0	0	0	2
PGF_00019703	0	0.310837	0.280184	0	0.280184	0.0883883	0	0	0	0.0883883	0.0912871	2
PGF_00019719	0.118094	0.0461449	0.0065608	0.247639	0.552555	0.182804	0.0415945	0.423985	0.344616	0.423985	0.121967	11
PGF_00019877	0.0883883	0	0	0	0.0883883	0	0	0.280184	0	0.0883883	0.289373	2
PGF_00019882	0	0	0	0.0122206	0.0120281	0	0	0	0.0122206	0	0.0124226	6
PGF_00019956	0.0147314	0	0	0	0	0	0	0	0	0	0	6
PGF_00019959	0	0	0.0147314	0	0	0.0147314	0	0.0466974	0.0149671	0	0.0152145	6
PGF_00019972	0.0605141	0	0.00954504	0.17456	0.171811	0.171811	0.00954504	0.0605141	0.62671	0.61684	0.177445	7
PGF_00019974	0.00559017	0	0.564969	0.0360079	0.0354408	0.100623	0.20768	0.100623	0.0360079	0.00559017	0.214491	10
PGF_00019994	0	0	0	0.0635001	0.0625	0	0	0	0.0635001	0	0	2
PGF_00020059	0	0	0	0	0	0	0	0	0	0.0625	0	2
PGF_00020062	0	0	0	0	0	0	0	0	0	0	0	2
PGF_00020118	0.820926	0	0.140092	0.404112	0.397748	0.397748	0.820926	0.140092	0.834061	0.820926	0.847848	4
PGF_00020144	0		0.0589256	0.189778	0.0589256	0	0.0589256	0.0589256	0.0598684	0.0589256	0	3
PGF_00020147	0.100242	0.315741	0.0158114	0.0160644	0.100242	0	0	0.0158114	0.101846	0	0.0163299	5
PGF_00020162	0.00835191	0	0.150334	0.00848555	0.0529499	0	0.539735	0.00835191	0.0537971	0.0529499	0.0546864	8
PGF_00020163	0	0	0	0.0635001	0.0625	0	0	0	0.402581	0.0625	0.0645497	2
PGF_00020168	0.021395	0	0.341062	0.127378	0.218086	0.218086	0.00337468	0.125372	0.221575	0.0607443	0.0220966	14
PGF_00020172	0	0	0.0547723	0.831874	0.30753	0.0547723	0.0547723	0.0030429	0.831874	0.196645	0.328764	15
PGF_00020173	0	0	0.00954504	0	0.0605141	0.00954504	0	0.00954504	0.0614824	0	0	7
PGF_00020190	0.180013	0.00563794	0.00484547	0.0886141	0.180013	0.00484547	0.00484547	0.0872185	0.004923	0.00484547	0.0900789	11
PGF_00020194	0.215686	0	0.0340207	0	0.0340207	0.0340207	0.0340207	0.215686	0.0345651	0.0340207	0.0351364	3
PGF_00020195	0.61684	0	0	0.360281	0.00954504	0.00954504	0.354607	0.964668	0.00969778	0.00954504	0.00985808	7
PGF_00020205	0	0	0	0	0.396241	0	0	0	0	0	0	2
PGF_00020256	0	0.0980581	0	0.0898027	0.0883883	0	0	0.0883883	0	0	0	2
PGF_00020261	0.0883883	0	0	0	0	0	0	0.280184	0	0	0	2
PGF_00020278	0	0	0	0	0	0	0	0	0	0	0	3
PGF_00020322	0.100242	0	0.100242	0.101846	0.0158114	0.100242	0.100242	0	0.101846	0.0158114	0.103529	5
PGF_00020330	0	0	0	0.0345651	0.215686	0	0.0340207	0.0340207	0.0345651	0.215686	0.0351364	3
PGF_00020361	0.0362801	0	0.337835	0.537161	0.520374	0.0362801	0.00619126	0.0631094	0.271246	0.0175781	0.153125	32
PGF_00020377	0	0	0	0.0345651	0.215686	0.0340207	0	0	0.219137	0.215686	0	3
PGF_00020531	0	0	0	0	0.215686	0	0	0	0	0	0	3
PGF_00020552	0	0	0	0	0	0	0	0	0	0	0	2
PGF_00020644	0	0	0	0.0345651	0.612372	0.0340207	0	0.0340207	0.0345651	0	0.0351364	3
PGF_00020687	0	0	0	0	0	0	0	0	0	0	0	2
PGF_00020717	0.0736709	0.0316777	0.188791	0.285917	0.347275	0.0195495	0.142343	0.218451	0.314508	0.142343	0.254969	46
PGF_00020737	0.0625	0	0	0.0635001	0.0625	0	0	0	0	0	0	2
PGF_00020739	0.140092	0.155418	0	0.0259238	0.0220971	0	0.0220971	0.140092	0.0259238	0.140092	0.0228218	4
PGF_00020741	0.0120281	0	0.0120281	0	0.0762565	0.0120281	0.0120281	0.0762565	0.0774767	0.0120281	0.0124226	6
PGF_00020747	0.100623	0.0065372	0.20768	0.102233	0.361259	0.20768	0.0354408	0.0354408	0.36704	0.100623	0.373107	10
PGF_00020764	0.0835349	0.103612	0.0835349	0.013387	0.489505	0.0835349	0.0131762	0.0131762	0.240966	0.0131762	0.0136083	6
PGF_00020823	0.0220971	0	0.0220971	0.0224507	0.0220971	0.0220971	0.397748	0	0.0224507	0.0220971	0	4
PGF_00020885	0.284605	0	0.587407	0.289159	0.100242	0.0158114	0.284605	0.100242	0.596806	0.587407	0.606671	5
PGF_00020889	0.00988212	0	0	0.0636536	0	0	0.00988212	0.00988212	0.0100402	0.0626511	0.0647058	8
PGF_00020918	0	0	0	0	0	0	0	0.0441942	0	0	0	4
PGF_00020944	0		0.0589256	0	0.0589256	0.0589256	0	0	0	0		3
PGF_00020966	0	0	0	0	0	0	0	0	0	0	0	4
PGF_00020984	0.0175781	0.00762001	0.000976562	0.537161	1.17686	0.0362801	0.0175781	0.00619126	0.648632	0.0175781	0.360357	32
PGF_00020993	0.61684	0.0671344	0.354607	0.980103	0.964668	0.61684	0.00954504	0.61684	0.62671	0.00954504	0.00985808	7
PGF_00020994	0.0354408	0	0.0354408	0.102233	0.0354408	0.00559017	0.0354408	0.0354408	0.102233	0	0.103923	10
PGF_00020996	0.30753	0.00377426	0.818773	0.627207	0.30753	0.447307	0.447307	0.61733	0.312451	0.30753	0.317616	15
PGF_00021003	0	0	0	0	0	0	0	0	0	0	0	2
PGF_00021020	0	0	0	0	0	0	0	0	0	0	0	4
PGF_00021022	0	0	0	0.284668	0	0	0	0	0	0		2
PGF_00021026	0	0	0	0.0635001	0.0625	0	0.0625	0	0	0	0.0645497	2
PGF_00021037	0.0340207	0	0.0340207	0.0345651	0.612372	0.0340207	0.0340207	0.0340207	0.219137	0.215686	0.0351364	3
PGF_00021125	0	0	0	0.0345651	0.0340207	0.0340207	0	0	0.0345651	0	0	3
PGF_00021160	0	0	0	0	0	0	0	0	0	0	0	2
PGF_00021204	0	0	0	0	0	0	0	0	0	0		2
PGF_00021217	0.574341	0.166761	0.433036	0.583531	1.13739	0.13794	0.13794	0.574341	0.940716	0.215722	0.98247	19
PGF_00021389	0	0.0560191	0.133409	0.169429	0.133409	0.00258048	0.0958669	0.00258048	0.135543	0.0163598	0.103054	19
PGF_00021418	0.0762565	0	0.0762565	0	0.446855	0.446855	0.446855	0.0762565	0	0.777307	0.223607	6
PGF_00021427	0.0625	0	0	0	0.0625	0.0625	0.0625	0.396241	0	0.396241	0.0645497	2
PGF_00021430	0	0	0.0416667	0	0.5	0	0.0416667	0.0416667	0	0.0416667	0	3
PGF_00021431	0	0	0	0	0	0	0	0	0	0	0.0912871	2
PGF_00021432	0	0.046225	0	0.0598684	0.0416667	0	0	0.0416667	0	0.0416667	0	3
PGF_00021438	0.0176777	0.0226455	0	0.113867	0.318198	0	0.112074	0	0.0179605	0	0.115749	5
PGF_00021463	0	0	0	0	0	0	0	0	0	0	0	5
PGF_00021465	0	0	0	0	0	0	0	0	0	0	0	5
PGF_00021466	0	0	0	0	0	0	0	0	0	0	0	5
PGF_00021467	0	0	0	0	0	0	0	0	0	0.0220971	0	4
PGF_00021489	0.0625	0	0	0.402581	0.0625	0.396241	0.396241	0	0.402581	0.396241	0.0645497	2
PGF_00021496	0.140625	0	0.290241	0.294885	0.0078125	0.504875	0.140625	0.140625	0.802202	0.140625	0.29976	8
PGF_00021664	0.185577	0.205879	0.0103098	0.389147	0.383019	0.383019	0.0653628	0.185577	0.389147	0.383019	0.0675064	7
PGF_00021761	0.0220971	0.0245145	0	0.0224507	0	0.0220971	0	0	0	0	0	4
PGF_00021789	0.0340207	0	0.0340207	0.0345651	0.0340207	0.0340207	0.215686	0	0.0345651	0	0.0351364	3
PGF_00021802	0.0625	0	0.0625	0	0.396241	0.0625	0.0625	0	0	0	0.0645497	2
PGF_00021968	0.243237	0.469401	0.0415088	0.26212	0.423112	0	0.0415088	0.117851	0.127	0.243237	0.463496	9
PGF_00021973	0.0625	0.0693375	0.0625	0.402581	0.0625	0.0625	0.0625	0.0625	0.0635001	0.396241	0	2
PGF_00021976	0.216506	0	0.0762565	0.0774767	0.446855	0.216506	0.216506	0.0120281	0.454005	0.0762565	0.0787574	6
PGF_00022002	0	0	0	0	0	0	0	0	0	0	0	3
PGF_00022035	0	0	0.0340207	0	0.0340207	0	0	0	0	0	0	3
PGF_00022045	0	0	0	0.0345651	0.215686	0.0340207	0	0	0.0345651	0	0	3
PGF_00022075	0.0127578	0	0.0127578	0.0821765	0	0	0.0127578	0.0127578	0	0.0127578	0	8
PGF_00022105	0	0	0	0	0	0	0	0	0	0	0	3
PGF_00022177	0	0	0	0	0	0	0	0	0	0	0	3
PGF_00022281	0	0	0	0	0	0	0	0	0	0	0	2
PGF_00022410	0.0625	0	0	0.0635001	0	0	0	0.0625	0.402581	0	0.0645497	2
PGF_00022449	0	0	0	0	0.0625	0	0	0	0	0	0	2
PGF_00022451	0.0126269	0	0	0.0813336	0.0126269	0	0	0	0	0.0126269	0	7
PGF_00022467	0.514805	0.0038852	0.00350207	1.2309	0.514805	0.353936	0.710484	0.353936	0.523042	0.226318	0.365544	14
PGF_00022503	0	0	0.0220971	0.0224507	0.0220971	0.0220971	0.0220971	0.0220971	0.0224507	0.0220971	0.0228218	4
PGF_00022504	0.0625	0	0	0.0635001	0	0.0625	0	0.0625	0.0635001	0.0625	0.0645497	2
PGF_00022507	0.0164814	0.0211131	0.00259966	0.710699	0.0164814	0.0164814	0.0164814	0.0965795	0.170689	0.0965795	0.1792	17
PGF_00022517	0		0	0.0635001	0	0	0	0.0625	0	0	0	2
PGF_00022549	0	0	0.0340207	0.0345651	0	0	0	0	0	0	0	3
PGF_00022550	0.298082	0	0.204936	0.712717	0.545624	0.298082	0.411384	0.0753333	0.554355	0.298082	0.217457	20
PGF_00022561	0	0	0.0340207	0	0.0340207	0	0	0	0	0	0.0351364	3
PGF_00022566	0.37074	0.00297864	0.0936959	1.11152	0.67862	0.37074	0.511659	0.162984	0.519846	0.37074	0.901095	17
PGF_00022570	0	0	0	0.0224507	0.0220971	0	0.0220971	0	0.0224507	0	0.0263523	4
PGF_00022571	0	0	0	0.0345651	0.0340207	0	0	0.215686	0.219137	0	0	3
PGF_00022601	0	0	0	0	0.0220971	0	0	0	0	0	0	4
PGF_00022667	0.0170103	0	0.0170103	0.109569	0.107843	0	0.0170103	0	0	0	0.11138	6
PGF_00022673	0	0	0	0.0148136	0.0145803	0.0924369	0.0924369	0.0924369	0	0	0	7
PGF_00022758	0	0	0	0	0.0340207	0	0	0.0340207	0	0	0	3
PGF_00022840	0.0883883	0	0	0	0.0883883	0.0883883	0	0.0883883	0.0898027	0.0883883	0.289373	2
PGF_00022872	0	0.0245145	0.140092	0.0259238	0	0.0220971	0.0220971	0.0220971	0.164353	0.0220971	0.0228218	4
PGF_00023011	0	0.598782	0.504875	0.802202	0.504875	0.140625	0.0078125	0.290241	0.512954	0.0078125	0.0546864	8
PGF_00023069	0.215686	0.0377426	0.215686	0.219137	0.0340207	0	0.0340207	0.0340207	0.622171	0	0	3
PGF_00023102	0.215686	0.0377426	0	0.0345651	0	0	0	0.0340207	0.0345651	0.0340207	0	3
PGF_00023107	0	0.0693375	0.0625	0	0.0625	0	0.0625	0	0	0	0	2
PGF_00023110	0.0625	0	0.0625	0.0635001	0.396241	0.396241	0.0625	0.0625	0	0	0.0645497	2
PGF_00023127	0	0.111208	0.0158114	0.32329	0.100242	0.0158114	0.0158114	0.100242	0.113867	0.0158114	0.103529	5
PGF_00023189	0.215686	0	0.0340207	0.219137	0.612372	0.0340207	0	0.0340207	0.219137	0	0	3
PGF_00023208	0	0	0	0	0	0	0	0	0	0	0	2
PGF_00023214	0	0	0	0.0224507	0	0	0.0220971	0	0	0	0.0228218	4
PGF_00023215	0.0176777	0.0196116	0.0176777	0.667249	0.112074	0.112074	0.0176777	0.0176777	0.667249	0.318198	0.678279	5
PGF_00023216	0.0220971	0	0.0220971	0.404112	0.0220971	0.0220971	0.0220971	0.0220971	0.142334	0.140092	0.144687	4
PGF_00023217	0	0	0	0	0	0	0.0220971	0	0	0	0.0228218	4
PGF_00023247	0	0	0	0.0635001	0	0.0625	0	0.0625	0	0	0.0645497	2
PGF_00023256	0	0	0.00954504	0	0	0	0	0	0	0.00954504	0	7
PGF_00023279	0	0	0	0.00848555	0.0529499	0.0529499	0.150334	0	0.0537971	0.00835191	0.00862582	8
PGF_00023283	0	0	0	0	0	0	0	0	0	0	0	2
PGF_00023306	0.0762565	0.495741	0.777307	0.454005	0.216506	0.777307	0.0762565	0.0762565	0.454005	0.777307	0.46151	6
PGF_00023307	0.0762565	0.862344	0.446855	0.0774767	0.0762565	0.216506	0.0762565	0.446855	0.219971	0.446855	0.0787574	6
PGF_00023308	0.0762565	0.495741	0.0120281	0.0774767	0.0120281	0	0.0120281	0.0120281	0.0122206	0.0762565	0	6
PGF_00023326	0	0	0.0373579	0.107763	0.0373579	0	0.00589256	0.00589256	0.0379557	0.0373579	0.00608581	10
PGF_00023331	0.216506	0.084599	1.21562	0.789744	0.0120281	0.777307	1.21562	1.21562	0.789744	0.0762565	1.25549	6
PGF_00023381	0	0.0980581	0	0	0.0883883	0	0	0	0	0	0.0912871	2
PGF_00023401	0.00954504	0	0.0605141	0.17456	0.61684	0.61684	0.61684	0.61684	0.360281	0.0605141	0.0624987	7
PGF_00023403	0.0415088	0	0.00654728	0.042173	0.00654728	0.117851	0.117851	0.423112	0.247129	0.117851	0.0428701	9
PGF_00023404	0.0605141	0	0.61684	0.17456	0.354607	0.964668	0.354607	0.964668	0.360281	0.171811	0	7
PGF_00023412	0.0340207	0	0	0	0	0	0	0	0.219137	0	0	3
PGF_00023415	0	0	0	0.0635001	0	0	0.0625	0	0	0	0.0645497	2
PGF_00023428	0	0	0	0	0	0	0	0	0	0	0	2
PGF_00023447	0	0.0283069	0	0.03175	0.0255155	0	0.0255155	0	0.03175	0.0255155	0.0263523	4
PGF_00023476	0.0111166	0.0133209	0.031562	0.0678188	0.760611	0.257757	0.0111166	0.0651421	0.268348	0.113315	0.0707308	22
PGF_00023478	0	0	0	0	0.0220971	0	0.140092	0.0220971	0.0259238	0.140092	0	4
PGF_00023488	0	0	0	0	0.0340207	0	0.0340207	0	0.0345651	0.0340207	0	3
PGF_00023510	0.0625	0	0	0.402581	0.396241	0.396241	0.0625	0	0.402581	0.396241	0.409236	2
PGF_00023555	0.0762565	0.0146176	0.0120281	0.789744	0.446855	0.0762565	0	0.446855	0.219971	0.0762565	0.0862744	6
PGF_00023565	0	0	0	0	0.0625	0	0	0	0	0	0	2
PGF_00023596	0	0	0	0.0614824	0.0605141	0	0.00954504	0	0.0614824	0.0605141	0	7
PGF_00023598	0	0	0	0	0	0	0	0	0	0	0	6
PGF_00023599	0.00835191	0	0.0529499	0.548371	0.150334	0.00835191	0.0529499	0	0.548371	0.150334	0.557435	8
PGF_00023616	0.284605	0	0.0158114	0.289159	1.0218	0.100242	0.284605	0.100242	0	0.587407	0.0163299	5
PGF_00023715	0.00559017	0.0065372	0.0354408	0.36704	0.100623	0.100623	0.0354408	0.0354408	0.00567962	0	0.0057735	10
PGF_00023719	0	0.0175412	0	0.101846	0.284605	0.100242	0.0158114	0	0.0160644	0.0158114	0.0163299	5
PGF_00023730	0	0	0	0	0.0625	0	0	0	0.0635001	0.0625	0.0645497	2
PGF_00023734	0	0.0693375	0	0.0898027	0.0625	0	0.0625	0	0.0898027	0.0625	0.0645497	2
PGF_00023745	0.419576	0	0.583884	0.42629	0.0716013	0	0.419576	0.419576	0.072747	0.583884	0.209956	7
PGF_00023781	0.0103098	0	0.0653628	0	0.185577	0	0	0.0653628	0.389147	0.0653628	0.0106479	7
PGF_00023788	0.0340207	0	0	0	0.215686	0	0	0.215686	0	0	0	3
PGF_00023796	0.0415088	0	0.0415088	0.429882	0.00654728	0	0.0415088	0.243237	0.119737	0	0.0428701	9
PGF_00023800	0.354607	0	0.00954504	0.0614824	0.354607	0.00954504	0.0605141	0.00954504	0.00969778	0.0605141	0.00985808	7
PGF_00023818	0	0	0.021395	0.127378	0.125372	0	0	0.00337468	0.221575	0.021395	0.0627364	14
PGF_00023828	0.117851	0.138675	0.117851	0.119737	0.6617	0.243237	0.117851	0.243237	0.247129	0.243237	0.121716	9
PGF_00023831	0	0	0.777307	0	0.0120281	0.0762565	0.0120281	0.0762565	0	0	0.0124226	6
PGF_00023835	0.0997469	0.0536156	0.27135	0.976812	0.27135	0.0483285	0.27135	0.27135	0.285369	0.27135	0.1792	17
PGF_00023881	0	0.0377426	0.215686	0.622171	0	0.0340207	0.215686	0	0.622171	0.0340207	0	3
PGF_00023883	0	0	0.029534	0.0300066	0.684796	0.0838525	0.029534	0.0838525	0.175836	0.029534	0.00481125	12
PGF_00023919	0.396726	0.0288372	0.0706584	0.809122	1.35799	0.253679	0.253679	0.796379	0.586277	0.396726	0.261999	13
PGF_00023927	0.140092	0.0245145	0.0220971	0.0224507	0.0220971	0.0220971	0.140092	0.140092	0.142334	0.140092	0.0228218	4
PGF_00023947	0.215686	0.239282	0	0.0345651	0	0	0.215686	0.0340207	0.219137	0	0	3
PGF_00024147	0.0625	0.0693375	0	0	0	0	0.0625	0	0	0.0625	0.0645497	2
PGF_00024157	0.215686	0.239282	0	0.622171	0	0	0	0	0.219137	0.0340207	0	3
PGF_00024173	0.215686	0.239282	0	0.0345651	0	0.0340207	0	0.0340207	0.219137	0.215686	0.0351364	3
PGF_00024189	0	0.0693375	0.0625	0.0635001	0.0625	0	0.0625	0	0	0	0	2
PGF_00024218	0	0	0	0	0.0340207	0	0	0	0	0	0.0351364	3
PGF_00024222	0.0120281	0	0.0120281	0.454005	0.0120281	0.0762565	0.0120281	0.0120281	0.0122206	0.0120281	0	6
PGF_00024225	0.0625	0	0.0625	0	0.0625	0	0	0.0625	0	0	0	2
PGF_00024232	0.00654728	0.00889601	0.00654728	0.119737	0.117851	0.00654728	0	0.00654728	0.00665205	0	0.00717219	9
PGF_00024234	0	0	0.033065	0.274352	0.18565	0.011646	0.00183694	0.033065	0.502187	0.0682441	0.128895	21
PGF_00024235	0.612372	0.679366	0.0340207	0.0345651	0.215686	0.215686	0.0340207	0.0340207	0.0345651	0.0340207	0.0351364	3
PGF_00024249	0.00694444	0.00770417	0.00694444	0.135769	0.125	0.0440267	0.00694444	0	0.135769	0.125	0.0454706	9
PGF_00024272	0	0	0	0.0179605	0.0176777	0	0	0	0.0179605	0	0	5
PGF_00024274	0.00121503	0.0257349	0.0451392	0.43519	0.246498	0.0218704	0.0218704	0.0451392	0.184923	0.0218704	0.0842763	28
PGF_00024289	0	0	0.396241	0	0.0625	0.0625	0	0.396241	0.0635001	0	0.0645497	2
PGF_00024297	0	0	0.0340207	0	0.0340207	0	0	0	0.0345651	0	0	3
PGF_00024314	0.0625	0.0693375	0.0625	0.0635001	0.396241	0.396241	0.0625	0.396241	0.0635001	0.0625	0	2
PGF_00024322	0.233946	0.017835	0.469619	2.11667	0.469619	0.233946	0.340278	0.149593	0.813608	0.0146756	0.682311	18
PGF_00024366	0.00835191	0	0.00835191	0.0537971	0.150334	0.00835191	0.00835191	0.0529499	0.15274	0	0.00862582	8
PGF_00024367	0	0	0	0.0160644	0	0	0	0	0	0	0	5
PGF_00024368	0	0	0	0	0	0	0	0	0	0	0	3
PGF_00024370	0	0	0.0495301	0.294885	0.0495301	0.504875	0.0078125	0.0495301	0.142875	0.0495301	0.0511544	8
PGF_00024395	0	0.065372	0	0	0.0589256	0	0	0	0.0598684	0	0	3
PGF_00024396	0	0	0	0	0	0	0	0	0	0	0	2
PGF_00024400	0		0.0883883	0	0.0883883	0	0	0	0.0898027	0	0.0912871	2
PGF_00024414	0.383019	0	0.383019	0.389147	0.383019	0.383019	0.383019	0.383019	0.389147	0.0103098	0.39558	7
PGF_00024415	0.446855	0	0.777307	0.454005	0.446855	0.777307	0.777307	0.777307	0.454005	0.0120281	0.223607	6
PGF_00024464	0	0	0	0	0.0176777	0	0	0	0	0	0	5
PGF_00024470	0	0.046225	0.0340207	0.0345651	0.0340207	0	0	0.0340207	0.0345651	0	0	3
PGF_00024472	0.0625	0.0980581	0.0625	0.0635001	0.396241	0	0	0.396241	0.0635001	0.0625	0.0645497	2
PGF_00024475	0	0.0980581	0.396241	0.0635001	0.0625	0	0.0625	0.396241	0.0635001	0.0625	0	2
PGF_00024478	0.15463	0.137899	0.135302	0.83661	1.13825	0.210941	0.0641926	0.648012	1.10585	0.182301	1.14272	41
PGF_00024480	0.0222026	0	0.353936	0.523042	0.130105	0.0630373	0.00350207	0.130105	0.523042	0.00350207	0	14
PGF_00024481	0	0	0	0.0635001	0.396241	0	0	0	0.0635001	0.0625	0	2
PGF_00024505	0.0835349	0.0146176	0	0.013387	0.0835349	0.0131762	0	0.0131762	0.240966	0.0131762	0.0862744	6
PGF_00024531	0.133046	0.101213	1.1848	1.39956	1.49314	0.455416	0.193518	0.7819	1.20376	0.267074	0.382866	28
PGF_00024544	0	0.239282	0	0.0423334	0.0340207	0	0.215686	0.0340207	0.268387	0.0340207	0.632456	3
PGF_00024550	0.00988212	0.0122573	0.0626511	0.0636536	0.0626511	0	0.00988212	0.00988212	0.0636536	0.177878	0.0114109	8
PGF_00024574	0.216506	0	0.216506	0.454005	0.216506	0.216506	0.216506	0.216506	0.219971	0.0762565	0.223607	6
PGF_00024575	0.0158114	0.0196116	0	0.596806	0.100242	0.284605	0	0.0158114	0.289159	0.0158114	0.115749	5
PGF_00024602	0.0605141	0.0105893	0.0605141	0.0614824	0.964668	0.171811	0.171811	0.00954504	0.62671	0	0.366236	7
PGF_00024609	0	0	0	0.0898027	0.0625	0	0	0	0.0898027	0	0	2
PGF_00024610	0.140092	0.155418	0.0220971	0.164353	0.397748	0.140092	0.397748	0.0220971	0.164353	0.397748	0.144687	4
PGF_00024615	0.0199687	0	0	0.206804	0.203547	0.0199687	0.0199687	0.0566947	0.0576018	0	0	15
PGF_00024619	0.00392546	0	0	0.071789	1.91742	0.00392546	0.00392546	0.0248869	0.809122	0.0248869	0.261999	13
PGF_00024643	0.375	0.109897	0.375	0.58977	0.580482	0.0990602	0	0.580482	0	0	0.0322749	4
PGF_00024681	0	0	0.215686	0.0345651	0.0340207	0	0	0.0340207	0.0345651	0	0	3
PGF_00024687	0	0	0.20768	0.00567962	0.100623	0	0.00559017	0.00559017	0.0360079	0.00559017	0.00645497	10
PGF_00024689	0	0	0	0.0345651	0	0	0	0	0.0345651	0	0.0351364	3
PGF_00024692	0.1785	0	0.406034	0.970832	0.279155	0.0497184	0.102616	0.1785	1.21733	0.955542	0.308216	16
PGF_00024720	0.612372	0	0.215686	0.622171	0.215686	0.215686	0.612372	0.612372	0.219137	0	0.632456	3
PGF_00024742	0.298082	0.0160515	0.411384	0.893681	0.545624	0.204936	0.204936	0.0753333	0.417966	0.545624	0.0398527	20
PGF_00024746	0.0792982	0.0026651	0.13794	0.940716	0.738413	0.13794	0.13794	0.215722	0.318791	0.433036	0.150611	19
PGF_00024831	0.00171313	0.0759771	0.25183	0.772782	0.912866	0.0636443	0.173137	0.11071	0.772782	0.173137	0.35895	22
PGF_00024848	0		0	0	0	0	0.0625	0	0	0	0.0645497	2
PGF_00024855	0.0270633	0.0118851	0.00150352	0.224553	0.801169	0.151953	0.0558569	0.151953	0.411034	0.151953	0.028552	24
PGF_00024895	0	0	0	0.0898027	0	0	0	0	0	0	0	2
PGF_00024906	0.0495301	0.0549487	0.0078125	0.294885	0.290241	0.0078125	0	0.0078125	0.512954	0.0078125	0.0511544	8
PGF_00024914	0	0	0	0.0898027	0.396241	0	0	0	0	0	0.0645497	2
PGF_00024969	0	0.0693375	0	0	0	0	0	0.0625	0.0635001	0	0	2
PGF_00025032	0.290241	0	0.0495301	0.294885	0.504875	0.789569	0.140625	0.504875	0.802202	0.290241	0.29976	8
PGF_00025037	0.0625	0	0.0625	0.0635001	0	0.0625	0.0625	0.0625	0.0635001	0	0.0645497	2
PGF_00025048	0.0340207	0	0.215686	0.0345651	0.215686	0.0340207	0	0.612372	0.0345651	0.0340207	0.632456	3
PGF_00025050	0.140092	0	0.0220971	0.142334	0.0220971	0.0220971	0	0.397748	0.0224507	0.140092	0.847848	4
PGF_00025090	0.106737	0.0271288	0.149432	0.182682	0.835432	0.149432	0.898629	0.0567171	0.182682	0.106066	0.135013	42
PGF_00025136	0	0	0	0	0	0	0	0	0	0	0	3
PGF_00025181	0	0	0	0	0	0	0	0	0	0	0	2
PGF_00025184	0.0078125	0	0.140625	0.0503226	0.0495301	0.290241	0.0078125	0.140625	0.512954	0.140625	0.145237	8
PGF_00025185	0.0495301	0	0.0078125	0.142875	0.0495301	0.290241	0.0078125	0.140625	0.294885	0.290241	0.521433	8
PGF_00025187	0.00694444	0	0.00694444	0.00705556	0.00694444	0.00694444	0.00694444	0.00694444	0.127	0.125	0.0454706	9
PGF_00025188	0	0	0.0078125	0.142875	0.0495301	0.0495301	0.0495301	0.140625	0.512954	0.290241	0.145237	8
PGF_00025189	0.0440267	0	0.00694444	0.26212	0.00694444	0.125	0.0440267	0.125	0.455959	0.257992	0.266453	9
PGF_00025190	0.0078125	0	0.0495301	0.0503226	0.0495301	0.0495301	0.0078125	0.0495301	0.142875	0.140625	0.00806872	8
PGF_00025212	0.215686	0.239282	0	0.219137	0.215686	0.0340207	0.0340207	0.215686	0	0.0340207	0.0351364	3
PGF_00025215	0.052447	0.0613321	0.0912318	0.185419	1.3849	0.207524	0.488379	0.250605	0.307975	0.118897	0.219898	28
PGF_00025216	0.0495301	0	0.140625	0.0503226	0.140625	0.290241	0.504875	0.0078125	0	0.0078125	0.00806872	8
PGF_00025227	0.140625	0.00866719	0.0078125	0.00793751	0.0078125	0.0495301	0.0078125	0.0495301	0.00793751	0.140625	0.29976	8
PGF_00025249	0.396241	0.0693375	0	0.0635001	0.396241	0.0625	0	0.396241	0.0635001	0.396241	0.409236	2
PGF_00025261	0		0	0.0635001	0.396241	0	0	0.0625	0.402581	0	0.0645497	2
PGF_00025290	0.100623	0	0.361259	1.15225	0.564969	0.564969	0.00559017	0.100623	0.36704	0.100623	0.0366031	10
PGF_00025297	0		0.0416667	0.0423334	0.0416667	0	0	0.0416667	0.0423334	0	0	3
PGF_00025315	0		0	0.402581	0.396241	0	0	0	0.402581	0	0	2
PGF_00025366	0.00654728	0	0.243237	0.119737	0.117851	0.6617	0	0.0415088	0.00665205	0.0415088	0	9
PGF_00025383	0	0	0	0	0	0	0	0	0	0.0589256		3
PGF_00025409	0.0220971	0	0	0.164353	0.0220971	0	0.0220971	0	0.0259238	0.0220971	0.0228218	4
PGF_00025422	0.100242	0.111208	1.0218	0.667249	0.284605	0	0.100242	0.0158114	0.32329	0	0.0163299	5
PGF_00025445	0	0	0	0.164353	0.140092	0	0.0220971	0.0220971	0.0259238	0	0	4
PGF_00025448	0.157987	0	0.62513	0.635133	0.0765466	0.429787	0.157987	1.47115	0.436664	0.274819	0.163168	12
PGF_00025450	0	0	0.0416667	0.508001	0.13208	0	0	0.5	0.134194	0.5	0.0430331	3
PGF_00025477	1.0218	0	1.0218	1.03815	1.0218	1.0218	1.0218	1.0218	0.596806	0.0158114	1.05531	5
PGF_00025484	0.100242	0	0.284605	0.101846	0.0158114	0.284605	0.100242	0.284605	0.596806	0.100242	0.103529	5
PGF_00025489	0	0	0.0340207	0.0345651	0.0340207	0	0.0340207	0.215686	0.219137	0.0340207	0.0351364	3
PGF_00025501	0.00954504	0.0671344	0.61684	0.360281	0.61684	0.0605141	0.964668	0.61684	0.980103	0.354607	0.996305	7
PGF_00025517	0.0495301	0	0.290241	0.142875	0.789569	0.504875	0.789569	0.290241	0.802202	0.0078125	0.521433	8
PGF_00025558	0.0762565	0	0.0762565	0.219971	0.216506	0.0120281	0	0.216506	0.0122206	0	0.0124226	6
PGF_00025559	0.0762565	0	0.0762565	1.23507	0.446855	0.0762565	0.0762565	0.216506	0.219971	0.0120281	0.802799	6
PGF_00025568	0.0883883	0.00544767	0.0311316	0.504216	0.871685	0.317334	0.182428	0.0311316	0.322412	0.317334	0.188411	12
PGF_00025578	0.215686	0	0.0340207	0.0345651	0.215686	0	0	0.0340207	0.219137	0	0	3
PGF_00025583	0	0	0	0	0	0	0.0158114	0	0	0.0158114	0.0182574	5
PGF_00025586	0	0	0	0.404112	0.140092	0.0220971	0.397748	0	0.404112	0.397748	0.144687	4
PGF_00025598	0.00295285	0.00339955	0.0187206	0.303204	0.109701	0.0531513	0.0187206	0.190825	0.0540017	0.0187206	0.0193346	16
PGF_00025600	0.0199687	0.0709575	0.0199687	0.123374	0.0199687	0	0	0	0.21461	0.0566947	0	15
PGF_00025623	0.0281596	0	0.0799503	0.167653	0.00444168	0.0281596	0.0281596	0.00444168	0.0812296	0.0281596	0.00481125	12
PGF_00025679	0	0	0	0.0318268	0.275347	0	0	0.275347	0.0636536	0.00988212	0.0102062	8
PGF_00025680	0	0	0	0	0	0	0.0255155	0	0	0	0	4
PGF_00025686	0	0	0	0	0	0	0	0	0	0	0	2
PGF_00025698	1.14427	0.0312403	0.429787	1.49469	1.14427	0.429787	0.862744	0.62513	0.436664	0.862744	0.891038	12
PGF_00025709	0.446855	0.013344	0.0762565	0.789744	0.777307	0.0762565	0.777307	0.446855	1.23507	0.777307	1.25549	6
PGF_00025710	0	0	0.0415088	0.042173	0.00654728	0.117851	0.00654728	0.117851	0.247129	0.117851	0.0428701	9
PGF_00025715	0	0	0	0	0	0	0	0.0220971	0.142334	0.0220971	0.0228218	4
PGF_00025720	0.125	0.0082361	0.0440267	0.26212	0	0.125	0.00694444	0.00694444	0.00705556	0.0440267	0.129099	9
PGF_00025731	0	0	0	0	0	0	0	0	0	0	0	2
PGF_00025760	0	0	0.0340207	0.0345651	0.215686	0.0340207	0	0.0340207	0.0345651	0.0340207	0	3
PGF_00025762	0.0625	0	0	0.0635001	0.0625	0	0	0	0.0635001	0.0625	0	2
PGF_00025778	0.0340207	0.239282	0	0.622171	0.215686	0	0	0	0.0345651	0.215686	0	3
PGF_00025784	0.00801875	0.0108953	0.144338	0.0516512	0.00801875	0.223428	0.00801875	0.00801875	0.146647	0.00801875	0.00907218	9
PGF_00025825	0	0	0	0	0	0	0	0	0	0.0625	0	2
PGF_00025826	0		0	0	0.0625	0	0	0	0.0635001	0	0	2
PGF_00025850	0	0	0.777307	0	0.0762565	0.777307	0.0120281	0.777307	0	0	0.223607	6
PGF_00025862	0.446855	0	0.216506	0.789744	0.777307	0.446855	0.446855	0.446855	0.789744	0.777307	0.46151	6
PGF_00025873	0	0	0	0	0	0	0	0.0158114	0	0	0	5
PGF_00025944	0		0	0.0635001	0.0625	0	0.396241	0	0	0	0	2
PGF_00026050	0.152319	0.081874	0.0259935	0.282338	0.0738002	0.0738002	0.0738002	0.152319	0.16231	0.414367	0.273649	13
PGF_00026062	0	0	0	0	0	0	0	0.0625	0	0	0	2
PGF_00026074	0.0158114	0	0	0.101846	0	0	0	0	0.0160644	0	0.0163299	5
PGF_00026077	0.0835349	0	0.0131762	0.0848715	0.237171	0.0835349	0.0835349	0.0835349	0.240966	0.0131762	0	6
PGF_00026086	0.0158114	0	0	0.101846	0	0	0	0	0.0160644	0	0.0163299	5
PGF_00026089	0	0	0	0.0259238	0	0	0	0.0255155	0.0259238	0	0.0263523	4
PGF_00026160	0	0	0.0625	0	0	0	0	0	0	0	0	2
PGF_00026174	0	0	0	0	0	0	0	0	0	0	0	3
PGF_00026247	0	0	0	0	0	0	0	0	0	0	0	4
PGF_00026259	0	0	0	0	0.0625	0	0	0	0.0635001	0	0.0645497	2
PGF_00026261	0	0	0	0	0	0	0	0	0	0	0	4
PGF_00026271	0	0	0	0.0898027	0	0	0.0883883	0	0	0		2
PGF_00026300	0.0373579	0.0414449	0.0373579	0.235908	0.218913	0.00589256	0	0.00589256	0.410363	0.0373579	0.00608581	10
PGF_00026307	0.964668	0.0114377	0.61684	0.62671	0.964668	0.964668	1.40312	1.40312	1.42557	1.40312	0.996305	7
PGF_00026310	0.964668	0.0114377	0.964668	0.980103	0.964668	1.40312	1.40312	1.40312	1.42557	1.40312	0.996305	7
PGF_00026324	0.0204124	0.0226455	0.0204124	0.248868	0.0647058	0	0.129412	0.0204124	0.131482	0	0.252982	5
PGF_00026349	0.00484547	0	0	0.318144	0.489706	0.0307196	0.180013	0.00484547	0.723681	0.00484547	0.031727	11
PGF_00026354	0	0	0.448778	0.26212	0.125	0.448778	0.257992	0.448778	0.127	0	0.463496	9
PGF_00026358	0	0	0.0416667	0.268387	0.0416667	0	0	0	0	0.0416667	0	3
PGF_00026362	0.0089659	0.00171184	0.0525392	0.38662	0.286909	0.0913922	0.0525392	0.0525392	0.145214	0.0525392	0.0274099	25
PGF_00026407	0.0220971	0	0	0.0224507	0.0220971	0	0.0220971	0.0220971	0.0224507	0	0.0228218	4
PGF_00026416	0	0	0	0.0224507	0.0220971	0	0	0.0220971	0.0224507	0	0	4
PGF_00026426	0	0	0	0	0.0255155	0	0	0	0	0.0255155	0	4
PGF_00026431	0	0	0	0	0	0	0	0	0	0	0	2
PGF_00026453	0.00107583	0.0235339	0.692234	0.5924	0.968246	0.372176	0.039968	0.218259	0.482246	0.108728	0.114214	30
PGF_00026461	0.397748	0.441261	0.0220971	0.404112	0.397748	0.0220971	0.0220971	0.0220971	0.834061	0.397748	0.0228218	4
PGF_00026499	0	0	0.0625	0.0635001	0	0.0625	0	0	0.0635001	0.0625	0	2
PGF_00026563	0	0	0	0.0360079	0.00559017	0.00559017	0	0	0.102233	0	0.0366031	10
PGF_00026615	0	0.00224961	0.0355756	0.0361449	0.199747	0.00197642	0	0.0734258	0.0361449	0.0734258	0.0132774	20
PGF_00026650	0.00477252	0	0.00477252	0.18014	0.0302571	0.0302571	0	0.00477252	0.0307412	0	0.00532397	14
PGF_00026712	0.0625	0	0	0.0635001	0.0625	0	0.0625	0.0625	0	0.0625	0	2
PGF_00026766	0		0	0.0898027	0.0883883	0	0	0.0883883	0.0898027	0.0883883	0.0912871	2
PGF_00026794	0.0625	0	0	0.0635001	0.396241	0	0	0.0625	0	0.0625	0	2
PGF_00026795	0	0	0.0340207	0.0345651	0.0340207	0	0	0	0	0.0340207	0	3
PGF_00026828	0	0	0	0.0898027	0	0	0.0883883	0	0.0898027	0.0883883	0	2
PGF_00026863	0	0	0	0	0.0340207	0	0	0	0	0	0	3
PGF_00026864	0.612372	0.679366	0	0.0345651	0	0.0340207	0	0	0.0345651	0	0	3
PGF_00026866	0.00337468	0	0.00337468	0.504016	0.125372	0.021395	0.00337468	0.021395	0.221575	0	0.0627364	14
PGF_00026893	0.0625	0	0	0.402581	0.0625	0.0625	0	0.0625	0.0635001	0.0625	0	2
PGF_00026895	0	0	0	0.134194	0.0416667	0	0.0416667	0	0.0423334	0	0	3
PGF_00026900	0.0340207	0	0	0	0	0.0340207	0	0	0	0.0340207	0	3
PGF_00026904	0.141719	0.0168964	0.758647	1.70615	0.590079	0.322368	0.322368	0.590079	0.143987	0.221633	0.413712	19
PGF_00026986	0.257992	0	0.0440267	0.26212	1.02083	0.0440267	0.0440267	0.0440267	0.00705556	0.0440267	0	9
PGF_00027004	0.0495301	0	0.0495301	0.0503226	1.58496	0.0495301	0.0495301	0.0495301	0.00793751	0.140625	0.00806872	8
PGF_00027069	0.789569	0.00866719	0.290241	0.512954	0.504875	0.504875	0.504875	1.14844	0.802202	0.140625	1.1861	8
PGF_00027073	0.0340207	0.0377426	0	0	0.215686	0	0.0340207	0.215686	0.219137	0.215686	0.22276	3
PGF_00027117	0.0340207	0	0.0340207	0.219137	0.612372	0.0340207	0.0340207	0.215686	0.219137	0	0.22276	3
PGF_00027212	0.246034	0	0.796767	0.325772	0.141439	0.67583	0.67583	0.559652	0.487377	0.579283	0.822898	14
PGF_00027245	0	0	0	0	0.0883883	0	0	0	0	0	0	2
PGF_00027259	0	0	0.0220971	0.0224507	0.0220971	0.0220971	0.0220971	0.0220971	0.0224507	0.0220971	0.0228218	4
PGF_00027261	0	0	0	0	0.161765	0	0.0255155	0.0255155	0.164353	0	0.0263523	4
PGF_00027406	0	0.0377426	0.0340207	0.268387	0.612372	0.0340207	0	0.0340207	0.268387	0	0.0351364	3
PGF_00027470	0.0625	0.43959	0.396241	0.402581	0.0625	0	0.0625	0.0625	0.0635001	0.0625	0	2
PGF_00027487	0	0	0	0	0.0625	0	0	0	0	0	0	2
PGF_00027488	0	0	0	0	0.0625	0	0	0	0	0	0	2
PGF_00027491	0.0340207	0.046225	0.0340207	0.0345651	0.215686	0.0340207	0	0.0340207	0	0	0.0351364	3
PGF_00027514	0	0	0.00508197	0.0327345	0.1888	0.0322189	0	0.0322189	0.00516329	0.00508197	0.00586816	11
PGF_00027524	0.0803571	0.00495268	0.0803571	0.168506	0.0803571	0.0803571	0.0803571	0.0803571	0.0816429	0.0283029	0.0829925	14
PGF_00027554	0.0762565	0.013344	0.0120281	0.219971	0	0.0120281	0.0120281	0.0120281	0	0	0.0124226	6
PGF_00027556	0	0	0	0	0	0	0	0	0	0	0	3
PGF_00027560	0	0	0	0	0	0	0	0	0	0	0	3
PGF_00027563	0.0120281	0.013344	0	0.013387	0.216506	0	0.0120281	0	0.0848715	0.0120281	0.0787574	6
PGF_00027613	0.140625	0	0.0078125	0.0503226	0.140625	0	0.0495301	0.504875	0.0503226	0.0495301	0.0511544	8
PGF_00027664	0.0103098	0.0114377	0.383019	0.676924	0.0103098	0.0653628	0.0653628	0.0103098	0.389147	0.185577	0.191663	7
PGF_00027668	0	0.0065372	0.20768	0.834904	0.361259	0.20768	0.361259	0.564969	1.96483	0.821755	0.583498	10
PGF_00027674	0.0605141	0	0.171811	0.360281	0.964668	0.0605141	0.61684	0.61684	1.42557	0.171811	1.44914	7
PGF_00027680	0.446855	0	0.0762565	0.454005	0.777307	0.0762565	0.446855	0.0762565	0.454005	0.216506	0.0787574	6
PGF_00027684	0	0	0	0.402581	0.396241	0	0	0	0.402581	0	0	2
PGF_00027685	0	0	0.215686	0.0345651	0.0340207	0.215686	0.0340207	0.215686	0.0345651	0	0.0351364	3
PGF_00027686	0	0	0	0.0635001	0.0625	0	0	0	0.0635001	0.0625	0	2
PGF_00027694	0	0	0.0145803	0	0.0145803	0	0	0.0924369	0	0	0	7
PGF_00027696	0	0	0	0	0	0	0	0	0	0	0	2
PGF_00027726	0	0	0	0	0.0625	0.0625	0.0625	0	0	0.0625	0.0645497	2
PGF_00027769	0	0	0	0	0	0	0	0	0	0	0	2
PGF_00027793	0	0	0.025	0.0254	0.025	0	0	0.025	0.0254	0	0.0258199	5
PGF_00027794	0	0	0.0625	0.0635001	0.0625	0	0	0.0625	0.0635001	0	0.0645497	2
PGF_00027825	0	0.0980581	0	0.402581	0.0625	0.396241	0	0	0	0	0.0645497	2
PGF_00027833	0.00954504	0	0.0605141	0.00969778	0.354607	0.0605141	0	0.0605141	0	0.0605141	0.366236	7
PGF_00027841	0.00954504	0.0671344	0.0605141	0.360281	0.171811	0.61684	0.00954504	0.0605141	0.17456	0.00954504	0.177445	7
PGF_00027846	0	0	0.215686	0	0	0.0340207	0	0	0	0	0.22276	3
PGF_00027863	0.0529499	0	0.0529499	0.101827	0.0529499	0.00835191	0.0529499	0.00835191	0.315245	0	0.00862582	8
PGF_00027887	0.409253	0.681038	0.225659	0.51839	0.392534	0.038509	0.765339	0.109334	0.647988	0.765339	0.528343	11
PGF_00027888	0	0	0	0.0104748	0.0103098	0	0	0.0103098	0.0104748	0	0.0106479	7
PGF_00028018	0.0625	0.0693375	0	0.402581	0.396241	0	0	0	0.0635001	0.0625	0.0645497	2
PGF_00028055	0.215686	0	0.215686	0.622171	0.612372	0.0340207	0	0.215686	0.622171	0.0340207	0.0351364	3
PGF_00028093	0.171811	0	0.0605141	0.17456	0.00954504	0	0.61684	0.00954504	0	0.0605141	0	7
PGF_00028110	0	0	0	0.0635001	0	0.0625	0	0	0	0.0625	0	2
PGF_00028127	0		0	0	0.280184	0	0	0	0.0898027	0	0	2
PGF_00028135	0.0416667		0.0416667	0.0423334	0.0416667	0	0.0416667	0.0416667	0	0	0.516398	3
PGF_00028208	0		0.0625	0	0.396241	0	0	0	0	0	0.0645497	2
PGF_00028222	0		0	0	0	0	0	0	0	0	0	2
PGF_00028224	0.0589256	0	0	0	0.18679	0.18679	0	0	0.189778	0	0	3
PGF_00028258	0	0	0	0	0.0589256	0	0	0.18679	0	0	0	3
PGF_00028259	0	0	0	0	0	0	0	0	0	0	0	5
PGF_00028301	0	0	0	0.0345651	0	0	0	0	0	0	0	3
PGF_00028313	0.0416667	0	0	0.0423334	0.5	0	0	0.26416	0	0.0416667	0.0430331	3
PGF_00028319	0.150334	0.00926562	0.0529499	0.15274	0.431788	0.232711	0.150334	0.150334	0.857591	0.310281	0.240342	8
PGF_00028341	0	0.027735	0	0.0254	0	0	0	0	0.161032	0.025	0	5
PGF_00028359	0		0	0.100645	0	0	0	0.19812	0	0	0	4
PGF_00028378	0.0204124	0	0.0204124	0	0.0204124	0	0.129412	0.0204124	0	0	0	5
PGF_00028385	0	0	0.459279	0	0	0	0	0	0.0259238	0	0.0263523	4
PGF_00028387	0.0110485	0.169842	0.571201	0.0711669	0.0350231	0.0700461	0.198874	0.132583	0.580341	0	0.317943	8
PGF_00028388	0.161765	0	0.710942	0.0259238	0.0255155	0.0255155	0.161765	0.459279	0.722318	0	0.0263523	4
PGF_00028401	0.113212	0.0280166	0.0178571	0.115023	0	0.0178571	0	0.0178571	0.115023	0	0.0184428	7
PGF_00028413	0.0255155	0.0283069	0.161765	0.164353	0.459279	0	0.161765	0.459279	0.164353	0	0.16707	4
PGF_00028437	0	0	0	0	0	0	0	0.0112938	0	0	0.0739495	7
PGF_00028438	0	0	0	0	0	0	0	0	0	0	0	3
PGF_00028439	0	0	0	0	0	0	0	0	0	0	0	2
PGF_00028440	0	0	0	0.0423334	0.0416667	0	0	0	0	0	0	3
PGF_00028441	0	0	0	0	0	0	0	0	0	0	0	5
PGF_00028442	0	0	0	0.013387	0	0	0.0131762	0	0	0	0	6
PGF_00028443	0.0416667	0	0	0.268387	0.0416667	0	0	0	0.268387	0.0416667	0.272824	3
PGF_00028475	0		0	0	0	0	0.0883883	0	0	0	0	2
PGF_00028476	0.0470666	0.14825	0.00742392	1.02653	0.383811	0.00742392	0.0470666	0.0890871	1.02653	0.383811	0.00766739	9
PGF_00028486	0	0.00253185	0.00208333	0.213921	0.0580482	0.134633	0.013208	0.013208	0.0254	0.00208333	0.0398527	20
PGF_00028516	0.0311316	0.130744	0.0311316	0.00997807	0.0622632	0.117851	0.0311316	0.117851	0.0632595	0.00982093	0.121716	9
PGF_00028527	0	0	0	0	0.0158114	0.0158114	0.0158114	0	0.0160644	0	0.0182574	5
PGF_00028690	0.361259	0.0393181	0.361259	0.36704	0.564969	0.0354408	0.821755	0.100623	0.36704	0.0354408	0.373107	10
PGF_00028698	0.0340207	0	0.0340207	0.219137	0.612372	0.0340207	0	0	0.219137	0.0340207	0	3
PGF_00028700	0	0	0.0933948	0.0149671	0.0933948	0.0933948	0.0147314	0.0933948	0.179605	0.0147314	0.0152145	6
PGF_00028704	0.100242	0.0175412	0.0158114	0.596806	0.284605	0.284605	0.100242	0.100242	0.289159	0.284605	0.606671	5
PGF_00028740	0	0	0	0.0635001	0	0	0.0625	0	0.0635001	0	0.0645497	2
PGF_00028947	0.00796474	0.0775353	0.30048	0.82129	0.391147	0.0226134	0.158293	0.081187	0.82129	0.30048	0.403975	30
PGF_00028966	0	0	0.0883883	0.0898027	0.0883883	0	0	0.0883883	0.0898027	0	0.0912871	2
PGF_00028981	0	0	0.0158114	0.0160644	0.100242	0	0.0158114	0.0158114	0.0160644	0	0.0163299	5
PGF_00029071	0	0	0	0.219137	0.0340207	0	0	0.0340207	0	0.0340207	0.0351364	3
PGF_00029133	0.284605	0	0.100242	0.101846	1.0218	0.0158114	0.587407	0.100242	1.03815	0.587407	0.293939	5
PGF_00029259	0	0	0	0.0598684	0	0.0589256	0.0589256	0	0	0		3
PGF_00029262	0	0	0	0.0423334	0	0	0.0340207	0	0.0423334	0.0340207	0.0351364	3
PGF_00029269	0.100623	0	0.0354408	0.211003	1.13411	0.361259	0.564969	0.821755	0.574009	0.100623	0.65237	10
PGF_00029443	0	0	0	0	0	0	0	0	0	0	0	5
PGF_00029473	0.216506	0	1.21562	0.0774767	0.216506	0.446855	0.446855	1.21562	0.0774767	0.446855	0.0787574	6
PGF_00029474	0.100242	0	0.100242	0.289159	0.0158114	0.0158114	0.100242	0.0158114	0.0160644	0.0158114	0.103529	5
PGF_00029475	0.0158114	0	0	0.0160644	0.0158114	0	0.100242	0	0.101846	0.0158114	0.103529	5
PGF_00029489	0.03125	0.0346688	0.03125	0.03175	0.03125	0	0.03125	0	0.03175	0	0.204618	4
PGF_00029517	0.0176777	0.0196116	0.0176777	0.32329	0.318198	0	0.112074	0	0.32329	0.112074	0.0182574	5
PGF_00029521	0	0	0	0.0898027	0.0883883	0	0.0883883	0	0	0	0	2
PGF_00029531	0.00954504	0.0105893	0.00954504	0.17456	0.171811	0.00954504	0.00954504	0.00954504	0.17456	0.0605141	0.0624987	7
PGF_00029532	0.00954504	0	0.0605141	0.360281	1.40312	0.0605141	0.00954504	0.354607	0.980103	0.0605141	0.177445	7
PGF_00029533	0.0605141	0	0	0.360281	0.354607	0	0.00954504	0	0.17456	0.00954504	0	7
PGF_00029536	0.0220971	0	0.0220971	0	0	0	0	0.0220971	0.0224507	0.0220971	0	4
PGF_00029546	0	0	0.0158114	0	0.0158114	0	0	0.0158114	0.101846	0	0.0163299	5
PGF_00029548	0	0	0	0	0	0	0	0	0.0160644	0	0	5
PGF_00029557	0.0625	0.0693375	0.0625	0.402581	0.396241	0.0625	0	0	0.402581	0	0.409236	2
PGF_00029589	0	0	0	0	0	0	0	0	0	0	0	4
PGF_00029593	0	0	0	0	0.215686	0	0	0	0	0	0	3
PGF_00029599	0	0	0	0	0	0	0	0	0	0	0	2
PGF_00029610	0.105276	0.155724	0.211328	0.543075	1.28109	0.0875	0.288286	0.175	0.678844	0.555066	0.477725	30
PGF_00029614	0.0883883	0	0.0883883	0.0898027	0.0883883	0.0883883	0.0883883	0.0883883	0.0898027	0.0883883	0.0912871	2
PGF_00029635	0	0	0	0	0	0	0	0	0	0	0	3
PGF_00029648	0	0	0	0	0	0	0	0	0	0	0	5
PGF_00029656	0	0	0	0	0	0	0	0	0	0	0	4
PGF_00029672	0.00625	0.00693375	0.00625	0.00635001	0.00625	0	0.0396241	0.00625	0.020129	0	0.179856	10
PGF_00029677	0.014767	0.0327651	0.029534	0.0300066	0.0865332	0.00465847	0.029534	0.00465847	0.0567962	0.00465847	0.057735	12
PGF_00029678	0.0340207	0	0.0340207	0.268387	0.612372	0.0340207	0.215686	0	0.268387	0.0340207	0.22276	3
PGF_00029679	0.0340207	0	0.0340207	0.268387	0.215686	0.0340207	0.612372	0	0.268387	0.0340207	0.632456	3
PGF_00029680	0	0	0	0	0	0	0.0340207	0.0340207	0	0	0	3
PGF_00029681	0	0	0	0	0	0	0	0	0	0	0	3
PGF_00029682	0	0	0	0	0	0	0	0	0	0	0	5
PGF_00029683	0	0.598782	0.310281	0.857591	0.00835191	0.539735	0	0.0529499	0.548371	0.0529499	0.0546864	8
PGF_00029685	0.0340207	0.0377426	0.0340207	0.268387	0.612372	0.0340207	0.612372	0	0.268387	0.215686	0.632456	3
PGF_00029686	0.0340207	0	0.0340207	0.268387	0.612372	0.0340207	0.215686	0	0.268387	0	0.22276	3
PGF_00029687	0	0	0	0	0	0	0	0	0	0	0	3
PGF_00029691	0	0	0	0.402581	0.396241	0	0	0	0.402581	0	0.0645497	2
PGF_00029698	0.00668153	0.00741249	0.00668153	0.0430377	0.120268	0.00668153	0.00668153	0.00668153	0.0430377	0.248225	0.0437491	10
PGF_00029699	0	0	0	0	0	0	0	0	0	0	0	5
PGF_00029701	0.354607	0.0671344	0.00954504	0.17456	0.354607	0.354607	0.171811	0.0605141	0.360281	0.171811	0.366236	7
PGF_00029709	0	0	0.0883883	0.0898027	0.0883883	0	0	0	0.0898027	0	0	2
PGF_00029715	0	0	0	0	0	0	0	0.0625	0.0635001	0	0	2
PGF_00029718	0	0	0	0.0160644	0.100242	0	0.0158114	0	0.0160644	0	0	5
PGF_00029733	0	0	0	0.268387	0	0	0	0.0340207	0	0.0340207	0.0351364	3
PGF_00029735	0	0.0245145	0	0.164353	0.0220971	0.0220971	0	0.0220971	0.0259238	0.0220971	0	4
PGF_00029737	0	0.155418	0.0220971	0.164353	0.0220971	0	0	0.0220971	0.0259238	0.0220971	0	4
PGF_00029742	0	0.155418	0.0220971	0.164353	0.0220971	0	0.0220971	0.0220971	0.0259238	0	0.0228218	4
PGF_00029743	0.0529499	0.0587426	0.0529499	0.164978	0.0529499	0.00835191	0	0.0529499	0.340504	0.150334	0.00862582	8
PGF_00029744	0.0529499	0.0587426	0.00835191	0.473847	0.310281	0.0529499	0.00835191	0.00835191	0.340504	0.150334	0.00862582	8
PGF_00029752	0	0.0175412	0.0158114	0.32329	0.100242	0.0158114	0.0158114	0.0158114	0.32329	0.100242	0.293939	5
PGF_00029769	0	0	0	0	0	0	0.215686	0	0	0	0	3
PGF_00029770	0.0762565	0.084599	0.216506	0.0774767	0.0762565	0.0762565	0.0762565	0.0120281	0.219971	0.0762565	0.223607	6
PGF_00029783	0	0	0	0	0	0	0	0	0	0	0	2
PGF_00029786	0	0	0	0	0.0625	0	0	0	0	0	0	2
PGF_00029812	0.248691	0.169361	0.706259	1.10496	1.60768	0.434069	1.44234	0.706259	0.744647	1.02152	1.32289	16
PGF_00029821	0	0.0196116	0	0.113867	0.318198	0	0.0176777	0.0176777	0.113867	0	0.0182574	5
PGF_00029838	0	0	0	0.402581	0.0625	0	0.0625	0.0625	0.402581	0.0625	0.409236	2
PGF_00029850	0	0	0	0	0	0	0	0	0	0	0	4
PGF_00029851	0	0	0	0	0	0	0	0	0	0	0	4
PGF_00029868	0.140092	0.155418	0.140092	0.164353	0.820926	0	0.140092	0.140092	0.466628	0.397748	0.144687	4
PGF_00029881	0	0	0	0	0	0	0	0	0	0	0	5
PGF_00029922	0	0	0	0	0	0.0340207	0	0	0.219137	0	0	3
PGF_00029934	0	0	0	0	0	0	0	0	0	0.0883883	0	2
PGF_00030003	0	0	0	0	0.0883883	0	0.0883883	0	0	0	0	2
PGF_00030009	0	0	0.215686	0.219137	0.0340207	0.215686	0.0340207	0.0340207	0.0345651	0.0340207	0	3
PGF_00030018	0	0	0.0340207	0.219137	0.215686	0	0	0	0	0	0	3
PGF_00030023	0		0	0	0.396241	0	0.0625	0.396241	0	0	0.0645497	2
PGF_00030034	0.0340207	0	0.0340207	0.219137	0	0	0	0	0.219137	0	0	3
PGF_00030036	0	0.109897	0	0.03175	0.03125	0.0990602	0.03125	0.03125	0.100645	0.375	0.0322749	4
PGF_00030070	0	0	0.0340207	0	0.0340207	0	0	0	0.0345651	0	0.0351364	3
PGF_00030109	0	0	0.0340207	0	0.215686	0	0.0340207	0.0340207	0	0	0	3
PGF_00030154	0.446855	0	0.0120281	1.23507	0.777307	0.777307	0.777307	0.446855	0.789744	0.777307	0.0787574	6
PGF_00030164	0	0	0	0	0	0	0	0	0	0	0	2
PGF_00030237	0.0605141	0	0.171811	0.0614824	0.171811	0.354607	0.61684	0.00954504	0.17456	0	0	7
PGF_00030246	0.00654728	0	0.0415088	0.247129	0.0415088	0.00654728	0.0415088	0.0415088	0.042173	0.117851	0.121716	9
PGF_00030545	0	0	0	0	0	0	0	0	0	0	0	2
PGF_00030640	0.0175781	0.00762001	0.423614	0.907258	1.17686	0.26277	0.19812	0.337835	0.537161	0.143555	0.211328	32
PGF_00030643	0.0477027	0.095816	0.12977	0.577106	0.983245	0.188752	0.0231125	0.188752	0.856043	0.188752	0.198803	27
PGF_00030650	0	0	0	0	0	0	0.0158114	0	0	0	0	5
PGF_00030655	0.180179	0.167693	0.0657974	0.441101	0.498536	0.0657974	0.042073	0.17518	0.140646	0.0820312	0.166096	48
PGF_00030662	0.0440267	0.0617824	0.0440267	0.135769	0.257992	0.0440267	0.257992	0.0440267	0.135769	0.0440267	0.0454706	9
PGF_00030669	0.612372	0.239282	0	0.219137	0.215686	0.215686	0	0	0	0.0340207	0.0351364	3
PGF_00030674	0	0	0.26416	0	0	0	0	0.26416	0.0423334	0	0	3
PGF_00030690	0.00508197	0	0	0.0327345	0.00508197	0	0.00508197	0.00508197	0.0929392	0	0	11
PGF_00030694	0	0	0.00559017	0.102233	0.0354408	0.100623	0.00559017	0.0354408	0.00567962	0.0354408	0.0057735	10
PGF_00030698	0.00559017	0	0.00559017	0.102233	0.100623	0.0354408	0	0.00559017	0.0360079	0.00559017	0.0057735	10
PGF_00030701	0	0	0.00559017	0.0360079	0.0354408	0.00559017	0.00559017	0.00559017	0	0.00559017	0.0366031	10
PGF_00030739	0.0625	0.0693375	0	0.402581	0.0625	0	0.0625	0.0625	0.0635001	0.0625	0	2
PGF_00030776	0.117851	0.00726356	0.0415088	0.455959	0.243237	0.0415088	0	0.00654728	0.127	0.00654728	0.00676201	9
PGF_00030813	0.0231092	0	0.235559	0.466628	0.980803	0.135418	0.235559	0.235559	0.239329	0.30699	0.139859	14
PGF_00030829	0.0120281	0	0.216506	0.0122206	0	0.0762565	0	0.216506	0.0774767	0	0.46151	6
PGF_00030899	0	0.0377426	0	0	0	0.215686	0	0	0.0345651	0.0340207	0	3
PGF_00030901	0.0529499	0	0.150334	0.548371	0.310281	0.0529499	0.0529499	0.310281	0.15274	0.150334	0.155265	8
PGF_00030918	0	0	0	0	0.0625	0.0625	0.0625	0	0.0635001	0	0	2
PGF_00030975	0.0340207	0.0377426	0.0340207	0.0345651	0.215686	0	0.0340207	0.215686	0.219137	0.0340207	0.0351364	3
PGF_00030978	0.0220971	0.155418	0.0220971	0.466628	0.140092	0	0.0220971	0	0.164353	0.0220971	0.410792	4
PGF_00031004	0	0	0.612372	0	0	0	0	0.612372	0	0	0	3
PGF_00031005	0	0	0	0.0423334	0.0416667	0	0.0416667	0	0.0423334	0	0	3
PGF_00031006	0	0	0	0	0	0	0	0	0	0	0	5
PGF_00031036	0.796379	0.00454856	0.253679	0.809122	1.35799	0.396726	0.396726	0.577043	0.809122	1.05625	0.595968	13
PGF_00031057	0.0120281	0	0.0120281	0.0122206	0.0120281	0.0120281	0	0.0120281	0.0774767	0	0.0787574	6
PGF_00031058	0.0495301	0	0.0495301	0.512954	0.504875	0.0495301	0.140625	0.140625	0.512954	0.0078125	0.29976	8
PGF_00031127	0.00232601	0	0.0147465	0.347394	0.804667	0.150316	0.0418682	0.0147465	0.47944	0.0864132	0.353137	19
PGF_00031130	0	0	0	0	0.0176777	0	0	0.0176777	0.0179605	0.112074	0.0182574	5
PGF_00031137	0	0	0	0.622171	0	0	0	0	0.0345651	0	0	3
PGF_00031182	0	0	0	0	0	0	0	0	0	0	0	3
PGF_00031183	0	0	0	0	0	0	0	0	0	0	0	3
PGF_00031229	0.26416	0.207224	0.13208	0.268387	0.13208	0.26416	0.0416667	0.0416667	0	0	0	3
PGF_00031371	0	0	0	0	0	0.0625	0	0	0	0	0.0645497	2
PGF_00031568	0.0078125	0.0549487	0.0078125	0.0537971	0.140625	0.0495301	0.140625	0.0495301	0.15274	0.0078125	0	8
PGF_00031593	0	0	0	0	0	0	0	0	0	0	0	5
PGF_00031627	0	0	0.0625	0.0635001	0.0625	0	0	0	0	0	0	2
PGF_00031654	0	0	0	0	0	0	0	0	0.0898027	0	0.289373	2
PGF_00031736	0	0	0	0	0	0	0	0.0625	0.0635001	0.0625	0.0645497	2
PGF_00031996	0	0	0	0.0423334	0	0	0.0416667	0	0	0.26416	0	3
PGF_00032004	0	0	0	0	0	0	0	0	0	0	0	6
PGF_00032031	0	0	0	0.284668	0	0	0	0	0	0.0883883		2
PGF_00032045	0	0	0	0	0	0	0	0	0	0	0	2
PGF_00032068	0.00878411	0	0	0	0	0	0.00878411	0	0.056581	0	0.00907218	9
PGF_00032071	0	0	0	0	0	0	0	0	0	0	0	2
PGF_00032077	0.00420897	0	0	0.0513158	0	0	0	0.00420897	0.0769737	0	0.0137797	14
PGF_00032110	0	0	0	0.0224507	0.0220971	0	0	0	0.0224507	0.0220971	0	4
PGF_00032123	0	0	0	0.0423334	0.0416667	0.0416667	0	0	0	0.0416667	0	3
PGF_00032144	0	0	0	0	0	0	0	0	0	0	0	2
PGF_00032190	0	0	0.0416667	0	0	0	0	0.0416667	0	0	0	3
PGF_00032212	0	0	0	0	0	0	0.0340207	0	0	0	0	3
PGF_00032219	0	0	0	0	0	0	0	0	0	0	0	2
PGF_00032235	0	0	0	0	0	0	0.03125	0	0.03175	0	0	4
PGF_00032260	0	0	0	0.0345651	0	0	0	0.0340207	0.0345651	0	0	3
PGF_00032281	0	0	0	0.0635001	0.0625	0.0625	0	0	0	0.0625	0	2
PGF_00032291	0	0	0	0.0598684	0.0589256	0	0	0.0589256	0.0598684	0.18679	0	3
PGF_00032322	0	0	0	0.0259238	0.0255155	0.0255155	0	0	0.0259238	0.0255155	0.0263523	4
PGF_00032331	0.0660401	0.0231125	0.0660401	0.0211667	0.0208333	0.0208333	0	0.0208333	0.0670968	0	0.0215166	6
PGF_00032332	0	0	0	0	0	0	0	0	0	0	0	3
PGF_00032349	0	0	0	0	0	0	0	0	0	0	0	3
PGF_00032378	0	0	0	0.0423334	0.0416667	0.0416667	0	0	0	0	0	3
PGF_00032382	0	0	0	0	0	0	0	0	0	0	0	2
PGF_00032398	0	0	0	0	0	0	0	0	0	0	0	2
PGF_00032458	0.280184	0	0.280184	0.284668	0	0.0883883	0	0.0883883	0.0898027	0.0883883	0	2
PGF_00032459	0	0	0	0	0	0	0	0	0	0	0	2
PGF_00032465	0	0	0	0	0	0	0	0	0	0	0	2
PGF_00032514	0.0625	0.43959	0	0	0	0.396241	0	0	0.0635001	0	0	2
PGF_00032541	0	0	0	0.215526	0.212132	0.0560369	0	0.212132	0.215526	0	0.0578746	5
PGF_00032569	0.0625	0	0	0.0635001	0.0625	0	0	0	0	0	0	2
PGF_00032570	0.0589256	0	0	0	0.18679	0.0589256	0.0589256	0.0589256	0	0.18679	0	3
PGF_00032576	0	0.049029	0.0990602	0	0	0.19812	0.0990602	0	0.03175	0.0990602	0	4
PGF_00032662	0.140625	0	1.58496	0.294885	0.140625	0.789569	0.789569	0.290241	0.0503226	0.0495301	0.29976	8
PGF_00032664	0.0078125	0.00866719	1.14844	0.0503226	0.504875	0.789569	0.504875	0.504875	0.294885	0.0078125	0.00806872	8
PGF_00032670	0	0.0693375	0	0.402581	0.0625	0	0.396241	0	0.0635001	0.396241	0.0645497	2
PGF_00032671	0.00954504	0	0.61684	0.00969778	0.0605141	0	0.61684	0.0605141	0.17456	0	0	7
PGF_00032690	0.0340207	0.0377426	0	0.0345651	0.0340207	0	0	0	0.0345651	0.0340207	0	3
PGF_00032693	0	0	0	0.0345651	0.0340207	0	0	0	0.0345651	0.0340207	0	3
PGF_00032761	0	0	0	0	0	0	0	0	0.0259238	0	0.0263523	4
PGF_00032845	0	0	0	0	0	0	0	0	0	0	0	2
PGF_00032855	0.0147314	0	0.0147314	0.0948892	0	0.265165	0.0933948	0	0.0149671	0	0.0152145	6
PGF_00032869	0.0158114	0.143569	0.587407	0.289159	0.587407	0.100242	0.0158114	0.284605	0.101846	0	0.0182574	5
PGF_00032889	0	0	0.0990602	0.03175	0.0990602	0	0.03125	0	0.100645	0	0	4
PGF_00032910	0	0	0	0	0	0	0	0.0883883	0	0	0	2
PGF_00032917	0.0625	0.0693375	0.396241	0.0635001	0	0.396241	0	0.0625	0.402581	0.0625	0.409236	2
PGF_00032999	0	0	0	0	0.215686	0.0340207	0	0	0	0.0340207	0	3
PGF_00033019	0	0	0	0	0.0625	0.0625	0	0	0.0635001	0.0625	0.0645497	2
PGF_00033029	0	0	0	0	0	0	0	0.0103098	0.0104748	0.0103098	0.0106479	7
PGF_00033043	0.0158114	0.0175412	0	0.101846	0.0158114	0.100242	0.100242	0.100242	0.289159	0.100242	0	5
PGF_00033071	0	0	0.0220971	0.142334	0.397748	0.0220971	0	0	0.404112	0.140092	0.0263523	4
PGF_00033073	0.00954504	0	0.0605141	0.0614824	0.61684	0.0605141	0	0.61684	0.360281	0.0605141	0.177445	7
PGF_00033074	0	0	0.0340207	0	0	0	0.0340207	0	0.219137	0	0	3
PGF_00033095	0.0631094	0	0.26277	0.648632	0.423614	0.19812	0.0362801	0.0175781	0.537161	0.628362	0.153125	32
PGF_00033158	0	0	0.396241	0.402581	0.396241	0.0625	0	0.396241	0	0.0625	0	2
PGF_00033161	0	0	0	0.0774767	0	0.0120281	0	0	0	0	0	6
PGF_00033177	0	0	0	0.62671	0.0605141	0.61684	0.0605141	0	0.0614824	0.00954504	0.177445	7
PGF_00033178	0.0220971	0	0.140092	0.142334	0.820926	0.140092	0.140092	0.0220971	0.834061	0.0220971	0.144687	4
PGF_00033180	0	0	0.61684	0.980103	0.61684	0.171811	0	0.354607	0.360281	0.0605141	0.366236	7
PGF_00033197	0.0281596	0.00516811	0.00444168	0.305867	0.0799503	0.00444168	0.0799503	0.0281596	0.175836	0.165012	0.0290831	12
PGF_00033200	0	0	0	0.0160644	0	0	0	0	0	0	0.0163299	5
PGF_00033205	0	0	0	0	0	0	0	0	0	0	0	4
PGF_00033237	0.106175	0	0.414287	1.15745	1.1171	0.251274	0.0884796	0.513159	0.435023	0.363437	0.670761	33
PGF_00033268	0	0	0	0	0	0	0.0416667	0	0	0	0	3
PGF_00033278	0.0416667	0.046225	0.0416667	0.268387	0.5	0	0.0416667	0	0.268387	0.0416667	0.0430331	3
PGF_00033281	0.0883883	0	0	0	0	0	0	0	0	0.0883883	0	2
PGF_00033289	0.0443258	0.0257349	0.242057	0.657802	1.07382	0.17539	0.0771049	0.412755	0.657802	0.17539	0.434114	28
PGF_00033293	0	0	0.0220971	0	0.0220971	0	0	0	0	0	0	4
PGF_00033294	0		0.280184	0	0.0883883	0	0	0	0.0898027	0		2
PGF_00033309	0	0.0377426	0	0	0	0	0	0	0	0	0	3
PGF_00033312	0.00559017	0.0065372	0.20768	0.574009	0.564969	0.361259	0.100623	0.0354408	0.211003	0.0354408	0.214491	10
PGF_00033319	0.0605141	0	0.0605141	1.42557	0.964668	0.354607	0.171811	0.171811	0.980103	0.00954504	0.366236	7
PGF_00033359	0	0.00120192	0.0175781	0.537161	0.0986961	0.0362801	0.0631094	0.000976562	0.771926	0.0986961	0.105276	32
PGF_00033363	0.0625	0	0.0625	0.0635001	0.0625	0.0625	0	0	0.0635001	0.0625	0.0912871	2
PGF_00033366	0	0	0	0	0	0	0.0220971	0	0.0224507	0	0.0228218	4
PGF_00033379	0.0078125	0	0.140625	0.802202	0.140625	0	0.0495301	0.0495301	0.0503226	0.0078125	0.0511544	8
PGF_00033390	0	0	0.0220971	0.142334	0.397748	0	0.397748	0.140092	0.0224507	0.140092	0.0263523	4
PGF_00033392	0.0734258	0.00237826	0.127725	0.554355	0.0734258	0.199747	0.0734258	0.0734258	0.554355	0.127725	0.424875	20
PGF_00033411	0.103872	0.0118851	0.162444	0.0844272	0.697227	0.103872	0.0447852	0.0830976	0.331304	0.0192879	0.0879422	24
PGF_00033417	0.1125	0.257595	0.0396241	0.438697	0.232193	0.232193	0.232193	0.0396241	0.438697	0.631655	0.239808	10
PGF_00033420	0.284605	0	0.0158114	0.0160644	0.0158114	0.100242	1.0218	0.0158114	0.0160644	0.0158114	0.0163299	5
PGF_00033423	0.104196	0.0220094	0.209161	0.898807	0.406564	0.0383019	0.356661	0.108253	0.635529	0.183016	0.331522	35
PGF_00033444	0	0	0	0.127	0.117851	0	0.117851	0.00654728	0.0447312	0	0.0428701	9
PGF_00033471	0.0120281	0	0.0762565	0.454005	0.0762565	0.0762565	0.0120281	0.0762565	0.219971	0.777307	0.0124226	6
PGF_00033473	0.00954504	0	0.171811	0.0614824	0.0605141	0.00954504	0.00954504	0.171811	0.17456	0.00954504	0.0624987	7
PGF_00033479	0.0547723	0.0033758	0.113046	0.470415	0.447307	0.196645	0.113046	0.0030429	0.323418	0.113046	0.478191	15
PGF_00033486	0.0269608	0.0049276	0.0765466	0.279217	0.274819	0.429787	0.0765466	0.0269608	0.279217	0.157987	0.0790569	12
PGF_00033488	0.0175115	0	0.1785	0.569335	0.560369	0.0497184	0.0497184	0.0497184	0.569335	0.1785	0.297765	16
PGF_00033494	0	0	0	0.0345651	0	0	0	0	0	0	0	3
PGF_00033555	0.0158114	0	0	0.0179605	0.100242	0	0	0	0.0179605	0.100242	0	5
PGF_00033574	0	0	0.100242	0.101846	0.100242	0.0158114	0.0158114	0	0.0160644	0.587407	0.103529	5
PGF_00033577	0.100242	0	0.100242	0.101846	0.100242	0.0158114	0.100242	0.0158114	0.289159	0.100242	0.0163299	5
PGF_00033580	0	0	0.0220971	0.142334	0	0	0.0220971	0	0	0.0220971	0.0228218	4
PGF_00033584	0	0	0	0.0898027	0	0	0	0	0.0898027	0	0	2
PGF_00033592	0	0	0	0.0149671	0	0	0	0.0466974	0.0948892	0	0	6
PGF_00033595	0.0120281	0	0.0120281	0.0774767	0	0.0120281	0.216506	0.446855	0.219971	0.0120281	0.0124226	6
PGF_00033613	0.0340207	0.0377426	0	0.0345651	0.0340207	0.0340207	0	0	0	0	0	3
PGF_00033721	0	0	0	0	0	0.396241	0	0	0	0	0	2
PGF_00033723	0	0.310837	0	0	0.280184	0.0883883	0.0883883	0.0883883	0	0	0	2
PGF_00033729	0	0	0.147676	0.616299	0.355731	0.0111166	0.0111166	0.0651421	0.22447	0.0651421	0.187543	22
PGF_00033772	0		0.0625	0.0635001	0.0625	0	0	0	0	0	0.0645497	2
PGF_00033814	0	0	0	0.0423334	0.0416667	0.0416667	0	0	0.0423334	0	0.0430331	3
PGF_00033832	0	0	0	0	0	0	0	0	0	0	0	9
PGF_00033837	0	0	0	0	0	0	0	0	0	0	0	8
PGF_00033841	0	0	0	0	0	0	0	0	0	0	0	2
PGF_00033852	0	0	0.00654728	0.00665205	0.00654728	0.00654728	0	0.00654728	0.00665205	0.00654728	0	9
PGF_00033867	0	0	0	0	0	0	0	0	0	0	0	8
PGF_00033870	0	0	0	0	0	0	0	0	0	0	0.0124226	6
PGF_00033885	0	0	0	0	0	0	0	0	0	0	0	3
PGF_00033900	0.100242	0.111208	0	0.32329	1.0218	0	0.100242	0.100242	0.113867	0	0.0163299	5
PGF_00033904	0.760611	0.0133209	0.606593	0.631519	0.760611	0.355731	0.257757	0.355731	0.972741	0.355731	0.272784	22
PGF_00033905	0	0	0	0.0224507	0	0	0	0	0	0	0	4
PGF_00033917	0	0	0.0625	0.0635001	0.396241	0	0.0625	0.0625	0.0635001	0.0625	0	2
PGF_00033919	0	0	0	0	0	0	0	0	0	0	0	3
PGF_00033920	0	0	0.0416667	0.268387	0	0.0416667	0	0.0416667	0	0		3
PGF_00033932	0.0220971	0	0.0220971	0.0224507	0.140092	0.0220971	0	0.140092	0.142334	0.140092	0.144687	4
PGF_00033936	0.185224	0.00939989	0.127344	0.451308	0.546574	0.046811	0.081428	0.255628	0.565899	0.081428	0.198803	27
PGF_00033941	0.00377146	0.0288372	0.140113	0.142355	0.381162	0.00377146	0.00377146	0.0239105	0.142355	0.0239105	0.025703	13
PGF_00033946	0.033065	0.00220119	0.00183694	0.274352	0.372671	0.0682441	0.0682441	0.00183694	0.188621	0.00183694	0.0722227	21
PGF_00033954	0.1144	0.0492717	0.1144	0.314932	0.728347	0.0203751	0.042053	0.1144	0.404899	0.166397	0.245804	29
PGF_00033959	0.00954504	0.0671344	0	0.0614824	0.00954504	0	0	0.00954504	0	0	0	7
PGF_00033961	0.0495301	0.166781	0.0495301	0.294885	0	0	0	0.0495301	0.0503226	0.0078125	0.167705	8
PGF_00033963	0.00197642	0.0416025	0.127725	0.302851	0.400967	0.0734258	0.00197642	0.0734258	0.208215	0.0355756	0.0758339	20
PGF_00033968	0.0744462	0.198821	0.23371	0.766919	0.613852	0.0744462	0.0207358	0.23371	0.517022	0.0207358	0.332223	29
PGF_00033971	0	0	0.0607443	0.0617163	0.021395	0.00337468	0.0607443	0.00337468	0.0617163	0.0607443	0.0651047	14
PGF_00033982	0.0078125	0	0.0495301	0.512954	0.789569	0.0495301	0.290241	0.0495301	0.0503226	0.0495301	0.0511544	8
PGF_00033986	0		0.0625	0	0	0	0	0	0	0	0.0645497	2
PGF_00033990	0.215686	0	0	0.0345651	0.215686	0.215686	0	0.0340207	0.219137	0	0	3
PGF_00034011	0.612372	0.239282	0	0.622171	0	0.215686	0	0.215686	0	0.0340207	0.22276	3
PGF_00034030	0	0	0	0	0.0625	0	0	0	0	0	0	2
PGF_00034034	0.354607	0	0	0.17456	0.0605141	0	0.171811	0	0.00969778	0	0	7
PGF_00034067	0	0	0	0	0	0	0	0	0	0	0	4
PGF_00034084	0	0.0980581	0.0883883	0.0898027	0.0883883	0	0	0.280184	0.0898027	0.0883883	0.289373	2
PGF_00034199	0	0	0	0	0.0883883	0	0	0.0883883	0.0898027	0.0883883	0	2
PGF_00034237	0	0	0	0.0345651	0	0	0	0	0.0345651	0	0	3
PGF_00034309	0	0	0	0	0	0	0	0	0	0	0	2
PGF_00034316	0	0	0	0	0	0	0	0	0	0	0	3
PGF_00034317	0	0	0	0	0	0	0	0	0	0	0	2
PGF_00034350	0.00954504	0	0.0605141	0	0.00954504	0.0605141	0.0605141	0.171811	0.00969778	0	0	7
PGF_00034388	0	0	0.0883883	0.0898027	0.0883883	0	0	0	0	0.280184	0	2
PGF_00034409	0	0.065372	0.0340207	0.0345651	0.612372	0.0340207	0	0.215686	0.0345651	0.0340207	0.632456	3
PGF_00034447	0.0220971	0.0245145	0.0220971	0.0224507	0	0	0.0220971	0	0.0224507	0.0220971	0	4
PGF_00034486	0	0	0	0	0	0	0.0220971	0	0	0.0220971	0	4
PGF_00034531	0.0158114	0.0175412	0.0158114	0.32329	0.0158114	0	0.100242	0	0.32329	0.0158114	0.0163299	5
PGF_00034561	0.0416667	0	0.26416	0.0423334	0	0.0416667	0.26416	0.26416	0.0423334	0.0416667	0	3
PGF_00034566	0.00252204	0	0.0453967	0.376672	1.09401	0.0936959	0.0453967	0.162984	0.886442	0.0936959	0.17351	17
PGF_00034569	0.244949	0.0226455	0	0	0.129412	0.129412	0	0.0204124	0.020739	0.0204124	0	5
PGF_00034585	0.0625	0.0693375	0	0	0.396241	0.396241	0.0625	0.0625	0	0	0	2
PGF_00034590	0.112074	0.124335	0	0.113867	0.318198	0.112074	0	0.112074	0.113867	0.0176777	0	5
PGF_00034602	0	0.0693375	0	0.0635001	0	0	0	0	0	0	0	2
PGF_00034647	0	0.0239105	0.10312	0.0178792	0.0666173	0.00555145	0.00555145	0.0351953	0.473783	0.00555145	0.0753689	13
PGF_00034654	0.0625	0	0.396241	0.0635001	0.396241	0	0.396241	0	0	0.0625	0.0645497	2
PGF_00034673	0	0	0	0	0	0	0	0	0	0		3
PGF_00034705	0		0.0625	0	0	0	0.0625	0	0.0635001	0	0.0645497	2
PGF_00034732	0	0	0	0	0.0625	0.0625	0	0	0.0635001	0	0	2
PGF_00034762	0	0	0.0416667	0	0.0416667	0.0416667	0.0416667	0	0	0.0416667	0	3
PGF_00034775	0.0340207	0	0.0340207	0.219137	0	0.0340207	0.0340207	0.0340207	0.219137	0.0340207	0.0351364	3
PGF_00034851	0	0	0.0078125	0.0503226	0.504875	0.0078125	0	0.0078125	0.00793751	0	0.0511544	8
PGF_00034917	0.00742392	0	0	0.135769	0.133631	0.00742392	0.133631	0.275805	0.00754271	0.0470666	0.00766739	9
PGF_00034921	0	0.065372	0.0589256	0	0.0589256	0	0	0.0589256	0.0598684	0	0	3
PGF_00034925	0	0.0377426	0	0.0345651	0	0	0	0.0340207	0.0345651	0.0340207	0	3
PGF_00034926	0	0.0377426	0	0.0345651	0.0340207	0	0	0.0340207	0.0345651	0.0340207	0	3
PGF_00034927	0.0340207	0.0377426	0	0.0345651	0.0340207	0	0	0.0340207	0.0345651	0.0340207	0	3
PGF_00034972	0.00107583	0.00130744	0.039968	0.384595	0.823816	0.0193649	0.108728	0.158147	0.851307	0.108728	0.073032	30
PGF_00034975	0	0	0	0	0	0	0	0	0	0	0	2
PGF_00035016	0	0	0	0.0635001	0	0.0625	0	0.0625	0	0.396241	0	2
PGF_00035025	0	0	0.0158114	0.596806	0.587407	0.587407	0.284605	0.100242	0.596806	0.0158114	0.103529	5
PGF_00035026	0.19812	0.109897	0	0.0449013	0.03125	0	0.19812	0	0.142334	0.375	0.102309	4
PGF_00035033	0	0	0	0	0.0625	0.0625	0	0.0625	0	0.0625	0	2
PGF_00035047	0.0416667	0	0	0.0423334	0	0	0	0	0	0.0416667	0	3
PGF_00035050	0.0625	0	0.396241	0	0.396241	0.0625	0.396241	0.396241	0.0635001	0.0625	0.409236	2
PGF_00035055	0	0	0	0	0.0883883	0	0	0	0	0	0	2
PGF_00035074	0	0	0	0	0.215686	0	0	0.0340207	0	0	0	3
PGF_00035192	0	0.0693375	0.396241	0.0635001	0.396241	0.0625	0.0625	0	0	0.396241	0.0645497	2
PGF_00035194	0.0114852	0.0383705	0.117073	0.191411	0.152574	0.152574	0.266304	0.228261	0.122394	0.0326087	0.0737259	23
PGF_00035203	0	0	0	0	0	0	0	0	0	0	0	5
PGF_00035206	0.0255155	0	0.0255155	0.0259238	0	0.0255155	0.0255155	0.0255155	0.164353	0	0.0263523	4
PGF_00035243	0	0.0693375	0.0625	0	0.0625	0	0	0	0	0	0.0645497	2
PGF_00035306	0	0	0	0	0	0	0	0	0	0	0	2
PGF_00035324	0	0	0	0	0	0	0	0	0	0	0.0645497	2
PGF_00035327	0	0	0	0	0.215686	0	0	0	0	0	0	3
PGF_00035334	0.171811	0.0114377	0.171811	0.17456	0.354607	0.171811	0.0605141	0.171811	0.360281	0.0605141	0.191663	7
PGF_00035405	0	0.00272383	0.00238193	0.0899065	0.015101	0.00238193	0.015101	0	0.00242004	0.00238193	0	18
PGF_00035406	0	0.00245145	0.00214373	0.0809158	0.0135909	0	0.00214373	0	0	0	0	20
PGF_00035407	0.0143063	0.0464486	0	0.0851745	0.00225656	0	0.00225656	0.00225656	0	0.00225656	0	19
PGF_00035414	0	0	0	0.101846	0	0	0	0	0	0	0	5
PGF_00035451	0.140092	0.0245145	0.0220971	0.142334	0.0220971	0.140092	0	0.397748	0.404112	0.140092	0.0228218	4
PGF_00035464	0.0340207	0	0	0	0.0340207	0	0	0	0.0345651	0	0	3
PGF_00035467	0.0340207	0	0	0	0.215686	0	0.0340207	0	0.0345651	0.0340207	0	3
PGF_00035468	0.0340207	0	0	0	0	0	0	0	0	0.0340207	0	3
PGF_00035538	0	0	0	0	0	0	0	0	0	0	0	2
PGF_00035548	0	0	0	0	0	0	0	0	0	0.0625	0	2
PGF_00035572	0	0	0	0	0	0	0	0	0	0	0	4
PGF_00035577	0	0	0	0	0.140092	0.0220971	0.0220971	0	0.142334	0	0	4
PGF_00035591	0.0281596	0.00577813	0.448898	0.167653	0.652927	0.0799503	0.165012	0.165012	0.568607	0.00444168	0.296453	12
PGF_00035595	0.0799503	0.0366325	0.165012	0.291632	0.28704	0.0281596	0.165012	0.28704	0.45608	0.0281596	0.463619	12
PGF_00035633	0	0	0	0.0345651	0	0	0	0	0.219137	0	0	3
PGF_00035680	0	0.0693375	0	0	0.0625	0	0	0	0	0	0	2
PGF_00035699	0.0340207	0	0	0	0	0.0340207	0.0340207	0	0	0	0	3
PGF_00035709	0		0.0625	0	0.396241	0.396241	0	0.396241	0.402581	0	0	2
PGF_00035769	0	0	0	0.0259238	0	0	0	0	0	0	0	4
PGF_00035770	0.0625	0.0693375	0	0.0635001	0.0625	0.0625	0.0625	0.0625	0.0635001	0.0625	0.0645497	2
PGF_00035771	0.215686	0.239282	0.0340207	0.0345651	0.215686	0.0340207	0	0.215686	0.219137	0.215686	0.0351364	3
PGF_00035775	0.61684	0	0.171811	0.62671	0	0.964668	0.0605141	0.00954504	0.0614824	0.00954504	0.0624987	7
PGF_00035799	0	0	0		0	0	0	0		0	0	2
PGF_00035810	0.0625	0	0	0	0	0	0	0	0.0635001	0.0625	0.0645497	2
PGF_00035812	0	0	0	0	0.0340207	0	0	0.215686	0	0	0	3
PGF_00035831	0.0158114	0.0196116	0.0158114	0	0.0158114	0.0158114	0.0158114	0.0158114	0.101846	0.0158114	0.0163299	5
PGF_00035859	0	0	0	0.0345651	0	0.215686	0	0.215686	0	0	0	3
PGF_00035861	0.0204124	0.0226455	0.0204124	0.020739	0.0647058	0	0.0204124	0	0.0657412	0	0.0668279	5
PGF_00035870	0	0	0	0	0.396241	0.0625	0.0625	0	0.0635001	0	0	2
PGF_00035881	0	0	0	0.0635001	0	0	0	0	0	0.0625	0.0645497	2
PGF_00035897	0	0	0	0	0.0625	0	0	0	0	0	0	2
PGF_00035898	0	0	0	0	0.0625	0	0	0	0	0	0	2
PGF_00035905	0	0.0980581	0.396241	0	0.0625	0.0625	0.0625	0	0.402581	0	0	2
PGF_00035909	0	0	0	0	0	0	0	0	0	0	0	3
PGF_00035910	0	0	0	0	0.0625	0	0	0	0	0	0	2
PGF_00035928	0	0	0.0220971	0.0224507	0.0220971	0.0220971	0	0.0220971	0.0224507	0.0220971	0.0263523	4
PGF_00035948	0	0	0	0	0	0	0	0	0.0635001	0	0	2
PGF_00035950	0.0220971	0	0	0.0224507	0	0	0	0	0	0.0220971	0.0228218	4
PGF_00035965	0		0.0589256	0.0598684	0.353553	0	0	0.0589256	0.189778	0.18679	0.0608581	3
PGF_00036075	0	0	0.0625	0.402581	0.396241	0.0625	0	0.0625	0.402581	0	0.0645497	2
PGF_00036096	0	0.0693375	0.396241	0	0	0	0	0	0	0	0	2
PGF_00036099	0	0.0693375	0.0625	0	0.0625	0	0	0	0	0	0	2
PGF_00036131	0.0924369	0.0161754	0.0924369	0.093916	0.0924369	0.0145803	0	0	0.093916	0.0924369	0.0150585	7
PGF_00036155	0.00954504	0	0.00954504	0.62671	0.354607	0.0605141	0.00954504	0.0605141	0.62671	0.171811	0.177445	7
PGF_00036195	0	0	0	0	0	0	0	0.0340207	0	0	0	3
PGF_00036198	0.0340207	0.0377426	0	0.0345651	0.0340207	0	0	0	0	0.215686	0	3
PGF_00036206	0	0	0	0	0	0	0	0	0	0	0	3
PGF_00036221	0	0	0.0625	0	0.0625	0	0	0	0	0	0.0645497	2
PGF_00036237	0	0	0	0.0635001	0.0625	0	0	0.0625	0	0	0	2
PGF_00036238	0	0.0693375	0	0.402581	0	0	0.0625	0.0625	0.0635001	0	0	2
PGF_00036239	0.0340207	0	0.0340207	0.0345651	0.0340207	0.0340207	0.0340207	0.0340207	0.0345651	0	0.0351364	3
PGF_00036249	0	0	0	0	0	0	0	0	0	0	0	2
PGF_00036253	0	0	0	0	0	0	0	0	0	0	0	2
PGF_00036275	0.0340207	0	0	0.219137	0.0340207	0	0	0	0.219137	0	0	3
PGF_00036283	0	0	0.396241	0.402581	0.0625	0.396241	0.0625	0.396241	0.402581	0.0625	0.0645497	2
PGF_00036295	0	0	0.396241	0	0	0.0625	0	0.396241	0	0	0.0645497	2
PGF_00036306	0.215686	0.239282	0.0340207	0.219137	0.0340207	0.0340207	0	0.215686	0.0345651	0.215686	0.632456	3
PGF_00036337	0	0	0	0.0224507	0	0	0	0	0	0	0	4
PGF_00036340	0		0.0883883	0.0898027	0.0883883	0	0	0	0	0		2
PGF_00036345	0	0	0	0	0	0	0	0	0	0	0	4
PGF_00036346	0	0	0	0	0	0	0	0	0	0	0	4
PGF_00036420	0	0	0	0	0.396241	0	0.0625	0	0.0635001	0	0	2
PGF_00036427	0.0625	0.0980581	0.0625	0.402581	0.0625	0.396241	0.0625	0.396241	0.402581	0.396241	0.0645497	2
PGF_00036436	0	0	0	0.0345651	0	0	0.0340207	0.0340207	0.0345651	0.0340207	0.0351364	3
PGF_00036449	0.396241	0	0	0	0.0625	0	0	0	0.0635001	0.0625	0.0645497	2
PGF_00036495	0		0	0	0.0883883	0	0	0	0.0898027	0	0	2
PGF_00036527	0	0	0	0.164353	0.0255155	0	0	0	0.0259238	0	0	4
PGF_00036543	0.240729	0.050637	0.483233	0.490966	2.14373	0.483233	0.483233	0.483233	1.85315	0.483233	0.661939	18
PGF_00036551	0	0	0	0	0.215686	0	0	0	0	0	0	3
PGF_00036567	0.00559017	0.0065372	0.564969	0.211003	0.20768	0.821755	0	0.564969	0.36704	0.0354408	0.583498	10
PGF_00036570	0	0	0	0.0104748	0.0103098	0	0	0	0.0104748	0	0	7
PGF_00036575	0	0	0	0.211003	0	0.0354408	0.00559017	0.00559017	0.211003	0	0.214491	10
PGF_00036593	0	0.0693375	0.0625	0.0635001	0.0625	0.0625	0.0625	0.396241	0.0635001	0	0	2
PGF_00036673	0.0220971	0	0.140092	0.834061	0.397748	0.0220971	0	0.140092	0.142334	0.397748	0.144687	4
PGF_00036674	0.821755	0.0065372	0.100623	0.834904	1.13411	0.821755	0.20768	0.100623	0.834904	0.361259	0.214491	10
PGF_00036675	0.0495301	0	0.0495301	0.0503226	0.140625	0.140625	0.0495301	0.140625	0.142875	0	0.145237	8
PGF_00036679	0	0	0	0	0	0	0	0	0.0635001	0.0625	0.0645497	2
PGF_00036688	0.100623	0.0065372	0.0354408	1.15225	0.564969	0.20768	0	0.20768	0.834904	0.100623	0.0366031	10
PGF_00036713	0	0	0	0	0	0	0.0220971	0	0	0.0220971	0	4
PGF_00036729	0	0	0	0	0	0	0	0	0	0	0	7
PGF_00036783	0	0	0.0120281	0.219971	0.446855	0.216506	0.0762565	0.0120281	0.0122206	0.0762565	0.0124226	6
PGF_00036809	0	0	0	0.148168	0.140113	0	0.00377146	0.0239105	0.071789	0.140113	0.0246947	13
PGF_00036865	0.0220971	0.0245145	0	0.0224507	0.0220971	0.0220971	0.140092	0	0.404112	0	0	4
PGF_00036876	0	0	0	0.0635001	0.0625	0.0625	0	0.0625	0	0.0625	0	2
PGF_00036895	0	0	0	0	0	0	0	0	0	0	0	3
PGF_00036928	0.290241	0.00866719	0.0495301	0.294885	0.140625	0.290241	0.0495301	0.290241	0.142875	0.0078125	0	8
PGF_00036961	0.0340207	0	0.0340207	0.268387	0.0340207	0	0.215686	0	0.0423334	0.612372	0.0351364	3
PGF_00036976	0	0.0377426	0	0.0345651	0	0	0	0.0340207	0	0	0	3
PGF_00036997	0.0529499	0.00926562	0.00835191	0.0581075	0.0264749	0.0529499	0	0.00835191	0.109985	0.0529499	0.00862582	8
PGF_00037006	0	0.00673863	0.0914755	0.333673	0.262734	0.00508197	0.00508197	0	0.191821	0.262734	0.0995859	11
PGF_00037021	0	0.0693375	0.0625	0	0	0	0.0625	0	0	0.0625	0	2
PGF_00037024	0.0147314	0	0.0147314	0.269408	0.265165	0.0147314	0.0933948	0	0.269408	0.410463	0.273861	6
PGF_00037026	0.0112938	0	0.0112938	0.072747	0.0716013	0	0	0	0.206542	0	0.0116642	7
PGF_00037042	0	0	0.140092	0	0.140092	0.140092	0	0.397748	0.142334	0	0.144687	4
PGF_00037052	0.0373579	0.043959	0.106066	0.386894	0.59553	0.866206	0.0373579	0.106066	0.386894	0.304641	0.109545	10
PGF_00037053	0	0	0	0	0	0	0.0220971	0	0	0	0	4
PGF_00037063	0	0	0.0495301	0.294885	0.0495301	0.0078125	0.0078125	0.0078125	0.294885	0.0495301	0.145237	8
PGF_00037070	0	0	0	0	0	0	0	0	0	0	0.0351364	3
PGF_00037071	0	0	0	0	0	0	0.0112938	0	0	0	0	7
PGF_00037072	0	0	0	0	0	0	0	0	0	0	0	2
PGF_00037074	0	0	0	0	0	0	0	0	0	0	0	2
PGF_00037099	0.0131762	0	0.0835349	0.497338	0.0835349	0.0835349	0.0131762	0.0131762	0.497338	0.237171	0.505559	6
PGF_00037100	0	0	0	0	0	0	0	0	0	0	0	2
PGF_00037103	0.0495301	0	0	0.00793751	0.0078125	0.0078125	0.0495301	0.0495301	0.142875	0.0078125	0.145237	8
PGF_00037104	0	0	0.0158114	0.0160644	0.100242	0.0158114	0	0.0158114	0.101846	0	0.0163299	5
PGF_00037106	0.0340207	0	0	0.0345651	0.0340207	0.0340207	0.0340207	0	0	0.0340207	0.0351364	3
PGF_00037131	0	0	0	0	0.0625	0	0.0625	0	0.0635001	0	0.0645497	2
PGF_00037171	0.0125791	0.0310816	0.102578	0.254	0.352214	0.0125791	0.0238095	0.0357143	0.408971	0.055284	0.0807475	21
PGF_00037219	0		0.0625	0	0.396241	0	0	0	0	0	0	2
PGF_00037224	0	0	0	0	0	0	0	0	0	0	0	2
PGF_00037261	0	0	0	0.020739	0	0.0204124	0.0204124	0	0	0	0	5
PGF_00037263	0.0196419	0	0.253867	0	0.0196419	0.0196419	0.0196419	0	0	0	0	9
PGF_00037272	0	0	0	0	0.396241	0	0	0.0625	0.0635001	0	0	2
PGF_00037281	0	0	0	0.0224507	0	0	0	0	0	0.0220971	0	4
PGF_00037292	0	0	0	0.402581	0	0	0	0	0.402581	0	0	2
PGF_00037324	0	0	0	0	0	0	0.0883883	0	0	0		2
PGF_00037394	0.0340207	0.0377426	0.215686	0	0.0340207	0.215686	0.0340207	0.0340207	0.0345651	0	0.0351364	3
PGF_00037396	0.0762565	0	0	0.0774767	0.0120281	0	0.216506	0.0762565	0.0122206	0.0120281	0.0787574	6
PGF_00037419	0.171811	0	0.354607	0.00969778	0.171811	0.0605141	0.171811	0.171811	0.0614824	0.00954504	0.0624987	7
PGF_00037432	0.140092	0	0.140092	0.834061	0.140092	0	0.397748	0.397748	0.834061	0.140092	0.847848	4
PGF_00037433	0.0625	0	0.0625	0.402581	0.0625	0.0625	0.0625	0.0625	0.402581	0.0625	0.0645497	2
PGF_00037437	0.0220971	0	0	0.404112	0.140092	0.0220971	0	0.0220971	0.142334	0.0220971	0	4
PGF_00037459	0.0340207	0.0377426	0	0.0345651	0	0	0	0	0	0	0	3
PGF_00037463	0	0	0.0340207	0	0	0.0340207	0	0.0340207	0	0	0.0351364	3
PGF_00037476	0.215686	0.0377426	0.0340207	0.219137	0.0340207	0.215686	0.0340207	0.0340207	0.0345651	0.0340207	0	3
PGF_00037521	0.397748	0.155418	0.397748	0.404112	0.140092	0.0220971	0	0.140092	0.404112	0.0220971	0.16707	4
PGF_00037522	0	0.160128	0.0415088	0.119737	0.423112	0.0415088	0	0.0415088	0.247129	0	0.0454706	9
PGF_00037527	0.0158114	0	0.0158114	0.101846	0.284605	0	0	0.0158114	0.289159	0.0158114	0.0163299	5
PGF_00037558	0	0	0.0605141	0.00969778	0.171811	0	0	0.171811	0.17456	0.0605141	0.0624987	7
PGF_00037564	0	0	0	0	0	0	0	0	0	0	0	2
PGF_00037575	0	0	0.0625	0.0635001	0.0625	0	0	0.396241	0	0.0625	0.0645497	2
PGF_00037588	0.0184355	0.00124069	0.354313	1.10685	0.545756	0.207784	0.0380497	0.150557	0.680623	0.10351	0.378341	31
PGF_00037591	0	0	0.777307	0	0.0762565	0.216506	0.0120281	0.216506	0	0.0120281	0.0124226	6
PGF_00037629	0	0	0	0	0	0	0	0	0	0	0	4
PGF_00037630	0	0	0	0.0224507	0	0	0	0	0	0	0	4
PGF_00037631	0	0	0	0	0	0	0	0	0	0	0	4
PGF_00037632	0	0	0	0	0	0	0	0	0	0	0	4
PGF_00037633	0	0	0	0	0	0	0	0	0.0224507	0	0	4
PGF_00037634	0	0	0	0.0345651	0	0	0	0	0	0.0340207	0	3
PGF_00037636	0	0	0	0.0345651	0	0	0	0	0.0345651	0.0340207	0	3
PGF_00037637	0	0	0	0	0	0	0	0	0.0224507	0	0	4
PGF_00037639	0	0	0	0.0224507	0	0	0	0	0.0224507	0	0	4
PGF_00037640	0	0	0	0.0635001	0	0	0	0	0	0	0	2
PGF_00037661	0	0	0	0	0	0	0	0	0	0	0	3
PGF_00037663	0	0	0	0	0	0	0	0	0.0224507	0	0.0228218	4
PGF_00037664	0	0	0	0	0	0	0	0	0	0	0	4
PGF_00037668	0	0	0	0	0	0	0	0	0	0	0	2
PGF_00037674	0.397748	0.0245145	0.397748	0.834061	0.0220971	0.397748	0.397748	0.397748	0.0224507	0.0220971	0.410792	4
PGF_00037690	0.0255155	0	0.0255155	0.164353	0.0255155	0.0255155	0.459279	0.0255155	0	0	0.16707	4
PGF_00037731	0	0.0346688	0	0.0259238	0	0	0	0	0	0	0.0263523	4
PGF_00037744	0	0	0.0158114	0.0160644	0.100242	0	0.0158114	0.0158114	0.0160644	0.0158114	0.0163299	5
PGF_00037749	0	0	0	0	0	0	0	0	0	0	0	3
PGF_00037765	0	0	0	0	0	0	0	0	0	0	0	2
PGF_00037784	0.0625	0	0	0	0.0625	0	0.0625	0	0.0635001	0	0.0645497	2
PGF_00037786	0.0103098	0	0	0	0	0	0	0	0	0	0	7
PGF_00037819	0		0.0883883	0.0898027	0.0883883	0	0	0	0.0898027	0.0883883	0.0912871	2
PGF_00037823	0		0.161765	0.0259238	0.0255155	0.0255155	0	0.0255155	0	0.0255155	0	4
PGF_00037828	0.0192915	0	0.61733	0.312451	1.05267	0.113046	0.0547723	0.30753	0.627207	0.30753	0.116754	15
PGF_00037837	0	0	0.0495301	0.142875	0.290241	0.0495301	0	0.0078125	0.294885	0	0.145237	8
PGF_00037872	0.0625	0	0.396241	0.0635001	0	0	0	0	0.0635001	0	0	2
PGF_00037873	0.777307	0	1.21562	0.454005	1.21562	1.21562	0.777307	1.21562	1.23507	0.0762565	1.25549	6
PGF_00037875	0.00954504	0.0105893	0.00954504	0.00969778	0.354607	0.00954504	0.00954504	0.00954504	0.0614824	0.00954504	0.00985808	7
PGF_00037896	0	0	0	0	0	0	0	0	0	0	0.0163299	5
PGF_00037897	0	0	0	0	0	0	0	0	0	0	0	5
PGF_00037898	0	0	0	0	0	0	0	0	0	0	0	5
PGF_00037911	0	0	0.0625	0	0	0.396241	0	0	0.0635001	0.0625	0	2
PGF_00037915	0.102616	0.00327589	0.1785	0.569335	0.1785	0.102616	0.102616	0.743225	0.181357	0.0497184	0.28831	16
PGF_00037925	0.0416667	0	0	0	0	0	0.0416667	0	0	0	0	3
PGF_00037928	0.171811	0.0105893	0.354607	0.62671	0.354607	0.171811	0.0605141	0.0605141	0.62671	0.0605141	0.00985808	7
PGF_00037932	0	0	0	0.03175	0	0	0.03125	0	0.03175	0.03125	0.0322749	4
PGF_00037937	0.134761	0.0104354	0.196012	0.888967	0.35879	0.134761	0.196012	0.270517	1.05795	0.196012	0.609209	26
PGF_00037938	0.0120281	0	0.0120281	0.219971	0.446855	0.0120281	0.446855	0	0.789744	0.0120281	0.223607	6
PGF_00037940	0	0	0	0.0224507	0	0.0220971	0.0220971	0	0	0	0	4
PGF_00037945	0	0	0	1.42557	0.61684	0.964668	0.61684	0.0605141	0.980103	0.0605141	0.366236	7
PGF_00037958	0.354607	0	0.171811	0.360281	0.354607	0.00954504	0.00954504	0.171811	0.17456	0.0605141	0.177445	7
PGF_00037960	0.0625	0	0.396241	0.0635001	0	0.0625	0.0625	0.396241	0.0635001	0.0625	0.0645497	2
PGF_00037970	0.446855	0	0	1.23507	0.446855	0.0762565	0.777307	0.216506	1.23507	0.0120281	0.0787574	6
PGF_00037971	0	0.0175412	0	0.0160644	0.0158114	0	0.100242	0.0158114	0.0160644	0	0	5
PGF_00037975	0.290241	0.0549487	0.140625	0.142875	0.0495301	0.140625	0.290241	0.140625	0.142875	0.140625	0.521433	8
PGF_00037976	0.0529499	0.010008	0.00835191	0.00848555	0.310281	0.00835191	0.310281	0.0529499	1.06918	0.150334	0.557435	8
PGF_00037977	0.0495301	0.00866719	0.0078125	0.0503226	0.0495301	0.0495301	0.0495301	0.504875	0.0503226	0.0078125	0.145237	8
PGF_00037978	0.00559017	0	0.00559017	0.211003	0.0354408	0.0354408	0.0354408	0.00559017	0.0360079	0.00559017	0	10
PGF_00037979	0.00954504	0	0.0605141	0.62671	0.354607	0.0605141	0.00954504	0.171811	0.17456	0	0.0624987	7
PGF_00037990	0	0	0	0.0160644	0.0158114	0	0.100242	0	0.0160644	0	0.103529	5
PGF_00037991	0	0	0	0.0614824	0.0605141	0.171811	0	0.00954504	0.360281	0.0605141	0.366236	7
PGF_00037998	0.00654728	0.00770417	0.423112	0.247129	0.423112	0.243237	0.6617	0.243237	0.042173	0.00654728	0.121716	9
PGF_00038010	0	0	0	0	0	0	0	0	0	0	0.0263523	4
PGF_00038011	0.0220971	0	0	0.0224507	0	0	0.140092	0	0	0.0220971	0	4
PGF_00038018	0.140092	0.0245145	0.140092	0.142334	0.0220971	0.820926	0.140092	0.0220971	0	0.0220971	0.0228218	4
PGF_00038050	0.140092	0	0.0220971	0.142334	0.820926	0.397748	0.0220971	0.397748	0.142334	0.140092	0.0228218	4
PGF_00038054	0	0	0	0	0	0	0	0	0	0	0	4
PGF_00038061	0	0	0.0529499	0.00848555	0.0529499	0	0.00835191	0.0529499	0.0537971	0.00835191	0.00931695	8
PGF_00038062	0	0	0	0.0345651	0.0340207	0	0.0340207	0	0.219137	0	0	3
PGF_00038071	0	0	0.00835191	0.0537971	0.310281	0.00835191	0	0.0529499	0.0537971	0	0.00931695	8
PGF_00038121	0	0	0	0.0898027	0.0883883	0.0883883	0	0	0.0898027	0	0.0912871	2
PGF_00038157	0	0.0693375	0	0.0635001	0	0	0.0625	0	0.0635001	0	0.0645497	2
PGF_00038194	0.0131762	0	0	0.013387	0	0.0131762	0.0131762	0.0835349	0.013387	0.0131762	0.0862744	6
PGF_00038197	0.0340207	0	0	0.622171	0.215686	0.215686	0	0.215686	0.219137	0	0	3
PGF_00038252	0.100242	0	0	0.0160644	0.284605	0	0.0158114	0	0.101846	0	0.0163299	5
PGF_00038255	0.423112	0.269847	0.00654728	0.455959	0.423112	0	0.243237	0.0415088	0.0447312	0.243237	0.00676201	9
PGF_00038329	0.100623	0.0414449	0.0354408	0.36704	0.100623	0.0354408	1.13411	0.361259	0.0360079	0.361259	0.214491	10
PGF_00038363	0.0078125	0	0.140625	0.802202	0.0078125	0.0495301	0.0078125	0.140625	0.294885	0.0078125	0.29976	8
PGF_00038367	0	0	0.0625	0	0	0	0	0	0.0635001	0.0625	0.0645497	2
[truncated: 9,355 more rows]
