# Supplementary material for: RNA atlas of human bacterial pathogens uncovers stress dynamics linked to infection
Source: Nat Commun. 2021 Jun 2;12:3282. doi: 10.1038/s41467-021-23588-w (PMC8172932; doi:10.1038/s41467-021-23588-w)
Supplement: Supplementary file 8 — Supplementary Data 5 [file 41467_2021_23588_MOESM8_ESM.xlsx]

## Sheet: Gram(-)  PGFams core scores
Supplementary Data 5. Gram negative specific PTDEX scores of PGFams gene groups for each stress condition together with associated modules
PGFams gene groups	Modules	As PTDEX Score	Bs PTDEX Score	Li PTDEX Score	Hyp PTDEX Score	Nd PTDEX Score	Ns PTDEX Score	Oss PTDEX Score	Oxs PTDEX Score	Sp PTDEX Score	Tm PTDEX Score	Vic PTDEX Score	Number of genes
PGF_00000045		0	0	0	0.06	0	0	0	0	0	0	0	2
PGF_00000161		0.03	0	0.16	0.03	0.46	0.16	0.03	0	0.16	0.16	0	4
PGF_00000172		0	0	0.06	0.36	0	0.06	0	0.06	0	0	0.06	2
PGF_00000184		0	0	0.06	0	0.06	0	0.06	0.06	0	0	0	2
PGF_00000936		0	0	0.02	0.42	0.02	0	0	0	0	0.02	0	4
PGF_00000939		0.0041	0.03	0.07	0.15	0.41	0.03	0.15	0.15	0.07	0.0041	0.16	14
PGF_00001005		0	0	0	0.15	0	0	0	0	0	0.02	0	4
PGF_00001016		0	0	0	0.06	0.06	0	0	0	0.06	0.06	0.06	2
PGF_00001036		0.02	0	0.11	0.02	0.11	0.02	0	0	0.11	0.11	0.11	5
PGF_00001228		0	0	0.04	0.04	0	0	0	0.04	0.04	0	0	3
PGF_00001229		0.06	0	0	0	0.06	0	0	0	0	0	0	2
PGF_00001392		0.24	0.63	0.24	0.24	0.09	0.24	0.01	0.24	0.24	0.09	0.55	6
PGF_00001494		0.02	0	0.15	0.15	0.15	0.02	0.02	0	0.02	0.02	0.02	4
PGF_00001730		0.06	0	0	0	0.36	0.06	0	0.06	0	0	0	2
PGF_00001776		0	0	0	0	0.62	0	0	0	0.22	0	0	3
PGF_00002132		0	0.01	0	0	0.07	0.07	0	0.07	0.2	0.01	0.01	7
PGF_00002237		0.09	0.63	0.09	0.09	0.09	0	0.01	0.01	0.24	0.24	0	6
PGF_00002456	N-module 1	0	0	0	0	0.62	0	0	0	0.62	0.03	0.04	3
PGF_00002487		0	0.03	0	0.15	0.02	0	0.02	0	0	0	0	4
PGF_00002497		0	0	0	0	0.15	0	0	0	0.15	0	0	4
PGF_00002520		0.06	0	0.06	0.06	0	0.06	0	0.36	0.06	0.06	0	2
PGF_00002532		0	0	0	0.02	0.02	0	0	0	0.15	0.02	0.02	4
PGF_00002592		0.08	0.1	0.84	0.18	0.3	0.3	0.18	0.48	0.48	0.59	0.09	13
PGF_00002660		0	0.05	0.03	0.03	0.03	0	0	0.22	0	0.03	0.04	3
PGF_00002685		0.01	0	0.01	0.09	0	0.01	0.09	0.01	0.09	0	0.01	6
PGF_00002688	N-module 3	0.16	0.07	0.59	0.92	0.59	1.33	0.16	0.92	1.33	0.06	0.94	8
PGF_00002723		0	0	0.03	0.03	0.53	0	0	0.03	0	0.03	0	4
PGF_00002835		0	0	0.22	0.22	0.62	0	0	0.03	0.62	0.03	0.22	3
PGF_00002863		0.02	0.02	0.02	0.12	0.02	0.02	0.02	0.02	0.34	0	0.12	5
PGF_00002937		0	0	0	0	0	0	0.06	0	0.06	0	0	2
PGF_00002975		0	0	0.06	0	0	0	0	0	0	0	0	2
PGF_00003022		0.02	0.03	0.02	0.02	0.02	0.02	0.02	0.42	0.15	0.02	0	4
PGF_00003023		0.06	0.07	0.36	0	0.36	0	0	0.06	0.36	0.06	0	2
PGF_00003045		0	0	0	0	0.06	0	0	0	0.06	0	0	2
PGF_00003111		0	0	0	0	0	0	0.21	0	0.21	0.07	0.07	2
PGF_00003135		0	0	0	0.06	0.36	0.06	0.06	0	0.36	0	0	2
PGF_00003225		0.06	0	0.06	0	0.06	0	0	0.36	0	0.06	0	2
PGF_00003414		0	0	0.06	0.06	0	0.06	0	0.06	0	0	0	2
PGF_00003416		0	0	0.09	0.5	0.24	0.24	0.01	0.01	0.24	0.09	0.25	6
PGF_00003448		0	0	0	0	0	0.03	0	0	0.03	0	0	3
PGF_00003452	N-module 6	0	0	0.01	0.09	0.5	0	0.87	0.01	0.5	0.01	0.01	6
PGF_00003480		0.02	0	0	0	0	0	0	0	0	0	0	5
PGF_00003495		0	0	0	0.04	0	0.04	0.04	0	0	0	0	3
PGF_00003526		0	0	0.06	0.06	0.36	0.36	0	0	0.06	0.06	0.06	2
PGF_00003530		0.01	0	0	0.01	0.01	0	0.09	0.01	0.01	0	0.09	6
PGF_00003531		0	0	0.08	0	0.03	0.08	0	0.31	0.16	0.03	0	4
PGF_00003543		0.03	0.04	0.03	0.03	0.22	0.03	0	0.03	0.03	0.03	0	3
PGF_00003570		0	0	0.06	0	0	0	0	0	0	0	0	2
PGF_00003613		0	0	0	0.06	0.36	0.36	0	0.06	0.06	0	0	2
PGF_00003643		0.02	0.03	0.15	0.42	0.15	0	0.02	0.02	0.42	0.42	0.43	4
PGF_00003746		0.06	0.01	0.0091	0.16	0.34	0.06	0.06	0.16	0.34	0.16	0.06	8
PGF_00003749	N-module 1	0.04	0.007	0.0058	0.1	0.85	0.04	0.0058	0	0.21	0.04	0	11
PGF_00003752	N-module 1	0.0063	0	0.0063	0.64	0.41	0.64	0.11	0.23	0.92	0.41	0.65	11
PGF_00003763		0	0	0.14	0.04	0.14	0	0	0	0.04	0	0	3
PGF_00003778		0	0	0	0.02	0	0	0	0	0	0	0	4
PGF_00004022		0	0	0	0	0.06	0	0	0	0	0	0	2
PGF_00004033		0	0	0.06	0	0.06	0	0.06	0.36	0	0	0	2
PGF_00004087		0	0	0	0	0	0.06	0.06	0	0.06	0	0	2
PGF_00004094		0	0.03	0.42	0.23	0.15	0.05	0.15	0.15	0.15	0.0081	0.0089	10
PGF_00004127		0	0	0	0.08	0.08	0.08	0.08	0.01	0.01	0.01	0	7
PGF_00004212		0	0	0.03	0	0.03	0	0	0	0	0.03	0	3
PGF_00004214		0	0	0.03	0	0.03	0	0	0	0	0	0.04	3
PGF_00004231		0.16	0	0.34	0.34	0.34	0.34	0.16	0.34	0.34	0.06	0.6	8
PGF_00004253		0.01	0	0.24	0.24	0.01	0.24	0.01	0	0.09	0	0.25	6
PGF_00004315		0	0	0.06	0.06	0.06	0.06	0.06	0	0.06	0	0	2
PGF_00004371		0.06	0	0.06	0.06	0	0.06	0	0.06	0.06	0	0	2
PGF_00004417	N-module 1	0.24	0	0.09	0.24	0.5	0.09	0.24	0.5	0.24	0.87	0.9	6
PGF_00004438		0	0.02	0.01	0.24	0.09	0.09	0.09	0.01	0.09	0.09	0	6
PGF_00004439	N-module 2	0	0	0.64	0	0.02	0.11	0.02	0.64	0	0	0.02	5
PGF_00004441		0.02	0	0.31	0	0.02	0.31	0	0.64	0	0.02	0.02	5
PGF_00004444	N-module 2	0	0	0.42	0	0.15	0.15	0	0.87	0	0	0	4
PGF_00004446		0	0	0.03	0.03	0.03	0.03	0.03	0.03	0.03	0	0	4
PGF_00004447	N-module 2	0.02	0	0.64	0	0.11	0.64	0.02	0.64	0.11	0	0.02	5
PGF_00004481	N-module 1	0.02	0.16	0.12	0.12	0.92	0.02	0.02	0.12	0.34	0.12	0.36	19
PGF_00004497	N-module 2	0.42	0	0.87	0.15	0.42	0.87	0.15	0.15	0.87	0.15	0.43	4
PGF_00004511		0.01	0	0.7	0.07	0.07	0.01	0	0	0.07	0.01	0	8
PGF_00004650		0	0	0.06	0.06	0.06	0	0	0.06	0	0	0	2
PGF_00004652		0.17	0.01	0.36	0.0096	0.0096	0.06	0.06	0.17	0.06	0.0096	0.06	8
PGF_00004676		0.31	0	0.31	0.11	0.11	0.64	0.31	0.31	0.11	0.11	0.32	5
PGF_00004681	N-module 2	0	0	0.87	0	0.02	0.15	0	0.87	0.15	0	0	4
PGF_00004734		0	0.03	0.02	0.15	0.42	0	0.02	0	0.15	0.02	0.15	4
PGF_00004817		0	0	0.07	0	0.07	0	0	0.07	0	0	0.07	2
PGF_00004821		0.03	0	0	0	0.03	0	0	0.03	0.03	0	0	3
PGF_00005232		0	0	0	0.04	0.04	0	0.04	0	0.04	0.04	0.04	3
PGF_00005236		0	0	0.02	0.02	0	0.02	0	0.02	0.02	0.02	0.02	5
PGF_00005252		0.09	0	0	0.01	0.24	0.24	0.01	0	0.09	0.01	0.09	6
PGF_00005275		0	0.01	0.01	0	0.01	0	0	0	0.01	0	0.01	7
PGF_00005284		0.03	0	0.44	0.28	0.44	0	0.03	0.03	0.08	0.28	0.17	14
PGF_00005288		0.19	0.04	0.19	0.52	0.52	0.03	0.09	0.33	0.33	0.33	0.55	12
PGF_00005290		0	0	0.37	0	0.25	0	0.13	0	0.02	0.02	0.38	5
PGF_00005301		0	0	0	0	0.22	0	0	0	0	0	0.04	3
PGF_00005349		0	0	0.06	0	0	0.06	0	0	0.06	0.06	0	2
PGF_00005354		0.03	0.006	0.44	0.44	0.28	0.0044	0.08	0.03	0.28	0.44	0.47	14
PGF_00005358	N-module 1	0.09	0.04	0.09	1.04	0.33	0.03	0.09	0.09	0.19	0.52	0.35	12
PGF_00005384		0.02	0	0.13	0.19	0.06	0.0036	0.02	0.13	0.06	0.13	0.07	17
PGF_00005431		0	0	0	0.22	0.22	0	0.03	0	0.22	0.22	0.22	3
PGF_00005442		0	0	0.02	0.31	0.31	0.02	0.02	0.02	0.11	0.11	0.11	5
PGF_00005450		0.18	0.0065	0.18	0.48	0.3	0.08	0.08	0.0047	0.48	0.3	0.19	13
PGF_00005454		0.03	0.04	0.03	0.18	0.48	0.03	0.03	0.0047	0.18	0.18	0.09	13
PGF_00005481		0.0081	0.01	0.15	0.3	0.3	0.05	0.15	0.05	0.3	0.52	0.32	9
PGF_00005501		0	0	0.06	0.36	0.36	0	0	0.06	0.06	0.06	0.06	2
PGF_00005537		0	0	0.03	0	0.22	0	0	0	0	0	0	3
PGF_00005560		0	0	0.06	0	0	0	0	0.36	0	0	0	2
PGF_00005572		0.05	0.0099	0.29	0.5	0.29	0.05	0.29	0.29	0.14	0.29	0.31	9
PGF_00005576	N-module 3	0.11	0.02	1.12	1.12	0.31	1.12	0.64	0.31	0.31	0.31	1.15	5
PGF_00005579		0	0	0	0	0	0	0	0	0	0.03	0	3
PGF_00005589		0.02	0	0	0	0	0	0	0	0.02	0	0	4
PGF_00005602		0.06	0	0.36	0.36	0.06	0	0.06	0	0.06	0.36	0.06	2
PGF_00005616		0	0	0.02	0.02	0.02	0.11	0.02	0	0.02	0.02	0	5
PGF_00005623		0	0	0.22	0	0	0	0	0	0.03	0	0	3
PGF_00005625		0	0	0	0	0	0	0	0.03	0	0	0	3
PGF_00005630		0	0.02	0.24	0.01	0.24	0.01	0.01	0.24	0.09	0.24	0.25	6
PGF_00005635		0	0	0.21	0.32	0.32	0	0	0.21	0	0.05	0.11	6
PGF_00005653		0.03	0.04	0.03	0.03	0.03	0.03	0.22	0	0.03	0	0.04	3
PGF_00005660		0.07	0.08	0.07	0.21	0.21	0.21	0.07	0.07	0.07	0	0.22	2
PGF_00005673		0	0.07	0.06	0.06	0.36	0.06	0	0.06	0.36	0.36	0.37	2
PGF_00005921	N-module 1	0	0	0	0.87	0.09	0.24	0	0.09	0.87	0.01	0.09	6
PGF_00005935		0.09	0	0.01	0.09	0.01	0.01	0.01	0	0.09	0.01	0.25	6
PGF_00005948		0.06	0	0.0091	0.16	0.06	0.16	0.34	0.06	0.16	0.16	0.17	8
PGF_00006023		0	0	0.03	0	0	0	0	0	0	0	0.03	4
PGF_00006032		0	0	0.06	0	0	0.06	0	0.06	0	0	0	2
PGF_00006037		0	0	0.06	0	0.36	0	0	0	0	0	0	2
PGF_00006100	N-module 1	0.02	0.0048	0	1	0.02	0.07	0.07	0.37	0.24	0	0.07	15
PGF_00006121		0	0	0.36	0.06	0.06	0	0	0.06	0.36	0	0.37	2
PGF_00006129		0	0	0	0.06	0	0	0.06	0	0	0.06	0	2
PGF_00006130		0.2	0.01	0.7	0.4	0.4	0.4	0.2	0.4	0.7	0.2	0.72	8
PGF_00006132		0.22	0	0.12	0.52	0.52	0.12	0.22	0.34	0.52	0.34	0.54	5
PGF_00006133		0.42	0	0.15	0.42	0.42	0.15	0.42	0.15	0.42	0.42	0.43	4
PGF_00006134		0.15	0	0.15	0.42	0.42	0.02	0.42	0.15	0.42	0.42	0.43	4
PGF_00006137	N-module 1	0.2	0.007	0.36	1.12	0.2	0.2	0.04	0.36	0.56	0.56	0.21	12
PGF_00006144		0.12	0.0085	0.12	0.43	0.12	0.25	0.04	0.25	0.43	0.67	0.25	10
PGF_00006173		0.06	0.07	0.06	0.06	0.06	0	0.06	0	0.06	0.06	0.06	2
PGF_00006179		0.07	0.08	0.07	0.07	0.07	0.07	0.07	0.07	0.07	0	0	2
PGF_00006186	N-module 1	0.39	0.05	0.11	0.61	0.51	0.39	0.22	0.22	1.07	0.04	0.4	12
PGF_00006191		0	0	0	0	0	0	0	0	0	0.02	0	4
PGF_00006231		0.02	0.03	0	0.02	0.15	0.02	0	0.02	0.15	0.15	0.15	4
PGF_00006245		0.03	0.04	0	0.22	0.03	0.03	0.03	0.03	0.03	0	0.04	3
PGF_00006246		0.22	0	0.03	0.03	0.03	0.03	0.03	0.03	0	0.03	0	3
PGF_00006247		0.62	0	0.22	0.22	0.22	0.22	0.22	0.22	0.22	0.03	0.22	3
PGF_00006278		0	0	0.22	0.03	0.62	0.03	0	0.03	0.22	0.03	0.04	3
PGF_00006287		0	0	0	0	0.03	0	0.03	0	0.03	0	0.04	3
PGF_00006320	N-module 1	0.0028	0	0.02	0.42	0.98	0.11	0.02	0.02	0.42	0.05	0.43	19
PGF_00006331		0.0081	0	0.0081	0.05	0.22	0.0081	0	0	0.05	0.42	0.15	9
PGF_00006336		0.0046	0.0057	0.08	0.67	0.17	0.03	0.03	0.08	0.46	0.0046	0.08	13
PGF_00006351		0	0	0.03	0.18	0.34	0	0	0	0.09	0	0.18	4
PGF_00006376		0.0091	0.01	0.06	0.06	0	0.06	0.0091	0.34	0.34	0	0.0093	8
PGF_00006380		0.06	0.0041	0.12	0.31	0.31	0.12	0.12	0.06	0.31	0.06	0.0032	17
PGF_00006390	N-module 1	0.02	0	0.15	0	0.15	0.02	0.02	0	0.87	0.15	0.43	4
PGF_00006403	N-module 3	0.34	0.01	0.16	0.92	0.92	1.33	0.92	0.59	0.92	0.59	0.17	8
PGF_00006413		0	0	0	0	0	0	0.04	0	0	0	0.04	3
PGF_00006417		0	0	0.02	0	0.02	0	0	0.02	0	0.02	0	4
PGF_00006445		0.02	0	0	0.11	0.11	0.02	0.11	0	0.02	0.02	0.11	5
PGF_00006447	N-module 1	0.0077	0	0.29	1.13	1.13	0.29	0.05	0.5	0.5	0.0077	0.14	9
PGF_00006453	N-module 1	0.02	0	0.02	0.02	0.87	0.15	0	0	0.15	0.15	0	4
PGF_00006454		0.0073	0.06	0.27	0.13	0.13	0	0.0073	0.13	0.27	0.0073	0.05	10
PGF_00006457		0	0	0	0.07	0	0.07	0.07	0	0	0.07	0	2
PGF_00006460	N-module 1	0.87	0	0.42	0.87	0.87	0.42	0.42	0.87	0.87	0.87	0.89	4
PGF_00006461	N-module 1	0.02	0.0033	1.09	0.67	0.67	0.25	0.09	0.67	1.33	0.0025	0.27	20
PGF_00006462		0	0	0	0.03	0.22	0.03	0	0	0	0	0	3
PGF_00006500	N-module 1	0.92	0.07	0.34	1.84	1.84	0.34	0.59	0.59	1.84	0.34	0.94	8
PGF_00006501	N-module 1	0.92	0.07	0.16	1.84	1.84	0.59	0.59	0.92	1.84	0.59	0.94	8
PGF_00006503		0.15	0.03	0	0.02	0	0.02	0.15	0	0.42	0	0.02	4
PGF_00006510		0.02	0	0.15	0.42	0.42	0.15	0.15	0.02	0.15	0	0	4
PGF_00006633		0	0	0	0.21	0.07	0.07	0.07	0	0.21	0.07	0.07	2
PGF_00006653		0	0	0	0	0	0	0.06	0	0	0.06	0	2
PGF_00006676		0	0	0	0.03	0.03	0	0	0.03	0.03	0	0	3
PGF_00006721		0.01	0	0.26	0.09	0.09	0.01	0.01	0	0.09	0.54	0.09	6
PGF_00006737		0.01	0	0	0.01	0.09	0.09	0.09	0.09	0.09	0.09	0.01	6
PGF_00006821	N-module 1	0.07	0.01	0.24	0.59	0.78	0.21	0.18	0.21	1.05	0.25	0.31	34
PGF_00006910		0.02	0	0.15	0.42	0.15	0.02	0.02	0.15	0.42	0.15	0.43	4
PGF_00006921		0.06	0.08	0.06	0.06	0	0.06	0.06	0.06	0.06	0.06	0.06	2
PGF_00006931		0.0091	0	0	0.16	0.34	0.16	0.0091	0	0.34	0.16	0.17	8
PGF_00006935	N-module 1	0.02	0.02	0.27	0.91	0.71	0.05	0.1	0.1	0.27	0.27	0.1	19
PGF_00006951		0	0.07	0	0.06	0.06	0.06	0.06	0	0	0	0	2
PGF_00006955		0.24	0	0.01	0.5	0	0	0	0	0.01	0.01	0.25	6
PGF_00006983		0.02	0	0.11	0.31	0.11	0	0	0.31	0.11	0.02	0.11	5
PGF_00007010		0.06	0.07	0	0	0	0.06	0.06	0.06	0.06	0.06	0.06	2
PGF_00007012		0.0026	0	0.17	0.39	0.27	0.27	0.02	0.05	0.27	0.27	0.18	19
PGF_00007024		0	0	0.17	0.27	0.53	0.17	0.02	0.1	0.53	0.17	0.18	19
PGF_00007026		0	0.02	0.09	0.25	0.25	0.05	0.05	0.05	0.51	0.09	0.17	20
PGF_00007027	N-module 1	0	0	0.02	0.71	0.91	0.05	0.02	0.05	0.27	0.53	0.28	19
PGF_00007028		0	0	0	0.41	0.15	0.03	0.03	0.0041	0.15	0.0041	0.08	14
PGF_00007041	N-module 1	0.02	0.0035	0.27	0.39	0.91	0.27	0.0026	0.71	0.39	0.27	0.28	19
PGF_00007054		0	0	0.01	0.46	0	0.01	0	0.01	0	0	0	7
PGF_00007057		0	0.0038	0.11	0.58	0.42	0.05	0	0.02	0.29	0.11	0.11	18
PGF_00007075		0	0	0.15	0.42	0.15	0.15	0.02	0.02	0.42	0	0.02	4
PGF_00007078		0	0	0	0	0.02	0	0.02	0.02	0	0.02	0	6
PGF_00007085	N-module 1	0.14	0.0094	0.0077	0.5	0.78	0.05	0.14	0.14	0.78	0.29	0.8	9
PGF_00007092		0.01	0	0.01	0.07	0	0.07	0.21	0.07	0.07	0.07	0.01	7
PGF_00007128		0.05	0.0089	0.13	0.27	0.47	0.05	0.13	0.05	0.05	0.05	0.05	10
PGF_00007133		0.06	0.01	0.06	0.34	0.59	0.0091	0.16	0.06	0.06	0.06	0.06	8
PGF_00007154		0	0	0	0.11	0.02	0.02	0.02	0	0.64	0.02	0	5
PGF_00007174		0	0	0	0.02	0.15	0	0	0.15	0	0	0	4
PGF_00007176	N-module 1	0	0	0	0	0.62	0	0.22	0.62	0.22	0	0	3
PGF_00007318		0.06	0	0.36	0.06	0.06	0.06	0.06	0.06	0	0.06	0.06	2
PGF_00007319		0	0	0	0.36	0	0	0	0	0	0	0.06	2
PGF_00007331		0	0	0	0	0	0	0	0	0	0.06	0	2
PGF_00007353		0	0	0.0047	0.0047	0.0047	0	0	0.0047	0.03	0	0.03	14
PGF_00007406		0.0069	0	0	0.12	0.0069	0.04	0.04	0.04	0.04	0.04	0.13	10
PGF_00007420		0	0	0	0.06	0	0	0	0	0	0	0	2
PGF_00007440		0.03	0	0.03	0	0.03	0	0	0	0	0	0	3
PGF_00007451		0.36	0	0	0.36	0	0	0	0.06	0.06	0	0.06	2
PGF_00007481		0.02	0	0	0	0.15	0.02	0.02	0.15	0.42	0	0	4
PGF_00007511		0.04	0	0	0.04	0.04	0.04	0	0.04	0	0.04	0	3
PGF_00007519		0	0	0	0	0.22	0	0	0	0	0	0	3
PGF_00007570		0.0062	0	0.0062	0.02	0.31	0.04	0	0.04	0.11	0.0062	0.0064	14
PGF_00007720		0	0.03	0.02	0	0.12	0	0	0	0.02	0.02	0.13	5
PGF_00007793		0	0.07	0	0	0.06	0	0.06	0.06	0	0	0	2
PGF_00007812		0	0	0.01	0.07	0.41	0.01	0	0.01	0.2	0.07	0.01	7
PGF_00007817		0.02	0.02	0	0.11	0	0	0.02	0	0	0.02	0.02	5
PGF_00007818		0.02	0.02	0	0.02	0.02	0.02	0.02	0.02	0	0	0	5
PGF_00007821		0.02	0	0.02	0.42	0	0.15	0.02	0.02	0	0.02	0.02	4
PGF_00007822		0.01	0	0.01	0.2	0.2	0.07	0.01	0	0.01	0.07	0	7
PGF_00007825		0.02	0.02	0	0.02	0.11	0.02	0.02	0.02	0.02	0.02	0.02	5
PGF_00007827		0.02	0.03	0.02	0.02	0.15	0.02	0.02	0.02	0.02	0.02	0.02	4
PGF_00007829		0.02	0	0	0.15	0.02	0.02	0.02	0	0.02	0	0.15	4
PGF_00007834	N-module 3	0	0	0.42	0.42	0.42	0.87	0.42	0.87	0.42	0	0.15	4
PGF_00007844	N-module 1	0.09	0	0.19	0.75	0.75	0.19	0.19	0.33	0.52	0.19	0.35	12
PGF_00007851		0	0.04	0.03	0.03	0	0.22	0	0.03	0	0	0	3
PGF_00007852		0	0	0	0.02	0.02	0.12	0.12	0.02	0	0.02	0	5
PGF_00007882		0	0.03	0.15	0.42	0.15	0	0	0.15	0.02	0.02	0.02	4
PGF_00007920		0.16	0.07	0.59	0.59	0.16	0.59	0.59	0.59	0.59	0.16	0.35	8
PGF_00007925		0	0	0	0	0.03	0	0	0.03	0.03	0	0	3
PGF_00007968		0.42	0	0.15	0.42	0.02	0.42	0.42	0.42	0.42	0	0.02	4
PGF_00008019		0	0.08	0	0.07	0	0	0.07	0	0.07	0	0	2
PGF_00008068	N-module 1	0.05	0	0.05	0.0077	1.13	0.05	0.0077	0.29	0.29	0	0.05	9
PGF_00008075		0	0	0.01	0.09	0.09	0	0	0.01	0.5	0	0.09	6
PGF_00008094	N-module 1	0	0	0.03	0.59	0.03	0.03	0.0094	0.0094	0.59	0.47	0.61	10
PGF_00008106	N-module 1	0.04	0.0032	0.24	0.35	1.83	0.09	0.02	0.02	0.64	0.02	0.16	21
PGF_00008115		0	0	0.0049	0.09	0.09	0.03	0.03	0.0049	0.03	0.09	0	13
PGF_00008159		0	0.007	0.1	0.1	0.0058	0.0058	0	0.0058	0	0.0058	0	11
PGF_00008161		0	0	0.15	0.02	0	0	0	0.02	0.02	0.02	0.03	4
PGF_00008192	N-module 1	0.0042	0.0054	0.22	0.65	0.27	0.05	0.05	0.16	0.89	0.08	0.23	15
PGF_00008281		0.0064	0	0.11	0.24	0.65	0.04	0.04	0.11	0.04	0.0064	0.24	12
PGF_00008326		0.0034	0	0.34	0.5	0.69	0.34	0.06	0.22	0.34	0.22	0.23	16
PGF_00008334	N-module 1	0	0	0.11	0.0028	0.99	0.0028	0.0028	0.18	0.11	0.0028	0.05	18
PGF_00008335	N-module 1	0	0.0035	0.05	0.39	0.91	0.17	0.02	0.1	0.17	0.17	0.1	19
PGF_00008342		0	0	0	0	0	0.03	0	0	0	0	0	3
PGF_00008349	N-module 4	0.0091	0.01	0.16	0.59	0.06	0.16	0.16	0.92	0.34	0.34	0.6	8
PGF_00008381	N-module 2	0.02	0	0.64	0.11	0.64	0.64	0.02	0.64	0.11	0.31	0.11	5
PGF_00008383		0	0	0.06	0	0	0.06	0	0.06	0	0	0	2
PGF_00008393		0	0	0	0.11	0.31	0.11	0.02	0.02	0.11	0.02	0.02	5
PGF_00008398		0	0	0.06	0.06	0.36	0.06	0.06	0.36	0.06	0.06	0	2
PGF_00008441		0.02	0	0.02	0.02	0.15	0.15	0	0	0.42	0.02	0	4
PGF_00008446		0	0	0	0	0	0.06	0	0	0	0	0	2
PGF_00008469		0.03	0	0.07	0.26	0.07	0.26	0.15	0.07	0.6	0.26	0.16	14
PGF_00008480		0	0	0	0	0.06	0	0	0	0	0	0	2
PGF_00008487		0	0.03	0	0	0.02	0	0.15	0.02	0.15	0.02	0.02	4
PGF_00008502	N-module 1	0	0	0.02	1.12	0.31	0.11	0	0.11	0.02	0.02	0.32	5
PGF_00008503	N-module 1	0.11	0	0	0.64	0.31	0	0.31	0	0.64	0.11	0.66	5
PGF_00008508		0	0	0	0.06	0.06	0	0	0.06	0.36	0	0	2
PGF_00008509	N-module 1	0.01	0	0.41	0.41	0.71	0.01	0.01	0	0.71	0.2	0.42	7
PGF_00008510		0.07	0	0.03	0.03	0.26	0.0041	0.03	0.15	0.07	0.03	0.08	14
PGF_00008516		0	0	0	0.02	0.02	0	0	0	0.02	0	0	4
PGF_00008521		0.02	0	0.02	0.02	0.02	0.02	0.02	0.02	0.02	0.02	0.15	4
PGF_00008537	N-module 1	0.15	0.03	0.15	0.4	0.8	0.26	0.07	0.26	1.06	0.15	0.42	15
PGF_00008542		0.03	0	0.09	0.33	0.51	0.19	0.03	0.09	0.75	0.09	0.34	13
PGF_00008593		0.34	0	0.59	0.16	0.34	0.34	0.34	0.16	0.59	0.34	0.35	8
PGF_00008595		0.006	0.0073	0.006	0.22	0.22	0.11	0.04	0.006	0.11	0.04	0	11
PGF_00008611	N-module 1	0.02	0	0.17	0.71	1.4	0.0026	0.05	0.17	0.71	0.27	0.56	19
PGF_00008773	N-module 1	0.03	0	0.03	0.72	0.49	0.03	0.09	0.09	0.49	0.18	0.09	13
PGF_00008774		0	0	0	0.06	0.06	0	0	0	0	0.06	0	2
PGF_00008776		0	0.08	0.36	0.36	0	0.06	0	0	0	0	0	2
PGF_00008780		0.01	0	0.09	0.09	0.09	0.01	0.01	0	0.24	0.01	0.01	6
PGF_00008821		0	0	0	0.06	0	0.06	0.06	0.06	0	0	0.06	2
PGF_00008838		0.02	0.0033	0.16	0.37	0.67	0.0025	0.05	0.16	0.16	0.09	0.39	20
PGF_00008874		0.25	0.0081	0.12	0.43	0.12	0.0066	0.43	0.04	0.43	0.04	0.44	10
PGF_00008876		0.37	0.04	0.04	0.1	0.1	0.04	0.37	0.0058	0.21	0.1	0.22	11
PGF_00008878	N-module 1	0.22	0.04	0.22	0.62	0.62	0.03	0.03	0.22	0.62	0.03	0.63	3
PGF_00008882		0	0	0.01	0.01	0.24	0	0	0	0	0	0.01	6
PGF_00008885		0	0	0	0.07	0.43	0	0.01	0	0.01	0	0.01	7
PGF_00008895		0.02	0	0	0.31	0.31	0.02	0.31	0.11	0.31	0	0.11	5
PGF_00009014		0	0	0	0.06	0	0.06	0.06	0	0	0	0	2
PGF_00009518		0	0	0.06	0.06	0.36	0	0	0.06	0.36	0.06	0.06	2
PGF_00009614		0	0	0	0	0.12	0.02	0	0	0.02	0.02	0.13	5
PGF_00009666		0	0	0	0	0	0	0.02	0	0	0	0	5
PGF_00009833		0	0	0	0	0.06	0	0	0	0	0.06	0	2
PGF_00009967	N-module 1	0.02	0.02	0.17	1.14	1.14	0.27	0.05	0.53	0.27	0.17	0.75	19
PGF_00009969	N-module 1	0.02	0	0.18	0.77	0.99	0.05	0.05	0.05	0.11	0.18	0.11	18
PGF_00009998		0	0	0	0.04	0	0	0	0	0	0	0.04	3
PGF_00010009		0	0	0	0	0	0	0.02	0	0.02	0	0	5
PGF_00010161		0	0	0	0	0.02	0.02	0	0	0	0	0	5
PGF_00010170		0.03	0	0.22	0.22	0.22	0.03	0.03	0.03	0.03	0.03	0.22	3
PGF_00010173	N-module 1	0	0	0	0.22	0.22	0	0	0.03	0.62	0.03	0.63	3
PGF_00010332		0.0085	0	0.05	0.32	0.33	0.03	0	0.0085	0.05	0	0.06	9
PGF_00010349		0	0.0035	0.1	0.39	0.53	0.05	0.0026	0	0.05	0.17	0.18	19
PGF_00010376		0	0	0	0	0	0	0.0096	0	0	0	0	12
PGF_00010399		0	0	0	0	0.03	0	0	0	0	0	0	3
PGF_00010634		0.11	0	0	0	0.02	0.02	0.02	0.31	0	0	0.02	5
PGF_00010716	N-module 1	0.03	0.04	0.22	0.62	0.03	0	0	0.03	0.62	0.62	0.63	3
PGF_00010719	N-module 1	0.06	0.01	0.0091	0.0091	0.59	0.06	0.92	0.59	0.06	0.06	0.17	8
PGF_00010728		0	0	0	0	0	0	0.03	0	0	0	0.04	3
PGF_00010729	N-module 6	0.01	0	0.2	0.01	0.01	0.07	1.61	0.2	0	0.01	0	7
PGF_00010735		0.02	0	0.02	0.13	0.13	0.02	0	0	0.13	0.02	0.13	5
PGF_00010746		0.02	0	0	0.02	0	0.02	0.42	0	0.02	0.02	0	4
PGF_00010776	N-module 6	0.02	0	0	0.02	0	0.02	0.87	0.42	0.02	0.02	0	4
PGF_00010780		0.22	0	0.03	0.22	0.03	0.22	0.22	0.03	0.03	0.03	0	3
PGF_00010790		0	0	0	0	0.07	0	0	0	0	0	0	2
PGF_00010851		0.16	0.06	0.16	0.34	0.32	0.45	0.24	0.16	0.45	0.32	0.25	10
PGF_00010854		0	0	0	0	0.07	0	0	0	0	0.07	0	2
PGF_00010913		0	0	0.06	0	0.36	0	0	0	0	0	0	2
PGF_00010926		0	0	0	0.06	0.36	0	0.06	0	0.36	0	0.06	2
PGF_00011053		0	0	0	0	0.36	0	0	0.06	0	0	0	2
PGF_00011064		0	0	0	0	0.07	0	0	0	0	0	0	2
PGF_00011081		0	0	0.05	0.25	0.37	0.02	0.0025	0.02	0.09	0.0025	0.02	20
PGF_00011124		0	0	0	0	0	0.06	0.06	0.06	0	0	0	2
PGF_00011218		0	0	0	0	0.03	0	0	0	0.03	0	0	4
PGF_00011341		0.02	0.17	0.42	0.15	0.02	0.02	0.02	0.42	0.02	0.02	0.15	4
PGF_00011424		0.09	0.02	0.5	0.09	0	0.24	0.01	0.5	0.01	0.09	0.01	6
PGF_00011459		0	0	0	0	0	0.06	0.06	0	0	0	0	2
PGF_00011463		0	0	0	0	0	0	0.03	0.62	0	0	0	3
PGF_00011467		0	0	0	0.03	0	0	0.03	0	0.03	0	0.03	4
PGF_00011490		0.21	0.24	0.21	0.07	0	0.21	0.21	0.21	0	0	0	2
PGF_00011514		0	0	0	0	0	0	0.06	0	0	0.06	0	2
PGF_00011606		0	0.03	0.02	0.02	0.02	0	0.02	0	0.02	0	0.02	4
PGF_00011619		0.2	0.01	0.01	0.07	0	0.2	0.2	0.2	0.01	0	0.07	7
PGF_00011634	N-module 1	0.03	0.11	0.17	0.92	0.08	0.08	0.03	0	0.08	0.29	0.49	13
PGF_00011644	N-module 3	0.64	0.13	0.64	1.12	0.64	1.12	1.12	0.64	1.12	0.64	0.66	5
PGF_00011680		0.03	0.04	0.62	0.22	0.03	0.03	0.03	0	0.03	0.22	0.22	3
PGF_00011706		0.11	0.02	0.31	0.02	0.02	0.11	0.02	0	0.11	0.11	0.11	5
PGF_00011753		0.05	0	0.05	0.15	0.05	0.15	0.15	0.0085	0.55	0.15	0.06	9
PGF_00011803		0	0.0081	0.08	0.18	0.69	0.0066	0.04	0.08	0.44	0.12	0.26	11
PGF_00011816		0	0	0.04	0.02	0.56	0.0066	0.04	0.24	0.24	0.04	0.12	11
PGF_00011940		0.0066	0.16	0.04	0.25	0.67	0.0066	0.0066	0.0066	0.12	0.04	0.04	10
PGF_00011947		0	0	0.11	0.11	0.64	0.02	0	0.11	0.31	0.11	0.11	5
PGF_00011990	N-module 1	0.29	0	0	0.78	0.29	0.0077	0.05	0	0.5	0.0077	0.15	9
PGF_00012024		0	0	0	0	0	0	0.07	0	0.07	0	0	2
PGF_00012126		0	0	0.06	0.06	0	0	0	0	0	0	0	2
PGF_00012163		0	0	0.03	0.18	0.18	0.03	0.03	0	0.03	0.03	0	4
PGF_00012257		0.16	0.01	0.34	0.16	0.59	0.06	0.0091	0.06	0.16	0.06	0.18	8
PGF_00012266		0	0	0	0.01	0	0	0	0	0	0	0	10
PGF_00012291		0.02	0	0.15	0.42	0.42	0.15	0.15	0.02	0	0.02	0.03	4
PGF_00012329		0	0	0.0091	0.06	0.34	0.06	0	0.06	0.16	0.06	0.06	8
PGF_00012336		0.01	0	0	0	0.41	0	0.2	0	0.01	0.07	0.07	7
PGF_00012356		0.0047	0.04	0.03	0.03	0.48	0.08	0.08	0.03	0.03	0.08	0.18	13
PGF_00012376		0.06	0.07	0.06	0.06	0.06	0.06	0.06	0.06	0	0	0	2
PGF_00012430		0	0.05	0.03	0.03	0.03	0.03	0	0.03	0	0	0.04	3
PGF_00012444		0	0	0.06	0.36	0.36	0.06	0	0.36	0.36	0.36	0.37	2
PGF_00012469		0.02	0	0.02	0.11	0.11	0.02	0.11	0.02	0	0.02	0.02	5
PGF_00012499		0	0	0.02	0.11	0.02	0.11	0	0.11	0	0	0.11	5
PGF_00012510		0	0	0	0.22	0	0	0	0	0.22	0	0.63	3
PGF_00012512		0	0	0	0.03	0	0	0	0	0.03	0	0.22	3
PGF_00012529	N-module 1	0.62	0	0.22	0.62	0.62	0.22	0.62	0.62	0.62	0.03	0.63	3
PGF_00012557		0	0.04	0	0	0.03	0.03	0	0.03	0.03	0	0	3
PGF_00012562		0	0	0	0	0.03	0.03	0	0.03	0	0	0	3
PGF_00012702		0	0	0	0	0.06	0	0.06	0	0.06	0	0	2
PGF_00012901		0	0	0	0.06	0	0	0.06	0	0	0	0	2
PGF_00012956		0	0	0	0.03	0	0	0	0	0.03	0.03	0	4
PGF_00012963		0	0	0	0.09	0.09	0	0	0	0.01	0	0.01	6
PGF_00012969		0	0.0055	0.17	0.03	0.03	0	0.03	0.0046	0.17	0.03	0.03	13
PGF_00012972		0.0077	0.06	0.05	0.05	0.0077	0.05	0.0077	0.05	0.0077	0	0.0083	9
PGF_00012987	N-module 1	0.0086	0	0.14	0.67	0.81	0.09	0.02	0.11	0.28	0.11	0.22	39
PGF_00013003		0.0032	0.0041	0.02	0.32	0.56	0.21	0.0032	0.12	0.21	0.09	0.0034	17
PGF_00013005		0	0	0.02	0.02	0.02	0	0.02	0	0	0	0.02	5
PGF_00013008		0	0	0.02	0.11	0.11	0.11	0.02	0	0.02	0.11	0.11	5
PGF_00013017		0	0	0.13	0.34	0.06	0.5	0.0034	0.13	0.34	0.06	0.22	16
PGF_00013040		0.02	0	0	0.15	0.15	0	0	0	0.42	0.15	0.02	4
PGF_00013066	N-module 1	0	0	0.01	0.87	0.24	0.09	0.09	0.01	0.5	0.24	0.52	6
PGF_00013076		0.03	0	0.22	0.22	0.22	0.22	0	0.22	0.22	0.03	0.22	3
PGF_00013082		0	0	0.11	0.64	0.31	0.64	0.11	0.31	0.31	0.11	0.11	5
PGF_00013088		0.02	0	0.02	0.02	0.02	0.02	0.15	0.02	0.02	0.02	0	4
PGF_00013089		0.02	0	0.02	0.02	0.02	0.02	0.15	0	0	0	0	4
PGF_00013092		0.02	0.03	0.15	0.15	0.42	0.15	0.15	0	0.15	0.02	0.02	4
PGF_00013094		0	0	0	0	0	0	0	0	0	0.36	0	2
PGF_00013100		0.02	0	0.05	0.42	0.29	0.11	0.0028	0.05	0.05	0.05	0.19	19
PGF_00013120	N-module 1	0	0.0029	0.0022	0.85	0.32	0.04	0.03	0.01	0.32	0.08	0.28	25
PGF_00013164		0.42	0	0	0.42	0.02	0.15	0.42	0	0.02	0.02	0.02	4
PGF_00013175		0.03	0	0.03	0.03	0.03	0.03	0.03	0.03	0.03	0.03	0.04	3
PGF_00013266		0	0	0	0	0.02	0	0	0	0	0.02	0	4
PGF_00013272		0.0091	0	0.06	0.06	0.16	0.59	0.16	0.06	0.06	0	0.0093	8
PGF_00013273		0	0	0.09	0.01	0.5	0.01	0	0.09	0.09	0.09	0.01	6
PGF_00013278		0.03	0	0.03	0.03	0.03	0.03	0.03	0.03	0.03	0.03	0.04	3
PGF_00013284		0.03	0	0	0.22	0.22	0	0.03	0	0.03	0	0.04	3
PGF_00013285		0	0	0	0	0	0	0.06	0	0	0	0	2
PGF_00013290		0.0077	0.06	0.0077	0.14	0.0077	0.05	0.0077	0.0077	0	0.05	0.05	9
PGF_00013348		0	0	0.22	0	0.22	0	0.03	0	0	0	0	3
PGF_00013365		0.03	0.04	0	0	0	0	0.03	0	0	0.03	0.04	3
PGF_00013450		0.02	0.03	0	0.15	0	0.02	0.15	0.02	0.02	0.02	0	4
PGF_00013453		0	0	0	0.06	0.06	0	0.06	0.06	0	0	0	2
PGF_00013454		0.03	0	0	0	0	0	0	0	0	0	0	3
PGF_00013457		0	0	0	0.06	0	0	0	0	0	0	0	2
PGF_00013467		0	0	0	0	0	0	0.03	0	0	0	0	4
PGF_00013486		0.03	0	0.03	0	0	0.03	0.03	0.03	0.03	0	0	3
PGF_00013490		0.0037	0	0.02	0.37	0.55	0.07	0.0037	0.02	0.37	0.02	0.07	15
PGF_00013509		0.02	0.08	0.13	0.5	0.34	0.06	0.02	0.22	0.22	0.06	0.06	16
PGF_00013542		0	0.02	0.02	0	0.31	0	0	0.02	0.11	0.02	0.02	5
PGF_00013569		0	0	0.07	0.07	0	0	0.07	0.07	0.07	0	0.07	2
PGF_00013585		0	0	0	0	0	0	0	0	0	0.13	0	5
PGF_00013612		0	0	0	0.04	0	0	0	0	0	0	0	3
PGF_00013676		0	0	0.02	0.11	0.02	0.02	0.11	0.02	0.02	0.02	0.11	5
PGF_00013736		0	0	0	0	0	0.03	0	0	0	0	0	4
PGF_00013790		0.11	0	0	0.02	0.02	0.02	0.11	0.02	0	0.02	0	5
PGF_00013801	N-module 2	0.0091	0	0.92	0.34	0.34	0.34	0.0091	0.34	0.06	0.06	0.17	8
PGF_00013803		0	0	0	0.01	0.01	0	0.01	0.09	0	0	0.09	6
PGF_00013847		0	0	0	0.06	0.06	0.06	0	0.06	0.06	0	0	2
PGF_00013857		0.0034	0.0043	0.0034	0.22	0.02	0	0.0034	0	0.06	0.0034	0.02	16
PGF_00013861		0	0	0	0.36	0	0	0	0	0.06	0	0.06	2
PGF_00013862		0	0	0	0.07	0.07	0	0	0	0	0	0	2
PGF_00013863		0.03	0	0.03	0.18	0.53	0.03	0.53	0.03	0.18	0.03	0.19	4
PGF_00013864		0.16	0	0	0.03	0	0	0.03	0	0	0	0	4
PGF_00013866		0	0	0.04	0.12	0	0.12	0.24	0	0.24	0.24	0.47	3
PGF_00013871		0	0	0	0.03	0.03	0	0	0	0	0	0	4
PGF_00013875		0	0	0	0.04	0	0	0.04	0	0.04	0	0	3
PGF_00013916		0	0	0	0.07	0	0	0	0.07	0.07	0.07	0.07	2
PGF_00013946		0	0	0	0.03	0	0	0	0.03	0.03	0.03	0.03	4
PGF_00014000		0	0.08	0	0	0	0	0.07	0	0	0	0	2
PGF_00014051		0	0.01	0.0091	0.16	0.59	0.06	0	0.06	0.0091	0.06	0.06	8
PGF_00014053	N-module 1	0	0	0.12	0	0.97	0.0066	0.0066	0.25	0.0066	0	0.04	10
PGF_00014061		0	0	0.02	0.07	0.8	0	0	0	0.13	0.25	0.07	5
PGF_00014069		0	0	0	0.03	0.16	0.03	0.03	0.03	0.03	0.03	0.17	4
PGF_00014083		0	0	0.09	0.01	0.09	0.01	0.09	0.01	0.24	0.5	0.52	6
PGF_00014103		0	0	0	0	0.02	0	0	0	0	0	0	4
PGF_00014114		0	0	0	0.06	0	0	0	0	0	0	0	2
PGF_00014116		0	0	0	0.01	0	0	0	0	0	0	0	6
PGF_00014119		0	0	0	0	0.03	0	0	0.03	0	0	0	3
PGF_00014120		0	0	0	0	0.02	0	0.15	0	0.02	0	0	4
PGF_00014124		0	0	0.11	0.11	0.64	0.11	0.02	0.11	0.11	0.02	0.02	5
PGF_00014125		0.02	0	0.42	0.15	0.42	0.15	0.02	0.42	0.42	0.15	0.02	4
PGF_00014126		0	0	0.02	0.31	0.11	0.02	0.02	0.11	0.64	0	0.02	5
PGF_00014129	N-module 4	0.02	0	0	0.02	0.15	0.15	0.02	0.87	0.42	0.42	0.15	4
PGF_00014130		0.11	0	0.02	0.02	0.31	0.02	0	0	0.02	0	0.02	5
PGF_00014132		0.01	0.02	0.01	0.09	0.09	0.01	0.01	0.01	0.09	0.09	0.09	6
PGF_00014133		0.02	0	0.02	0.42	0.42	0.42	0.02	0.02	0.15	0.42	0.15	4
PGF_00014138		0	0	0	0	0	0	0	0	0	0.06	0	2
PGF_00014140		0.04	0.0081	0.12	0.25	0.04	0.0066	0.04	0.12	0.04	0.12	0.0071	10
PGF_00014141		0	0	0.02	0	0	0.02	0.15	0.42	0	0	0.02	4
PGF_00014143		0	0	0.07	0	0	0.07	0	0.07	0	0.07	0	2
PGF_00014144		0.0091	0	0.06	0.59	0.34	0.06	0.06	0.0091	0.06	0.06	0.35	8
PGF_00014146		0	0	0.02	0.15	0.02	0.02	0.02	0.02	0.02	0.15	0.02	4
PGF_00014154		0	0	0.42	0.42	0.42	0.15	0.15	0.42	0.42	0.15	0.43	4
PGF_00014158		0	0	0	0.02	0	0	0	0	0	0	0.02	4
PGF_00014160		0.02	0	0	0.11	0	0	0.02	0	0	0.02	0.02	5
PGF_00014162		0	0	0	0.22	0.03	0	0	0	0.62	0.03	0	3
PGF_00014188		0.01	0	0.01	0.43	0.21	0	0.07	0	0.07	0.07	0.08	7
PGF_00014189		0	0	0	0	0	0	0.06	0	0	0.06	0	2
PGF_00014190		0.64	0	0.02	0.64	0.31	0.02	0.31	0.31	0.31	0	0.32	5
PGF_00014192		0	0	0	0.06	0	0	0.06	0.06	0.06	0	0	2
PGF_00014194	N-module 1	0	0	0.02	0.42	0.42	0.15	0	0.02	0.87	0.15	0.43	4
PGF_00014195	N-module 1	0	0	0.01	0.87	0.87	0.24	0	0.01	0.87	0.24	0.25	6
PGF_00014196		0.07	0	0.71	0.41	0.01	0.41	0.41	0.01	0.2	0.07	0.01	7
PGF_00014197		0	0	0.02	0	0.42	0.02	0.15	0.02	0.15	0.02	0	4
PGF_00014199		0	0	0.03	0.03	0	0.22	0.03	0	0.22	0.03	0.22	3
PGF_00014208		0	0	0	0	0.02	0.02	0.02	0.02	0.02	0.02	0	5
PGF_00014209		0.11	0	0.64	0.02	0.02	0.11	0.02	0.02	0.11	0.11	0.11	5
PGF_00014238		0	0	0.02	0	0.02	0	0.02	0.1	0	0	0	6
PGF_00014279		0	0	0	0.11	0.64	0.02	0.11	0	0.11	0.02	0.11	5
PGF_00014282		0	0	0	0.06	0.06	0	0	0.06	0.06	0	0.06	2
PGF_00014284		0	0	0.17	0.08	0.08	0.0046	0.0046	0.03	0.03	0.03	0	13
PGF_00014285	N-module 1	0	0	0.03	0.62	0	0.03	0.03	0	0.62	0.03	0.63	3
PGF_00014288		0.02	0	0	0.34	0.34	0.12	0.12	0.12	0.12	0.34	0.35	5
PGF_00014290		0	0	0.02	0.12	0.02	0.02	0	0	0.02	0.12	0.12	5
PGF_00014296		0	0	0.06	0	0	0	0	0	0	0	0	2
PGF_00014315		0.04	0.01	0.43	0.21	0.6	0.01	0.04	0.01	0.14	0.07	0.44	7
PGF_00014368		0	0	0	0	0.12	0	0	0	0	0	0	3
PGF_00014540		0	0	0	0.06	0	0	0	0.06	0.06	0	0.06	2
PGF_00014728		0	0	0.02	0.02	0.15	0.02	0	0.02	0	0.02	0	4
PGF_00014732		0.01	0	0	0.01	0.01	0.09	0.09	0.01	0.09	0	0	6
PGF_00014968		0	0	0	0	0	0	0	0.04	0	0.04	0.04	3
PGF_00015191		0.05	0	0	0.05	0	0	0	0	0.02	0	0.02	7
PGF_00015223		0.03	0	0	0.22	0.22	0.03	0.22	0.03	0.22	0.03	0.22	3
PGF_00015259	N-module 1	0.05	0.0035	0.27	1.4	1.4	0.17	0.02	0.17	0.91	0.39	0.28	19
PGF_00015264	N-module 2	0.31	0.02	1.12	1.12	0.64	1.12	0.02	1.12	0.64	0.31	1.15	5
PGF_00015313		0.11	0	0.31	0.31	0.31	0.64	0	0.11	0.11	0.11	0.32	5
PGF_00015343		0.01	0	0.74	0.01	0.09	0.38	0.01	0.01	0.09	0.01	0.14	7
PGF_00015350		0	0	0	0.03	0	0	0	0.22	0	0	0	3
PGF_00015351		0	0	0.06	0	0	0	0	0.06	0	0	0	2
PGF_00015394		0	0	0.12	0	0.12	0.12	0	0.02	0.12	0.02	0	6
PGF_00015400		0	0	0.06	0.06	0	0.06	0.06	0	0	0	0	2
PGF_00015416		0	0	0	0.02	0	0	0	0	0	0	0.02	5
PGF_00015476		0.03	0.04	0.22	0.03	0.03	0.03	0.22	0.22	0.22	0	0.04	3
PGF_00015483		0	0	0	0.04	0.04	0	0	0	0.04	0.04	0.05	3
PGF_00015510	N-module 2	0.06	0.01	0.92	0.59	0.34	0.59	0.06	0.59	0.92	0.16	0.99	8
PGF_00015514	N-module 2	0.0091	0	0.92	0.59	0.34	1.33	0.06	0.59	0.92	0.16	0.99	8
PGF_00015517	N-module 2	0.06	0	0.92	0.34	0.34	0.92	0.0091	0.59	0.59	0.06	0.63	8
PGF_00015523	N-module 3	0.07	0.0051	0.26	0.83	0.26	1.1	0.07	0.83	0.83	0.07	0.16	14
PGF_00015526		0	0.05	0	0	0.03	0	0	0.03	0	0	0	3
PGF_00015573	N-module 1	0	0.02	0.24	0.87	0.5	0.01	0.09	0.01	0.24	0	0.01	6
PGF_00015575		0	0	0	0	0.07	0	0	0	0	0	0	2
PGF_00015598		0	0	0.07	0	0.07	0	0	0	0	0	0	2
PGF_00015629	N-module 1	0.03	0	0.22	0.62	0.62	0.22	0.03	0.03	0.62	0	0.22	3
PGF_00015630	N-module 1	0.16	0.01	0.34	0.16	1.33	0.16	0.16	0.06	0.06	0.34	0.0093	8
PGF_00015658		0	0	0.42	0	0.02	0.42	0	0.42	0.02	0	0.02	4
PGF_00015660		0.04	0	0.46	0	0.24	0.04	0	0.46	0.04	0	0.04	3
PGF_00015685		0	0	0.06	0	0	0	0	0	0	0	0	2
PGF_00015696		0	0	0.34	0	0.12	0.34	0.12	0.34	0	0	0.02	5
PGF_00015697		0	0	0.06	0.06	0.06	0.06	0	0	0.06	0	0	2
PGF_00015701	N-module 1	0	0	0.08	0.69	0.69	0.08	0.03	0.69	0.3	0.3	0.03	13
PGF_00015703		0	0.01	0	0.0091	0.06	0	0	0.06	0.06	0	0.06	8
PGF_00015707		0.0081	0	0.0081	0.0081	0.3	0	0.05	0.0081	0.3	0.0081	0	9
PGF_00015709		0	0	0.06	0.06	0.36	0	0	0.06	0.06	0	0	2
PGF_00015716		0	0	0	0	0.06	0	0	0	0	0	0	2
PGF_00015735	N-module 1	0.15	0.17	0.15	0.42	0.42	0.02	0	0.87	0.87	0.15	0.43	4
PGF_00015855		0.27	0	0.4	0.84	0.4	0.4	0.17	0.55	0.55	0.4	0.41	19
PGF_00015931		0.02	0	0.02	0.02	0.02	0	0.02	0.02	0.02	0	0	5
PGF_00015957	N-module 1	0.15	0	0.15	0.42	0.87	0.02	0.15	0.42	0.87	0.02	0.15	4
PGF_00015961		0	0	0	0.02	0.02	0.02	0.02	0	0	0	0	4
PGF_00015962	N-module 1	0.15	0	0.15	0.02	0.87	0.42	0	0.87	0.87	0.02	0.15	4
PGF_00015971		0.03	0	0.03	0.62	0.03	0.22	0.22	0.03	0.03	0.03	0.04	3
PGF_00015972		0	0.07	0.06	0.06	0	0.06	0.36	0.06	0.06	0.06	0	2
PGF_00015978	N-module 1	0	0	0	0	0.64	0	0	0.02	1.12	0.02	0	5
PGF_00016021		0.02	0	0.11	0.11	0.02	0.11	0.02	0	0.02	0.31	0.11	5
PGF_00016028		0.02	0	0.02	0.02	0	0	0.02	0	0	0	0.02	5
PGF_00016041		0	0	0.02	0.02	0.31	0	0	0	0.11	0	0.02	5
PGF_00016046	N-module 1	0.08	0.0055	0.22	1.46	0.75	0.08	0.08	0.62	0.43	0.16	1.17	14
PGF_00016047		0.0051	0	0.09	0.03	0.19	0.0051	0.0051	0	0.09	0.09	0.1	12
PGF_00016076		0.02	0	0	0.42	0.15	0	0	0.02	0.15	0.15	0.15	4
PGF_00016078		0.02	0	0	0.15	0.02	0	0	0.02	0.15	0.15	0.02	4
PGF_00016080	N-module 1	0	0	0.42	0.42	0.87	0	0.15	0.42	0.15	0	0	4
PGF_00016083		0	0.07	0	0	0	0	0.06	0.06	0.06	0	0	2
PGF_00016089		0	0	0	0	0.06	0	0	0	0	0	0	2
PGF_00016097		0.02	0	0.02	0.02	0.11	0.02	0.11	0.02	0.11	0.02	0.02	5
PGF_00016107	N-module 1	0.09	0	0.01	0.93	0.09	0.09	0.01	0.09	0.26	0.01	0.55	6
PGF_00016114		0.08	0	0.01	0.08	0.08	0.08	0.08	0	0.08	0.01	0.01	7
PGF_00016118		0	0	0	0	0.11	0.02	0	0	0.02	0.02	0	5
PGF_00016121		0	0	0	0	0	0	0	0.03	0	0	0	4
PGF_00016122	N-module 4	0.02	0	0.42	0.87	0.42	0.15	0.15	0.87	0.42	0.15	0.15	4
PGF_00016127		0	0	0.06	0	0	0.06	0	0	0	0	0	2
PGF_00016130		0.06	0.05	0.47	0.69	0.69	0.12	0.12	0.47	0.4	0.4	0.15	25
PGF_00016145		0.06	0	0.36	0.06	0.06	0.36	0.06	0.36	0.06	0.06	0.37	2
PGF_00016180		0	0	0.06	0	0	0	0	0.06	0.06	0	0.06	2
PGF_00016189	N-module 1	0	0	0.31	0.11	0.64	0.02	0.64	0.02	0.02	0.11	0.11	5
PGF_00016202		0.02	0	0	0.02	0.11	0	0.02	0	0	0	0	5
PGF_00016210		0.01	0	0.09	0.09	0	0.01	0.09	0.09	0.26	0.01	0	6
PGF_00016220		0	0	0	0	0	0	0	0	0.03	0	0	3
PGF_00016225	N-module 1	0.08	0.0022	0.14	0.34	0.97	0.29	0.04	0.57	0.8	0.24	0.34	31
PGF_00016231		0.04	0	0.37	0.37	0.37	0.1	0.1	0.1	0.37	0.37	0.6	11
PGF_00016235		0	0.03	0	0.16	0.08	0	0	0	0.31	0	0.08	4
PGF_00016246		0	0	0.02	0.02	0	0.02	0	0.12	0.02	0.02	0	5
PGF_00016263		0	0	0	0.36	0	0	0	0.06	0.06	0	0.06	2
PGF_00016266		0.15	0	0.15	0.15	0.15	0.15	0.15	0.15	0.15	0	0.15	4
PGF_00016269		0	0	0	0	0.03	0	0	0	0	0.03	0.04	3
PGF_00016272		0	0	0.02	0	0	0	0	0	0	0	0	4
PGF_00016305		0	0	0.06	0.5	0.34	0.22	0	0.02	0.22	0.02	0.13	16
PGF_00016323	N-module 1	0.02	0	0.34	0.69	1.17	0.22	0.02	0.5	0.5	0.06	0.06	16
PGF_00016338		0.0026	0.02	0.1	0.1	0.05	0.02	0	0.0026	0.02	0.0026	0.05	19
PGF_00016340	N-module 1	0.1	0.0035	0.53	0.91	2.02	0.1	0.17	0.71	1.7	0.39	0.56	19
PGF_00016342	N-module 1	0.17	0.0035	0.71	0.91	2.02	0.27	0.27	0.53	1.4	0.39	0.18	19
PGF_00016343	N-module 1	0.27	0.02	0.71	1.7	1.7	0.17	0.39	0.71	1.7	0.71	0.1	19
PGF_00016346	N-module 1	0.1	0.06	0.71	1.4	2.37	0.39	0.02	0.39	1.4	0.39	0.41	19
PGF_00016353	N-module 1	0.27	0.06	0.71	0.91	2.02	0.27	0.1	0.71	1.4	0.53	0.18	19
PGF_00016357	N-module 1	0.17	0.0035	0.17	1.14	2.02	0.27	0.27	0.53	0.91	0.17	0.28	19
PGF_00016358	N-module 1	0.17	0.06	0.53	0.39	1.7	0.17	0.27	0.27	1.14	0.27	0.41	19
PGF_00016368	N-module 1	0.27	0.06	0.53	1.7	2.37	0.17	0.17	0.91	1.7	0.53	0.18	19
PGF_00016377	N-module 1	0.17	0.06	0.53	0.91	1.7	0.05	0.05	0.53	0.91	0.71	0.41	19
PGF_00016385	N-module 1	0.05	0.06	0.71	0.71	0.53	0.17	0.1	0.39	1.14	0.05	0.41	19
PGF_00016393	N-module 1	0.17	0.0035	0.53	1.4	2.02	0.39	0.17	0.91	1.14	0.53	0.1	19
PGF_00016395	N-module 1	0.34	0.08	0.91	1.8	1.8	0.34	0.22	0.5	2.17	0.22	0.36	16
PGF_00016409		0.03	0	0.22	0.22	0	0	0.22	0	0	0	0.22	3
PGF_00016416	N-module 1	0.17	0.02	0.71	0.91	1.14	0.17	0.1	0.91	0.91	0.27	0.96	19
PGF_00016418		0.05	0.02	0.39	0.27	0.39	0.05	0.05	0.1	0.17	0.17	0.1	19
PGF_00016424		0.05	0.06	0.27	0.27	0.39	0.1	0.02	0.05	0.1	0.17	0.05	19
PGF_00016425		0	0.0077	0.04	0.0066	0.04	0	0	0.0066	0.0066	0.0066	0.0068	10
PGF_00016431	N-module 1	0.1	0.02	0.39	0.91	2.02	0.17	0.53	0.91	1.14	0.71	0.18	19
PGF_00016443	N-module 1	0.1	0.02	0.53	1.14	1.7	0.1	0.05	0.53	1.14	0.53	0.28	19
PGF_00016444	N-module 1	0.1	0.02	0.39	1.14	1.7	0.1	0.1	0.71	1.4	0.53	0.18	19
PGF_00016445	N-module 1	0.53	0.0035	0.39	1.14	2.02	0.27	0.1	0.71	1.7	0.27	0.28	19
PGF_00016452	N-module 1	0.27	0.02	0.53	1.4	1.4	0.17	0.1	0.71	0.71	0.27	0.28	19
PGF_00016494		0.15	0	0.02	0.15	0.02	0.02	0.15	0	0.42	0	0.15	4
PGF_00016546		0.003	0.14	0.11	0.3	0.3	0.11	0.11	0.02	0.44	0.05	0.21	18
PGF_00016822		0.06	0	0.06	0	0	0.06	0.06	0.06	0	0	0	2
PGF_00016850		0.06	0	0.06	0.36	0.06	0.36	0	0	0.36	0.06	0	2
PGF_00016852		0.02	0	0.11	0.11	0.02	0	0	0.11	0.11	0.11	0.11	5
PGF_00016907		0	0	0	0	0	0.06	0.06	0.06	0	0	0	2
PGF_00016919		0.0041	0	0.15	0.07	0.03	0.0041	0.07	0.0041	0.07	0.0041	0.03	14
PGF_00016948		0	0	0.03	0.03	0.22	0	0	0.03	0	0	0	3
PGF_00016956		0	0	0	0	0	0	0	0	0	0.06	0	2
PGF_00016959		0	0	0.22	0	0.22	0	0	0.03	0	0	0	3
PGF_00017002		0	0	0.07	0.07	0.07	0	0	0.07	0.07	0.07	0.07	2
PGF_00017032		0	0	0.06	0.06	0.06	0.06	0.06	0	0	0.06	0.37	2
PGF_00017054		0.11	0	0.11	0.31	0.31	0.11	0.11	0.11	0.11	0.64	0.11	5
PGF_00017057		0	0	0.01	0.24	0	0.01	0.09	0.01	0.09	0	0	6
PGF_00017063		0	0	0.05	0.22	0.52	0.0081	0.03	0.05	0.15	0.1	0	9
PGF_00017064		0.02	0	0	0.31	0	0	0	0	0	0	0.02	5
PGF_00017103		0	0	0.06	0.36	0.06	0	0	0	0.06	0.06	0.06	2
PGF_00017107	N-module 1	0	0	0.02	0.31	0.11	0.02	0.02	0.02	0.64	0.02	0.66	5
PGF_00017109	N-module 1	0	0	0.25	0.87	0.67	0.02	0	0.09	0.16	0.25	0.1	20
PGF_00017129		0	0	0	0.02	0	0	0.02	0	0.11	0	0	5
PGF_00017175		0.06	0	0	0.06	0	0	0	0	0	0.06	0	2
PGF_00017181		0.06	0	0.06	0	0.06	0.06	0.06	0.06	0.36	0.06	0	2
PGF_00017190	N-module 1	0.0026	0.0035	0.17	0.53	0.71	0.02	0.02	0	0.27	0.02	0.41	19
PGF_00017192		0.02	0	0	0.02	0	0	0	0	0.11	0	0	5
PGF_00017229		0	0	0	0.31	0.31	0	0.02	0.02	0.31	0.02	0.11	5
PGF_00017255		0.03	0	0.03	0.03	0	0.03	0.22	0	0.03	0.03	0.04	3
PGF_00017275		0	0	0.02	0.02	0	0.02	0	0.02	0	0	0.02	4
PGF_00017276		0.03	0	0	0.03	0	0	0	0	0.03	0	0.04	3
PGF_00017281	N-module 1	0.03	0.0055	0.03	0.27	1.01	0.03	0.08	0.43	0.36	0.08	0.03	14
PGF_00017283		0	0	0.24	0.24	0.24	0.09	0.01	0.01	0.5	0.5	0.25	6
PGF_00017327		0	0	0	0	0	0	0	0.01	0.01	0.07	0.01	7
PGF_00017350		0	0	0	0	0	0	0.06	0	0	0	0	2
PGF_00017384		0.11	0	0.11	0.64	0.64	0.31	0.11	0.11	0.11	0.11	0.11	5
PGF_00017407	N-module 1	0.16	0	0	0.92	0.0091	0.16	0.06	0.16	0.16	0.06	0.17	8
PGF_00017409		0	0	0	0.64	0.31	0.02	0.11	0.02	0	0.02	0.11	5
PGF_00017458		0	0	0.06	0.06	0.06	0	0	0	0	0	0	2
PGF_00017459		0.06	0	0.36	0.06	0.36	0	0.06	0.06	0.06	0.06	0.06	2
PGF_00017479		0.06	0.0041	0.02	0.32	0.47	0.06	0.06	0.32	0.12	0.06	0.06	17
PGF_00017599		0.22	0	0.22	0.03	0.22	0.22	0.22	0.22	0.22	0	0.04	3
PGF_00017612		0.05	0	0	0.05	0.05	0.0081	0.05	0.0081	0	0.0081	0	9
PGF_00017613		0.0053	0	0.2	0.1	0.2	0.03	0.2	0.34	0.1	0.2	0.1	13
PGF_00017655		0.11	0	0.02	0.11	0.11	0.11	0.02	0.11	0.02	0.31	0.32	5
PGF_00017658		0.02	0	0.31	0.11	0.31	0.11	0.02	0.11	0.31	0.11	0.11	5
PGF_00017784		0.0081	0.01	0.15	0.3	0.05	0	0.0081	0.05	0.15	0.05	0.06	9
PGF_00017790	N-module 6	0	0	0	0.09	0.01	0	0.93	0	0.01	0.09	0.01	6
PGF_00017791	N-module 2	0.22	0	0.62	0.03	0.62	0.62	0.22	0.62	0.62	0.03	0.04	3
PGF_00017793		0	0	0	0.11	0.02	0.11	0	0.02	0.02	0.02	0.02	5
PGF_00017805		0.11	0	0.02	0.02	0.64	0.02	0.31	0	0.31	0.11	0.02	5
PGF_00017808		0	0	0.11	0.31	0.02	0.02	0	0.11	0.64	0	0.32	5
PGF_00017810		0	0	0.36	0	0.36	0	0.06	0	0	0	0	2
PGF_00017813		0	0	0	0	0	0.06	0	0	0.06	0	0	2
PGF_00017815		0	0	0	0	0.03	0	0	0	0	0	0	3
PGF_00017819		0	0	0.06	0.06	0	0	0	0.06	0	0	0.06	2
PGF_00017822		0.03	0	0.03	0.46	0.16	0.03	0.16	0	0.03	0.16	0.03	4
PGF_00017837		0.02	0.02	0.02	0	0.02	0.02	0	0	0	0.02	0	5
PGF_00017839		0	0	0.09	0.09	0.01	0.09	0.01	0	0.24	0.09	0.25	6
PGF_00017842		0.06	0	0	0.06	0	0	0	0	0	0	0	2
PGF_00017854		0.06	0	0	0	0.06	0	0	0	0	0	0	2
PGF_00017855	N-module 1	0.02	0	0	0.15	0.87	0	0.02	0.42	0.42	0.15	0.15	4
PGF_00017859		0.02	0	0	0.15	0.02	0.02	0.02	0.15	0.15	0.15	0	4
PGF_00017861		0.15	0	0.02	0.15	0	0.15	0.42	0	0.02	0.15	0.02	4
PGF_00017862		0	0	0	0.04	0	0	0.04	0.04	0.04	0	0.04	3
PGF_00017864		0	0.03	0.02	0	0	0	0.02	0	0	0.02	0.02	4
PGF_00017873		0	0	0	0.01	0.01	0	0.24	0	0.09	0.01	0.09	6
PGF_00017883		0.03	0	0	0	0	0	0	0.03	0	0.03	0.04	3
PGF_00017885		0	0	0	0	0	0	0.07	0	0	0	0	2
PGF_00017902		0	0	0.36	0	0.06	0	0.06	0	0	0.06	0	2
PGF_00017903		0	0	0	0.06	0.36	0	0.06	0	0	0	0	2
PGF_00017909		0	0	0.03	0	0.03	0	0.22	0.03	0.03	0.03	0.04	3
PGF_00017921	N-module 6	0	0	0	0	0	0	0.87	0	0	0	0	4
PGF_00017922	N-module 6	0.15	0	0	0.15	0.02	0.02	0.87	0.02	0.15	0.02	0	4
PGF_00017924		0	0	0.42	0.42	0.15	0.15	0.42	0.15	0.15	0.15	0.43	4
PGF_00017926		0.15	0	0.02	0	0.02	0.02	0.15	0.02	0	0.15	0.15	4
PGF_00017927		0	0	0	0.01	0.09	0	0.24	0	0.01	0.24	0.01	6
PGF_00017939		0	0.0073	0.37	0.58	0.1	0.1	0.1	0.1	0.37	0	0.04	11
PGF_00017965		0.6	0.87	0.21	0.32	0.75	0.32	0.43	0.6	0.6	0.14	0.62	7
PGF_00018016	N-module 1	0.006	0	0.22	0.11	0.61	0.006	0.006	0.11	0.89	0.61	0.11	11
PGF_00018018		0.32	0.24	0.32	0.32	0.75	0.32	0.6	0.6	0.98	0.21	0.62	7
PGF_00018031		0	0	0	0	0.06	0.06	0	0	0.06	0	0	2
PGF_00018056		0	0	0.03	0.03	0.03	0	0	0.03	0.03	0	0	3
PGF_00018065		0.01	0	0	0	0.01	0	0	0	0	0	0	6
PGF_00018302		0	0	0	0.11	0	0	0	0	0	0	0	5
PGF_00018522		0	0	0.1	0.06	0.2	0.0053	0.0053	0.0053	0.1	0.03	0	12
PGF_00018552		0	0	0.0058	0.04	0.1	0.04	0.04	0.0058	0.1	0.0058	0.0059	11
PGF_00018582		0	0	0.06	0	0	0.06	0	0	0	0	0	2
PGF_00018589		0	0	0	0.13	0	0	0	0	0.02	0	0	5
PGF_00018897		0	0	0	0	0	0	0.22	0	0	0	0	3
PGF_00018903		0	0	0	0	0.06	0	0	0	0	0	0	2
PGF_00018911		0	0	0	0.14	0.04	0.26	0	0	0	0	0	3
PGF_00018952		0.12	0.0081	0.04	0.25	0.43	0.43	0.12	0.12	0.43	0.12	0.25	10
PGF_00018956		0	0	0.02	0.15	0.15	0.02	0	0.02	0.02	0.15	0.03	4
PGF_00018964	N-module 1	0.0085	0	0	0.05	0.55	0	0.0085	0.05	0.86	0	0.06	9
PGF_00018965	N-module 1	0.09	0	0	0.5	0.87	0.01	0.24	0.01	0	0	0.01	6
PGF_00018970		0	0	0	0	0	0	0	0	0.03	0	0	3
PGF_00018971		0.06	0	0.03	0.28	0.28	0.15	0.03	0.03	0.0053	0.02	0.03	13
PGF_00018999		0	0	0.02	0	0.11	0	0	0	0.11	0	0	5
PGF_00019000		0	0	0	0	0.02	0	0	0	0	0.02	0	4
PGF_00019002		0	0	0	0	0.02	0	0	0	0.02	0	0	4
PGF_00019004		0	0	0	0	0.06	0	0	0	0.06	0	0	2
PGF_00019012		0	0	0	0	0.03	0.03	0.03	0	0	0	0	3
PGF_00019013		0	0	0	0.03	0.03	0	0	0	0	0	0	3
PGF_00019015		0	0	0	0	0.03	0	0	0	0	0	0	3
PGF_00019038	N-module 2	0.22	0	1.47	0.34	1.17	0.69	0.69	0.5	0.91	0.5	0.36	16
PGF_00019049		0	0	0	0	0	0	0	0.07	0	0.07	0	2
PGF_00019051		0	0	0	0	0	0	0	0	0.03	0	0	3
PGF_00019053		0.11	0.02	0.02	0.11	0.02	0.11	0.11	0.31	0.31	0.31	0.11	5
PGF_00019063	N-module 1	0.5	0.02	0.5	1.37	0.5	0.5	0.87	0.5	1.37	1.37	0.9	6
PGF_00019087	N-module 1	0.24	0.59	0.24	0.5	0.09	0.09	0.01	0.24	0.5	0.24	0.9	6
PGF_00019104		0	0.03	0	0.03	0	0	0	0	0	0	0.03	4
PGF_00019110		0	0	0.15	0.15	0	0.02	0	0.02	0	0.02	0.02	4
PGF_00019116		0	0	0	0	0	0	0	0	0	0	0.02	6
PGF_00019217	N-module 2	0.01	0.02	1.37	0.09	0.24	1.37	0.87	0.87	0.87	0.01	0.9	6
PGF_00019268		0.01	0.01	0.2	0.41	0.41	0.71	0.2	0.2	0.2	0.07	0.01	7
PGF_00019273		0	0	0	0.01	0.08	0.01	0.01	0.01	0.08	0.01	0.01	7
PGF_00019291		0	0.04	0	0	0.03	0	0	0.03	0	0.03	0	3
PGF_00019296		0	0	0.03	0	0	0	0.03	0	0	0	0	3
PGF_00019351		0	0	0.06	0.06	0.36	0.06	0	0.06	0.06	0.06	0.06	2
PGF_00019428	N-module 2	0.5	0.08	1.47	0.5	0.69	0.5	0.69	1.17	0.91	0.91	0.36	16
PGF_00019461		0.03	0	0	0.22	0.03	0	0.03	0	0	0.22	0.22	3
PGF_00019476		0.42	0.03	0.15	0.42	0.02	0.15	0	0.42	0.15	0.15	0.02	4
PGF_00019484		0.02	0	0.13	0.35	0.51	0.13	0	0.35	0.22	0.13	0.54	16
PGF_00019529		0	0	0.07	0.07	0.07	0	0	0	0.07	0	0.07	2
PGF_00019567		0.03	0	0	0.03	0.22	0	0.03	0	0	0	0	3
PGF_00019594		0	0	0	0	0.22	0	0.22	0.22	0.03	0	0.22	3
PGF_00019595		0	0	0	0	0	0	0.15	0.02	0.02	0	0	4
PGF_00019703		0	0.24	0.21	0	0.21	0.07	0	0	0	0.07	0.07	2
PGF_00019882		0	0	0	0	0.02	0	0	0	0	0	0.02	4
PGF_00019959		0	0	0.02	0	0	0.02	0	0.05	0.02	0	0.02	6
PGF_00019972	N-module 5	0.11	0	0.02	0.31	0.02	0.11	0.02	0.11	0.31	1.12	0.32	5
PGF_00019974		0.0091	0	0.34	0.06	0.06	0.16	0.34	0.06	0.06	0.0091	0.17	8
PGF_00019994		0	0	0	0.06	0.06	0	0	0	0.06	0	0	2
PGF_00020059		0	0	0	0	0	0	0	0	0	0.06	0	2
PGF_00020118	N-module 1	0.62	0	0.03	0.62	0.22	0.22	0.62	0.03	0.62	0.62	0.63	3
PGF_00020144		0	0	0.04	0.14	0.04	0	0.04	0.04	0.04	0.04	0	3
PGF_00020162		0	0	0.09	0.01	0.09	0	0.26	0.01	0.01	0.09	0.01	6
PGF_00020163		0	0	0	0.06	0.06	0	0	0	0.36	0.06	0.06	2
PGF_00020168		0.0051	0	0.52	0.19	0.19	0.19	0.0051	0.09	0.19	0.09	0.03	12
PGF_00020172	N-module 1	0	0	0.08	0.67	0.29	0.03	0.03	0.0046	0.67	0.17	0.18	13
PGF_00020173		0	0	0.01	0	0.09	0.01	0	0.01	0.09	0	0	6
PGF_00020190		0.05	0.0094	0.0077	0.14	0.29	0.0077	0.0077	0.05	0.0077	0.0077	0.05	9
PGF_00020195		0.31	0	0	0.31	0	0.02	0.31	0.64	0.02	0.02	0.02	5
PGF_00020256		0	0.08	0	0.07	0.07	0	0	0.07	0	0	0	2
PGF_00020261		0.07	0	0	0	0	0	0	0.21	0	0	0	2
PGF_00020322		0.02	0	0.02	0.15	0	0.02	0.02	0	0.02	0.02	0.02	4
PGF_00020361		0.05	0	0.53	0.1	0.17	0.05	0.0026	0	0.39	0.0026	0.05	19
PGF_00020644		0	0	0	0.03	0.62	0.03	0	0.03	0.03	0	0.04	3
PGF_00020717		0.0018	0.0024	0.07	0.07	0.27	0.0018	0.18	0.15	0.03	0.01	0.12	28
PGF_00020737		0.06	0	0	0.06	0.06	0	0	0	0	0	0	2
PGF_00020741		0.01	0	0.01	0	0.09	0.01	0.01	0.09	0.09	0.01	0.01	6
PGF_00020747		0.06	0.01	0.06	0.06	0.59	0.06	0.06	0.0091	0.34	0.16	0.6	8
PGF_00020823		0	0	0.03	0.03	0.03	0.03	0.22	0	0.03	0.03	0	3
PGF_00020885		0.03	0	0.22	0.22	0.03	0.03	0.22	0	0.22	0.22	0.22	3
PGF_00020889		0.02	0	0	0.1	0	0	0.02	0.02	0.02	0.1	0.1	6
PGF_00020918		0	0	0	0	0	0	0	0.03	0	0	0	4
PGF_00020944		0	0	0.04	0	0.04	0.04	0	0	0	0	0	3
PGF_00020984	N-module 1	0	0	0.0026	0.27	0.71	0.0026	0.02	0	0.71	0.02	0.41	19
PGF_00020993	N-module 1	0.31	0.02	0.11	0.64	1.12	0.31	0.02	0.31	0.64	0.02	0	5
PGF_00020994		0	0	0.06	0.06	0.06	0.0091	0.06	0.06	0.06	0	0.06	8
PGF_00020996	N-module 2	0.04	0.0085	0.97	0.67	0.43	0.43	0.25	0.43	0.43	0.25	0.25	10
PGF_00021037		0.03	0	0.03	0.03	0.62	0.03	0.03	0.03	0.22	0.22	0.04	3
PGF_00021125		0	0	0	0.03	0.03	0.03	0	0	0.03	0	0	3
PGF_00021217		0.08	0.04	0.29	0.17	0.67	0.08	0.08	0.17	0.29	0.08	0.49	13
PGF_00021389		0	0	0.0056	0.0056	0.07	0	0.04	0.0056	0.07	0.0056	0.04	13
PGF_00021418		0.02	0	0.02	0	0.42	0.42	0.42	0.02	0	0.42	0.43	4
PGF_00021427		0.06	0	0	0	0.06	0.06	0.06	0.36	0	0.36	0.06	2
PGF_00021430		0	0	0.04	0	0.46	0	0.04	0.04	0	0.04	0	3
PGF_00021431		0	0	0	0	0	0	0	0	0	0	0.07	2
PGF_00021438		0.02	0.02	0	0.12	0.34	0	0.12	0	0.02	0	0.12	5
PGF_00021467		0	0	0	0	0	0	0	0	0	0.03	0	3
PGF_00021489		0.06	0	0	0.36	0.06	0.36	0.36	0	0.36	0.36	0.06	2
PGF_00021496		0.09	0	0.24	0.24	0	0.24	0.09	0.09	0.5	0.09	0.09	6
PGF_00021789		0	0	0	0	0	0	0.06	0	0	0	0	2
PGF_00021976		0.22	0	0.22	0	0.22	0.03	0.22	0.03	0.22	0.03	0.22	3
PGF_00022035		0	0	0.03	0	0.03	0	0	0	0	0	0	3
PGF_00022075		0.02	0	0.02	0.02	0	0	0.02	0	0	0.02	0	7
PGF_00022410		0.06	0	0	0.06	0	0	0	0.06	0.36	0	0.06	2
PGF_00022451		0	0	0	0.11	0.02	0	0	0	0	0.02	0	6
PGF_00022467	N-module 1	0.36	0.01	0	0.97	0.17	0.36	0.62	0.62	0.36	0.06	0.18	8
PGF_00022503		0	0	0.03	0.03	0.03	0.03	0.03	0.03	0.03	0.03	0.04	3
PGF_00022507		0	0	0.0051	0.75	0.0051	0.0051	0.0051	0.0051	0.09	0.03	0.09	12
PGF_00022517		0	0	0	0.06	0	0	0	0.06	0	0	0	2
PGF_00022549		0	0	0.03	0.03	0	0	0	0	0	0	0	3
PGF_00022550		0.19	0	0.19	0.52	0.52	0.33	0.33	0.0051	0.33	0.19	0.09	12
PGF_00022561		0	0	0.03	0	0.03	0	0	0	0	0	0.04	3
PGF_00022566		0.21	0	0.04	0.58	0.37	0.37	0.37	0.1	0.58	0.1	0.6	11
PGF_00022570		0	0	0	0	0.03	0	0.03	0	0	0	0.04	3
PGF_00022571		0	0	0	0.03	0.03	0	0	0.22	0.22	0	0	3
PGF_00022601		0	0	0	0	0.02	0	0	0	0	0	0	4
PGF_00022667		0.02	0	0.02	0.11	0.11	0	0.02	0	0	0	0.11	6
PGF_00022673		0	0	0	0.01	0.01	0.09	0.09	0.09	0	0	0	7
PGF_00022758		0	0	0	0	0.03	0	0	0.03	0	0	0	3
PGF_00022840		0.07	0	0	0	0.07	0.07	0	0.07	0.07	0.07	0.22	2
PGF_00023011	N-module 1	0	0.3	0.5	0.5	0.5	0.24	0	0.24	0.87	0.01	0.01	6
PGF_00023069		0.22	0.04	0.22	0.22	0.03	0	0.03	0.03	0.62	0	0	3
PGF_00023107		0	0.07	0.06	0	0.06	0	0.06	0	0	0	0	2
PGF_00023110		0.06	0	0.06	0.06	0.36	0.36	0.06	0.06	0	0	0.06	2
PGF_00023214		0	0	0	0.03	0	0	0	0	0	0	0.04	3
PGF_00023215		0	0.03	0	0.46	0.03	0.03	0	0	0.46	0.16	0.47	4
PGF_00023216		0	0	0	0.22	0	0	0	0	0.03	0.22	0.04	3
PGF_00023217		0	0	0	0	0	0	0	0	0	0	0.04	3
PGF_00023247		0	0	0	0.06	0	0.06	0	0.06	0	0	0.06	2
PGF_00023256		0	0	0.02	0	0	0	0	0	0	0.02	0	5
PGF_00023279		0	0	0	0.01	0.01	0.01	0.09	0	0.01	0.01	0.01	6
PGF_00023306	N-module 1	0.02	0.49	0.42	0.42	0.02	0.42	0.02	0.02	0.42	0.87	0.89	4
PGF_00023307		0.02	1.01	0.15	0.15	0.02	0.02	0.02	0.42	0.15	0.42	0.15	4
PGF_00023308		0.02	0.49	0	0.02	0	0	0.02	0.02	0	0.15	0	4
PGF_00023326		0	0	0.0096	0.17	0.06	0	0	0	0.06	0.0096	0	8
PGF_00023331	N-module 1	0.02	0.03	0.87	0.87	0	0.42	0.87	0.87	0.87	0.15	0.89	4
PGF_00023401		0	0	0.02	0.31	0.31	0.31	0.64	0.64	0.11	0.11	0.11	5
PGF_00023403		0.07	0	0.01	0.07	0.01	0.07	0.01	0.41	0.41	0.2	0.07	7
PGF_00023404		0.02	0	0.31	0.11	0.31	0.64	0.11	0.64	0.11	0.11	0	5
PGF_00023415		0	0	0	0.06	0	0	0.06	0	0	0	0.06	2
PGF_00023476		0	0	0.03	0.03	0.54	0.1	0	0.0053	0.34	0.1	0.1	12
PGF_00023488		0	0	0	0	0.03	0	0.03	0	0.03	0.03	0	3
PGF_00023555		0.02	0.03	0.02	0.42	0.42	0.02	0	0.42	0.15	0.15	0.03	4
PGF_00023565		0	0	0	0	0.06	0	0	0	0	0	0	2
PGF_00023596		0	0	0	0.02	0.02	0	0.02	0	0.02	0.11	0	5
PGF_00023599		0.01	0	0.09	0.26	0.01	0.01	0.01	0	0.54	0.01	0.27	6
PGF_00023616		0.03	0	0.03	0.03	0.62	0.03	0.22	0.03	0	0.22	0	3
PGF_00023715		0.0091	0.01	0.0091	0.34	0.06	0.0091	0.06	0.0091	0.0091	0	0.0093	8
PGF_00023745		0.28	0	0.43	0.28	0.02	0	0.28	0.28	0.02	0.43	0.1	6
PGF_00023781		0	0	0.02	0	0.02	0	0	0.02	0.12	0.02	0	5
PGF_00023796		0.01	0	0.07	0.71	0.01	0	0.07	0.2	0.2	0	0.07	7
PGF_00023800		0.11	0	0	0.02	0.11	0	0.02	0	0	0.02	0.02	5
PGF_00023818		0	0	0.03	0.09	0.09	0	0	0.0051	0.33	0.03	0.03	12
PGF_00023828		0.2	0.24	0.2	0.2	0.71	0.41	0.2	0.41	0.41	0.07	0.2	7
PGF_00023831		0	0	0.42	0	0	0.15	0.02	0.02	0	0	0.02	4
PGF_00023835		0.0081	0.06	0.15	0.52	0.05	0.05	0.15	0.15	0.05	0.05	0.15	9
PGF_00023883	N-module 1	0	0	0.05	0.05	1.07	0.13	0.0073	0.13	0.13	0.05	0.0075	10
PGF_00023919	N-module 1	0.11	0	0.02	0.31	1.12	0.31	0.11	0.31	0.31	0.11	0.11	5
PGF_00023927		0.22	0.04	0.03	0.03	0.03	0.03	0.22	0.22	0.22	0.22	0.04	3
PGF_00024218		0	0	0	0	0.03	0	0	0	0	0	0.04	3
PGF_00024222		0.02	0	0.02	0.42	0.02	0.15	0.02	0.02	0.02	0.02	0	4
PGF_00024232		0.0091	0.01	0.0091	0.06	0.16	0.0091	0	0.0091	0.0091	0	0.0093	8
PGF_00024234		0	0	0.02	0.29	0.29	0.02	0.0028	0.05	0.58	0.11	0.05	18
PGF_00024274		0	0.0048	0.07	0.24	0.14	0.02	0.02	0.0037	0.14	0.02	0.02	15
PGF_00024289		0	0	0.36	0	0.06	0.06	0	0.36	0.06	0	0.06	2
PGF_00024314		0.06	0.07	0.06	0.06	0.36	0.36	0.06	0.36	0.06	0.06	0	2
PGF_00024322	N-module 1	0.14	0.03	0.55	2.39	0.55	0.24	0.24	0.07	1	0.02	0.8	15
PGF_00024366		0.01	0	0.01	0.01	0.07	0.01	0	0.01	0.07	0	0	7
PGF_00024370		0	0	0.09	0.09	0.09	0.5	0	0.01	0.24	0.09	0.09	6
PGF_00024395		0	0.05	0	0	0.04	0	0	0	0.04	0	0	3
PGF_00024400		0	0	0.07	0	0.07	0	0	0	0.07	0	0.07	2
PGF_00024414		0.12	0	0.12	0.12	0.12	0.12	0.12	0.12	0.12	0	0.12	5
PGF_00024415		0.15	0	0.42	0.15	0.15	0.42	0.42	0.42	0.42	0	0.02	4
PGF_00024464		0	0	0	0	0.04	0	0	0	0	0	0	3
PGF_00024470		0	0.08	0.06	0.06	0.06	0	0	0.06	0.06	0	0	2
PGF_00024472		0.06	0.08	0.06	0.06	0.36	0	0	0.36	0.06	0.06	0.06	2
PGF_00024475		0	0.08	0.36	0.06	0.06	0	0.06	0.36	0.06	0.06	0	2
PGF_00024478	N-module 1	0.01	0.05	0.16	0.68	0.85	0.29	0.02	0.35	0.68	0.34	1	26
PGF_00024480	N-module 1	0.006	0	0.39	0.61	0.22	0.006	0.006	0.11	0.61	0.006	0	11
PGF_00024505		0	0	0	0	0	0	0	0	0.04	0	0	3
PGF_00024531	N-module 1	0.13	0.08	1.17	1.17	2	0.5	0.22	1.05	0.91	0.13	0.36	17
PGF_00024550		0.01	0.02	0.08	0.08	0.08	0	0.01	0.01	0.08	0.08	0.01	7
PGF_00024574		0.15	0	0.15	0.15	0.15	0.15	0.15	0.15	0.15	0	0.15	4
PGF_00024575		0	0	0	0.06	0	0	0	0.06	0	0	0	2
PGF_00024602		0.11	0.02	0.11	0.02	0.64	0.11	0.31	0.02	0.31	0	0.32	5
PGF_00024615		0.0053	0	0	0.34	0.34	0.0053	0.03	0.1	0.1	0	0	12
PGF_00024619	N-module 1	0	0	0	0.11	1.87	0.006	0.006	0.04	0.89	0.04	0.23	11
PGF_00024681		0	0	0.22	0.03	0.03	0	0	0.03	0.03	0	0	3
PGF_00024687		0	0	0.29	0.0077	0.14	0	0	0.0077	0.05	0	0.0083	9
PGF_00024689		0	0	0	0.03	0	0	0	0	0.03	0	0.04	3
PGF_00024692	N-module 5	0.08	0	0.29	0.92	0.46	0.03	0.08	0.29	0.92	0.92	0.31	13
PGF_00024720		0.36	0	0.06	0.36	0.36	0.06	0.36	0.36	0.36	0	0.37	2
PGF_00024742	N-module 1	0.21	0.03	0.47	0.86	0.86	0.12	0.12	0.06	0.32	0.47	0.06	17
PGF_00024746	N-module 1	0.06	0.0045	0.13	0.91	1.17	0.06	0.06	0.22	0.34	0.5	0.23	16
PGF_00024831	N-module 1	0	0.03	0.37	0.55	1	0.07	0.02	0.14	0.37	0.07	0.07	15
PGF_00024848		0	0	0	0	0	0	0.06	0	0	0	0.06	2
PGF_00024855		0.02	0	0.0028	0.11	0.58	0.29	0.05	0.18	0.11	0.11	0	18
PGF_00024895		0	0	0	0.07	0	0	0	0	0	0	0	2
PGF_00024906		0.11	0.02	0.02	0.11	0.11	0.02	0	0.02	0.11	0	0.02	5
PGF_00025032	N-module 3	0.24	0	0.01	0.24	0.5	0.87	0.09	0.24	0.87	0.09	0.09	6
PGF_00025037		0.06	0	0.06	0.06	0	0.06	0.06	0.06	0.06	0	0.06	2
PGF_00025090		0.09	0.0073	0.16	0.13	0.75	0.1	0.58	0.07	0.28	0.1	0.13	29
PGF_00025184		0.0091	0	0.16	0.06	0.06	0.34	0.0091	0.16	0.59	0.16	0.17	8
PGF_00025185		0.06	0	0.0091	0.16	0.06	0.34	0.0091	0.16	0.34	0.34	0.6	8
PGF_00025187		0.0081	0	0.0081	0.0081	0.0081	0.0081	0.0081	0.0081	0.15	0.15	0.05	9
PGF_00025188		0	0	0.0091	0.16	0.06	0.06	0.06	0.16	0.59	0.34	0.17	8
PGF_00025189		0.05	0	0.0081	0.3	0.0081	0.15	0.05	0.15	0.52	0.3	0.31	9
PGF_00025190		0.0091	0	0.06	0.06	0.06	0.06	0.0091	0.06	0.16	0.16	0.0093	8
PGF_00025215	N-module 1	0.02	0.0036	0.05	0.15	0.99	0.11	0.29	0.19	0.24	0.15	0.19	20
PGF_00025216		0.01	0	0.24	0.01	0.24	0.24	0.5	0.01	0	0	0	6
PGF_00025261		0	0	0	0.06	0.36	0	0	0.06	0.36	0	0.06	2
PGF_00025290	N-module 1	0.16	0	0.34	1.33	0.92	0.34	0.0091	0.06	0.34	0.16	0.06	8
PGF_00025297		0	0	0.04	0.04	0.04	0	0	0.04	0.04	0	0	3
PGF_00025315		0	0	0	0.36	0.36	0	0	0	0.36	0	0	2
PGF_00025366		0	0	0.41	0.2	0.07	0.71	0	0.07	0.01	0.07	0	7
PGF_00025448	N-module 4	0.12	0	0.43	0.67	0.12	0.67	0.04	1.34	0.43	0.43	0.12	10
PGF_00025450		0	0	0.04	0.46	0.12	0	0	0.46	0.12	0.46	0.04	3
PGF_00025477		0.62	0	0.62	0.62	0.62	0.62	0.62	0.62	0.62	0.03	0.63	3
PGF_00025484		0.03	0	0.22	0.03	0.03	0.22	0.03	0.22	0.62	0.03	0.04	3
PGF_00025489		0	0	0.03	0.03	0.03	0	0.03	0.22	0.22	0.03	0.04	3
PGF_00025501	N-module 1	0.02	0.13	0.64	0.31	0.64	0.02	0.64	0.64	0.64	0.31	1.15	5
PGF_00025517	N-module 6	0.09	0	0.24	0.01	0.5	0.24	0.87	0.24	0.5	0.01	0.25	6
PGF_00025558		0.02	0	0.02	0.15	0.15	0.02	0	0.15	0	0	0.02	4
PGF_00025559	N-module 1	0.02	0	0.02	0.87	0.42	0.02	0.02	0.02	0.15	0.02	0.43	4
PGF_00025568	N-module 1	0.05	0	0.05	0.55	1.07	0.55	0.15	0.0085	0.32	0.55	0.32	9
PGF_00025578		0.22	0	0.03	0.03	0.22	0	0	0.03	0.22	0	0	3
PGF_00025586		0	0	0	0.22	0.03	0.03	0.22	0	0.22	0.22	0.22	3
PGF_00025598		0.0044	0.0053	0.03	0.44	0.08	0.08	0.0044	0.08	0.03	0.03	0.0045	14
PGF_00025600		0	0	0	0	0	0	0	0	0.03	0	0	3
PGF_00025623		0.05	0	0.05	0.15	0.0081	0.05	0.05	0.0081	0.05	0.0081	0.0083	9
PGF_00025679		0	0	0	0.03	0.3	0	0	0.3	0.07	0.01	0.01	8
PGF_00025680		0	0	0	0	0	0	0.03	0	0	0	0	4
PGF_00025698	N-module 1	0.97	0.05	0.25	1.34	0.97	0.43	0.67	0.43	0.43	0.97	0.69	10
PGF_00025709	N-module 1	0.15	0.03	0.02	0.42	0.42	0.15	0.42	0.15	0.87	0.42	0.89	4
PGF_00025710		0	0	0.01	0.01	0.01	0.07	0.01	0.01	0.2	0.2	0.01	7
PGF_00025715		0	0	0	0	0	0	0	0.02	0.15	0.02	0.02	4
PGF_00025720		0.01	0.01	0.01	0.07	0	0.07	0.01	0.01	0.01	0.01	0.08	7
PGF_00025762		0.06	0	0	0.06	0.06	0	0	0	0.06	0.06	0	2
PGF_00025784		0.01	0.01	0.2	0.01	0.01	0.3	0.01	0.01	0.2	0.01	0.01	8
PGF_00025825		0	0	0	0	0	0	0	0	0	0.06	0	2
PGF_00025826		0	0	0	0	0.06	0	0	0	0.06	0	0	2
PGF_00025850		0	0	0.42	0	0.02	0.42	0.02	0.42	0	0	0.02	4
PGF_00025862		0.15	0	0.15	0.42	0.42	0.15	0.15	0.15	0.42	0.42	0.15	4
PGF_00025873		0	0	0	0	0	0	0	0.02	0	0	0	4
PGF_00025944		0	0	0	0.06	0.06	0	0.36	0	0	0	0	2
PGF_00026050		0	0.01	0.01	0.01	0.08	0.01	0	0.01	0.22	0.08	0.08	7
PGF_00026074		0.02	0	0	0.11	0	0	0	0	0.02	0	0.02	5
PGF_00026077		0.09	0	0.01	0.09	0.26	0.09	0.09	0.09	0.26	0.01	0	6
PGF_00026086		0.02	0	0	0.11	0	0	0	0	0.02	0	0.02	5
PGF_00026089		0	0	0	0.03	0	0	0	0.03	0.03	0	0.03	4
PGF_00026160		0	0	0.06	0	0	0	0	0	0	0	0	2
PGF_00026259		0	0	0	0	0.06	0	0	0	0.06	0	0.06	2
PGF_00026307	N-module 3	0.64	0.02	0.31	0.64	0.64	1.12	1.12	1.12	1.12	1.12	0.66	5
PGF_00026310	N-module 3	0.64	0.02	0.64	1.12	0.64	1.12	1.12	1.12	1.12	1.12	0.66	5
PGF_00026349		0	0	0	0.29	0.29	0.05	0.14	0	0.5	0.0077	0.05	9
PGF_00026354		0	0	0.21	0.21	0.21	0.21	0.07	0.21	0.07	0	0.21	7
PGF_00026358		0	0	0.04	0.24	0.04	0	0	0	0	0.04	0	3
PGF_00026362		0.02	0	0.02	0.22	0.34	0.13	0.02	0.06	0.13	0.13	0.06	16
PGF_00026407		0.03	0	0	0.03	0.03	0	0.03	0.03	0.03	0	0.04	3
PGF_00026416		0	0	0	0.02	0.02	0	0	0.02	0.02	0	0	4
PGF_00026426		0	0	0	0	0.03	0	0	0	0	0.03	0	4
PGF_00026453	N-module 1	0.0026	0	0.39	0.39	1.14	0.39	0.0026	0.27	0.27	0.05	0.1	19
PGF_00026499		0	0	0.06	0.06	0	0.06	0	0	0.06	0.06	0	2
PGF_00026563		0	0	0	0.0091	0.0091	0	0	0	0.16	0	0.06	8
PGF_00026615		0	0.0055	0.08	0.03	0.17	0	0	0.08	0.08	0.17	0.03	13
PGF_00026650		0	0	0	0.13	0.0072	0.0072	0	0	0.0072	0	0	12
PGF_00026712		0.06	0	0	0.06	0.06	0	0.06	0.06	0	0.06	0	2
PGF_00026766		0	0	0	0.07	0.07	0	0	0.07	0.07	0.07	0.07	2
PGF_00026828		0	0	0	0.07	0	0	0.07	0	0.07	0.07	0	2
PGF_00026866		0	0	0.0051	0.75	0.19	0.03	0.0051	0.03	0.33	0	0.03	12
PGF_00026893		0.06	0	0	0.36	0.06	0.06	0	0.06	0.06	0.06	0	2
PGF_00026895		0	0	0	0.12	0.04	0	0.04	0	0.04	0	0	3
PGF_00026904	N-module 1	0.12	0.03	0.86	1.69	0.86	0.21	0.21	0.47	0.21	0.32	0.6	17
PGF_00026986		0.21	0	0.07	0.43	0.75	0.07	0.07	0.01	0	0.07	0	7
PGF_00027004	N-module 1	0.09	0	0.09	0.09	1.37	0.09	0.09	0.01	0	0.09	0.01	6
PGF_00027069	N-module 1	0.42	0	0.42	0.87	0.87	0.87	0.87	0.87	0.87	0.15	0.89	4
PGF_00027212		0.11	0	0.66	0.33	0.11	0.53	0.53	0.41	0.33	0.96	0.68	11
PGF_00027245		0	0	0	0	0.07	0	0	0	0	0	0	2
PGF_00027259		0	0	0.03	0.03	0.03	0.03	0.03	0.03	0.03	0.03	0.04	3
PGF_00027261		0	0	0	0	0.16	0	0.03	0.03	0.16	0	0.03	4
PGF_00027487		0	0	0	0	0.06	0	0	0	0	0	0	2
PGF_00027488		0	0	0	0	0.06	0	0	0	0	0	0	2
PGF_00027491		0.03	0.04	0.03	0.03	0.22	0.03	0	0.03	0	0	0.04	3
PGF_00027514		0	0	0.0096	0.06	0.06	0.0096	0	0.06	0.0096	0.0096	0.01	8
PGF_00027524		0.05	0.0094	0.05	0.15	0.05	0.05	0.05	0.05	0.05	0.05	0.05	10
PGF_00027554		0	0	0	0.02	0	0	0.02	0	0	0	0.02	4
PGF_00027613		0.01	0	0.01	0.01	0.09	0	0	0.5	0.01	0.09	0.01	6
PGF_00027668	N-module 1	0	0.01	0.06	0.92	0.34	0.06	0.16	0.34	1.84	0.92	0.6	8
PGF_00027674	N-module 1	0.11	0	0.31	0.31	0.64	0.02	0.31	0.64	1.12	0.11	1.15	5
PGF_00027680		0.15	0	0.15	0.15	0.42	0.02	0.15	0	0.15	0.15	0.15	4
PGF_00027685		0	0	0.06	0.06	0	0.06	0.06	0.06	0.06	0	0.06	2
PGF_00027686		0	0	0	0.06	0.06	0	0	0	0.06	0.06	0	2
PGF_00027694		0	0	0.01	0	0.01	0	0	0.09	0	0	0	7
PGF_00027726		0	0	0	0	0.06	0.06	0.06	0	0	0.06	0.06	2
PGF_00027793		0	0	0.02	0.02	0.02	0	0	0.02	0.02	0	0.02	5
PGF_00027794		0	0	0.06	0.06	0.06	0	0	0.06	0.06	0	0.06	2
PGF_00027825		0	0.08	0	0.36	0.06	0.36	0	0	0	0	0.06	2
PGF_00027833		0	0	0.02	0.02	0.31	0	0	0.02	0	0.02	0.11	5
PGF_00027841		0.02	0.02	0.02	0.11	0.11	0.31	0.02	0.02	0.11	0.02	0.11	5
PGF_00027846		0	0	0.22	0	0	0.03	0	0	0	0	0.22	3
PGF_00027863		0.01	0	0.01	0.17	0.09	0	0.09	0	0.54	0	0.01	6
PGF_00027887		0.3	0.47	0.2	0.42	0.2	0.07	0.4	0.01	0.42	0.4	0.31	8
PGF_00027888		0	0	0	0.02	0.02	0	0	0	0.02	0	0.02	5
PGF_00028093		0.02	0	0.11	0.02	0	0	0.31	0	0	0.11	0	5
PGF_00028135		0.04	0	0.04	0.04	0.04	0	0.04	0.04	0	0	0.47	3
PGF_00028208		0	0	0.06	0	0.36	0	0	0	0	0	0.06	2
PGF_00028224		0.04	0	0	0	0.14	0.14	0	0	0.14	0	0	3
PGF_00028258		0	0	0	0	0.04	0	0	0.14	0	0	0	3
PGF_00028313		0.04	0	0	0.04	0.46	0	0	0.24	0	0.04	0.04	3
PGF_00028319		0.11	0	0.02	0.02	0.11	0.02	0.02	0.31	0.64	0.11	0.11	5
PGF_00028341		0	0.03	0	0.02	0	0	0	0	0.15	0.02	0	5
PGF_00028359		0	0	0	0.09	0	0	0	0.18	0	0	0	4
PGF_00028378		0.02	0	0.02	0	0.02	0	0.13	0.02	0	0	0	5
PGF_00028385		0	0	0.46	0	0	0	0	0	0.03	0	0.03	4
PGF_00028387		0.01	0.18	0.61	0.07	0.04	0.07	0.21	0.14	0.61	0	0.34	8
PGF_00028388	N-module 2	0.16	0	0.71	0.03	0.03	0.03	0.16	0.46	0.71	0	0.03	4
PGF_00028401		0.1	0.02	0.02	0.1	0	0.02	0	0.02	0.1	0	0.02	7
PGF_00028413		0.03	0.03	0.16	0.16	0.46	0	0.16	0.46	0.16	0	0.17	4
PGF_00028437		0	0	0	0	0	0	0	0	0	0	0.02	5
PGF_00028440		0	0	0	0.04	0.04	0	0	0	0	0	0	3
PGF_00028442		0	0	0	0	0	0	0.03	0	0	0	0	4
PGF_00028443		0.04	0	0	0.24	0.04	0	0	0	0.24	0.04	0.25	3
PGF_00028486		0	0.0038	0.003	0.3	0.04	0.11	0.02	0.003	0.04	0.003	0.06	18
PGF_00028516		0.05	0.24	0.05	0.02	0.11	0.21	0.05	0.21	0.11	0.02	0.21	6
PGF_00028527		0	0	0	0	0.03	0	0.03	0	0.03	0	0.04	3
PGF_00028690	N-module 6	0.5	0.02	0.24	0.24	0.5	0.01	0.87	0.09	0.5	0.01	0.25	6
PGF_00028700		0	0	0.1	0.02	0.1	0.1	0.02	0.1	0.19	0.02	0.02	6
PGF_00028704		0	0	0	0.22	0.22	0.03	0	0	0.22	0.03	0.22	3
PGF_00028947		0.0032	0.03	0.27	0.65	0.57	0.02	0.12	0.12	0.47	0.21	0.41	18
PGF_00028966		0	0	0.07	0.07	0.07	0	0	0.07	0.07	0	0.07	2
PGF_00028981		0	0	0.02	0.02	0.11	0	0.02	0.02	0.02	0	0.02	5
PGF_00029071		0	0	0	0.22	0.03	0	0	0.03	0	0.03	0.04	3
PGF_00029133	N-module 1	0.62	0	0.03	0.03	0.62	0.03	0.62	0.03	0.62	0.62	0.63	3
PGF_00029269	N-module 1	0.2	0	0.07	0.2	1.1	0.41	0.41	0.71	0.41	0.2	0.44	7
PGF_00029473	N-module 2	0.15	0	0.87	0.02	0.15	0.15	0.42	0.87	0.02	0.42	0.02	4
PGF_00029474		0	0	0.03	0.03	0	0	0.03	0	0	0	0	3
PGF_00029475		0	0	0	0.03	0	0	0.03	0	0.03	0.03	0.04	3
PGF_00029531		0	0.02	0.02	0.02	0.11	0.02	0.02	0.02	0.11	0.11	0.02	5
PGF_00029532	N-module 1	0.02	0	0.11	0.11	1.12	0.02	0.02	0.11	0.64	0.02	0.11	5
PGF_00029533		0.02	0	0	0.11	0.11	0	0	0	0.02	0	0	5
PGF_00029536		0.03	0	0.03	0	0	0	0	0.03	0.03	0.03	0	3
PGF_00029546		0	0	0.03	0	0	0	0	0.03	0.03	0	0.04	3
PGF_00029548		0	0	0	0	0	0	0	0	0.03	0	0	3
PGF_00029593		0	0	0	0	0.22	0	0	0	0	0	0	3
PGF_00029610		0.1	0	0.1	0.1	0.3	0.1	0.1	0.1	0.3	0.05	0.02	7
PGF_00029614		0.07	0	0.07	0.07	0.07	0.07	0.07	0.07	0.07	0.07	0.07	2
PGF_00029672		0	0	0	0	0	0	0.03	0.03	0	0	0.04	3
PGF_00029677		0	0.03	0.02	0.02	0.02	0.02	0.02	0.02	0.02	0.02	0.02	4
PGF_00029680		0	0	0	0	0	0	0	0.06	0	0	0	2
PGF_00029683		0	0.75	0.31	0.64	0.02	0.31	0	0.02	0.31	0.11	0.02	5
PGF_00029698		0.02	0	0.02	0.02	0.02	0.02	0.02	0.02	0.02	0.1	0.02	6
PGF_00029701		0.42	0.03	0	0.15	0.42	0.42	0.15	0.02	0.42	0.02	0.15	4
PGF_00029715		0	0	0	0	0	0	0	0.06	0.06	0	0	2
PGF_00029718		0	0	0	0	0.03	0	0	0	0.03	0	0	3
PGF_00029769		0	0	0	0	0	0	0.06	0	0	0	0	2
PGF_00029812	N-module 1	0.07	0.01	0.43	0.98	0.98	0.43	0.43	0.43	0.43	0.43	0.77	7
PGF_00029934		0	0	0	0	0	0	0	0	0	0.07	0	2
PGF_00030003		0	0	0	0	0.07	0	0.07	0	0	0	0	2
PGF_00030009		0	0	0.22	0.22	0.03	0.22	0.03	0.03	0.03	0.03	0	3
PGF_00030018		0	0	0.03	0.22	0.22	0	0	0	0	0	0	3
PGF_00030023		0	0	0	0	0.36	0	0.06	0.36	0	0	0.06	2
PGF_00030070		0	0	0.03	0	0.03	0	0	0	0.03	0	0.04	3
PGF_00030109		0	0	0.03	0	0.22	0	0.03	0.03	0	0	0	3
PGF_00030154	N-module 5	0.15	0	0.02	0.87	0.42	0.42	0.42	0.15	0.42	0.87	0.15	4
PGF_00030237		0.11	0	0.11	0.11	0.31	0.31	0.31	0.02	0.02	0	0	5
PGF_00030246		0.01	0	0.01	0.2	0.07	0.01	0.01	0.01	0.01	0.2	0.07	7
PGF_00030640	N-module 1	0.05	0	0.71	0.71	0.91	0.27	0.05	0.39	0.71	0.1	0.28	19
PGF_00030643		0.02	0.03	0.22	0.35	0.71	0.22	0.02	0.13	0.51	0.13	0.14	16
PGF_00030650		0	0	0	0	0	0	0.02	0	0	0	0	4
PGF_00030655		0.01	0.04	0.12	0.16	0.64	0.12	0.0019	0.12	0.07	0.03	0.04	27
PGF_00030662		0.02	0.03	0.11	0.11	0.31	0.11	0.31	0.11	0.11	0.02	0.02	5
PGF_00030674		0	0	0.24	0	0	0	0	0.24	0.04	0	0	3
PGF_00030690		0.0081	0	0	0.05	0.0081	0	0.0081	0.0081	0.15	0	0	9
PGF_00030694		0	0	0	0.06	0.06	0.06	0.0091	0	0.0091	0.06	0	8
PGF_00030698		0.0091	0	0.0091	0.06	0.06	0.0091	0	0	0.06	0.0091	0.0093	8
PGF_00030701		0	0	0.0091	0.0091	0.0091	0.0091	0.0091	0	0	0.0091	0.06	8
PGF_00030813		0.0055	0	0.36	0.46	0.81	0.1	0.1	0.2	0.1	0.29	0.21	12
PGF_00030829		0.02	0	0.42	0.02	0	0.15	0	0.42	0.15	0	0.43	4
PGF_00030901		0	0	0.09	0.54	0.26	0.09	0.01	0.26	0.01	0.26	0.09	6
PGF_00030918		0	0	0	0	0.06	0.06	0.06	0	0.06	0	0	2
PGF_00030975		0	0.07	0.06	0.06	0.06	0	0	0.06	0.06	0.06	0.06	2
PGF_00031004		0	0	0.36	0	0	0	0	0.36	0	0	0	2
PGF_00031005		0	0	0	0.04	0.04	0	0.04	0	0.04	0	0	3
PGF_00031036	N-module 1	0.61	0.0073	0.11	0.61	1.22	0.22	0.22	0.39	0.61	1.22	0.4	11
PGF_00031057		0	0	0	0.02	0	0	0	0	0.02	0	0.02	4
PGF_00031058		0.09	0	0.09	0.5	0.5	0.01	0.01	0.01	0.5	0.01	0.25	6
PGF_00031127		0.0034	0	0.02	0.22	0.68	0.13	0.02	0.0034	0.34	0.06	0.22	17
PGF_00031130		0	0	0	0	0.04	0	0	0.04	0.04	0.04	0.04	3
PGF_00031229		0.24	0.16	0.12	0.24	0.12	0.24	0.04	0.04	0	0	0	3
PGF_00031371		0	0	0	0	0	0.06	0	0	0	0	0.06	2
PGF_00031654		0	0	0	0	0	0	0	0	0.07	0	0.22	2
PGF_00031996		0	0	0	0.07	0	0	0.07	0	0	0.07	0	2
PGF_00032068		0	0	0	0	0	0	0	0	0.02	0	0.02	5
PGF_00032077		0	0	0	0.0076	0	0	0	0.0076	0.14	0	0.02	10
PGF_00032190		0	0	0.04	0	0	0	0	0.04	0	0	0	3
PGF_00032212		0	0	0	0	0	0	0.06	0	0	0	0	2
PGF_00032235		0	0	0	0	0	0	0.03	0	0.03	0	0	4
PGF_00032322		0	0	0	0.03	0.03	0.03	0	0	0.03	0.03	0.03	4
PGF_00032541		0	0	0	0.21	0.21	0.21	0	0.21	0.21	0	0.22	2
PGF_00032576		0	0.04	0.09	0	0	0.18	0.09	0	0.03	0.09	0	4
PGF_00032662	N-module 2	0.09	0	1.37	0.5	0.24	0.5	0.5	0.24	0.01	0.09	0.25	6
PGF_00032664	N-module 2	0	0.02	0.87	0.09	0.24	0.5	0.24	0.24	0.09	0	0	6
PGF_00032671		0	0	0.64	0.02	0.02	0	0.31	0.11	0.11	0	0	5
PGF_00032855		0	0	0	0.04	0	0.04	0	0	0	0	0	3
PGF_00032869		0.02	0.15	0.64	0.31	0.64	0.11	0.02	0.31	0.11	0	0.02	5
PGF_00032889		0	0	0.09	0.03	0.09	0	0.03	0	0.09	0	0	4
PGF_00032999		0	0	0	0	0.22	0.03	0	0	0	0.03	0	3
PGF_00033019		0	0	0	0	0.06	0.06	0	0	0.06	0.06	0.06	2
PGF_00033029		0	0	0	0	0	0	0	0.01	0.01	0.01	0.01	7
PGF_00033043		0	0.03	0	0.15	0.02	0.15	0.02	0.15	0.42	0.15	0	4
PGF_00033071		0	0	0.02	0.15	0.42	0.02	0	0	0.42	0.15	0.03	4
PGF_00033073		0	0	0.11	0.11	0.64	0.11	0	0.31	0.31	0.11	0.11	5
PGF_00033074		0	0	0.03	0	0	0	0.03	0	0.22	0	0	3
PGF_00033095		0.05	0	0.39	0.27	0.27	0.27	0.02	0.05	0.1	0.27	0.1	19
PGF_00033158		0	0	0.36	0.36	0.36	0.06	0	0.36	0	0.06	0	2
PGF_00033161		0	0	0	0.02	0	0.02	0	0	0	0	0	4
PGF_00033177		0	0	0	0.31	0.02	0.31	0.11	0	0.02	0.02	0.11	5
PGF_00033178		0	0	0.03	0.03	0.62	0.22	0.03	0.03	0.62	0.03	0.04	3
PGF_00033180	N-module 1	0	0	0.64	0.64	0.64	0.11	0	0.31	0.31	0.02	0.32	5
PGF_00033197		0	0	0	0.07	0	0	0	0	0	0	0	2
PGF_00033200		0	0	0	0	0	0	0	0	0	0	0.04	3
PGF_00033237		0.05	0	0.44	0.46	0.72	0.38	0.02	0.44	0.32	0.11	0.57	19
PGF_00033268		0	0	0	0	0	0	0.04	0	0	0	0	3
PGF_00033278		0.04	0.04	0.04	0.24	0.46	0	0.04	0	0.24	0.04	0.04	3
PGF_00033281		0.07	0	0	0	0	0	0	0	0	0.07	0	2
PGF_00033289	N-module 1	0.06	0.0041	0.46	0.63	0.63	0.31	0.06	0.31	0.63	0.2	0.66	17
PGF_00033293		0	0	0.03	0	0.03	0	0	0	0	0	0	3
PGF_00033294		0	0	0.21	0	0.07	0	0	0	0.07	0	0	2
PGF_00033312		0.0091	0.01	0.34	0.59	0.59	0.34	0.0091	0.0091	0.16	0.06	0.35	8
PGF_00033319	N-module 1	0.02	0	0.11	1.12	0.64	0.31	0.02	0.11	0.64	0.02	0.32	5
PGF_00033359		0	0	0.0026	0.17	0.1	0.0026	0.1	0.0026	0.27	0.05	0.1	19
PGF_00033366		0	0	0	0	0	0	0.03	0	0.03	0	0.04	3
PGF_00033379		0	0	0.24	0.5	0.09	0	0.01	0.09	0.01	0.01	0.01	6
PGF_00033390		0	0	0.03	0.22	0.62	0	0.22	0.22	0.03	0.03	0.04	3
PGF_00033392		0.07	0.0053	0.15	0.41	0.07	0.26	0.07	0.07	0.6	0.15	0.28	14
PGF_00033411		0.0046	0	0.29	0.0046	0.46	0.08	0.0046	0.03	0.08	0	0.0048	13
PGF_00033420	N-module 6	0.15	0	0.02	0.02	0.02	0.15	0.87	0.02	0.02	0.02	0.02	4
PGF_00033423	N-module 1	0.02	0.0039	0.31	0.73	0.54	0.11	0.31	0.09	0.54	0.26	0.56	20
PGF_00033471	N-module 5	0	0	0.15	0.15	0.15	0.15	0.02	0.02	0.42	0.87	0.02	4
PGF_00033473		0	0	0.11	0.02	0.11	0.02	0.02	0.11	0.31	0.02	0.11	5
PGF_00033479	N-module 1	0.07	0.01	0.07	0.71	0.71	0.2	0.01	0.01	0.71	0.07	0.42	7
PGF_00033486		0.0066	0.0081	0.12	0.25	0.43	0.25	0.12	0.0066	0.12	0.25	0.12	10
PGF_00033488		0	0	0.07	0.41	0.41	0.03	0.0041	0.03	0.41	0.07	0.16	14
PGF_00033574		0	0	0.15	0.02	0.15	0.02	0.02	0	0.02	0.42	0.15	4
PGF_00033577		0.15	0	0.15	0.02	0.15	0.02	0.15	0.02	0.15	0.02	0.02	4
PGF_00033580		0	0	0.03	0.03	0	0	0.03	0	0	0.03	0.04	3
PGF_00033592		0	0	0	0.02	0	0	0	0.05	0.1	0	0	6
PGF_00033595		0.02	0	0.02	0.15	0	0.02	0.02	0.42	0.15	0.02	0.02	4
PGF_00033729		0	0	0.21	0.51	0.37	0.02	0.02	0.09	0.21	0.09	0.17	20
PGF_00033772		0	0	0.06	0.06	0.06	0	0	0	0	0	0.06	2
PGF_00033852		0	0	0.0091	0.0091	0.0091	0.0091	0	0.0091	0.0091	0.0091	0	8
PGF_00033870		0	0	0	0	0	0	0	0	0	0	0.02	5
PGF_00033904	N-module 1	0.43	0	0.97	0.43	0.67	0.25	0.25	0.12	0.43	0.25	0.46	10
PGF_00033905		0	0	0	0.03	0	0	0	0	0	0	0	3
PGF_00033917		0	0	0.06	0.06	0.36	0	0.06	0.06	0.06	0.06	0	2
PGF_00033936		0.14	0.03	0.07	0.37	0.55	0.14	0.14	0.24	0.37	0.07	0.07	15
PGF_00033941		0	0	0.06	0.0091	0.16	0.0091	0.0091	0.0091	0.06	0	0	8
PGF_00033946		0.07	0.0048	0.0037	0.55	0.55	0.07	0.07	0.0037	0.37	0.0037	0.15	15
PGF_00033954		0.0031	0.0039	0.12	0.2	0.63	0.06	0.0031	0.02	0.31	0.2	0.06	17
PGF_00033963		0.0041	0.03	0.15	0.26	0.41	0.07	0.0041	0.03	0.15	0.03	0.03	14
PGF_00033968		0.0032	0.03	0.12	0.47	0.65	0.12	0.0032	0.02	0.47	0.02	0.12	17
PGF_00033971		0	0	0.1	0.1	0.04	0.0058	0.1	0.0058	0.1	0.1	0.11	11
PGF_00033982	N-module 1	0	0	0.09	0.24	0.87	0.09	0.24	0.09	0.09	0.09	0.09	6
PGF_00033986		0	0	0.06	0	0	0	0	0	0	0	0.06	2
PGF_00034034		0.11	0	0	0.11	0.02	0	0.11	0	0	0	0	5
PGF_00034084		0	0.08	0.07	0.07	0.07	0	0	0.21	0.07	0.07	0.22	2
PGF_00034199		0	0	0	0	0.07	0	0	0.07	0.07	0.07	0	2
PGF_00034237		0	0	0	0.03	0	0	0	0	0.03	0	0	3
PGF_00034350		0.02	0	0.02	0	0.02	0.02	0.02	0.11	0.02	0	0	5
PGF_00034388		0	0	0.07	0.07	0.07	0	0	0	0	0.21	0	2
PGF_00034409		0	0.05	0.03	0.03	0.62	0.03	0	0.22	0.03	0.03	0.63	3
PGF_00034561		0.04	0	0.24	0.04	0	0.04	0.24	0.24	0.04	0.04	0	3
PGF_00034566	N-module 1	0	0	0.07	0.37	1	0.14	0.0037	0.07	0.75	0.14	0.25	15
PGF_00034647		0	0.03	0.12	0.02	0.07	0.0062	0.0062	0.04	0.52	0.0062	0.08	13
PGF_00034654		0.06	0	0.36	0.06	0.36	0	0.36	0	0	0.06	0.06	2
PGF_00034705		0	0	0.06	0	0	0	0.06	0	0.06	0	0.06	2
PGF_00034732		0	0	0	0	0.06	0.06	0	0	0.06	0	0	2
PGF_00034762		0	0	0.04	0	0.04	0.04	0.04	0	0	0.04	0	3
PGF_00034851		0	0	0.0091	0.06	0.59	0.0091	0	0.0091	0.0091	0	0.06	8
PGF_00034917		0	0	0	0.06	0.06	0.01	0.06	0.18	0	0.06	0	8
PGF_00034921		0	0.05	0.04	0	0.04	0	0	0.04	0.04	0	0	3
PGF_00034972		0	0	0.12	0.2	0.63	0.0031	0.02	0.12	0.46	0.2	0.21	17
PGF_00035025		0	0	0.02	0.42	0.42	0.42	0.15	0.15	0.42	0.02	0.15	4
PGF_00035033		0	0	0	0	0.06	0.06	0	0.06	0	0.06	0	2
PGF_00035047		0.07	0	0	0.07	0	0	0	0	0	0.07	0	2
PGF_00035050		0.06	0	0.36	0	0.36	0.06	0.36	0.36	0.06	0.06	0.37	2
PGF_00035074		0	0	0	0	0.22	0	0	0.03	0	0	0	3
PGF_00035194		0.02	0.03	0.13	0.13	0.1	0.1	0.13	0.45	0.06	0.06	0.07	17
PGF_00035206		0	0	0	0.06	0	0	0	0	0.06	0	0.06	2
PGF_00035243		0	0.07	0.06	0	0.06	0	0	0	0	0	0.06	2
PGF_00035327		0	0	0	0	0.22	0	0	0	0	0	0	3
PGF_00035334		0.15	0	0.15	0.15	0.42	0.15	0.02	0.15	0.42	0.02	0.15	4
PGF_00035405		0	0.007	0.0058	0.04	0.04	0.0058	0	0	0.0058	0.0058	0	11
PGF_00035406		0	0	0.0049	0.0049	0.0049	0	0	0	0	0	0	13
PGF_00035407		0	0.007	0	0.0058	0	0	0	0.0058	0	0.0058	0	11
PGF_00035414		0	0	0	0.03	0	0	0	0	0	0	0	3
PGF_00035464		0.06	0	0	0	0.06	0	0	0	0.06	0	0	2
PGF_00035467		0.06	0	0	0	0.36	0	0.06	0	0.06	0.06	0	2
PGF_00035468		0.06	0	0	0	0	0	0	0	0	0.06	0	2
PGF_00035548		0	0	0	0	0	0	0	0	0	0.06	0	2
PGF_00035577		0	0	0	0	0.03	0.03	0	0	0.03	0	0	3
PGF_00035591		0.04	0.0094	0.45	0.12	0.45	0.12	0.04	0.12	0.58	0.0069	0.26	10
PGF_00035595		0.04	0.06	0.12	0.26	0.26	0.04	0.12	0.26	0.45	0.04	0.46	10
PGF_00035633		0	0	0	0.03	0	0	0	0	0.22	0	0	3
PGF_00035699		0	0	0	0	0	0.06	0.06	0	0	0	0	2
PGF_00035709		0	0	0.06	0	0.36	0.36	0	0.36	0.36	0	0	2
PGF_00035775		0.64	0	0.31	0.31	0	0.64	0	0.02	0	0.02	0.02	5
PGF_00035810		0.06	0	0	0	0	0	0	0	0.06	0.06	0.06	2
PGF_00035812		0	0	0	0	0.06	0	0	0.36	0	0	0	2
PGF_00035831		0.02	0.02	0.02	0	0.02	0.02	0.02	0.02	0.11	0.02	0.02	5
PGF_00035870		0	0	0	0	0.36	0.06	0.06	0	0.06	0	0	2
PGF_00035898		0	0	0	0	0.06	0	0	0	0	0	0	2
PGF_00035905		0	0.08	0.36	0	0.06	0.06	0.06	0	0.36	0	0	2
PGF_00035910		0	0	0	0	0.06	0	0	0	0	0	0	2
PGF_00035928		0	0	0.02	0.02	0.02	0.02	0	0.02	0.02	0.02	0.03	4
PGF_00035948		0	0	0	0	0	0	0	0	0.06	0	0	2
PGF_00035950		0	0	0	0.03	0	0	0	0	0	0.03	0.04	3
PGF_00035965		0	0	0.04	0.04	0.26	0	0	0.04	0.14	0.14	0.05	3
PGF_00036075		0	0	0.06	0.36	0.36	0.06	0	0.06	0.36	0	0.06	2
PGF_00036099		0	0.07	0.06	0	0.06	0	0	0	0	0	0	2
PGF_00036155		0.02	0	0.02	0.31	0.11	0.02	0.02	0.02	0.31	0.31	0.32	5
PGF_00036195		0	0	0	0	0	0	0	0.03	0	0	0	3
PGF_00036221		0	0	0.06	0	0.06	0	0	0	0	0	0.06	2
PGF_00036283		0	0	0.36	0.36	0.06	0.36	0.06	0.36	0.36	0.06	0.06	2
PGF_00036295		0	0	0.36	0	0	0.06	0	0.36	0	0	0.06	2
PGF_00036337		0	0	0	0.03	0	0	0	0	0	0	0	3
PGF_00036340		0	0	0.07	0.07	0.07	0	0	0	0	0	0	2
PGF_00036420		0	0	0	0	0.36	0	0.06	0	0.06	0	0	2
PGF_00036427		0.06	0.08	0.06	0.36	0.06	0.36	0.06	0.36	0.36	0.36	0.06	2
PGF_00036436		0	0	0	0.03	0	0	0.03	0.03	0.03	0.03	0.04	3
PGF_00036449		0.36	0	0	0	0.06	0	0	0	0.06	0.06	0.06	2
PGF_00036495		0	0	0	0	0.07	0	0	0	0.07	0	0	2
PGF_00036527		0	0	0	0.06	0	0	0	0	0	0	0	2
PGF_00036543	N-module 1	0.04	0.0073	0.39	0.61	1.62	0.22	0.22	0.22	1.22	0.11	0.23	11
PGF_00036551		0	0	0	0	0.22	0	0	0	0	0	0	3
PGF_00036567		0.0091	0.01	0.34	0.16	0.34	0.59	0	0.34	0.34	0.06	0.35	8
PGF_00036570		0	0	0	0.01	0.01	0	0	0	0.01	0	0	6
PGF_00036575		0	0	0	0.16	0	0.06	0.0091	0	0.34	0	0.06	8
PGF_00036673	N-module 1	0.02	0	0.15	0.87	0.42	0.02	0	0.15	0.15	0.42	0.15	4
PGF_00036674	N-module 1	0.59	0.01	0.16	0.92	0.92	0.59	0.34	0.16	0.59	0.34	0.06	8
PGF_00036675		0.01	0	0.09	0.09	0.24	0.09	0.01	0.01	0.24	0	0.09	6
PGF_00036679		0	0	0	0	0	0	0	0	0.06	0.06	0.06	2
PGF_00036688	N-module 1	0.06	0.01	0.06	0.92	0.34	0.06	0	0.16	0.59	0.16	0.06	8
PGF_00036713		0	0	0	0	0	0	0.03	0	0	0.03	0	3
PGF_00036783		0	0	0	0.02	0.42	0.15	0.02	0.02	0.02	0.02	0	4
PGF_00036809		0	0	0	0.01	0.01	0	0.01	0.01	0	0.09	0.09	6
PGF_00036876		0	0	0	0.06	0.06	0.06	0	0.06	0	0.06	0	2
PGF_00036928		0.09	0.02	0.01	0.09	0.09	0.24	0.09	0.09	0.09	0.01	0	6
PGF_00037006		0	0	0.01	0.2	0.07	0.01	0	0	0.07	0.07	0.01	7
PGF_00037024	N-module 1	0.03	0	0.03	0.46	0.46	0.03	0.03	0	0.46	0.71	0.47	4
PGF_00037026		0.03	0	0.03	0.16	0.03	0	0	0	0.16	0	0.03	4
PGF_00037042		0	0	0.03	0	0.03	0.03	0	0.22	0.03	0	0.04	3
PGF_00037052	N-module 3	0.06	0.01	0.17	0.36	0.36	0.97	0.06	0.06	0.36	0.27	0.06	8
PGF_00037063		0	0	0.06	0.34	0.06	0.0091	0.0091	0.0091	0.34	0.06	0.17	8
PGF_00037071		0	0	0	0	0	0	0.03	0	0	0	0	4
PGF_00037099	N-module 1	0	0	0.03	0.62	0.03	0.03	0	0	0.62	0.62	0.63	3
PGF_00037103		0.01	0	0	0.01	0.01	0.01	0.09	0.01	0.09	0.01	0.09	6
PGF_00037104		0	0	0.03	0.03	0.03	0.03	0	0.03	0.03	0	0.04	3
PGF_00037171		0.0047	0	0.08	0.18	0.3	0.0047	0.0047	0.0047	0.18	0.0047	0.03	13
PGF_00037219		0	0	0.06	0	0.36	0	0	0	0	0	0	2
PGF_00037263		0.01	0	0.19	0	0.01	0.01	0.01	0	0	0	0	9
PGF_00037281		0	0	0	0.02	0	0	0	0	0	0.02	0	4
PGF_00037394		0.03	0.04	0.22	0	0.03	0.22	0.03	0.03	0.03	0	0.04	3
PGF_00037396		0.02	0	0	0.15	0.02	0	0.15	0.02	0.02	0.02	0.02	4
PGF_00037419		0.02	0	0.11	0.02	0.11	0.02	0.11	0.11	0.02	0.02	0.02	5
PGF_00037432	N-module 1	0.22	0	0.03	0.62	0.03	0	0.22	0.22	0.62	0.22	0.63	3
PGF_00037433		0.06	0	0.06	0.36	0.06	0.06	0.06	0.06	0.36	0.06	0.06	2
PGF_00037463		0	0	0.06	0	0	0.06	0	0	0	0	0	2
PGF_00037522		0	0.19	0.05	0.14	0.5	0.05	0	0.05	0.29	0	0.05	9
PGF_00037558		0	0	0.11	0.02	0.11	0	0	0.11	0.11	0.11	0.02	5
PGF_00037575		0	0	0.06	0.06	0.06	0	0	0.36	0	0.06	0.06	2
PGF_00037588		0.0026	0	0.39	0.71	0.53	0.39	0.05	0.17	0.39	0.1	0.41	19
PGF_00037591		0	0	0.42	0	0	0.15	0.02	0.15	0	0	0.02	4
PGF_00037690		0.06	0	0.06	0.06	0	0.06	0.36	0	0	0	0.06	2
PGF_00037731		0	0.03	0	0.03	0	0	0	0	0	0	0.03	4
PGF_00037744		0	0	0.03	0.03	0.03	0	0.03	0.03	0.03	0.03	0.04	3
PGF_00037784		0.06	0	0	0	0.06	0	0.06	0	0.06	0	0.06	2
PGF_00037819		0	0	0.07	0.07	0.07	0	0	0	0.07	0.07	0.07	2
PGF_00037823		0	0	0.16	0.03	0.03	0.03	0	0.03	0	0.03	0	4
PGF_00037828	N-module 1	0.03	0	0.92	0.46	1.23	0.08	0.03	0.29	0.67	0.46	0.08	13
PGF_00037837		0	0	0.09	0.24	0.5	0.01	0	0.01	0.24	0	0.09	6
PGF_00037873	N-module 2	0.42	0	0.87	0.15	0.87	0.87	0.42	0.87	0.87	0.02	0.89	4
PGF_00037875		0	0.02	0	0.02	0.31	0.02	0	0	0.11	0.02	0.02	5
PGF_00037911		0	0	0.06	0	0	0.36	0	0	0.06	0.06	0	2
PGF_00037915		0.07	0.0051	0.26	0.41	0.26	0.07	0.07	0.6	0.26	0.07	0.27	14
PGF_00037928		0.02	0	0.11	0.31	0.11	0.02	0.02	0.02	0.31	0.02	0	5
PGF_00037932		0	0	0	0.03	0	0	0.03	0	0.03	0.03	0.03	4
PGF_00037937		0.11	0.0038	0.18	0.42	0.11	0.29	0.11	0.18	0.42	0.11	0.19	18
PGF_00037938	N-module 1	0.02	0	0.02	0.42	0.42	0.02	0.15	0	0.87	0.02	0.43	4
PGF_00037945	N-module 1	0	0	0	1.12	0.64	0.64	0.31	0.02	0.64	0.11	0.32	5
PGF_00037958		0.31	0	0.11	0.31	0.31	0.02	0.02	0.11	0.31	0.11	0.32	5
PGF_00037960		0.06	0	0.36	0.06	0	0.06	0.06	0.36	0.06	0.06	0.06	2
PGF_00037970	N-module 1	0.42	0	0	0.87	0.42	0.02	0.42	0.42	0.87	0.02	0.15	4
PGF_00037975		0.24	0.1	0.09	0.09	0.01	0.01	0.24	0.01	0.09	0.09	0.25	6
PGF_00037976	N-module 1	0.07	0.01	0.01	0.01	0.43	0.01	0.21	0.07	0.98	0.21	0.44	7
PGF_00037977		0.09	0.02	0.01	0.09	0.01	0.09	0.09	0.5	0.01	0.01	0.09	6
PGF_00037978		0	0	0.0091	0.34	0.06	0.06	0.06	0.0091	0.06	0.0091	0	8
PGF_00037979		0	0	0.11	0.64	0.31	0.11	0.02	0.02	0.02	0	0.02	5
PGF_00037990		0	0	0	0.02	0.02	0	0.02	0	0.02	0	0.15	4
PGF_00037991		0	0	0	0.11	0.02	0.11	0	0.02	0.31	0.11	0.66	5
PGF_00037998		0.01	0.01	0.41	0.2	0.41	0.2	0.41	0.2	0	0.01	0.07	7
PGF_00038010		0	0	0	0	0	0	0	0	0	0	0.06	2
PGF_00038011		0	0	0	0.03	0	0	0.22	0	0	0.03	0	3
PGF_00038018		0.06	0.07	0.06	0.06	0.06	0.36	0.06	0.06	0	0.06	0.06	2
PGF_00038050		0.03	0	0	0.22	0.62	0.22	0	0.22	0.22	0.03	0.04	3
PGF_00038061		0	0	0.07	0.01	0.07	0	0.01	0.07	0.07	0.01	0.01	7
PGF_00038062		0	0	0	0.06	0.06	0	0.06	0	0.36	0	0	2
PGF_00038071		0	0	0.01	0.09	0.5	0.01	0	0.09	0.09	0	0.01	6
PGF_00038194		0.02	0	0	0.02	0	0.02	0.02	0.02	0.02	0.02	0.02	5
PGF_00038252		0.02	0	0	0.02	0.42	0	0.02	0	0.15	0	0.02	4
PGF_00038329	N-module 6	0.0091	0.07	0.06	0.16	0.06	0.06	1.33	0.34	0.06	0.59	0.17	8
PGF_00038363	N-module 1	0.01	0	0.09	0.87	0	0.09	0.01	0.09	0.09	0.01	0.09	6
PGF_00038367		0	0	0.06	0	0	0	0	0	0.06	0.06	0.06	2
PGF_00038520		0	0	0.16	0.31	0.03	0.03	0	0.16	0.08	0	0	4
PGF_00038541		0	0	0	0	0	0	0	0	0	0.06	0	2
PGF_00038573		0.24	0	0.24	0.24	0.5	0.5	0.01	0.24	0.24	0.09	0.52	6
PGF_00038598		0.07	0	0	0.21	0.07	0.21	0.07	0.07	0.21	0.07	0	2
PGF_00038612		0.02	0	0.15	0.15	0.02	0.02	0.02	0.02	0	0.02	0	4
PGF_00038637		0.04	0	0	0.1	0.1	0.0058	0.04	0.04	0.1	0	0.0059	11
PGF_00038642		0.05	0	0.0077	0.05	0.05	0.0077	0.14	0	0.0077	0.05	0	9
PGF_00038699		0	0	0	0.06	0.06	0	0	0	0	0	0	2
PGF_00038758		0.02	0	0	0.02	0	0.02	0	0.02	0	0.02	0.11	5
PGF_00038759		0.06	0.07	0.16	0.34	0.16	0.06	0.34	0.06	0.16	0.0091	0.17	8
PGF_00038761		0.11	0	0.02	0.11	0.11	0.02	0.02	0.02	0.11	0.31	0.02	5
PGF_00038772		0.02	0	0	0.06	0.0033	0	0.0033	0.0033	0	0	0	17
PGF_00038791		0	0	0	0.03	0	0	0	0	0.03	0	0	3
PGF_00038829	N-module 1	0.01	0	0	1.1	0.2	0.01	0	0	0.41	0.41	0.73	7
PGF_00038839		0	0	0	0	0.02	0	0	0	0.02	0	0	5
PGF_00038879		0	0	0	0.12	0.25	0	0	0.0066	0.0066	0.04	0.05	10
PGF_00038882		0	0	0	0.71	0.07	0.01	0	0.01	0.2	0.01	0.07	7
PGF_00038892		0	0.05	0	0	0	0	0	0	0	0	0	3
PGF_00038893		0	0	0	0	0.03	0	0	0	0	0	0	3
PGF_00038904		0.03	0	0	0.03	0.03	0	0.03	0	0.03	0	0.04	3
PGF_00038913		0	0	0.02	0.15	0.15	0.42	0	0.02	0.15	0.02	0.02	4
PGF_00038916		0	0	0	0.02	0.02	0.02	0.11	0	0.02	0.02	0.11	5
PGF_00038917		0	0	0.03	0.03	0.22	0	0	0.03	0	0	0	3
PGF_00038918		0.03	0	0	0.03	0.03	0	0.03	0.03	0.03	0	0.04	3
PGF_00038929		0	0	0.07	0	0	0	0.07	0	0.07	0.07	0	2
PGF_00038930		0.07	0	0	0	0	0	0	0	0.07	0	0	2
PGF_00038932		0	0	0.04	0	0	0	0	0.04	0.04	0	0	3
PGF_00038933		0	0	0.02	0.11	0.64	0.02	0.11	0.64	0.02	0.11	0.11	5
PGF_00038987	N-module 1	0.08	0.04	0.3	0.69	0.3	0.18	0.3	0.01	0.69	0.08	0.74	13
PGF_00038991		0	0	0.34	0.59	0.59	0.0091	0.16	0.06	0.16	0.16	0.17	8
PGF_00039037	N-module 3	0.02	0	0.12	0.7	0.12	0.7	0.02	0.12	0.02	0.02	0.02	5
PGF_00039078		0	0	0	0	0.06	0	0.06	0	0	0	0	2
PGF_00039079		0	0.07	0	0.06	0.06	0	0	0	0	0	0	2
PGF_00039083		0	0.07	0	0	0.06	0.06	0	0	0	0	0	2
PGF_00039164		0.02	0	0.02	0.02	0	0.02	0.02	0	0.31	0.11	0.11	5
PGF_00039340		0	0	0	0	0.06	0	0	0.06	0.36	0.06	0.06	2
PGF_00039342		0	0.0033	0.02	0.09	0.44	0.05	0.02	0.02	0.16	0.05	0.05	20
PGF_00039347		0.02	0	0	0	0	0	0	0	0	0	0	5
PGF_00039355		0	0	0	0	0	0.03	0	0	0	0.03	0	4
PGF_00039356		0	0	0.02	0.02	0.31	0.31	0	0	0.11	0.02	0.02	5
PGF_00039366		0	0	0	0	0	0	0	0.06	0	0.06	0	2
PGF_00039367		0.09	0.02	0.09	0.09	0.01	0.24	0	0.5	0.09	0.01	0.09	6
PGF_00039377		0	0	0.15	0.42	0.42	0.02	0	0.15	0.42	0.02	0.43	4
PGF_00039449		0.12	0	0	0.12	0.02	0	0	0	0.02	0	0.02	5
PGF_00039499		0	0	0.07	0.07	0.07	0	0	0.07	0.07	0.07	0.07	2
PGF_00039500		0	0	0.02	0.12	0.02	0	0.02	0	0.12	0.12	0.02	5
PGF_00039503		0.1	0	0.1	0.1	0.37	0.37	0.0058	0.37	0.21	0.21	0	11
PGF_00039530		0	0	0	0.15	0	0	0	0	0	0	0.02	4
PGF_00039714		0.02	0	0.02	0.1	0.1	0.02	0.02	0.1	0.43	0.05	0.1	6
PGF_00039721	N-module 1	0	0.06	0.14	0.5	0.78	0.78	0.14	0.05	1.13	0.78	0.15	9
PGF_00039776		0	0	0	0.06	0.06	0.06	0.06	0	0.06	0	0	2
PGF_00039836		0.03	0.03	0	0.16	0.16	0	0.03	0	0	0.16	0	4
PGF_00039838		0.06	0.07	0.06	0.06	0.06	0.06	0.06	0.06	0.06	0	0	2
PGF_00040053		0.0081	0.0099	0.0081	0.0081	0	0.0081	0	0	0	0	0	9
PGF_00040082		0	0.07	0	0.06	0	0	0	0	0	0	0	2
PGF_00040088		0	0	0.12	0	0.12	0.12	0	0.12	0.02	0.12	0.02	5
PGF_00040096		0	0	0.03	0	0	0	0	0.03	0	0	0	3
PGF_00040114		0	0	0	0	0.36	0	0.06	0	0.06	0	0	2
PGF_00040120		0	0	0	0.06	0	0	0	0	0	0	0	2
PGF_00040126		0	0	0	0	0	0	0.03	0	0	0.03	0.04	3
PGF_00040135		0.02	0	0.15	0.02	0.42	0.15	0.02	0.02	0.42	0.02	0.02	4
PGF_00040141		0	0	0.05	0.0073	0	0.0073	0.05	0.0073	0.0073	0.0073	0.0075	10
PGF_00040265		0	0	0	0.02	0.02	0.02	0.02	0.02	0.02	0.11	0	5
PGF_00040273		0.02	0.03	0	0	0.15	0.02	0.15	0	0.15	0.15	0.02	4
PGF_00040278		0	0	0	0.03	0.03	0.03	0	0.03	0	0.03	0.03	4
PGF_00040308		0	0	0	0	0	0	0	0.07	0	0	0	2
PGF_00040315		0	0	0	0.06	0.06	0	0	0.06	0.06	0.06	0.06	2
PGF_00040349		0.06	0	0	0	0.06	0	0.36	0.06	0	0	0	2
PGF_00040401		0	0	0.01	0.2	0.01	0.07	0.01	0	0.07	0.01	0.07	7
PGF_00040437		0	0	0	0	0.22	0	0	0	0.03	0	0	3
PGF_00040453		0	0	0.03	0.03	0.03	0.03	0	0.03	0.03	0.46	0	4
PGF_00040461	N-module 1	0	0	0.02	0.22	0.12	0	0.12	0.7	0.97	0.12	0.12	5
PGF_00040462	N-module 1	0.42	0	0.15	0.42	0.15	0.15	0	0.02	0.87	0.02	0.15	4
PGF_00040500	N-module 1	0	0	0	0.87	0.24	0.09	0	0.01	0.24	0.09	0.25	6
PGF_00040502		0	0	0.02	0	0	0	0	0	0	0	0	4
PGF_00040527		0	0	0	0.06	0	0	0	0	0.06	0	0.06	2
PGF_00040536	N-module 1	0.09	0	0.24	0.87	0.5	0.09	0	0	0.24	0.24	0.25	6
PGF_00040580		0.0037	0.0046	0.24	0.24	0.07	0.07	0.14	0.02	0.14	0.07	0.07	15
PGF_00040613		0	0	0.06	0	0.06	0	0	0	0.36	0	0	2
PGF_00040615		0	0	0	0	0.36	0	0	0	0.06	0	0	2
PGF_00040676		0.01	0	0.01	0	0	0.01	0.09	0.09	0	0.09	0	6
PGF_00040677		0	0	0.02	0.11	0.02	0	0.02	0	0.31	0.02	0.11	5
PGF_00040706	N-module 1	0.03	0	0.62	0.62	0.62	0.22	0.22	0.62	0.62	0.22	0.22	3
PGF_00040773		0	0.17	0.34	0.34	0.52	0.02	0.02	0.12	0.12	0.12	0.13	5
PGF_00040787		0	0	0	0	0	0	0	0	0	0	0.37	2
PGF_00040800		0	0	0	0	0	0	0	0	0	0.07	0	2
PGF_00040813		0	0	0.06	0	0.06	0.06	0	0	0.06	0	0.06	2
PGF_00040822		0.31	0	0.31	0.31	0.31	0.31	0.11	0.02	0.64	0.31	0.66	5
PGF_00040847		0	0	0	0	0	0	0	0	0	0	0.04	3
PGF_00040869		0	0	0	0	0.45	0	0	0.0069	0	0	0.0071	10
PGF_00040888	N-module 1	0	0	0.41	0.41	0.71	0.01	0.07	0.2	1.1	0.01	0.44	7
PGF_00040952		0.02	0	0.02	0.02	0.42	0.02	0.15	0.02	0.02	0.02	0.15	4
PGF_00040957		0	0	0	0.03	0	0	0	0	0.03	0.03	0	4
PGF_00041205		0.03	0	0	0.22	0.03	0	0.22	0	0.03	0.03	0.04	3
PGF_00041206		0	0	0.29	0.14	0.14	0	0.0077	0.14	0.05	0.14	0.05	9
PGF_00041209		0	0	0	0.06	0	0	0	0	0.06	0.06	0	2
PGF_00041243		0.06	0	0	0	0	0.06	0	0.06	0	0	0	2
PGF_00041275		0.22	0.04	0.22	0.22	0.62	0.22	0.22	0.22	0.62	0.22	0.04	3
PGF_00041281		0	0	0.22	0.03	0.03	0.03	0	0.22	0.03	0	0	3
PGF_00041282		0	0.08	0.06	0.36	0.36	0.06	0	0.06	0.36	0.06	0.06	2
PGF_00041289		0	0	0.22	0.03	0.03	0	0	0.03	0.03	0	0.04	3
PGF_00041324		0.07	0	0	0	0.07	0.07	0	0.07	0.07	0	0	2
PGF_00041369		0	0	0	0.2	0.01	0.01	0	0	0.07	0.07	0.07	7
PGF_00041527		0.02	0	0	0	0.02	0	0	0.02	0	0	0	5
PGF_00041537		0.15	0	0.02	0.02	0	0.15	0.15	0	0.02	0	0	4
PGF_00041548		0.62	0	0.62	0.22	0.22	0.22	0.62	0.62	0.22	0.03	0.22	3
PGF_00041549		0	0.16	0.46	0.04	0.46	0.24	0.04	0.04	0.04	0.04	0.05	3
PGF_00041555	N-module 1	0.02	0	0	0.87	0.02	0	0	0.02	0.87	0.02	0.43	4
PGF_00041585		0.02	0.02	0.11	0.64	0.11	0	0.02	0.11	0.31	0.31	0.11	5
PGF_00041603		0	0	0	0.06	0	0	0	0	0	0	0	2
PGF_00041605		0	0	0	0.36	0	0	0.06	0	0.06	0.06	0.06	2
PGF_00041639		0	0.07	0.06	0	0.06	0.06	0.06	0.06	0.06	0	0	2
PGF_00041647		0	0	0	0.1	0.28	0	0	0	0.1	0.02	0.1	6
PGF_00041653		0.02	0	0	0.02	0.02	0	0.02	0	0	0	0	4
PGF_00041669		0	0	0.03	0	0.03	0	0	0	0.03	0	0	3
PGF_00041687		0	0	0.15	0.02	0.15	0.02	0	0.02	0.02	0	0.02	4
PGF_00041693		0	0	0.15	0.42	0.15	0.15	0	0.15	0.02	0.02	0.02	4
PGF_00041699		0	0	0	0.04	0.14	0	0	0	0	0.04	0	3
PGF_00041764		0.02	0	0.02	0.02	0.02	0.02	0	0.02	0.02	0.02	0.02	4
PGF_00041788		0	0	0.06	0.06	0.06	0	0	0.06	0.36	0	0.07	2
PGF_00041794	N-module 2	0.0069	0	1.65	0.7	0.26	0.26	0.04	2.15	0.12	0.02	0.48	10
PGF_00041815		0	0.02	0.05	0.21	0.08	0.01	0.0042	0.16	0.12	0.12	0.05	18
PGF_00041853		0	0	0	0.06	0	0	0	0	0	0	0	2
PGF_00041856		0.02	0	0	0	0	0	0	0.02	0	0	0	5
PGF_00041881		0.06	0.42	0	0.36	0	0.36	0	0	0.36	0	0.37	2
PGF_00041894		0	0	0.03	0.22	0.03	0.03	0	0.03	0.03	0.22	0.04	3
PGF_00041945	N-module 1	0.11	0	0.11	1.12	1.12	0.11	0.31	0.31	1.12	0.31	1.15	5
PGF_00041948		0.0058	0	0.1	0.1	0.85	0.21	0.04	0.1	0.21	0.04	0.0062	11
PGF_00041950		0.06	0	0.06	0.36	0.36	0	0.06	0	0.36	0	0.37	2
PGF_00041957		0	0	0	0	0	0	0	0	0	0	0.06	2
PGF_00041975	N-module 1	0.0091	0.01	0	0.06	1.84	0	0.06	0.06	0.59	0	0.35	8
PGF_00042020		0.03	0	0.03	0.03	0.22	0.03	0	0.03	0.22	0.03	0	3
PGF_00042168		0.01	0.02	0.01	0.24	0.24	0.09	0.01	0.09	0.24	0.24	0.01	6
PGF_00042301	N-module 2	0.31	0	1.12	0.02	0.64	0.31	0.64	0.31	0	0.02	0	5
PGF_00042347	N-module 1	0.03	0	0.03	0.03	0.62	0.22	0.03	0.62	0.62	0.62	0.04	3
PGF_00042349		0.01	0	0.09	0.5	0.24	0.09	0.09	0.09	0.5	0.01	0.25	6
PGF_00042360		0	0	0	0.02	0	0	0	0	0	0	0	4
PGF_00042388	N-module 4	0.42	0	0.42	0.42	0.42	0.42	0.02	0.87	0.02	0.42	0.15	4
PGF_00042421		0	0	0.06	0.06	0	0.06	0.06	0	0	0	0	2
PGF_00042423		0.22	0	0.03	0.03	0.22	0.22	0.22	0.03	0.62	0.03	0	3
PGF_00042427		0	0	0	0	0	0	0.03	0	0	0	0	3
PGF_00042472		0	0	0.36	0.36	0.36	0	0.06	0.06	0	0	0.37	2
PGF_00042488		0	0	0	0.03	0	0	0	0	0	0	0	4
PGF_00042509		0	0	0	0	0	0.06	0	0	0	0	0	2
PGF_00042517		0	0	0	0	0	0	0	0	0	0.02	0.15	4
PGF_00042688		0	0	0	0	0.02	0	0	0.02	0	0	0.02	4
PGF_00042795		0.06	0	0.06	0.06	0	0.06	0.06	0.06	0	0.06	0	2
PGF_00042837		0.06	0	0.06	0.06	0	0.06	0	0	0.06	0	0	2
PGF_00042839		0	0	0	0.03	0	0	0	0	0	0	0	4
PGF_00042842		0	0	0.02	0.42	0.15	0.02	0.02	0.02	0.15	0.15	0.02	4
PGF_00042843		0	0	0.01	0.01	0.07	0.07	0.07	0.01	0.01	0.07	0	7
PGF_00042848		0.01	0.01	0.01	0.41	0.2	0.2	0.41	0.01	0.07	0.01	0.07	7
PGF_00042853		0	0	0	0.03	0.22	0	0	0.22	0	0	0.04	3
PGF_00042867	N-module 2	0.03	0	0.62	0	0.22	0.03	0	0.62	0	0	0	3
PGF_00042959		0	0	0.06	0.36	0.06	0	0.06	0.06	0.36	0.06	0	2
PGF_00042987		0	0	0	0	0	0	0	0	0.07	0	0	2
PGF_00042989		0	0	0.06	0.06	0	0	0.06	0.06	0.06	0	0.06	2
PGF_00043009		0	0.04	0	0	0.03	0	0	0.03	0	0.03	0	3
PGF_00043013		0	0	0	0	0	0	0	0	0	0.06	0	2
PGF_00043020		0	0	0.03	0	0.22	0	0	0	0.03	0	0.22	3
PGF_00043025		0	0	0.36	0.06	0.36	0	0	0.06	0	0	0.37	2
PGF_00043027		0.03	0	0.03	0	0.03	0.03	0.03	0.03	0.22	0	0.04	3
PGF_00043033		0	0	0.03	0.03	0.22	0	0	0.03	0	0	0.04	3
PGF_00043048		0	0	0.06	0.36	0.06	0	0	0	0.06	0	0.37	2
PGF_00043059		0	0	0	0.06	0.36	0	0	0.36	0	0	0.37	2
PGF_00043067		0.0091	0	0.0091	0.16	0.16	0.0091	0.06	0	0.06	0.16	0	8
PGF_00043154		0.0066	0	0.04	0.25	0.25	0.04	0	0	0.04	0.0066	0.0068	10
PGF_00043157		0	0	0.03	0.03	0.22	0	0.03	0.22	0	0	0	3
PGF_00043253		0	0	0.02	0.11	0.02	0.02	0.02	0	0.02	0.31	0	6
PGF_00043309		0	0	0.03	0.22	0.22	0	0	0	0.22	0	0	3
PGF_00043322		0.22	0	0	0.62	0	0.03	0	0.03	0.22	0.22	0.63	3
PGF_00043353		0	0	0	0.06	0	0	0	0	0	0	0.06	2
PGF_00043404	N-module 1	0	0	0.02	0.87	0.42	0.02	0.02	0.02	0.15	0.15	0.89	4
PGF_00043419		0	0.08	0	0	0	0	0	0	0	0	0	2
PGF_00043489		0.04	0	0	0.04	0.04	0	0	0	0.04	0	0	3
PGF_00043742		0.09	0	0.24	0.87	0.24	0.24	0.24	0.24	0.5	0.01	0.25	6
PGF_00043753		0	0	0	0	0	0.03	0	0	0	0	0	3
PGF_00043763		0.46	0	0	0.46	0	0	0	0	0	0.03	0.17	4
PGF_00043767		0.15	0	0	0	0	0	0	0	0	0.02	0	4
PGF_00043769		0	0	0.16	0.03	0.16	0.03	0	0	0.03	0.03	0.03	4
PGF_00043948		0	0	0.07	0.07	0	0	0	0	0	0	0	2
PGF_00043949		0	0	0	0	0.06	0	0	0	0	0	0	2
PGF_00044007		0	0	0	0	0	0.06	0	0	0	0	0	2
PGF_00044198		0.03	0	0.03	0.03	0.62	0	0	0.03	0.22	0.03	0.04	3
PGF_00044202		0.02	0	0.02	0.02	0	0.15	0	0.02	0.42	0	0.02	4
PGF_00044244		0	0	0.04	0.04	0.04	0	0.04	0.04	0.04	0.04	0.04	3
PGF_00044292		0.5	0.02	0.01	0.5	0.01	0	0.24	0.01	0.24	0.09	0.25	6
PGF_00044295		0	0	0.06	0.36	0.36	0	0	0	0.06	0	0.37	2
PGF_00044300		0.06	0	0	0.06	0	0	0	0	0.06	0.36	0	2
PGF_00044306		0	0	0	0.07	0.07	0	0	0	0	0.07	0	2
PGF_00044324		0	0	0	0	0	0.07	0	0	0	0	0	2
PGF_00044436		0.22	0	0	0	0.03	0.22	0	0.03	0.03	0	0	3
PGF_00044444		0	0.08	0	0.07	0	0	0.07	0	0	0	0	2
PGF_00044524		0	0	0	0	0	0	0	0.07	0	0	0	2
PGF_00044566		0	0	0	0	0.02	0	0.02	0.02	0.02	0	0	4
PGF_00044567		0	0.08	0	0	0	0	0	0.06	0.06	0	0	2
PGF_00044706		0	0	0.36	0	0.06	0	0	0.06	0	0	0	2
PGF_00044709		0	0	0.06	0	0.06	0	0.06	0	0.06	0	0	2
PGF_00044825		0	0	0.03	0	0.03	0.03	0.22	0.03	0.22	0	0	3
PGF_00044855		0	0	0.06	0.06	0.36	0	0	0.36	0.06	0.06	0.06	2
PGF_00045124		0	0	0.02	0	0	0	0.02	0.02	0	0	0	5
PGF_00045144		0.02	0	0	0	0	0	0	0.02	0	0	0	4
PGF_00045145		0.06	0	0	0.06	0.06	0	0	0	0	0	0	2
PGF_00045150		0.02	0	0.02	0	0	0.02	0.02	0	0	0	0	5
PGF_00045166		0.09	0.02	0.01	0.5	0.09	0	0.01	0	0.24	0.09	0.09	6
PGF_00045469		0	0	0	0.03	0	0	0.62	0	0	0.22	0	3
PGF_00045531		0.06	0	0	0.36	0	0	0.06	0	0.06	0.06	0.37	2
PGF_00045590		0	0	0.03	0.62	0.03	0.03	0.62	0	0	0.03	0.22	3
PGF_00045636		0	0	0	0	0	0	0	0.06	0	0.06	0.06	2
PGF_00045646		0	0.03	0	0.03	0.46	0	0.03	0.03	0	0.16	0.47	4
PGF_00045651		0	0	0	0.06	0	0	0	0	0	0	0	2
PGF_00045656		0	0.04	0	0.03	0	0	0	0	0	0	0	3
PGF_00045657		0.11	0	0.11	0.31	0.11	0.31	0	0.02	0.02	0.02	0.11	5
PGF_00045667	N-module 1	0.03	0.72	0.22	0.62	0.62	0	0.62	0.22	0.62	0	0.04	3
PGF_00045671		0	0	0.06	0.06	0.06	0	0.06	0	0	0.06	0	2
PGF_00045680		0	0	0	0	0	0	0.06	0	0.06	0	0	2
PGF_00045693		0	0	0	0.03	0.09	0	0.03	0	0	0	0.03	4
PGF_00045703		0	0	0.07	0.21	0.21	0	0	0.07	0	0.21	0.22	2
PGF_00045726		0.0032	0.0039	0.06	0.01	0.57	0.0032	0.02	0.21	0.47	0.0032	0.09	20
PGF_00045727	N-module 1	0.02	0	0.15	0.42	0.42	0.02	0	0.02	0.87	0	0.15	4
PGF_00045731		0	0	0	0	0.42	0	0	0.02	0	0	0	4
PGF_00045738		0	0	0.03	0.0053	0.27	0	0	0.0053	0.1	0.0053	0.0054	12
PGF_00045746	N-module 1	0	0	0	0	0.62	0	0.62	0.62	0.03	0	0	3
PGF_00045747		0	0	0	0.06	0.36	0.06	0	0	0.36	0	0	2
PGF_00045748		0.15	0.03	0.15	0.15	0.15	0.15	0.15	0.15	0.15	0.15	0.15	4
PGF_00045750		0	0	0.03	0	0.03	0	0	0	0	0	0	3
PGF_00045753		0	0	0.02	0	0.02	0.02	0	0	0	0	0	4
PGF_00045761		0	0	0.06	0	0	0	0	0	0	0	0	2
PGF_00045774		0	0	0.06	0	0.06	0	0	0	0.36	0.06	0.06	2
PGF_00045783		0	0	0	0.03	0	0	0	0	0	0	0	3
PGF_00045787		0	0	0	0.06	0	0	0	0	0.06	0.06	0.06	2
PGF_00045788		0	0	0	0	0.06	0	0	0	0	0.06	0	2
PGF_00045833	N-module 1	0.0037	0.0048	0.07	0.55	1	0.07	0.07	0.14	0.14	0.0037	0.15	15
PGF_00045900		0.02	0	0.06	0.5	0.22	0.06	0.13	0.02	0.22	0.06	0.13	16
PGF_00045916		0.15	0	0	0.15	0.15	0.15	0.15	0.02	0	0.02	0.02	4
PGF_00045928	N-module 5	0.02	0	0.02	0.87	0.42	0.15	0.15	0.87	0.15	0.87	0.43	4
PGF_00045953		0	0	0.06	0.06	0.36	0.06	0.06	0.06	0.06	0.36	0	2
PGF_00045965		0	0	0	0	0.03	0	0	0	0	0.03	0	3
PGF_00045982	N-module 1	0.05	0.13	0.1	1.61	0.48	0.4	0.4	0.48	0.05	0.1	0.11	20
PGF_00046007		0.01	0	0	0.07	0.01	0.01	0.01	0.2	0	0.01	0.01	7
PGF_00046014		0	0	0.03	0.03	0	0.03	0	0	0	0	0	3
PGF_00046027		0	0	0	0.36	0	0	0	0	0	0	0	2
PGF_00046029		0	0	0	0.06	0	0	0	0	0	0	0	2
PGF_00046034		0	0	0	0	0.06	0	0	0	0	0	0	2
PGF_00046134		0	0.05	0	0.03	0	0	0	0.22	0	0	0.04	3
PGF_00046135		0	0	0	0.22	0.22	0	0	0.22	0.03	0	0.04	3
PGF_00046141		0	0	0	0.21	0	0	0.21	0	0.07	0	0.07	2
PGF_00046185		0	0	0	0	0.01	0	0	0.01	0	0	0	7
PGF_00046193		0	0	0.02	0.02	0.02	0.02	0	0	0	0	0	4
PGF_00046348	N-module 1	0.14	0	0.29	0.78	0.78	0.14	0.05	0.78	1.56	0.14	0.15	9
PGF_00046377		0.03	0	0.52	0.33	0.33	0	0.0051	0.19	0.52	0.33	0.35	12
PGF_00046403		0	0.004	0.05	0.11	0.003	0.05	0.3	0.19	0.02	0.003	0.32	18
PGF_00046409		0	0	0	0	0.04	0	0	0.04	0	0.04	0	3
PGF_00046597	N-module 1	0.0047	0.11	0.08	0.69	0.48	0.03	0.03	0.03	0.3	0.48	0.74	13
PGF_00046613		0	0	0.59	0.34	0.06	0.16	0.16	0.16	0.16	0.0091	0.06	8
PGF_00046622		0.13	0.0043	0.06	0.22	0.22	0.06	0.06	0.06	0.34	0.02	0.06	16
PGF_00046833		0.1	0	0.1	0	0.1	0	0.02	0	0.02	0.02	0	6
PGF_00046846		0	0	0	0	0.03	0	0.03	0	0.03	0	0	3
PGF_00046880		0.46	0.04	0	0.46	0.04	0	0.46	0	0.24	0.46	0.04	3
PGF_00046885		0	0	0	0	0	0	0.02	0	0.02	0.02	0.02	5
PGF_00046948		0	0	0	0.03	0.03	0.03	0.03	0.62	0	0	0	3
PGF_00047020		0.03	0.04	0.22	0.03	0.22	0.22	0.03	0.62	0.22	0.03	0.04	3
PGF_00047030	N-module 1	0.02	0.02	0	0.81	0.43	0.02	0.1	0.19	0.19	0.58	0.1	6
PGF_00047072		0	0.14	0.04	0	0.24	0	0	0	0.12	0.04	0	3
PGF_00047074		0	0	0.06	0.06	0.36	0.06	0.36	0.06	0.06	0	0	2
PGF_00047078	N-module 4	0	0	0.0026	0.71	0.05	0.05	0.27	1.14	0.1	0.0026	0.1	19
PGF_00047089		0	0	0	0.03	0.03	0.03	0	0.03	0	0	0	3
PGF_00047152		0.06	0	0.06	0.34	0.06	0.59	0.06	0.34	0.06	0.06	0.17	8
PGF_00047185		0.22	0.04	0.22	0.03	0.22	0.03	0.22	0.22	0.03	0	0.22	3
PGF_00047187	N-module 1	0	0.02	0.11	1.12	1.12	0.02	0.11	0.11	1.12	0.11	0.11	5
PGF_00047206		0	0	0.06	0.06	0.06	0	0	0.06	0.06	0	0	2
PGF_00047227	N-module 1	0.5	0	0.09	0.24	1.37	0.24	0	0.5	0.87	0.5	0.25	6
PGF_00047231		0.02	0	0.02	0.22	0.12	0	0.02	0.02	0.02	0.34	0.12	5
PGF_00047274		0.0091	0	0	0.16	0.34	0.16	0.0091	0.06	0.06	0.0091	0.17	8
PGF_00047358	N-module 2	0.15	0	0.87	0.15	0.15	0.87	0.15	0.87	0.42	0	0.15	4
PGF_00047366		0.03	0	0	0.03	0	0	0.03	0.03	0	0	0.04	3
PGF_00047417		0	0	0	0	0	0	0.03	0.03	0	0	0	4
PGF_00047447		0	0	0.02	0.28	0.02	0.02	0.1	0.05	0.1	0.02	0	6
PGF_00047449		0	0	0.06	0.06	0.06	0.06	0.06	0	0.06	0	0.06	2
PGF_00047490		0.15	0	0.02	0.15	0.02	0.02	0.15	0.15	0.42	0.02	0.15	4
PGF_00047556		0	0	0.03	0	0	0.03	0	0	0	0.03	0	3
PGF_00047597		0	0	0	0.04	0.04	0.04	0.04	0.04	0.04	0.04	0	3
PGF_00047622		0.43	0	0	0.19	0.43	0.02	0.02	0	0.1	0.02	0.02	6
PGF_00047661		0	0	0	0.14	0	0.04	0	0	0.04	0	0	3
PGF_00047730	N-module 1	0.41	0	0.11	0.64	0.8	0.0064	0.24	0.24	0.97	0.54	0.82	12
PGF_00047732	N-module 1	0.26	0	0.04	0.26	0.45	0.04	0.13	0.13	0.59	0.13	0.9	11
PGF_00047734	N-module 1	0.26	0	0.04	0.45	0.59	0.13	0.13	0.08	0.36	0.59	0.9	11
PGF_00047896		0.01	0	0	0.5	0.5	0.01	0.01	0	0.24	0.01	0.25	6
PGF_00047903		0	0	0.02	0	0.02	0	0	0	0.02	0	0	5
PGF_00047973		0.11	0	0.02	0.11	0.02	0.11	0.02	0	0.11	0.31	0.11	5
PGF_00048177	N-module 1	0.04	0	0.11	0.41	1.5	0.04	0.11	0.64	0.64	0.11	0.42	11
PGF_00048249		0	0	0.02	0.11	0.02	0.02	0	0.02	0.11	0	0.02	5
PGF_00048286		0	0	0.04	0.12	0.46	0	0	0.04	0.46	0.46	0.12	3
PGF_00048287		0	0	0	0.04	0	0	0	0	0.24	0	0.04	3
PGF_00048288		0	0	0	0.04	0	0	0	0	0.04	0	0	3
PGF_00048290	N-module 1	0.02	0	0.02	0.64	0.64	0.31	0.11	0.11	0.64	0.11	0.02	5
PGF_00048303		0	0	0.36	0	0.06	0	0	0	0	0	0	2
PGF_00048327		0.03	0.25	0.22	0.03	0.03	0.03	0.03	0.03	0.03	0	0	3
PGF_00048329		0	0	0.36	0.36	0.36	0.06	0.06	0.06	0.06	0.36	0	2
PGF_00048334		0.02	0	0.02	0.31	0.11	0	0.02	0.02	0.31	0.11	0.32	5
PGF_00048375		0	0	0.07	0	0.07	0	0	0	0.07	0	0	2
PGF_00048385		0	0	0.07	0	0.07	0	0.07	0	0.07	0.07	0.07	2
PGF_00048419		0	0	0.05	0.29	0.05	0.05	0.14	0.0077	0.05	0.05	0	9
PGF_00048474		0.06	0	0.06	0.06	0	0.06	0	0.36	0.06	0.06	0	2
PGF_00048476		0.06	0	0	0.06	0	0.06	0	0	0.06	0	0	2
PGF_00048535	N-module 1	0.03	0	0.15	0.83	0.15	0.07	0	0.15	0.41	0.15	0.43	14
PGF_00048539	N-module 6	0.06	0.01	0.34	0.34	0.06	0.59	0.92	0.0091	0.06	0.06	0.35	8
PGF_00048556	N-module 1	0.0028	0	0.11	0.77	0.58	0.18	0.0028	0.05	0.18	0.58	0.3	18
PGF_00048559		0	0	0	0.02	0.02	0.02	0	0	0	0	0	4
PGF_00048586	N-module 1	0.0034	0	0.34	0.91	1.47	0.5	0.02	0.34	0.5	0.22	0.23	16
PGF_00048589		0.0058	0	0.1	0.21	0.21	0.1	0.0058	0.04	0.1	0.1	0.23	11
PGF_00048627	N-module 5	0.21	0.13	0.1	0.85	0.85	0.37	0.1	1.17	0.85	1.56	0.38	11
PGF_00048630		0	0	0.02	0.51	0.51	0.05	0.0025	0.09	0.37	0.32	0.33	20
PGF_00048638		0	0	0.02	0.02	0.11	0.02	0.02	0	0.02	0.02	0	5
PGF_00048640	N-module 2	0	0	0.64	0	0.11	0.31	0	0.64	0.02	0.02	0.02	5
PGF_00048641	N-module 2	0	0	0.64	0.02	0.11	0.64	0.02	0.64	0.11	0.02	0.11	5
PGF_00048643		0.0046	0	0.03	0.17	0.0046	0.0046	0	0.03	0.29	0.03	0.09	13
PGF_00048645	N-module 2	0.02	0	0.64	0	0.31	0.31	0.02	0.64	0	0	0.02	5
PGF_00048782	N-module 1	0.0026	0.0035	0.1	0.53	0.91	0.05	0.17	0.27	0.53	0.39	0.28	19
PGF_00048824		0.04	0.05	0.006	0.22	0.11	0.006	0.11	0.04	0.04	0	0.0062	11
PGF_00048829	N-module 1	0.05	0.0035	0.39	0.17	0.53	0.05	0.02	0.91	0.71	0.17	0.1	19
PGF_00048836	N-module 3	0.01	0.02	0.24	0.5	0.09	0.87	0	0.24	0.5	0.09	0.25	6
PGF_00048840		0.02	0.02	0.39	0.27	0.71	0.1	0.02	0.17	0.1	0.1	0.41	19
PGF_00048842	N-module 1	0.0034	0	0.34	0.91	0.69	0.34	0.06	0.02	0.91	0.13	0.36	16
PGF_00048846		0.02	0.0046	0.34	0.22	0.5	0.02	0.06	0.06	0.06	0.34	0.36	16
PGF_00048848		0	0	0	0	0	0	0	0.06	0.06	0	0	2
PGF_00048853		0.06	0.07	0.06	0	0	0.06	0.06	0.06	0.36	0	0	2
PGF_00048858		0.0077	0.06	0	0.14	0	0	0	0	0.0077	0.0077	0	9
PGF_00048891		0	0	0	0.06	0	0	0	0.06	0.06	0.06	0.06	2
PGF_00048898	N-module 3	0.59	0.07	1.33	0.92	0.92	1.84	0.34	0.06	0.34	0.59	0.6	8
PGF_00048920	N-module 1	0.41	0.08	0.41	0.71	1.1	0.2	0.71	0.2	1.1	0.2	0.73	7
PGF_00048926		0.0026	0.0035	0.05	0.71	0.53	0.17	0.05	0.27	0.39	0.17	0.28	19
PGF_00048928		0.0034	0.0043	0.0034	0.22	0.0034	0.06	0.0034	0.0034	0.02	0.06	0.02	16
PGF_00048932		0	0	0	0	0.22	0	0	0	0.03	0	0.04	3
PGF_00048933		0.14	0.0046	0.07	0.24	0.14	0.24	0.24	0.07	0.07	0.02	0.25	15
PGF_00048955		0	0	0.03	0.03	0.75	0.0051	0.0051	0.0051	0.19	0.19	0	13
PGF_00049032		0.15	0	0	0	0.02	0.15	0	0.15	0.02	0.15	0.02	4
PGF_00049163	N-module 1	0	0	0.09	0.75	0.75	0.33	0.19	0.0051	0.19	0.19	0.03	12
PGF_00049252		0	0.08	0	0	0	0	0	0	0	0	0	2
PGF_00049323		0.24	0	0	0.5	0.24	0.24	0.09	0.01	0.09	0.09	0.25	6
PGF_00049344		0	0	0.07	0.2	0.07	0.2	0	0	0.2	0	0.01	7
PGF_00049362		0.0026	0.02	0.27	0.1	0.39	0.1	0.27	0.27	0.53	0.1	0.56	19
PGF_00049363		0.01	0.09	0.26	0.11	0.15	0.15	0.03	0.07	0.26	0.15	0.0041	15
PGF_00049433		0	0	0.08	0.17	0.17	0.03	0.03	0.0046	0.08	0.03	0.3	13
PGF_00049542		0.06	0.08	0.06	0.36	0.06	0.06	0.06	0.06	0.06	0	0.06	2
PGF_00049546		0.0069	0	0.0069	0.04	0.12	0.0069	0.12	0.0069	0.0069	0.12	0.05	10
PGF_00049550		0	0.05	0.22	0	0.22	0.03	0	0.22	0	0	0.22	3
PGF_00049595		0.06	0.07	0.06	0	0	0	0	0	0	0	0.06	2
PGF_00049721		0.02	0	0.31	0.02	0.31	0.02	0.02	0.11	0.31	0.11	0.11	5
PGF_00049786		0	0	0.04	0.04	0.24	0.12	0	0.12	0.24	0.04	0	3
PGF_00049827	N-module 1	0	0.02	0.05	1.14	0.53	0.05	0.1	0.1	0.71	0.1	0.1	19
PGF_00049828	N-module 1	0.17	0.06	0.91	1.7	2.02	0.39	0.39	0.71	2.37	0.39	0.28	19
PGF_00049837	N-module 1	0.05	0.02	0.53	1.14	2.02	0.1	0.05	0.39	2.02	0.27	0.18	19
PGF_00049840	N-module 1	0.1	0.13	0.39	0.91	2.76	0.1	0.1	0.39	1.7	0.27	0.18	19
PGF_00049842	N-module 1	0	0.04	0.02	0.02	0.87	0	0	0.42	0.02	0.02	0	4
PGF_00049844	N-module 1	0.14	0.0046	0.37	1.28	1.28	0.07	0.02	0.24	1.28	0.37	0.25	15
PGF_00049847	N-module 1	0.1	0.13	0.27	0.53	1.4	0.39	0.27	0.1	0.53	0.39	0.18	19
PGF_00049854	N-module 1	0.1	0.13	0.71	1.7	2.37	0.27	0.17	0.53	1.7	0.71	0.28	19
PGF_00049858	N-module 1	0.39	0.02	0.53	0.91	1.14	0.17	0.1	0.71	1.7	0.17	0.18	19
PGF_00049860	N-module 1	0.1	0.02	0.39	1.14	2.02	0.1	0.17	0.91	1.4	0.39	0.05	19
PGF_00049866		0	0	0	0.03	0.22	0	0	0.62	0	0.03	0.04	3
PGF_00049877		0	0	0.03	0.03	0.16	0	0.03	0	0.03	0	0	4
PGF_00049889	N-module 1	0.27	0.0035	0.53	1.4	2.02	0.17	0.27	0.91	1.4	0.71	0.18	19
PGF_00049893	N-module 1	0.05	0.0035	0.27	0.91	2.02	0.17	0.05	0.39	1.7	0.27	0.18	19
PGF_00049896	N-module 1	0.17	0.06	0.39	1.4	2.02	0.27	0.17	0.71	1.4	0.39	0.18	19
PGF_00049901	N-module 1	0.09	0.0033	0.51	0.67	0.87	0.09	0.09	0.67	0.67	0.25	0.17	20
PGF_00049904	N-module 1	0.17	0.06	0.71	0.91	1.14	0.17	0.27	0.39	1.14	0.27	0.18	19
PGF_00049906	N-module 1	0.1	0.06	0.71	1.14	1.7	0.05	0.0026	0.71	1.4	0.27	0.18	19
PGF_00049909	N-module 1	0.1	0.0035	0.91	0.71	1.4	0.17	0.05	0.71	1.4	0.27	0.28	19
PGF_00049912		0	0	0.06	0.06	0.06	0	0.06	0	0.36	0.06	0.06	2
PGF_00050048		0	0	0	0	0.06	0	0	0	0.06	0	0	2
PGF_00050055		0.06	0	0	0	0	0.06	0.06	0	0.06	0.06	0	2
PGF_00050078		0	0	0.02	0.31	0.02	0	0	0.11	0.02	0	0.02	5
PGF_00050230	N-module 1	0.02	0	0.11	0	0.11	0.11	0.11	0	1.12	0	0.02	5
PGF_00050368		0	0	0.16	0.06	0.06	0.16	0	0.06	0.06	0.0091	0.0093	8
PGF_00050577		0.31	0	0	0.64	0.11	0.02	0.02	0	0	0.02	0.11	5
PGF_00050590		0.09	0	0.09	0.09	0.09	0.01	0.09	0.09	0	0	0.01	6
PGF_00050592		0.02	0	0	0.15	0	0	0.02	0	0.02	0	0	4
PGF_00050637		0	0	0	0	0	0	0	0	0.07	0	0	2
PGF_00050700		0.02	0	0	0.11	0.11	0	0.31	0	0.02	0	0.02	5
PGF_00050738		0	0	0.02	0.11	0	0.11	0.02	0.11	0.11	0.11	0	5
PGF_00050904		0	0	0	0.03	0	0	0.16	0	0	0	0.03	4
PGF_00050980		0	0	0	0	0.01	0	0	0	0	0	0	6
PGF_00050981		0.01	0	0.01	0	0	0.09	0	0	0.09	0	0	6
PGF_00050995		0.0034	0	0.13	0.22	0.34	0.0034	0.0034	0.02	0.13	0.5	0.06	16
PGF_00051000		0	0	0.04	0.46	0.04	0.04	0.04	0.04	0	0.24	0.12	3
PGF_00051120		0.0037	0	0.14	0.24	0.55	0.02	0.0037	0.07	0.24	0.14	0.25	15
PGF_00051133	N-module 1	0	0	0.09	1.22	0.26	0.09	0.01	0	0.01	0.01	0	6
PGF_00051140		0.04	0.0085	0.0066	0.25	0.67	0.04	0.04	0.04	0.25	0.12	0.05	10
PGF_00051143		0	0	0	0.16	0.06	0.59	0.0091	0.0091	0.34	0.06	0	8
PGF_00051164		0.01	0	0	0	0	0.01	0	0.01	0	0	0	7
PGF_00051232		0	0	0.06	0.06	0.36	0	0	0	0.36	0	0.06	2
PGF_00051239		0	0	0.06	0.06	0.06	0.06	0	0	0.06	0.06	0.06	2
PGF_00051326	N-module 1	0.07	0.14	0.19	0.24	1.46	0.37	0.37	0.47	1.28	0.54	0.4	16
PGF_00051334		0	0	0	0	0.03	0	0	0	0.03	0	0.04	3
PGF_00051492		0.12	0	0	0.34	0.34	0.02	0.12	0.02	0.34	0.12	0.35	5
PGF_00051493		0	0	0	0	0	0	0	0	0	0	0.03	4
PGF_00051525		0.0026	0.02	0.0026	0.53	0.17	0.1	0	0	0.27	0.0026	0.02	19
PGF_00051530		0	0	0	0.24	0	0.01	0	0.01	0	0	0	6
PGF_00051533		0	0	0.06	0.06	0.06	0.06	0.06	0	0.06	0.06	0	2
PGF_00051537		0	0.03	0.15	0.15	0.15	0.42	0	0	0.02	0.02	0.02	4
PGF_00051544		0	0	0.02	0.02	0.31	0.31	0.64	0	0	0	0.02	5
PGF_00051655		0	0	0.03	0.31	0.16	0.03	0	0.71	0.03	0	0	4
PGF_00051717		0.0058	0.0073	0.1	0.37	0.21	0.04	0	0.04	0.04	0.37	0.22	11
PGF_00051873		0	0	0	0.05	0.29	0.0077	0.0077	0.0077	0.29	0.0077	0.0079	9
PGF_00051908		0	0	0.21	0.21	0.21	0	0	0.21	0.21	0	0	2
PGF_00052027		0	0.08	0.36	0	0.06	0.06	0	0.06	0.06	0	0	2
PGF_00052053		0	0	0.0058	0.21	0.21	0.0058	0.21	0.0058	0.1	0.1	0.04	11
PGF_00052128		0	0.02	0.02	0	0.19	0	0	0.02	0.19	0.05	0.05	6
PGF_00052132		0.02	0	0.06	0.06	0.22	0.02	0.02	0.12	0.06	0.52	0.06	5
PGF_00052139		0	0	0	0	0.11	0	0	0.02	0.05	0.05	0.06	6
PGF_00052144		0	0	0.01	0	0.22	0	0	0.01	0.01	0	0	7
PGF_00052213		0	0	0.07	0.21	0.07	0.07	0	0.21	0.07	0	0	2
PGF_00052238		0.0026	0	0.1	0.71	0.39	0.1	0.0026	0.02	0.1	0.05	0.28	19
PGF_00052406		0	0	0	0	0.06	0	0	0.06	0	0.06	0.06	2
PGF_00052413		0	0	0	0	0.06	0	0	0	0	0	0	2
PGF_00052418		0	0	0.06	0.06	0	0	0.36	0.36	0.06	0.06	0	2
PGF_00052432		0	0.08	0	0	0	0	0	0	0	0.07	0	2
PGF_00052433		0.03	0	0.03	0.03	0.22	0	0	0	0.03	0	0.04	3
PGF_00052456		0	0	0	0	0	0	0.07	0	0	0	0.07	2
PGF_00052460		0	0	0	0	0.22	0.03	0	0.03	0.03	0	0.22	3
PGF_00052511		0.01	0.01	0.01	0.2	0.2	0	0.01	0.01	0	0	0.07	7
PGF_00052565		0	0	0	0	0.16	0	0	0	0	0	0	4
PGF_00052659		0	0	0.06	0.06	0	0	0	0	0	0	0	2
PGF_00052676		0.01	0	0	0.01	0.09	0	0	0.01	0.01	0	0	6
PGF_00052773		0	0	0	0	0.03	0	0	0	0	0	0	3
PGF_00052872		0	0	0	0	0	0	0.06	0.36	0	0	0	2
PGF_00052943		0	0.03	0.07	0.02	0.02	0	0	0.0037	0.02	0	0.0038	15
PGF_00052978		0	0	0.03	0.03	0.03	0	0.22	0.03	0.03	0.03	0.04	3
PGF_00053032		0.06	0	0.06	0.36	0.06	0	0.06	0.06	0.06	0.06	0	2
PGF_00053048		0	0	0	0.03	0.03	0	0.03	0	0	0	0	3
PGF_00053078		0	0	0.03	0	0	0	0	0	0	0	0	3
PGF_00053272		0	0	0	0	0.36	0.06	0	0	0.06	0	0	2
PGF_00053314		0	0.08	0.07	0.07	0.07	0	0	0	0	0.07	0	2
PGF_00053342		0	0	0.21	0.21	0	0	0	0.21	0.07	0	0	2
PGF_00053393		0	0	0	0.06	0.06	0	0	0.06	0.06	0	0.07	2
PGF_00053398		0	0	0.06	0	0	0	0	0	0.36	0	0.07	2
PGF_00053401		0	0	0.06	0.06	0.06	0	0	0.06	0.06	0	0.07	2
PGF_00053509		0	0	0	0	0.01	0	0	0.01	0.01	0.01	0.08	7
PGF_00053517		0	0	0	0.21	0.21	0.01	0.01	0.01	0.07	0	0.01	7
PGF_00053521		0	0.01	0.07	0.21	0.6	0.07	0.01	0.07	0.6	0.43	0.01	7
PGF_00053553	N-module 3	0.05	0.06	0.14	0	0.5	0.5	0.5	0.5	0.78	0.14	0.14	9
PGF_00053589		0.42	0	0	0.42	0.15	0.02	0.15	0.15	0.15	0.02	0.43	4
PGF_00053627		0	0	0.0091	0.06	0.06	0	0.06	0.06	0.16	0.0091	0.0093	8
PGF_00053667	N-module 6	0.01	0.1	0.09	0.24	0.09	0.09	0.87	0.01	0.09	0.87	0.52	6
PGF_00053700		0.0041	0.0054	0.0041	0.6	0.15	0.15	0.07	0	0.15	0.11	0.0044	15
PGF_00053733		0	0	0	0	0.06	0	0	0	0	0	0	2
PGF_00053752		0	0	0.42	0.02	0.42	0.02	0.02	0.15	0.42	0	0	4
PGF_00053770		0.03	0	0.03	0.26	0.58	0.03	0.15	0.07	0.4	0.07	0.08	15
PGF_00054153	N-module 1	0.03	0	0.22	0.62	0.03	0.22	0.22	0	0.62	0.22	0.63	3
PGF_00054155		0	0	0	0.06	0	0.36	0	0	0.06	0	0.06	2
PGF_00054159		0.02	0	0	0.02	0.15	0	0	0.15	0.02	0.02	0	4
PGF_00054161	N-module 1	0.42	0	0.15	0.42	0.42	0.02	0.42	0.42	0.87	0	0	4
PGF_00054162		0	0	0	0.22	0.22	0	0.03	0	0.62	0	0.22	3
PGF_00054301	N-module 1	0.02	0	0.14	0.55	0.75	0.55	0.02	0.07	0.75	0.14	0.8	15
PGF_00054302		0.0091	0.07	0.06	0.0091	0.34	0.16	0.06	0.16	0.0091	0	0.0098	8
PGF_00054316		0	0	0.07	0.07	0.21	0.07	0	0.07	0.21	0	0	2
PGF_00054323	N-module 1	0.0034	0.0043	0.06	0.69	0.69	0.02	0.0034	0.06	0.06	0.02	0.06	16
PGF_00054410		0.06	0	0.06	0.06	0.06	0.06	0.06	0.06	0.06	0.06	0.06	2
PGF_00054476	N-module 1	0.08	0.0057	0.17	0.29	0.92	0.29	0.08	0.92	1.23	0.17	0.31	13
PGF_00054480	N-module 1	0.13	0.16	0.51	0.71	1.51	0.13	0.13	1.2	0.51	0.35	0.37	16
PGF_00054528	N-module 1	0.3	0.02	0.11	0.79	1.27	0.11	0.11	0.19	0.59	0.43	0.11	18
PGF_00054543	N-module 1	0	0.0081	0.0063	0.11	0.79	0	0	0.33	0.23	0.0063	0.0068	11
PGF_00054544	N-module 1	0	0	0.0069	0.12	0.87	0.0069	0	0.26	0.26	0.04	0.05	10
PGF_00054551		0	0	0.06	0.06	0	0	0	0	0.06	0.06	0	2
PGF_00054560		0	0.007	0.0055	0.2	0.56	0.0055	0	0.1	0.56	0.04	0.22	12
PGF_00054569		0	0	0	0.06	0.06	0.06	0.36	0.06	0.06	0.06	0.06	2
PGF_00054579		0.02	0	0	0.02	0.02	0.02	0.02	0.02	0.15	0.02	0.15	4
PGF_00054816	N-module 6	0.42	0	0.02	0	0.02	0.02	0.87	0.15	0	0.15	0.02	4
PGF_00054818	N-module 1	0.11	0.02	0.31	1.12	0.64	0.11	0.02	0.31	1.12	0.11	0.32	5
PGF_00054837		0	0	0	0	0.06	0.06	0	0	0	0	0	2
PGF_00054920		0	0	0.14	0.5	0.14	0.29	0.14	0	0.29	0.14	0.14	9
PGF_00054959	N-module 1	0.0066	0.0081	0	0.04	0.97	0	0.0066	0.0066	0.25	0.04	0.12	10
PGF_00054960		0	0	0	0.15	0	0	0	0	0	0	0	4
PGF_00054961		0.0049	0	0.03	0.03	0.72	0	0.03	0.03	0.32	0.03	0.09	13
PGF_00054974		0	0	0.02	0.02	0.02	0	0.02	0.02	0.02	0.02	0.03	4
PGF_00054986		0.03	0.04	0.03	0.19	0.75	0.0051	0.03	0.33	0.33	0.09	0.03	12
PGF_00054988		0.0051	0.0062	0.03	0.09	0.75	0.03	0.09	0.09	0.33	0.03	0.03	12
PGF_00055009		0.0091	0.01	0	0.16	0.59	0	0.16	0.06	0.34	0.06	0.0093	8
PGF_00055049		0.05	0.0094	0.0081	0.05	0.81	0.05	0.05	0.15	0.3	0	0.05	9
PGF_00055052	N-module 1	0.03	0.0049	0.41	0.15	1.41	0.07	0.07	0.26	0.52	0.03	0.16	15
PGF_00055095		0	0	0.0085	0.05	0.05	0.0085	0.15	0	0.05	0.15	0.06	9
PGF_00055099	N-module 1	0.01	0.02	0.5	0.5	0.87	0.5	0.24	0.5	0.87	0.09	0.25	6
PGF_00055115		0.0051	0	0	0.0051	0.03	0.0051	0.03	0.0051	0.09	0.0051	0.09	12
PGF_00055176		0	0	0	0	0	0	0.06	0	0	0	0	2
PGF_00055228		0.06	0	0	0.06	0.06	0.06	0.06	0.06	0.06	0	0	2
PGF_00055273	N-module 1	0.12	0	0.46	0.12	0.63	0.06	0.06	0.63	0.63	0.02	0.21	17
PGF_00055302		0	0	0.36	0.06	0.06	0	0	0.36	0.06	0	0	2
PGF_00055324	N-module 1	0.71	0.01	0.41	1.1	1.1	1.1	0.71	0.71	1.1	0.2	1.13	7
PGF_00055394	N-module 3	0	0	0.02	0	0	0.87	0	0.02	0	0	0	4
PGF_00055398		0	0	0.02	0	0	0.02	0.02	0.02	0.02	0	0.02	5
PGF_00055402		0	0	0.03	0	0.22	0	0	0	0.22	0.03	0.04	3
PGF_00055558	N-module 1	0.22	0	0.03	0.03	0.62	0.03	0.22	0.62	0.62	0.62	0.22	3
PGF_00055635		0.15	0	0.5	0.5	0.36	0.5	0.36	0.5	0.5	0.36	0.37	8
PGF_00055788		0.04	0	0	0.04	0.46	0.24	0.04	0.04	0.04	0.24	0.25	3
PGF_00055816		0	0	0.38	0.06	0.06	0.18	0	0.01	0	0.18	0.01	8
PGF_00055872		0	0	0	0.03	0	0.03	0.03	0.03	0.03	0.03	0	3
PGF_00055902		0.06	0.07	0.06	0.06	0.36	0.06	0.06	0.36	0.06	0.36	0.06	2
PGF_00055904		0	0.08	0	0.06	0.36	0.06	0.06	0	0.06	0.06	0	2
PGF_00055966		0.03	0	0.03	0.41	0.03	0.03	0.07	0.03	0.03	0.03	0.03	14
PGF_00056097		0	0	0	0	0.06	0	0	0	0	0	0	2
PGF_00056121		0	0	0.0069	0.0069	0.12	0	0.04	0.04	0.0069	0	0	10
PGF_00056127		0	0	0	0.06	0.06	0	0	0.06	0.06	0.06	0.06	2
PGF_00056138		0.09	0	0.26	0.09	0.09	0.09	0.01	0.09	0.09	0.01	0.01	6
PGF_00056140		0	0	0	0	0	0	0	0.06	0	0	0	2
PGF_00056141		0	0	0	0	0	0	0	0.06	0	0	0	2
PGF_00056170		0.0077	0	0.05	0.05	0.29	0.29	0.14	0.05	0.05	0.14	0.14	9
PGF_00056185		0	0	0	0.09	0.01	0.5	0	0	0	0.01	0	6
PGF_00056385		0	0	0.02	0	0.15	0	0.02	0	0	0.15	0	4
PGF_00056404		0	0	0.03	0	0.53	0	0	0	0	0	0	4
PGF_00056434		0	0	0.03	0	0	0.03	0.03	0	0	0	0	4
PGF_00056496		0	0.01	0	0.06	0.0091	0	0.06	0	0.06	0.06	0.0093	8
PGF_00056559		0	0	0	0	0.06	0	0	0.06	0	0	0	2
PGF_00056626		0	0	0	0	0.06	0	0	0	0.06	0	0	2
PGF_00056648		0	0	0	0	0	0	0	0	0	0	0.06	2
PGF_00056659		0	0	0	0.06	0.06	0	0	0	0	0.06	0	2
PGF_00056662		0.0041	0	0.07	0.41	0.26	0.0041	0.0041	0.07	0.15	0.0041	0.08	14
PGF_00056681		0.01	0	0	0	0.01	0.01	0.09	0	0.09	0	0	6
PGF_00056698		0	0	0	0	0.06	0	0	0	0	0	0	2
PGF_00056700		0.09	0	0.09	0.24	0.24	0.09	0.09	0.24	0.01	0.09	0.01	6
PGF_00056714		0	0.08	0.06	0.06	0.06	0.36	0.06	0	0.36	0	0.06	2
PGF_00056727		0	0	0.02	0.02	0.02	0.02	0	0.02	0	0	0	4
PGF_00056759		0	0	0	0	0.11	0	0	0.02	0	0	0	5
PGF_00056795		0	0	0.06	0.06	0.06	0.06	0	0	0.36	0.06	0.06	2
PGF_00056805		0	0	0.02	0.02	0.02	0	0.02	0.02	0.02	0	0	5
PGF_00056814		0	0.0037	0.05	0.02	0.29	0.02	0.02	0.05	0.02	0.02	0.02	18
PGF_00056815		0	0	0	0	0	0	0	0	0	0.03	0	3
PGF_00056821		0.05	0	0.0077	0.29	0.5	0.14	0.14	0.05	0.05	0.0077	0.0079	9
PGF_00056832		0.15	0	0.42	0.02	0.42	0.42	0.42	0.42	0.42	0.15	0.15	4
PGF_00056833		0	0	0	0.03	0	0	0	0	0	0	0	3
PGF_00056865		0	0	0.36	0.06	0.06	0.36	0.36	0.06	0	0	0	2
PGF_00056876	N-module 1	0.06	0	0.92	0.34	0.59	0.16	0.16	0.34	0.59	0.16	0.63	8
PGF_00056897	N-module 1	0	0.0043	0.02	0.5	1.47	0.02	0.13	0.02	0.34	0.06	0.06	16
PGF_00056930		0	0	0.06	0.06	0.36	0.06	0	0	0.06	0	0.06	2
PGF_00056948		0.06	0	0.06	0.06	0.06	0	0	0	0.36	0	0.06	2
PGF_00056989		0.21	0.08	0	0	0	0	0	0	0.07	0.21	0.22	2
PGF_00057015		0	0.05	0.03	0.22	0.22	0	0	0	0	0.03	0.63	3
PGF_00057016		0.03	0.0053	0.15	0.41	0.83	0.26	0.07	0.15	0.15	0.07	0.03	14
PGF_00057028		0.0031	0.08	0.06	0.63	0.2	0.31	0.06	0.12	0.2	0.06	0.02	17
PGF_00057032		0.03	0.0067	0.33	0.52	0.09	0.52	0.19	0.33	0.33	0.09	0.35	12
PGF_00057083		0	0	0.06	0	0.06	0	0	0	0.36	0	0.06	2
PGF_00057116		0	0	0	0	0.06	0	0.36	0.06	0	0	0	2
PGF_00057226		0.04	0	0.8	0	0.08	0.22	0	0.22	0	0	0.01	7
PGF_00057270		0.06	0	0.5	0.69	0.22	0.22	0.0034	0.02	0.34	0.13	0.23	16
PGF_00057282		0	0	0	0.02	0	0	0.02	0.02	0.02	0	0	5
PGF_00057326		0.36	0	0.36	0.06	0.36	0.36	0.36	0.36	0.36	0.06	0	2
PGF_00057343	N-module 1	0.22	0	0	0.62	0.22	0	0.03	0.62	0.62	0.03	0.63	3
PGF_00057393		0	0	0	0	0.06	0	0	0.06	0	0	0	2
PGF_00057395		0	0	0	0.06	0.06	0	0	0.06	0.06	0.06	0	2
PGF_00057399	N-module 1	0.08	0.05	0.23	0.4	1.1	0.33	0.04	0.23	0.54	0.08	0.35	23
PGF_00057435	N-module 1	0.07	0.03	0.03	0.6	0.83	0.26	0.26	0.03	0.6	0.07	0.08	14
PGF_00057445		0.01	0	0.01	0.06	0.06	0.01	0	0.01	0.01	0.01	0.01	8
PGF_00057483	N-module 1	0.02	0.0033	0.87	0.16	1.61	0.16	0.16	0.16	0.67	0.09	0.17	20
PGF_00057496		0.21	0.01	0.01	0.43	0.21	0.43	0.07	0.21	0.43	0.01	0.21	7
PGF_00057506		0.02	0	0.28	0.17	0.09	0.35	0.06	0.17	0.13	0.35	0.13	21
PGF_00057508	N-module 1	0.22	0	0.03	0.62	0.62	0.22	0.22	0.22	0.62	0.62	0.63	3
PGF_00057511		0.0038	0	0.07	0.02	0.14	0	0.25	0.0038	0.07	0.0038	0.0039	15
PGF_00057513		0.01	0	0.24	0.09	0.01	0.5	0.09	0	0.5	0.09	0.25	6
PGF_00057539		0.02	0.03	0.02	0.15	0.15	0.02	0.02	0.42	0.02	0.15	0.15	4
PGF_00057553		0	0	0.01	0	0.01	0.24	0.09	0	0.01	0.01	0	6
PGF_00057576		0.03	0	0	0	0	0	0.03	0	0	0	0	3
PGF_00057585	N-module 1	0.22	0	0.22	0	0.62	0.22	0.62	0.62	0.03	0.03	0.04	3
PGF_00057637		0	0	0.03	0.03	0	0.03	0.03	0.03	0.22	0	0.04	3
PGF_00057683		0	0	0	0.02	0	0	0.02	0.15	0.02	0	0.02	4
PGF_00058048		0	0	0	0.22	0.22	0.22	0	0	0.03	0	0	3
PGF_00058129		0	0	0.06	0	0	0	0	0	0.06	0	0	2
PGF_00058386		0	0	0	0	0.06	0	0.06	0	0	0	0	2
PGF_00058508		0	0	0	0	0	0	0	0	0.03	0.03	0	3
PGF_00058562		0.02	0	0	0.11	0.11	0	0.02	0.11	0.11	0.31	0.02	5
PGF_00058564	N-module 1	0.22	0	0.22	0.62	0.62	0	0.22	0	0.62	0.62	0.63	3
PGF_00058565	N-module 1	0.22	0	0.03	0.62	0.03	0.22	0.03	0	0.62	0.62	0.63	3
PGF_00058566		0	0	0	0.06	0	0	0.06	0.06	0	0	0	2
PGF_00058575		0	0	0	0	0.02	0.11	0	0.02	0	0.02	0.11	5
PGF_00058641		0	0	0.06	0	0.06	0	0	0.06	0.06	0	0	2
PGF_00058648		0	0	0.06	0	0	0	0	0	0.06	0.06	0	2
PGF_00058666	N-module 1	0.0077	0	0.14	0.5	0.78	0.14	0.14	0.78	0.14	0.29	0.05	9
PGF_00058670		0	0	0.11	0.64	0.02	0	0	0	0.02	0.11	0.32	5
PGF_00058696		0.22	0	0.03	0.22	0.03	0.03	0.03	0.03	0	0.22	0	3
PGF_00058697		0	0	0	0	0.03	0	0.03	0	0.03	0	0.04	3
PGF_00058707		0.06	0	0.06	0.06	0.06	0.06	0.06	0	0.06	0.06	0.06	2
PGF_00058734		0.06	0	0.06	0.16	0.0091	0.16	0	0.06	0.16	0	0	8
PGF_00058736		0	0	0	0.06	0.06	0.06	0	0	0	0.06	0	2
PGF_00058755		0.06	0	0	0	0	0.36	0.06	0.36	0.36	0.06	0	2
PGF_00058763		0	0	0	0.03	0.22	0.03	0	0	0.03	0	0.04	3
PGF_00058773		0.03	0	0.62	0.62	0.62	0.22	0.22	0.22	0.62	0.22	0.22	3
PGF_00058780		0	0	0	0.03	0.03	0	0	0	0	0	0	3
PGF_00058781		0	0	0.06	0.36	0	0.36	0.36	0	0.06	0	0.06	2
PGF_00058785		0	0.04	0.03	0	0.03	0.22	0	0.03	0.03	0.03	0.22	3
PGF_00058813		0	0	0	0.36	0.06	0	0.06	0	0	0.06	0	2
PGF_00058852		0	0	0.02	0.02	0.11	0.11	0.02	0.11	0.11	0	0.02	5
PGF_00058981		0.49	0.02	0.02	0.36	0.02	0.02	0.49	0.02	0.23	0.36	0.36	6
PGF_00059016		0	0	0	0	0.21	0	0	0.07	0.21	0.07	0.07	2
PGF_00059193		0	0	0.15	0.32	0.15	0.0085	0.15	0.05	0.05	0.15	0.16	9
PGF_00059652		0.06	0	0.06	0.06	0	0.06	0.06	0	0	0.06	0	2
PGF_00059823		0	0	0.22	0.22	0.22	0.03	0	0.03	0.22	0.03	0.04	3
PGF_00060105		0	0	0.06	0.06	0	0	0	0	0.06	0.06	0.06	2
PGF_00060178		0	0	0	0	0.02	0.02	0.02	0	0	0	0	4
PGF_00060184		0.02	0	0.15	0.02	0.02	0.42	0	0.15	0.42	0.02	0	4
PGF_00060185		0.03	0	0.03	0.22	0.62	0.03	0.03	0.03	0.22	0.22	0.04	3
PGF_00060186		0.09	0	0.24	0.09	0.24	0.24	0.5	0.5	0.24	0.24	0.25	6
PGF_00060204		0.08	0.01	0.22	0.22	0.83	0.46	0.15	0.22	0.22	0	0.23	7
PGF_00060255	N-module 1	0.02	0.13	0.02	0.11	1.12	0.11	0.11	0.02	0.31	0.11	0.02	5
PGF_00060256		0.02	1.31	0	0.31	0.11	0.02	0.31	0	0.02	0.11	0.02	5
PGF_00060257		0	0	0	0.03	0.62	0.03	0	0.03	0.03	0.03	0.04	3
PGF_00060260		0.22	0	0.03	0.62	0	0	0.62	0	0.22	0	0.04	3
PGF_00060265	N-module 1	0.07	0.01	0.71	0.41	1.1	0.2	0.07	0.71	0.71	0.41	0.2	7
PGF_00060284		0	0	0.1	0.02	0.1	0.1	0	0.02	0.1	0.1	0.1	6
PGF_00060287		0	0	0.0091	0.06	0.16	0.06	0.06	0	0.34	0.0091	0.0093	8
PGF_00060289		0.01	0	0.01	0.07	0	0	0	0.01	0	0.01	0.01	7
PGF_00060359		0.06	0	0.06	0	0	0.36	0	0.06	0	0	0	2
PGF_00060399		0	0.01	0	0.01	0.01	0	0	0.01	0.01	0	0	7
PGF_00060409	N-module 1	0.22	0.05	0.86	1.4	1.55	0.39	0.01	0.97	1.29	0.33	0.29	23
PGF_00060414	N-module 1	0.0026	0	0.17	0.71	0.91	0.17	0	0.17	0.05	0.1	0.05	19
PGF_00060417		0.07	0	0.07	0.07	0	0	0	0	0	0	0	2
PGF_00060420		0	0	0	0	0	0.07	0	0.07	0	0	0	2
PGF_00060422		0.04	0.0085	0.0066	0.43	0.25	0.0066	0.25	0.12	0.04	0.0066	0.0071	10
PGF_00060424	N-module 1	0	0	0.37	0.58	0.37	0.0058	0.0058	0.1	1.17	0.1	0.4	11
PGF_00060428	N-module 1	0.04	0	0.43	1.18	0.92	0.29	0.07	0.25	1.38	0.07	0.31	36
PGF_00060431	N-module 1	0.02	0.02	1.42	0.82	2.34	1.27	0.24	1.06	1.7	0.15	0.87	21
PGF_00060436		0	0	0	0.06	0.06	0	0	0	0.06	0.06	0	2
PGF_00060478		0.0026	0.02	0.17	0.27	0.71	0.05	0.05	0.02	0.39	0.05	0.18	19
PGF_00060481		0.0066	0.05	0.0066	0.25	0.0066	0.04	0.0066	0.04	0.04	0.12	0.25	10
PGF_00060587	N-module 4	0	0	0	0.62	0.03	0	0	0.62	0.03	0	0.04	3
PGF_00060600		0	0	0	0	0	0	0	0	0	0.04	0	3
PGF_00060889		0	0	0	0.03	0.03	0	0	0.03	0.03	0.03	0	3
PGF_00061252		0	0	0.06	0	0	0.06	0	0.06	0	0	0	2
PGF_00061434	N-module 1	0.02	0	0.02	0.87	0.87	0.42	0.42	0.15	0.87	0.87	0.89	4
PGF_00061496		0	0	0	0.0023	0	0	0	0	0.0023	0.0023	0.0024	44
PGF_00061498		0	0	0.03	0.0093	0.03	0.0093	0.06	0	0.0093	0.03	0	11
PGF_00061499		0	0	0.006	0.07	0.02	0.02	0.08	0	0.06	0.02	0.0062	17
PGF_00061501		0.03	0	0.03	0	0.03	0.03	0	0	0	0	0	4
PGF_00061622		0.0078	0	0.05	0.05	0.05	0.05	0.05	0	0.05	0	0.008	12
PGF_00061644		0	0	0	0.008	0.03	0.0025	0.0025	0.0025	0.02	0.0025	0.0082	37
PGF_00061788		0.0096	0	0	0.0096	0.62	0.06	0.06	0	0.36	0.0096	0.0098	8
PGF_00061887		0	0	0.02	0	0.02	0	0	0	0	0	0	5
PGF_00061888		0.07	0.08	0.01	0.07	0.01	0.01	0.01	0.07	0.07	0	0.01	8
PGF_00061907		0.01	0	0	0.01	0.01	0.01	0.08	0.01	0.22	0	0.01	7
PGF_00061946		0	0	0	0	0.22	0	0	0.22	0	0	0	3
PGF_00062002		0	0	0.03	0.03	0	0	0	0.22	0	0	0	3
PGF_00062013		0	0.07	0.06	0	0	0	0.06	0	0.06	0.06	0	2
PGF_00062023	N-module 1	0	0.0033	0.37	0.09	0.87	0.09	0.09	0.25	0.05	0.02	0.05	20
PGF_00062027		0.0025	0	0.25	0.09	0.51	0.09	0.05	0.09	0.16	0.05	0.02	20
PGF_00062042		0	0	0.07	0	0	0	0	0	0	0	0	2
PGF_00062045		0	0	0.04	0.35	0.48	0.09	0.02	0.15	0.24	0.15	0.16	21
PGF_00062061		0.11	0	0.31	0.64	0.31	0.02	0.11	0.64	0.31	0.11	0.11	5
PGF_00062146	N-module 6	0	0	0.02	0.64	0.11	0.31	1.12	0.31	0.31	0.02	0.02	5
PGF_00062163		0.04	0	0.04	0.04	0.14	0	0.14	0.04	0.04	0	0	3
PGF_00062228		0	0	0	0.06	0.06	0	0	0	0	0	0	2
PGF_00062710		0	0	0.01	0.2	0.07	0.07	0.01	0.07	0.2	0.07	0.2	8
PGF_00062790		0	0	0	0	0.36	0	0	0	0	0	0	2
PGF_00063013		0	0	0.06	0	0.06	0	0	0	0	0	0	2
PGF_00063150		0.02	0	0	0	0.11	0.02	0.02	0	0	0	0	5
PGF_00063159		0.15	0	0.15	0.15	0.02	0.15	0.42	0.15	0.15	0.15	0.02	4
PGF_00063160	N-module 6	0.42	0	0	0.42	0.02	0	0.87	0	0.15	0.15	0.15	4
PGF_00063225		0.04	0	0.04	0.24	0.24	0	0.04	0	0.24	0.04	0	3
PGF_00063229		0	0	0	0.06	0.06	0	0	0	0	0	0	2
PGF_00063268		0	0	0	0	0.15	0	0.02	0.02	0.42	0	0	4
PGF_00063273		0	0	0	0	0.06	0	0	0	0.06	0	0	2
PGF_00063310	N-module 1	0.02	0	0.31	0.11	1.12	0.11	0.02	0.02	0.64	0.02	0.02	5
PGF_00063319		0.03	0	0	0.03	0.03	0	0	0.03	0.03	0	0.03	4
PGF_00063320		0	0	0	0.21	0	0	0.07	0	0	0	0	2
PGF_00063321		0.04	0	0	0.24	0	0	0.04	0.04	0.04	0.04	0.04	3
PGF_00063376		0	0	0	0.06	0.06	0	0	0.06	0.36	0	0.06	2
PGF_00063396		0	0	0	0.06	0	0	0	0	0.06	0.06	0.37	2
PGF_00063405		0	0	0	0.06	0.06	0	0.06	0	0.06	0	0.06	2
PGF_00063430		0	0	0.06	0	0.36	0	0	0	0	0	0.06	2
PGF_00063441		0	0	0	0.07	0	0	0	0.07	0.07	0.07	0	2
PGF_00063466		0	0	0	0.01	0	0	0.22	0	0.01	0	0.08	7
PGF_00063471		0.0033	0.005	0.0033	0.12	0.02	0.0033	0.12	0.33	0.02	0.02	0.06	22
PGF_00063481		0	0	0	0.06	0.06	0.06	0	0	0	0	0.06	2
PGF_00063485		0	0	0.06	0.36	0.36	0.06	0	0	0.36	0.06	0.37	2
PGF_00063488		0.01	0	0.01	0.24	0.08	0.01	0.01	0	0.24	0.08	0.01	7
PGF_00063492		0.06	0	0	0	0	0.06	0.06	0.06	0	0	0.06	2
PGF_00063494		0	0	0	0.06	0.06	0	0	0	0.06	0	0	2
PGF_00063498		0	0	0	0.06	0	0	0	0.06	0.06	0	0	2
PGF_00063508		0.06	0	0	0	0.06	0	0.06	0	0	0	0	2
PGF_00063511		0	0	0	0	0.06	0.06	0.06	0	0	0	0.06	2
PGF_00063525		0	0	0	0.08	0	0	0.01	0.01	0.08	0.08	0.01	7
PGF_00063528		0	0	0	0.06	0	0	0	0	0.06	0	0	2
PGF_00063543		0.01	0	0.01	0.04	0.37	0.01	0.01	0.01	0.01	0.08	0	7
PGF_00063553		0.02	0	0	0.02	0	0	0.02	0	0.12	0	0.02	5
PGF_00063566		0	0	0.06	0.06	0.06	0.06	0.06	0.06	0.06	0.06	0	2
PGF_00063574		0.06	0	0	0	0	0	0	0	0	0	0	2
PGF_00063577		0	0	0.08	0.37	0.04	0.01	0.01	0.01	0.37	0.01	0.17	7
PGF_00063603		0.06	0	0	0.06	0	0	0	0.06	0.06	0	0	2
PGF_00063613		0	0	0	0	0.06	0	0	0	0.06	0	0	2
PGF_00063629		0.02	0	0.12	0.02	0.02	0.02	0	0.02	0.02	0	0	5
PGF_00063650		0	0	0	0	0	0	0	0	0.06	0	0	2
PGF_00063697		0.06	0.08	0.06	0	0.06	0.06	0	0.06	0.36	0	0.07	2
PGF_00063704		0	0	0	0	0	0	0.02	0	0.0055	0	0	21
PGF_00063720		0	0	0	0	0.02	0.02	0	0	0	0	0	4
PGF_00063732		0	0	0	0.06	0.06	0	0	0	0.06	0	0.06	2
PGF_00063734		0	0	0	0	0	0	0	0	0.06	0	0	2
PGF_00063770		0	0	0.03	0.03	0.03	0	0	0.0042	0.03	0.0042	0	14
PGF_00063776		0	0	0	0.06	0	0	0	0	0.06	0	0	2
PGF_00063777		0	0	0.06	0.06	0	0	0	0	0.06	0	0.06	2
PGF_00063913		0	0.05	0	0	0	0	0	0	0	0.04	0	3
PGF_00063916		0	0.003	0.04	0.54	0.61	0.23	0	0.04	0.4	0.04	0.04	22
PGF_00063937	N-module 1	0.02	0	0.02	0.34	0.91	0.34	0.06	0.02	0.22	0.06	0.06	16
PGF_00063942		0	0	0.03	0	0.62	0.03	0	0	0.03	0	0	3
PGF_00063943		0	0	0	0.06	0.06	0	0	0.06	0	0.06	0	2
PGF_00063944		0	0.02	0.25	0.09	0.25	0.16	0.25	0.25	0.02	0.02	0.02	20
PGF_00063948	N-module 1	0	0.003	0.12	0.4	1.24	0.08	0	0.03	0.29	0.04	0.09	22
PGF_00063951		0	0	0	0	0.03	0	0	0	0	0	0	3
PGF_00063953		0.01	0	0.01	0.09	0.01	0.01	0.01	0.01	0.09	0.01	0.25	6
PGF_00063955	N-module 1	0.07	0	0.07	0.01	0.2	0.07	0.07	0.07	0.71	0.01	0.73	7
PGF_00063974		0	0.0035	0.05	0.05	0.39	0.02	0.05	0.02	0.05	0.02	0.0028	19
PGF_00063987		0	0.05	0	0	0.22	0	0	0.22	0	0.03	0.22	3
PGF_00063999		0	0	0.02	0.37	0.37	0.02	0.05	0.09	0.16	0.0025	0.17	20
PGF_00064004		0.0034	0	0.13	0.34	0.06	0.13	0.02	0	0.13	0.0034	0.06	16
PGF_00064050		0.36	0	0	0	0	0	0.36	0	0	0.06	0	2
PGF_00064116		0.22	0	0.22	0	0	0.22	0.03	0.03	0.22	0.22	0.22	3
PGF_00064141	N-module 1	0.06	0	0.06	0.85	0.18	0.06	0.85	0	0.18	0.18	0.39	8
PGF_00064154		0	0	0	0.09	0.09	0.09	0	0.01	0.09	0	0.09	6
PGF_00064156		0	0	0	0.06	0.06	0	0	0	0.06	0.06	0	2
PGF_00064169		0.02	0	0	0.02	0.42	0.15	0.15	0.02	0.42	0	0.02	4
PGF_00064171		0.0096	0	0.17	0.36	0.06	0.17	0.0096	0.06	0.0096	0.17	0.06	8
PGF_00064172		0	0	0.04	0.04	0.26	0.12	0.0069	0.12	0.12	0.04	0.26	10
PGF_00064180		0.06	0	0.06	0.16	0.06	0.16	0.06	0.0091	0.34	0.34	0.35	8
PGF_00064184		0	0	0.25	0	0.0066	0.04	0.0066	0.12	0.25	0	0.12	10
PGF_00064191		0.15	0	0.02	0.42	0.15	0.15	0.42	0	0.02	0.02	0.02	4
PGF_00064196		0.09	0.02	0.01	0.09	0.01	0.01	0.26	0.01	0.26	0.26	0.01	6
PGF_00064198		0.03	0	0.62	0	0	0.22	0.03	0.62	0.03	0	0.22	3
PGF_00064199		0	0	0.06	0.0091	0.0091	0.16	0	0.0091	0	0	0	8
PGF_00064201		0	0	0	0.15	0.15	0	0	0	0.02	0	0	4
PGF_00064204		0.06	0	0.06	0.34	0.06	0.16	0.16	0	0.16	0.16	0.0093	8
PGF_00064212		0	0	0.11	0.11	0.31	0.11	0	0	0.31	0	0.32	5
PGF_00064218	N-module 1	0.31	0	0.11	0.31	1.12	0.64	0.02	0.31	0.31	0	0.11	5
PGF_00064220		0	0	0.02	0.11	0.02	0.11	0.02	0	0.02	0.02	0	5
PGF_00064226		0	0	0	0.02	0	0	0	0	0	0	0	4
PGF_00064229		0	0.08	0	0.06	0.06	0	0	0.06	0.36	0	0.06	2
PGF_00064234		0	0	0.02	0.42	0.15	0.02	0.15	0.02	0.15	0.42	0.43	4
PGF_00064239	N-module 1	0	0	0.06	1.33	0.59	0.06	0.34	0.16	0.59	0.06	0.17	8
PGF_00064241		0	0	0	0.06	0	0	0.06	0.06	0.06	0.06	0.06	2
PGF_00064243		0	0	0	0	0.22	0	0	0	0	0	0.04	3
PGF_00064249		0	0	0.02	0	0	0	0	0	0	0.02	0	4
PGF_00064250		0	0	0.02	0.02	0.02	0.02	0	0.02	0.02	0.02	0.02	4
PGF_00064256	N-module 1	0.02	0	0.64	0.64	1.12	0.31	0.11	0.64	0.11	0.11	0.11	5
PGF_00064270		0.02	0.0043	0.06	0.69	0.13	0.0034	0.02	0.5	0.13	0	0.0036	16
PGF_00064277		0.09	0.1	0.09	0.24	0.09	0.5	0.24	0.09	0.09	0.24	0.09	6
PGF_00064280		0.1	0.04	0.1	0.04	0.04	0.21	0.04	0.0058	0.1	0.1	0.04	11
PGF_00064283	N-module 1	0.2	0.09	0.07	0.07	1.1	0.41	0.41	0.01	0.41	0.2	0.73	7
PGF_00064284		0.64	0.02	0.11	0.31	0.31	0.11	0.31	0.11	0.31	0.64	0.66	5
PGF_00064290		0	0	0.04	0.04	0.04	0	0	0.04	0.04	0.04	0.04	3
PGF_00064294		0.01	0	0.09	0.24	0.24	0.01	0.01	0.01	0.24	0.09	0.01	6
PGF_00064295	N-module 3	0.16	0	0.16	0.34	0.34	0.92	0.0091	0	0.16	0.16	0.17	8
PGF_00064297		0.26	0	0.01	0.54	0.01	0	0.26	0.09	0	0	0.09	6
PGF_00064309		0	0	0	0.42	0	0	0	0	0	0	0	4
PGF_00064317	N-module 1	0.24	0.02	0.5	0.5	0.87	0.5	0.24	0.24	0.5	0.01	0.25	6
PGF_00064342	N-module 1	0	0	0.02	0.64	0.64	0.11	0.02	0.64	0.11	0	0.32	5
PGF_00064344		0.0067	0	0.0067	0.0067	0.0067	0	0.0067	0.04	0	0	0.0069	14
PGF_00064350	N-module 1	0.2	0.01	0.2	1.1	0.41	0.71	0.2	0.41	1.1	0.41	0.42	7
PGF_00064351	N-module 1	0.15	0	0.02	0.15	0.15	0.02	0.42	0.02	0.87	0.15	0.43	4
PGF_00064355		0.01	0.01	0.01	0.07	0.07	0.01	0.01	0.01	0.01	0.2	0.07	7
PGF_00064356		0	0	0	0	0.06	0	0	0	0.06	0	0	2
PGF_00064357		0	0	0.06	0.06	0.06	0.06	0	0.06	0.06	0.06	0.06	2
[truncated: 5,110 more rows]
