# Supplementary material for: RNA atlas of human bacterial pathogens uncovers stress dynamics linked to infection
Source: Nat Commun. 2021 Jun 2;12:3282. doi: 10.1038/s41467-021-23588-w (PMC8172932; doi:10.1038/s41467-021-23588-w)
Supplement: Supplementary file 11 — Supplementary Data 8 [file 41467_2021_23588_MOESM11_ESM.xlsx]

## Sheet: Sheet1
Supplementary Data 8. Species-specific USRs. The plus sign indicates differential regulation under linked stress condition.
Strain	Chromosome	Region	New_locus_tag	Old_locus_tag	Product	As	Bs	Li	Mig	Nd	Ns	Oss	Oxs	Sp	Tm	Vic	Total cond.
Achromobacter xylosoxidans SOLR10	NZ_CP025774	complement(255260..255904)	CE206_RS01175	CE206_01170	hypothetical protein			+	+	+	+	+	+	+			7
Achromobacter xylosoxidans SOLR10	NZ_CP025774	401613..402017	CE206_RS01860	CE206_01855	DUF2809 domain-containing protein	+		+	+	+	+	+	+		+		8
Achromobacter xylosoxidans SOLR10	NZ_CP025774	complement(402105..402314)	CE206_RS01865	CE206_01860	hypothetical protein	+			+	+	+	+	+		+		7
Achromobacter xylosoxidans SOLR10	NZ_CP025774	456558..456797	CE206_RS02125	CE206_02120	DUF2917 domain-containing protein		+		+	+	+		+	+			6
Achromobacter xylosoxidans SOLR10	NZ_CP025774	complement(521439..522344)	CE206_RS02435	CE206_02430	hydrolase	+		+		+		+	+	+			6
Achromobacter xylosoxidans SOLR10	NZ_CP025774	complement(533849..534082)	CE206_RS02485	CE206_02480	hypothetical protein				+	+	+	+	+	+			6
Achromobacter xylosoxidans SOLR10	NZ_CP025774	complement(581426..582295)	CE206_RS02735	CE206_02730	universal stress protein			+	+		+	+	+	+		+	7
Achromobacter xylosoxidans SOLR10	NZ_CP025774	779837..780343	CE206_RS03615	CE206_03610	hypothetical protein			+		+	+	+	+	+		+	7
Achromobacter xylosoxidans SOLR10	NZ_CP025774	complement(803347..804756)	CE206_RS03730	CE206_03725	hypothetical protein	+		+		+	+		+	+			6
Achromobacter xylosoxidans SOLR10	NZ_CP025774	968564..969070	CE206_RS04520	CE206_04515	sigma-70 family RNA polymerase sigma factor	+		+		+	+	+	+				6
Achromobacter xylosoxidans SOLR10	NZ_CP025774	complement(973094..973381)	CE206_RS04540	CE206_04535	hypothetical protein	+		+	+	+	+					+	6
Achromobacter xylosoxidans SOLR10	NZ_CP025774	complement(1080617..1081825)	CE206_RS05025	CE206_05020	MFS transporter			+	+	+		+	+	+			6
Achromobacter xylosoxidans SOLR10	NZ_CP025774	1173207..1174211	CE206_RS05405	CE206_05400	sodium:calcium antiporter	+		+	+	+		+		+			6
Achromobacter xylosoxidans SOLR10	NZ_CP025774	1174656..1174988	CE206_RS05410	CE206_05405	hypothetical protein			+	+	+		+	+		+		6
Achromobacter xylosoxidans SOLR10	NZ_CP025774	1219828..1220196	CE206_RS05660	CE206_05655	thioredoxin	+		+	+	+	+	+	+	+	+		9
Achromobacter xylosoxidans SOLR10	NZ_CP025774	1237157..1238701	CE206_RS05740	CE206_05735	HAMP domain-containing protein	+	+	+			+	+	+	+			7
Achromobacter xylosoxidans SOLR10	NZ_CP025774	1271748..1271996	CE206_RS05885	CE206_05880	hypothetical protein			+	+	+		+	+	+			6
Achromobacter xylosoxidans SOLR10	NZ_CP025774	1531910..1532239	CE206_RS07015	CE206_07010	DUF2325 domain-containing protein			+	+	+	+	+	+	+			7
Achromobacter xylosoxidans SOLR10	NZ_CP025774	1616010..1616642	CE206_RS07375	CE206_07370	DUF4198 domain-containing protein		+	+	+	+	+		+	+			7
Achromobacter xylosoxidans SOLR10	NZ_CP025774	1633203..1634048	CE206_RS07455	CE206_07450	permease	+	+	+		+	+	+	+	+			8
Achromobacter xylosoxidans SOLR10	NZ_CP025774	1711998..1713812	CE206_RS07750	CE206_07745	bifunctional aspartate transaminase/aspartate 4-decarboxylase	+		+	+	+	+			+	+		7
Achromobacter xylosoxidans SOLR10	NZ_CP025774	complement(1773483..1774427)	CE206_RS08040	CE206_08035	LysR family transcriptional regulator	+		+	+	+	+			+	+		7
Achromobacter xylosoxidans SOLR10	NZ_CP025774	1818608..1818952	CE206_RS08265	CE206_08260	hypothetical protein			+	+	+	+		+	+			6
Achromobacter xylosoxidans SOLR10	NZ_CP025774	1892848..1893306	CE206_RS08600	CE206_08595	cytochrome c			+	+	+	+	+	+	+		+	8
Achromobacter xylosoxidans SOLR10	NZ_CP025774	complement(1893434..1894126)	CE206_RS08605	CE206_08600	Nickel-dependent hydrogenase, b-type cytochrome subunit			+	+	+	+	+	+	+			7
Achromobacter xylosoxidans SOLR10	NZ_CP025774	complement(1900835..1901596)	CE206_RS08645	CE206_08640	S24 family peptidase	+			+	+	+	+	+		+	+	8
Achromobacter xylosoxidans SOLR10	NZ_CP025774	complement(2005874..2006575)	CE206_RS09160	CE206_09155	DUF3053 domain-containing protein		+		+	+		+	+			+	6
Achromobacter xylosoxidans SOLR10	NZ_CP025774	complement(2189701..2190435)	CE206_RS09940	CE206_09950	DNA-binding response regulator	+		+	+		+	+	+				6
Achromobacter xylosoxidans SOLR10	NZ_CP025774	2200637..2201071	CE206_RS09990	CE206_10000	hypothetical protein	+	+	+	+	+	+	+		+			8
Achromobacter xylosoxidans SOLR10	NZ_CP025774	complement(2335314..2336363)	CE206_RS10670	CE206_10680	Ldh family oxidoreductase				+	+		+	+	+	+		6
Achromobacter xylosoxidans SOLR10	NZ_CP025774	complement(2492139..2492435)	CE206_RS11455	CE206_11465	YciI family protein	+	+	+	+	+	+	+	+	+			9
Achromobacter xylosoxidans SOLR10	NZ_CP025774	complement(2649623..2649940)	CE206_RS12145	CE206_12155	hypothetical protein		+	+	+		+	+	+				6
Achromobacter xylosoxidans SOLR10	NZ_CP025774	2864251..2864844	CE206_RS13150	CE206_13155	nitroreductase			+	+	+	+		+	+			6
Achromobacter xylosoxidans SOLR10	NZ_CP025774	3117416..3118501	CE206_RS14300	CE206_14305	ABC transporter ATP-binding protein	+			+	+		+		+		+	6
Achromobacter xylosoxidans SOLR10	NZ_CP025774	complement(3217274..3217774)	CE206_RS14785	CE206_14790	TRAP transporter small permease	+	+	+		+	+		+				6
Achromobacter xylosoxidans SOLR10	NZ_CP025774	3234987..3235757	CE206_RS14865	CE206_14870	SDR family oxidoreductase		+	+	+	+		+	+				6
Achromobacter xylosoxidans SOLR10	NZ_CP025774	complement(3480419..3480949)	CE206_RS15915	CE206_15915	MarR family transcriptional regulator			+		+		+	+	+		+	6
Achromobacter xylosoxidans SOLR10	NZ_CP025774	complement(3523200..3525269)	CE206_RS16110	CE206_16110	TonB-dependent copper receptor	+		+		+	+		+	+			6
Achromobacter xylosoxidans SOLR10	NZ_CP025774	3727824..3728996	CE206_RS17005	CE206_17005	MFS transporter	+		+	+	+		+	+				6
Achromobacter xylosoxidans SOLR10	NZ_CP025774	4060994..4061296	CE206_RS18430	CE206_18425	ArsR family transcriptional regulator	+		+				+	+	+	+		6
Achromobacter xylosoxidans SOLR10	NZ_CP025774	4135595..4136197	CE206_RS18780	CE206_18775	hypothetical protein		+	+		+	+	+		+			6
Achromobacter xylosoxidans SOLR10	NZ_CP025774	complement(4143665..4144840)	CE206_RS18815	CE206_18810	sensor domain-containing diguanylate cyclase	+	+		+	+			+	+		+	7
Achromobacter xylosoxidans SOLR10	NZ_CP025774	4256919..4257362	CE206_RS19195	CE206_19190	Hsp20/alpha crystallin family protein	+		+	+	+	+	+	+	+	+		9
Achromobacter xylosoxidans SOLR10	NZ_CP025774	4257397..4257783	CE206_RS19200	CE206_19195	Hsp20/alpha crystallin family protein	+		+	+	+	+	+	+	+	+		9
Achromobacter xylosoxidans SOLR10	NZ_CP025774	complement(4355801..4356121)	CE206_RS19625	CE206_19620	hypothetical protein			+	+		+	+	+	+			6
Achromobacter xylosoxidans SOLR10	NZ_CP025774	complement(4484269..4485198)	CE206_RS20185	CE206_20180	dihydrodipicolinate synthase family protein	+		+	+		+	+	+		+		7
Achromobacter xylosoxidans SOLR10	NZ_CP025774	4565096..4566835	CE206_RS20600	CE206_20595	peptidase M14	+		+	+		+	+	+	+			7
Achromobacter xylosoxidans SOLR10	NZ_CP025774	complement(4568187..4568393)	CE206_RS20620	CE206_20615	hypothetical protein	+		+		+			+	+	+		6
Achromobacter xylosoxidans SOLR10	NZ_CP025774	4593182..4594258	CE206_RS20740	CE206_20735	hypothetical protein			+		+	+	+	+	+		+	7
Achromobacter xylosoxidans SOLR10	NZ_CP025774	complement(4598430..4598855)	CE206_RS20765	CE206_20760	membrane protein	+		+		+	+	+	+	+		+	8
Achromobacter xylosoxidans SOLR10	NZ_CP025774	4724100..4724489	CE206_RS21235	CE206_21230	BlaI/MecI/CopY family transcriptional regulator	+		+	+	+		+	+	+	+	+	9
Achromobacter xylosoxidans SOLR10	NZ_CP025774	complement(4729329..4730456)	CE206_RS21260	CE206_21255	hypothetical protein			+	+	+	+	+				+	6
Achromobacter xylosoxidans SOLR10	NZ_CP025774	complement(4890388..4890909)	CE206_RS21970	CE206_21965	hypothetical protein			+	+	+	+		+		+		6
Achromobacter xylosoxidans SOLR10	NZ_CP025774	complement(4939014..4939760)	CE206_RS22165	CE206_22160	DNA-binding response regulator			+	+	+	+	+	+	+	+		8
Achromobacter xylosoxidans SOLR10	NZ_CP025774	4994175..4994582	CE206_RS22390	CE206_22385	hypothetical protein	+		+		+		+	+	+			6
Achromobacter xylosoxidans SOLR10	NZ_CP025774	5005145..5005354	CE206_RS22460	CE206_22455	hypothetical protein	+		+	+	+	+		+				6
Achromobacter xylosoxidans SOLR10	NZ_CP025774	complement(5021327..5021563)	CE206_RS22555	CE206_22550	hypothetical protein	+			+	+	+	+	+		+		7
Achromobacter xylosoxidans SOLR10	NZ_CP025774	5069713..5070090	CE206_RS22810	CE206_22805	hypothetical protein				+	+	+	+	+		+		6
Achromobacter xylosoxidans SOLR10	NZ_CP025774	5071500..5071709	CE206_RS22825	CE206_22820	hypothetical protein		+	+			+	+	+	+			6
Achromobacter xylosoxidans SOLR10	NZ_CP025774	complement(5173327..5173530)	CE206_RS23335	CE206_23330	hypothetical protein			+	+	+	+		+	+			6
Achromobacter xylosoxidans SOLR10	NZ_CP025774	complement(5222753..5223907)	CE206_RS23565	CE206_23560	malonyl-CoA decarboxylase				+	+	+	+	+	+			6
Achromobacter xylosoxidans SOLR10	NZ_CP025774	complement(5461566..5461883)	CE206_RS24710	CE206_24705	MerR family transcriptional regulator			+	+	+	+	+	+	+	+		8
Achromobacter xylosoxidans SOLR10	NZ_CP025774	complement(5492275..5493093)	CE206_RS24850	CE206_24845	lytic transglycosylase domain-containing protein			+	+	+	+	+		+			6
Achromobacter xylosoxidans SOLR10	NZ_CP025774	5560200..5560625	CE206_RS25200	CE206_25195	universal stress protein	+		+	+		+	+	+	+			7
Achromobacter xylosoxidans SOLR10	NZ_CP025774	complement(5682808..5683050)	CE206_RS25805	CE206_25800	hypothetical protein	+		+	+	+			+			+	6
Achromobacter xylosoxidans SOLR10	NZ_CP025774	complement(5724615..5724980)	CE206_RS26005	CE206_26000	hypothetical protein	+		+		+	+	+	+	+	+	+	9
Achromobacter xylosoxidans SOLR10	NZ_CP025774	complement(5725661..5726458)	CE206_RS26015	CE206_26010	hypothetical protein	+		+	+			+	+	+			6
Achromobacter xylosoxidans SOLR10	NZ_CP025774	complement(6003765..6004160)	CE206_RS27180	CE206_27180	XRE family transcriptional regulator	+		+	+	+	+			+			6
Achromobacter xylosoxidans SOLR10	NZ_CP025774	complement(6010769..6011371)	CE206_RS27220	CE206_27220	TetR/AcrR family transcriptional regulator	+		+		+	+	+	+				6
Achromobacter xylosoxidans SOLR10	NZ_CP025774	6027235..6027954	CE206_RS27290	CE206_27290	hypothetical protein	+	+		+	+	+		+	+			7
Achromobacter xylosoxidans SOLR10	NZ_CP025774	complement(6101431..6101667)	CE206_RS27605	CE206_27605	DUF1289 domain-containing protein				+	+	+	+	+	+			6
Achromobacter xylosoxidans SOLR10	NZ_CP025774	complement(6200715..6201998)	CE206_RS28065	CE206_28065	membrane protein			+	+	+	+		+		+		6
Achromobacter xylosoxidans SOLR10	NZ_CP025774	6212322..6213440	CE206_RS28120	CE206_28120	dehydrogenase			+	+	+	+	+	+				6
Acinetobacter baumannii AB5075-UW	NZ_CP008706	44788..45165	ABUW_RS00175	ABUW_0036	hypothetical protein		+	+		+		+	+			+	6
Acinetobacter baumannii AB5075-UW	NZ_CP008706	complement(515627..516106)	ABUW_RS02480	ABUW_0505	OmpA family protein	+	+	+	+	+	+	+	+	+	+	+	11
Acinetobacter baumannii AB5075-UW	NZ_CP008706	complement(565087..565605)	ABUW_RS02780	ABUW_0566	phage major tail tube protein		+	+	+	+		+	+	+			7
Acinetobacter baumannii AB5075-UW	NZ_CP008706	complement(637574..638434)	ABUW_RS03125	ABUW_0635	patatin family protein	+	+		+	+	+			+			6
Acinetobacter baumannii AB5075-UW	NZ_CP008706	complement(747339..748121)	ABUW_RS03680	ABUW_0747	helix-turn-helix domain-containing protein	+			+	+		+		+		+	6
Acinetobacter baumannii AB5075-UW	NZ_CP008706	complement(826166..828226)	ABUW_RS04145	ABUW_0846	recombinase		+	+	+	+	+			+		+	7
Acinetobacter baumannii AB5075-UW	NZ_CP008706	996126..997979	ABUW_RS04825	ABUW_0984	rhombotarget A	+			+	+		+	+	+			6
Acinetobacter baumannii AB5075-UW	NZ_CP008706	complement(1031308..1031916)	ABUW_RS05005	ABUW_1020	alpha/beta hydrolase			+	+	+			+	+		+	6
Acinetobacter baumannii AB5075-UW	NZ_CP008706	complement(1341596..1342282)	ABUW_RS06495	ABUW_1331	DNA exonuclease	+			+	+		+	+			+	6
Acinetobacter baumannii AB5075-UW	NZ_CP008706	complement(1368153..1368323)	ABUW_RS06610	ABUW_1355	hemin uptake protein HemP			+	+	+		+	+	+		+	7
Acinetobacter baumannii AB5075-UW	NZ_CP008706	1783246..1783605	ABUW_RS08700	ABUW_1787	hypothetical protein		+		+	+			+	+		+	6
Acinetobacter baumannii AB5075-UW	NZ_CP008706	1941385..1942269	ABUW_RS09450	ABUW_1942	ribose-phosphate pyrophosphokinase	+		+	+	+	+	+	+	+		+	9
Acinetobacter baumannii AB5075-UW	NZ_CP008706	complement(2129945..2130286)	ABUW_RS10420	ABUW_2144	hypothetical protein			+	+	+		+	+	+		+	7
Acinetobacter baumannii AB5075-UW	NZ_CP008706	complement(2168869..2170710)	ABUW_RS10625	ABUW_2186	siderophore achromobactin biosynthesis protein AcsC			+		+		+	+	+		+	6
Acinetobacter baumannii AB5075-UW	NZ_CP008706	complement(2173608..2175392)	ABUW_RS10640	ABUW_2189	siderophore biosynthesis protein			+		+		+	+	+		+	6
Acinetobacter baumannii AB5075-UW	NZ_CP008706	2422589..2423002	ABUW_RS11845	ABUW_2434	hypothetical protein				+	+		+	+	+		+	6
Acinetobacter baumannii AB5075-UW	NZ_CP008706	2589493..2589924	ABUW_RS12610	ABUW_2595	SRPBCC family protein		+		+			+	+	+		+	6
Acinetobacter baumannii AB5075-UW	NZ_CP008706	2652338..2652802	ABUW_RS12885	ABUW_2655	hypothetical protein		+	+	+	+			+	+			6
Acinetobacter baumannii AB5075-UW	NZ_CP008706	complement(2659934..2660566)	ABUW_RS12935	ABUW_2665	hypothetical protein			+	+	+			+	+		+	6
Acinetobacter baumannii AB5075-UW	NZ_CP008706	2908893..2909381	ABUW_RS14080	ABUW_2900	esterase	+		+	+			+	+	+			6
Acinetobacter baumannii AB5075-UW	NZ_CP008706	complement(3224910..3225401)	ABUW_RS15515	ABUW_3196	flavin reductase		+		+	+			+	+		+	6
Acinetobacter baumannii AB5075-UW	NZ_CP008706	complement(3888270..3888920)	ABUW_RS18605	ABUW_3822	acetyltransferase		+	+	+	+		+	+	+	+	+	9
Acinetobacter baumannii AB5075-UW	NZ_CP008707	9682..9918	ABUW_RS19115	ABUW_4019	hypothetical protein	+				+		+	+	+	+		6
Acinetobacter baumannii AB5075-UW	NZ_CP008707	23096..23662	ABUW_RS19220	ABUW_4039	hypothetical protein	+			+			+	+		+	+	6
Acinetobacter baumannii AB5075-UW	NZ_CP008707	46117..49392	ABUW_RS19380	ABUW_4076	conjugative relaxase	+	+			+			+	+		+	6
Acinetobacter baumannii AB5075-UW	NZ_CP008708	3478..5889	ABUW_RS19615	ABUW_5008	TonB-dependent receptor	+			+	+		+	+	+			6
Acinetobacter baumannii AB5075-UW	NZ_CP008708	complement(7151..7522)	ABUW_RS19625	ABUW_5012	hypothetical protein	+			+	+		+	+	+			6
Aggregatibacter actinomycetemcomitans D7S	NC_017846	6717..7946	D7S_RS00045	D7S_00011	ROK family protein	+		+	+	+		+				+	6
Aggregatibacter actinomycetemcomitans D7S	NC_017846	complement(94863..95432)	D7S_RS00410	D7S_00082	hypothetical protein			+	+	+	+	+		+		+	7
Aggregatibacter actinomycetemcomitans D7S	NC_017846	complement(115320..116099)	D7S_RS00530	D7S_00105	MmcQ/YjbR family DNA-binding protein	+	+			+	+	+				+	6
Aggregatibacter actinomycetemcomitans D7S	NC_017846	181635..184001	D7S_RS00860	D7S_00175	TonB-dependent receptor	+	+		+	+	+	+	+	+		+	9
Aggregatibacter actinomycetemcomitans D7S	NC_017846	219626..220525	D7S_RS00995	D7S_00208	siderophore ABC transporter substrate-binding protein	+	+	+	+	+		+	+	+		+	9
Aggregatibacter actinomycetemcomitans D7S	NC_017846	220585..221550	D7S_RS01000	D7S_00209	iron ABC transporter permease	+	+		+	+		+		+		+	7
Aggregatibacter actinomycetemcomitans D7S	NC_017846	221540..222481	D7S_RS01005	D7S_00210	iron chelate uptake ABC transporter FeCT family, permease	+	+		+	+	+	+	+	+		+	9
Aggregatibacter actinomycetemcomitans D7S	NC_017846	329278..329640	D7S_RS01435	D7S_00325	hypothetical protein	+	+	+	+		+	+		+		+	8
Aggregatibacter actinomycetemcomitans D7S	NC_017846	376621..376836	D7S_RS01685	D7S_00376	hypothetical protein	+	+		+	+		+		+		+	7
Aggregatibacter actinomycetemcomitans D7S	NC_017846	complement(444825..445712)	D7S_RS02015	D7S_00446	membrane protein	+	+	+	+	+	+	+	+				8
Aggregatibacter actinomycetemcomitans D7S	NC_017846	500670..501323	D7S_RS02295	D7S_00504	hypothetical protein	+					+	+	+	+	+		6
Aggregatibacter actinomycetemcomitans D7S	NC_017846	646843..647775	D7S_RS03040	D7S_00662	DMT family transporter	+	+	+	+	+		+		+			7
Aggregatibacter actinomycetemcomitans D7S	NC_017846	676945..677169	D7S_RS03195		hypothetical protein	+	+	+	+			+		+		+	7
Aggregatibacter actinomycetemcomitans D7S	NC_017846	694681..695079	D7S_RS03295	D7S_00720	hypothetical protein		+	+	+	+	+			+			6
Aggregatibacter actinomycetemcomitans D7S	NC_017846	781797..782255	D7S_RS03735	D7S_00815	virulence factor		+	+		+	+		+	+			6
Aggregatibacter actinomycetemcomitans D7S	NC_017846	complement(912449..913390)	D7S_RS04410	D7S_00956	sugar ABC transporter substrate-binding protein			+	+	+	+	+	+	+			7
Aggregatibacter actinomycetemcomitans D7S	NC_017846	922386..923855	D7S_RS04450	D7S_00966	DASS family sodium-coupled anion symporter			+	+	+	+		+	+			6
Aggregatibacter actinomycetemcomitans D7S	NC_017846	complement(926747..927028)	D7S_RS04480	D7S_00972	hypothetical protein		+	+		+	+		+	+		+	7
Aggregatibacter actinomycetemcomitans D7S	NC_017846	1030000..1031022	D7S_RS04980	D7S_01079	lipopolysaccharide heptosyltransferase family protein	+	+	+	+	+	+	+				+	8
Aggregatibacter actinomycetemcomitans D7S	NC_017846	1061771..1062088	D7S_RS05150	D7S_01120	DUF2547 family protein		+	+		+	+			+	+		6
Aggregatibacter actinomycetemcomitans D7S	NC_017846	1466915..1468060	D7S_RS07210	D7S_01563	glycoside hydrolase dispersin B	+	+		+			+		+		+	6
Aggregatibacter actinomycetemcomitans D7S	NC_017846	1468372..1468539	D7S_RS07220	D7S_01565	hypothetical protein	+	+		+	+		+		+		+	7
Aggregatibacter actinomycetemcomitans D7S	NC_017846	complement(1653831..1655156)	D7S_RS08205	D7S_01766	MFS transporter	+	+		+	+			+	+		+	7
Aggregatibacter actinomycetemcomitans D7S	NC_017846	1785452..1786243	D7S_RS08910	D7S_01908	hypothetical protein	+	+		+		+	+	+	+	+		8
Aggregatibacter actinomycetemcomitans D7S	NC_017846	1990228..1993104	D7S_RS09960	D7S_02118	DEAD/DEAH box helicase			+	+		+	+	+	+		+	7
Aggregatibacter actinomycetemcomitans D7S	NC_017846	1993712..1994653	D7S_RS09970	D7S_02120	DUF4868 domain-containing protein	+	+	+	+	+	+	+	+	+			9
Aggregatibacter actinomycetemcomitans D7S	NC_017846	1997561..2000278	D7S_RS09985	D7S_02124	type III restriction enzyme	+		+	+	+		+	+	+			7
Aggregatibacter actinomycetemcomitans D7S	NC_017846	2004542..2005285	D7S_RS10010	D7S_02130	hypothetical protein		+	+	+	+	+			+			6
Aggregatibacter actinomycetemcomitans D7S	NC_017846	2006787..2007167	D7S_RS10020	D7S_02131	phosphomethylpyrimidine kinase	+	+	+	+	+				+			6
Aggregatibacter actinomycetemcomitans D7S	NC_017846	complement(2163428..2164249)	D7S_RS10755	D7S_02284	site-specific integrase	+		+	+		+	+	+	+		+	8
Aggregatibacter actinomycetemcomitans D7S	NC_017846	complement(2283689..2284180)	D7S_RS11365	D7S_02421	DUF302 domain-containing protein	+	+	+		+		+	+			+	7
Aggregatibacter actinomycetemcomitans D7S	NC_017846	2284389..2285210	D7S_RS11370	D7S_03770	glucanotransferase		+	+		+	+		+	+			6
Borrelia burgdorferi B31	NC_001318	47917..48606		BB_0051	integral membrane protein	+			+			+	+	+		+	6
Borrelia burgdorferi B31	NC_001318	266107..267051		BB_0255	M23 peptidase domain-containing protein	+		+	+	+					+	+	6
Borrelia burgdorferi B31	NC_001318	complement(322847..323779)		BB_0317	integral membrane protein	+			+	+				+	+	+	6
Borrelia burgdorferi B31	NC_001318	complement(323776..325236)		BB_0318	ABC transporter ATP-binding protein	+		+	+	+		+	+	+	+	+	9
Borrelia burgdorferi B31	NC_001318	complement(326699..327757)		BB_0322	hypothetical protein	+			+	+		+		+		+	6
Borrelia burgdorferi B31	NC_001318	475606..476211		BB_0456	hypothetical protein	+		+	+	+		+		+	+	+	8
Borrelia burgdorferi B31	NC_001318	552440..553018		BB_0542	hypothetical protein	+		+	+	+				+	+	+	7
Borrelia burgdorferi B31	NC_001318	complement(556563..557423)		BB_0546	hypothetical protein	+		+	+	+		+		+		+	7
Borrelia burgdorferi B31	NC_001318	complement(558006..560732)		BB_0548	DNA polymerase I				+	+			+	+	+	+	6
Borrelia burgdorferi B31	NC_001318	567810..568277		BB_0555	hypothetical protein			+	+	+		+		+		+	6
Borrelia burgdorferi B31	NC_001318	577950..578261		BB_0566	hypothetical protein	+		+	+			+		+		+	6
Borrelia burgdorferi B31	NC_001318	complement(615764..616390)		BB_0595	hypothetical protein	+		+	+	+				+		+	6
Borrelia burgdorferi B31	NC_001318	complement(629196..630698)		BB_0604	L-lactate permease	+		+	+	+				+		+	6
Borrelia burgdorferi B31	NC_001318	complement(805775..806923)		BB_0764	sensory transduction histidine kinase			+	+	+		+		+		+	6
Borrelia burgdorferi B31	NC_001318	complement(812439..813239)		BB_0771	RNA polymerase sigma factor	+		+	+			+		+	+		6
Borrelia burgdorferi B31	NC_001318	complement(903929..904900)		BB_0844	lipoprotein				+	+		+		+	+	+	6
Borrelia burgdorferi B31	NC_001849	7785..8111		BB_D13	hypothetical protein	+			+			+	+	+		+	6
Borrelia burgdorferi B31	NC_001854	complement(22095..22931)		BB_I36	antigen P35	+		+	+	+	+				+	+	7
Borrelia burgdorferi B31	NC_001857	18128..18721		BB_A30	hypothetical protein	+		+	+	+		+		+	+	+	8
Borrelia burgdorferi B31	NC_001857	23777..24415		BB_A36	lipoprotein				+	+		+	+	+	+	+	7
Borrelia burgdorferi B31	NC_001857	28935..29387		BB_A42	hypothetical protein				+	+		+		+	+	+	6
Burkholderia pseudomallei K96243	NC_006350	44222..47251		BPSL0043	type III restriction system endonuclease			+	+	+			+	+		+	6
Burkholderia pseudomallei K96243	NC_006350	76484..76852		BPSL0068	lipoprotein			+	+			+	+	+		+	6
Burkholderia pseudomallei K96243	NC_006350	complement(97743..98000)		BPSL0084	hypothetical protein			+	+	+		+		+		+	6
Burkholderia pseudomallei K96243	NC_006350	complement(97993..98169)		BPSL0085	hypothetical protein			+	+	+	+	+		+		+	7
Burkholderia pseudomallei K96243	NC_006350	108383..108727		BPSL0097	hypothetical protein			+	+	+				+	+	+	6
Burkholderia pseudomallei K96243	NC_006350	complement(114323..115771)		BPSL0103	RNA polymerase sigma factor			+	+	+			+	+	+	+	7
Burkholderia pseudomallei K96243	NC_006350	130565..131620		BPSL0117	LysR family transcriptional regulator			+	+			+		+	+	+	6
Burkholderia pseudomallei K96243	NC_006350	complement(131843..134452)		BPSL0118	DNA topoisomerase III			+	+	+			+	+		+	6
Burkholderia pseudomallei K96243	NC_006350	138897..139754		BPSL0124	M48 family peptidase			+				+	+	+	+	+	6
Burkholderia pseudomallei K96243	NC_006350	complement(225080..225265)		BPSL0216	hypothetical protein			+	+	+	+		+	+		+	7
Burkholderia pseudomallei K96243	NC_006350	228394..228606		BPSL0219	hypothetical protein			+	+	+		+	+	+		+	7
Burkholderia pseudomallei K96243	NC_006350	complement(248017..249420)		BPSL0238	amino-acid transporter transmembrane protein			+	+	+		+	+	+		+	7
Burkholderia pseudomallei K96243	NC_006350	323887..324354		BPSL0306	hypothetical protein			+	+	+		+		+		+	6
Burkholderia pseudomallei K96243	NC_006350	complement(339593..340132)		BPSL0319	hypothetical protein			+	+	+	+			+		+	6
Burkholderia pseudomallei K96243	NC_006350	351992..352942		BPSL0329	hydrolase			+	+	+	+		+	+	+	+	8
Burkholderia pseudomallei K96243	NC_006350	363492..363794		BPSL0342	hypothetical protein	+		+	+	+	+			+		+	7
Burkholderia pseudomallei K96243	NC_006350	complement(371477..372250)		BPSL0348	hypothetical protein			+	+	+	+		+	+		+	7
Burkholderia pseudomallei K96243	NC_006350	410881..411594		BPSL0379	short chain dehydrogenase			+	+	+	+		+	+	+	+	8
Burkholderia pseudomallei K96243	NC_006350	complement(420737..420994)		BPSL0387	hypothetical protein			+	+	+	+	+	+	+	+	+	9
Burkholderia pseudomallei K96243	NC_006350	425676..426467		BPSL0392	hypothetical protein			+	+	+	+		+	+		+	7
Burkholderia pseudomallei K96243	NC_006350	complement(445227..446192)		BPSL0411	DNA-binding transcriptional activator GcvA			+	+	+			+	+		+	6
Burkholderia pseudomallei K96243	NC_006350	complement(553330..553614)		BPSL0503	hypothetical protein			+	+	+			+	+	+	+	7
Burkholderia pseudomallei K96243	NC_006350	555960..556367		BPSL0506	hypothetical protein			+	+	+		+		+		+	6
Burkholderia pseudomallei K96243	NC_006350	631502..633238		BPSL0574	subtilase			+		+	+		+	+	+	+	7
Burkholderia pseudomallei K96243	NC_006350	641119..642699		BPSL0579	hypothetical protein			+	+	+			+	+		+	6
Burkholderia pseudomallei K96243	NC_006350	complement(643285..643602)		BPSL0581	hypothetical protein			+	+	+	+		+	+		+	7
Burkholderia pseudomallei K96243	NC_006350	complement(694181..695155)		BPSL0613	hypothetical protein			+	+	+		+	+	+	+	+	8
Burkholderia pseudomallei K96243	NC_006350	complement(756145..756924)		BPSL0665	acyltransferase			+	+	+			+	+		+	6
Burkholderia pseudomallei K96243	NC_006350	786186..786557		BPSL0689	hypothetical protein			+		+	+		+	+		+	6
Burkholderia pseudomallei K96243	NC_006350	790123..790956		BPSL0693	hypothetical protein			+	+	+		+		+	+	+	7
Burkholderia pseudomallei K96243	NC_006350	complement(814099..814437)		BPSL0711	hypothetical protein			+	+	+	+		+	+	+	+	8
Burkholderia pseudomallei K96243	NC_006350	complement(855094..855651)		BPSL0741	hypothetical protein			+	+	+			+	+	+	+	7
Burkholderia pseudomallei K96243	NC_006350	complement(856592..857440)		BPSL0743	hypothetical protein			+	+	+	+			+		+	6
Burkholderia pseudomallei K96243	NC_006350	860669..861031		BPSL0746	hypothetical protein	+		+	+	+			+	+			6
Burkholderia pseudomallei K96243	NC_006350	865065..866873		BPSL0750	hypothetical protein			+	+	+			+	+	+	+	7
Burkholderia pseudomallei K96243	NC_006350	complement(896537..898423)		BPSL0772	phage integrase			+	+	+			+	+		+	6
Burkholderia pseudomallei K96243	NC_006350	913498..913863		BPSL0785	lipoprotein			+	+	+			+	+		+	6
Burkholderia pseudomallei K96243	NC_006350	complement(932724..933641)		BPSL0804	hypothetical protein			+	+	+				+	+	+	6
Burkholderia pseudomallei K96243	NC_006350	940401..940766		BPSL0810	hypothetical protein			+	+	+			+	+		+	6
Burkholderia pseudomallei K96243	NC_006350	complement(1028626..1029900)		BPSL0887	hypothetical protein			+	+	+	+			+		+	6
Burkholderia pseudomallei K96243	NC_006350	complement(1042163..1042672)		BPSL0894	hypothetical protein			+	+	+			+	+		+	6
Burkholderia pseudomallei K96243	NC_006350	1053171..1053953		BPSL0902	hypothetical protein			+	+	+	+		+	+		+	7
Burkholderia pseudomallei K96243	NC_006350	1072599..1073120		BPSL0919A	hypothetical protein			+		+	+	+	+	+		+	7
Burkholderia pseudomallei K96243	NC_006350	complement(1082214..1082486)		BPSL0929	hypothetical protein			+	+	+	+	+		+		+	7
Burkholderia pseudomallei K96243	NC_006350	1097348..1099549		BPSL0942	hypothetical protein			+	+	+			+	+		+	6
Burkholderia pseudomallei K96243	NC_006350	complement(1120341..1120727)		BPSL0962	hypothetical protein			+	+	+			+	+		+	6
Burkholderia pseudomallei K96243	NC_006350	1168320..1169042		BPSL1004	hypothetical protein			+	+	+			+	+	+	+	7
Burkholderia pseudomallei K96243	NC_006350	complement(1169176..1169850)		BPSL1005	hydrolase			+	+	+			+	+		+	6
Burkholderia pseudomallei K96243	NC_006350	1182577..1182756		BPSL1014	hypothetical protein			+	+	+	+			+		+	6
Burkholderia pseudomallei K96243	NC_006350	complement(1191502..1192266)		BPSL1022	hypothetical protein			+	+	+			+	+		+	6
Burkholderia pseudomallei K96243	NC_006350	complement(1208322..1208597)		BPSL1038a	hypothetical protein			+	+	+	+	+		+			6
Burkholderia pseudomallei K96243	NC_006350	complement(1220110..1220490)		BPSL1050	hypothetical protein			+	+	+	+		+	+		+	7
Burkholderia pseudomallei K96243	NC_006350	1224788..1225264		BPSL1057	hypothetical protein			+	+	+		+	+	+	+	+	8
Burkholderia pseudomallei K96243	NC_006350	1262588..1262827		BPSL1092	hypothetical protein			+	+	+	+		+	+		+	7
Burkholderia pseudomallei K96243	NC_006350	1270830..1271198		BPSL1100	cytochrome c			+	+	+			+	+	+	+	7
Burkholderia pseudomallei K96243	NC_006350	1302531..1303676		BPSL1120	transferase			+	+	+			+	+		+	6
Burkholderia pseudomallei K96243	NC_006350	1303673..1304971		BPSL1121	hypothetical protein			+	+	+			+	+		+	6
Burkholderia pseudomallei K96243	NC_006350	1304968..1306230		BPSL1122	glycosyl transferase			+	+	+			+	+	+	+	7
Burkholderia pseudomallei K96243	NC_006350	complement(1307754..1308518)		BPSL1124	LPS biosynthesis-like protein			+	+	+			+	+		+	6
Burkholderia pseudomallei K96243	NC_006350	1308976..1309356		BPSL1125	hypothetical protein			+	+	+		+	+	+		+	7
Burkholderia pseudomallei K96243	NC_006350	complement(1316037..1316330)		BPSL1132	hypothetical protein			+	+	+				+	+	+	6
Burkholderia pseudomallei K96243	NC_006350	complement(1325353..1325670)		BPSL1139	hypothetical protein				+	+	+	+		+	+	+	7
Burkholderia pseudomallei K96243	NC_006350	complement(1335125..1335355)		BPSL1155	hypothetical protein			+	+	+	+			+		+	6
Burkholderia pseudomallei K96243	NC_006350	complement(1368695..1370602)		BPSL1185	hypothetical protein			+	+	+				+	+	+	6
Burkholderia pseudomallei K96243	NC_006350	complement(1377002..1377757)		BPSL1193	hypothetical protein			+	+	+		+	+	+			6
Burkholderia pseudomallei K96243	NC_006350	complement(1378207..1378767)		BPSL1195	RNA polymerase factor sigma-70			+	+	+	+	+		+			6
Burkholderia pseudomallei K96243	NC_006350	1389893..1391170		BPSL1205	ABC transporter permease			+	+	+			+	+		+	6
Burkholderia pseudomallei K96243	NC_006350	1394106..1395125		BPSL1208	oxidoreductase			+	+	+			+	+		+	6
Burkholderia pseudomallei K96243	NC_006350	1415621..1416079		BPSL1230	hypothetical protein			+	+	+		+	+	+			6
Burkholderia pseudomallei K96243	NC_006350	complement(1420594..1421307)		BPSL1236	phosphoglycerate mutase			+	+	+			+	+		+	6
Burkholderia pseudomallei K96243	NC_006350	complement(1421317..1422180)		BPSL1237	enoyl-CoA hydratase			+	+	+		+	+	+		+	7
Burkholderia pseudomallei K96243	NC_006350	1422330..1423004		BPSL1238	glutathione S-transferase			+	+	+			+	+		+	6
Burkholderia pseudomallei K96243	NC_006350	complement(1428157..1428831)		BPSL1244	hypothetical protein			+	+	+	+	+	+	+	+	+	9
Burkholderia pseudomallei K96243	NC_006350	1444338..1444802		BPSL1251	transposase			+	+	+		+	+	+	+	+	8
Burkholderia pseudomallei K96243	NC_006350	1449388..1450464		BPSL1254	hypothetical protein			+	+	+				+	+	+	6
Burkholderia pseudomallei K96243	NC_006350	complement(1461243..1461866)		BPSL1265	hypothetical protein			+	+	+			+	+		+	6
Burkholderia pseudomallei K96243	NC_006350	1482263..1482442		BPSL1279	hypothetical protein			+	+	+		+		+		+	6
Burkholderia pseudomallei K96243	NC_006350	complement(1544714..1545115)		BPSL1322	heat shock protein			+	+	+			+	+	+	+	7
Burkholderia pseudomallei K96243	NC_006350	1560371..1560916		BPSL1336	hypothetical protein			+	+	+		+	+	+		+	7
Burkholderia pseudomallei K96243	NC_006350	complement(1606063..1606326)		BPSL1376	hypothetical protein			+	+	+			+	+	+	+	7
Burkholderia pseudomallei K96243	NC_006350	1606401..1606592		BPSL1377	lipoprotein			+	+	+			+	+	+	+	7
Burkholderia pseudomallei K96243	NC_006350	complement(1637455..1637784)		BPSL1406	hypothetical protein			+	+	+	+	+	+	+		+	8
Burkholderia pseudomallei K96243	NC_006350	1663202..1664380		BPSL1426	acetyl-CoA acetyltransferase			+	+	+				+	+	+	6
Burkholderia pseudomallei K96243	NC_006350	complement(1664742..1665281)		BPSL1427	hypothetical protein			+	+	+			+	+	+	+	7
Burkholderia pseudomallei K96243	NC_006350	1675932..1676660		BPSL1440	hypothetical protein			+			+	+		+	+	+	6
Burkholderia pseudomallei K96243	NC_006350	complement(1682238..1682750)		BPSL1446	hypothetical protein			+	+	+	+	+		+		+	7
Burkholderia pseudomallei K96243	NC_006350	complement(1709479..1711185)		BPSL1474	hypothetical protein			+	+	+			+	+		+	6
Burkholderia pseudomallei K96243	NC_006350	complement(1727666..1729504)		BPSL1490	hypothetical protein			+	+	+			+	+		+	6
Burkholderia pseudomallei K96243	NC_006350	1785870..1786451		BPSL1541	hypothetical protein			+		+		+	+	+		+	6
Burkholderia pseudomallei K96243	NC_006350	1798479..1799915		BPSL1550	betaine aldehyde dehydrogenase			+	+	+	+	+		+			6
Burkholderia pseudomallei K96243	NC_006350	1814175..1814738		BPSL1563	hypothetical protein	+		+	+	+			+	+			6
Burkholderia pseudomallei K96243	NC_006350	complement(1822892..1824007)		BPSL1568	lipoprotein					+		+	+	+	+	+	6
Burkholderia pseudomallei K96243	NC_006350	1835680..1836468		BPSL1579	hypothetical protein			+	+	+			+	+	+	+	7
Burkholderia pseudomallei K96243	NC_006350	1844497..1845597		BPSL1591	hypothetical protein			+	+	+	+		+	+	+	+	8
Burkholderia pseudomallei K96243	NC_006350	1879312..1880082		BPSL1622	hypothetical protein			+	+	+			+	+		+	6
Burkholderia pseudomallei K96243	NC_006350	complement(1977067..1977360)		BPSL1699	hypothetical protein			+	+	+	+	+	+	+	+	+	9
Burkholderia pseudomallei K96243	NC_006350	complement(2022010..2023125)		BPSL1716	cysteine synthase				+	+			+	+	+	+	6
Burkholderia pseudomallei K96243	NC_006350	complement(2023772..2025004)		BPSL1718	hypothetical protein				+	+			+	+	+	+	6
Burkholderia pseudomallei K96243	NC_006350	complement(2025058..2025975)		BPSL1719	kinase				+	+			+	+	+	+	6
Burkholderia pseudomallei K96243	NC_006350	2135807..2137408		BPSL1796	hypothetical protein			+	+	+			+	+	+	+	7
Burkholderia pseudomallei K96243	NC_006350	complement(2140378..2141127)		BPSL1799	fimbrial chaperone			+	+	+			+	+	+	+	7
Burkholderia pseudomallei K96243	NC_006350	complement(2141243..2143711)		BPSL1800	outer membrane usher protein			+	+	+			+	+	+	+	7
Burkholderia pseudomallei K96243	NC_006350	complement(2196592..2197083)		BPSL1843	stress-like protein			+	+	+		+	+	+		+	7
Burkholderia pseudomallei K96243	NC_006350	complement(2199174..2199671)		BPSL1846	hypothetical protein			+	+	+			+	+	+	+	7
Burkholderia pseudomallei K96243	NC_006350	2204941..2206248		BPSL1851	membrane attached sodium:dicarboxylate symporter family protein			+	+	+			+	+	+	+	7
Burkholderia pseudomallei K96243	NC_006350	complement(2208821..2209075)		BPSL1853	hypothetical protein			+	+	+			+	+	+	+	7
Burkholderia pseudomallei K96243	NC_006350	complement(2209149..2209394)		BPSL1854	hypothetical protein			+	+	+	+		+	+	+	+	8
Burkholderia pseudomallei K96243	NC_006350	complement(2259910..2260410)		BPSL1898	hypothetical protein			+	+	+				+	+	+	6
Burkholderia pseudomallei K96243	NC_006350	complement(2267004..2267414)		BPSL1905	transposase			+	+	+	+		+	+		+	7
Burkholderia pseudomallei K96243	NC_006350	complement(2296471..2296788)		BPSL1926	hypothetical protein			+	+	+		+	+	+	+	+	8
Burkholderia pseudomallei K96243	NC_006350	2296989..2297711		BPSL1927	hypothetical protein			+		+		+	+	+		+	6
Burkholderia pseudomallei K96243	NC_006350	2297950..2298228		BPSL1929	hypothetical protein	+		+	+	+			+	+		+	7
Burkholderia pseudomallei K96243	NC_006350	2304829..2306013		BPSL1936	acyltransferase			+	+	+	+			+		+	6
Burkholderia pseudomallei K96243	NC_006350	complement(2332619..2333050)		BPSL1959	thioesterase			+	+	+			+	+		+	6
Burkholderia pseudomallei K96243	NC_006350	complement(2333095..2333874)		BPSL1960	short chain dehydrogenase			+	+	+	+			+		+	6
Burkholderia pseudomallei K96243	NC_006350	2430054..2431037		BPSL2034	hydrolase				+	+			+	+	+	+	6
Burkholderia pseudomallei K96243	NC_006350	2479571..2479789		BPSL2072	hypothetical protein			+	+	+			+	+		+	6
Burkholderia pseudomallei K96243	NC_006350	complement(2501376..2501753)		BPSL2082	hypothetical protein			+		+			+	+	+	+	6
Burkholderia pseudomallei K96243	NC_006350	2525367..2526398		BPSL2102	threonine dehydratase			+	+	+			+	+		+	6
Burkholderia pseudomallei K96243	NC_006350	2533842..2534339		BPSL2108	hypothetical protein			+	+	+	+		+	+	+	+	8
Burkholderia pseudomallei K96243	NC_006350	complement(2550781..2551182)		BPSL2124	hypothetical protein			+	+	+		+	+	+			6
Burkholderia pseudomallei K96243	NC_006350	2562571..2563539		BPSL2134	hypothetical protein			+	+	+			+	+		+	6
Burkholderia pseudomallei K96243	NC_006350	2624009..2624278		BPSL2186	acyl-CoA-binding protein	+		+	+	+	+		+	+	+	+	9
Burkholderia pseudomallei K96243	NC_006350	complement(2893986..2894873)		BPSL2397	hypothetical protein			+	+	+			+	+	+	+	7
Burkholderia pseudomallei K96243	NC_006350	complement(2894877..2896298)		BPSL2398	hypothetical protein			+	+	+			+	+	+	+	7
Burkholderia pseudomallei K96243	NC_006350	complement(2943087..2943560)		BPSL2437	hypothetical protein			+	+	+			+	+		+	6
Burkholderia pseudomallei K96243	NC_006350	3006869..3007336		BPSL2494	hypothetical protein			+	+	+		+	+	+			6
Burkholderia pseudomallei K96243	NC_006350	complement(3027549..3028064)		BPSL2513	hypothetical protein			+	+	+			+	+		+	6
Burkholderia pseudomallei K96243	NC_006350	complement(3050669..3052336)		BPSL2532	oxygenase			+	+	+	+		+	+	+	+	8
Burkholderia pseudomallei K96243	NC_006350	complement(3067254..3067967)		BPSL2543	lipoprotein			+	+	+		+		+	+	+	7
Burkholderia pseudomallei K96243	NC_006350	3076324..3076584		BPSL2547A	hypothetical protein			+	+	+	+	+	+	+		+	8
Burkholderia pseudomallei K96243	NC_006350	3078156..3078503		BPSL2550	hypothetical protein	+		+	+	+			+	+		+	7
Burkholderia pseudomallei K96243	NC_006350	complement(3080543..3082879)		BPSL2553	siderophore receptor protein			+	+	+			+	+	+		6
Burkholderia pseudomallei K96243	NC_006350	complement(3083026..3083502)		BPSL2554	hypothetical protein			+	+	+	+	+	+	+			7
Burkholderia pseudomallei K96243	NC_006350	3108888..3109382		BPSL2589	lipoprotein			+	+	+	+			+	+	+	7
Burkholderia pseudomallei K96243	NC_006350	complement(3114474..3114893)		BPSL2594	hypothetical protein			+	+	+	+		+	+		+	7
Burkholderia pseudomallei K96243	NC_006350	3118611..3118883		BPSL2599	hypothetical protein			+	+	+		+	+	+	+	+	8
Burkholderia pseudomallei K96243	NC_006350	3135809..3137734		BPSL2614	bifunctional glucokinase/RpiR family transcriptional regulator			+	+	+			+	+		+	6
Burkholderia pseudomallei K96243	NC_006350	complement(3152745..3153812)		BPSL2630	lipoprotein			+	+	+		+	+	+		+	7
Burkholderia pseudomallei K96243	NC_006350	complement(3158311..3158604)		BPSL2634	hypothetical protein			+	+	+	+			+		+	6
Burkholderia pseudomallei K96243	NC_006350	3170681..3170986		BPSL2647	hypothetical protein			+	+	+		+	+	+		+	7
Burkholderia pseudomallei K96243	NC_006350	complement(3203353..3205077)		BPSL2677	O-antigen methyl transferase			+	+	+			+	+	+	+	7
Burkholderia pseudomallei K96243	NC_006350	complement(3206025..3207116)		BPSL2679	epimerase/dehydratase			+	+	+		+	+	+	+	+	8
Burkholderia pseudomallei K96243	NC_006350	complement(3207116..3208354)		BPSL2680	O-antigen acetylase			+	+	+			+	+		+	6
Burkholderia pseudomallei K96243	NC_006350	complement(3270894..3272108)		BPSL2732	aminotransferase			+	+	+			+	+		+	6
Burkholderia pseudomallei K96243	NC_006350	3277789..3278985		BPSL2737	major facilitator transporter			+	+	+			+	+		+	6
Burkholderia pseudomallei K96243	NC_006350	3286594..3287400		BPSL2744	hypothetical protein			+	+	+			+	+		+	6
Burkholderia pseudomallei K96243	NC_006350	complement(3329477..3337117)		BPSL2789	capsular polysaccharide biosynthesis fatty acid synthase				+	+			+	+	+	+	6
Burkholderia pseudomallei K96243	NC_006350	complement(3346614..3348410)		BPSL2800	glycosyl transferase			+	+	+			+	+		+	6
Burkholderia pseudomallei K96243	NC_006350	complement(3348407..3349348)		BPSL2801	capsular polysaccharide biosynthesis protein			+	+	+			+	+		+	6
Burkholderia pseudomallei K96243	NC_006350	complement(3440655..3441218)		BPSL2876	cytochrome b-561			+	+	+	+	+		+		+	7
Burkholderia pseudomallei K96243	NC_006350	complement(3481935..3482777)		BPSL2913	hypothetical protein			+	+	+			+	+		+	6
Burkholderia pseudomallei K96243	NC_006350	complement(3629441..3630235)		BPSL3040	enoyl-CoA hydratase			+	+	+		+	+			+	6
Burkholderia pseudomallei K96243	NC_006350	3630348..3632054		BPSL3041	phenylacetic acid degradation oxidoreductase				+	+	+	+	+	+	+	+	8
Burkholderia pseudomallei K96243	NC_006350	3644053..3644694		BPSL3054	hypothetical protein				+	+			+	+	+	+	6
Burkholderia pseudomallei K96243	NC_006350	3651327..3651692		BPSL3061	hypothetical protein			+	+	+	+		+	+		+	7
Burkholderia pseudomallei K96243	NC_006350	complement(3764662..3765375)		BPSL3160	hypothetical protein			+	+	+		+	+	+	+	+	8
Burkholderia pseudomallei K96243	NC_006350	3844299..3844985		BPSL3237	hypothetical protein			+		+	+	+	+	+	+	+	8
Burkholderia pseudomallei K96243	NC_006350	complement(3870399..3870716)		BPSL3255	hypothetical protein			+	+	+		+	+	+		+	7
Burkholderia pseudomallei K96243	NC_006350	3874162..3876582		BPSL3258	hypothetical protein			+	+	+			+	+		+	6
Burkholderia pseudomallei K96243	NC_006350	complement(3930353..3930673)		BPSL3311	transcriptional activator FlhD				+	+	+			+	+	+	6
Burkholderia pseudomallei K96243	NC_006350	complement(3932435..3932731)		BPSL3313	HNS-like transcriptional regulator	+		+	+	+	+	+	+	+	+	+	10
Burkholderia pseudomallei K96243	NC_006350	complement(3949407..3950144)		BPSL3330	hypothetical protein			+	+	+	+	+	+	+		+	8
Burkholderia pseudomallei K96243	NC_006350	complement(3964455..3966017)		BPSL3342	bacteriophage protein					+	+	+		+	+	+	6
Burkholderia pseudomallei K96243	NC_006350	3995358..3996425		BPSL3367	hypothetical protein			+	+	+			+	+		+	6
Burkholderia pseudomallei K96243	NC_006350	4026002..4026172		BPSL3389A	hypothetical protein			+	+		+		+	+		+	6
Burkholderia pseudomallei K96243	NC_006350	complement(4041102..4041632)		BPSL3403	ATP synthase I AtpI			+	+	+	+	+	+	+			7
Burkholderia pseudomallei K96243	NC_006350	complement(4053013..4054248)		BPSL3413	hypothetical protein			+	+		+	+	+	+		+	7
Burkholderia pseudomallei K96243	NC_006351	complement(1282..2325)		BPSS0002	integrase			+		+			+	+	+	+	6
Burkholderia pseudomallei K96243	NC_006351	23467..23667		BPSS0024	hypothetical protein			+	+	+			+	+	+	+	7
Burkholderia pseudomallei K96243	NC_006351	32074..32340		BPSS0033	hypothetical protein			+	+	+		+	+	+		+	7
Burkholderia pseudomallei K96243	NC_006351	33115..34695		BPSS0034	fatty aldehyde dehydrogenase			+	+	+			+	+		+	6
Burkholderia pseudomallei K96243	NC_006351	complement(36388..36804)		BPSS0036	hypothetical protein			+	+	+			+	+		+	6
Burkholderia pseudomallei K96243	NC_006351	37059..37307		BPSS0037	hypothetical protein			+	+	+		+	+	+		+	7
Burkholderia pseudomallei K96243	NC_006351	complement(48431..48679)		BPSS0049	hypothetical protein			+	+	+	+	+	+	+		+	8
Burkholderia pseudomallei K96243	NC_006351	55366..55668		BPSS0056	hypothetical protein			+	+	+				+	+	+	6
Burkholderia pseudomallei K96243	NC_006351	complement(63800..64060)		BPSS0059	hypothetical protein			+	+	+		+	+		+	+	7
Burkholderia pseudomallei K96243	NC_006351	84913..85833		BPSS0075	ABC transporter permease			+	+	+	+			+		+	6
Burkholderia pseudomallei K96243	NC_006351	299030..299500		BPSS0222	acetyltransferase			+	+	+	+		+	+	+	+	8
Burkholderia pseudomallei K96243	NC_006351	complement(314959..315243)		BPSS0231	hypothetical protein	+		+	+	+			+	+		+	7
Burkholderia pseudomallei K96243	NC_006351	315412..316482		BPSS0232	squalene/phytoene synthase			+	+	+		+	+	+		+	7
Burkholderia pseudomallei K96243	NC_006351	complement(351133..351393)		BPSS0264	hypothetical protein			+	+		+			+	+	+	6
Burkholderia pseudomallei K96243	NC_006351	complement(493316..494287)		BPSS0353	potassium channel subunit			+	+	+	+	+	+	+		+	8
Burkholderia pseudomallei K96243	NC_006351	complement(512336..512944)		BPSS0373	hypothetical protein			+	+	+			+	+		+	6
Burkholderia pseudomallei K96243	NC_006351	529868..532291		BPSS0385	hypothetical protein			+	+	+	+	+		+		+	7
Burkholderia pseudomallei K96243	NC_006351	568385..568792		BPSS0413	hypothetical protein			+	+	+	+		+	+		+	7
Burkholderia pseudomallei K96243	NC_006351	657606..658496		BPSS0485	metallo-beta lactamase-related protein			+	+	+			+	+	+		6
Burkholderia pseudomallei K96243	NC_006351	complement(741664..743229)		BPSS0543	levansucrase			+	+	+	+	+		+		+	7
Burkholderia pseudomallei K96243	NC_006351	complement(777815..778123)		BPSS0571	hypothetical protein			+		+	+		+	+	+	+	7
Burkholderia pseudomallei K96243	NC_006351	complement(779565..779855)		BPSS0573	hypothetical protein			+	+	+			+	+	+	+	7
Burkholderia pseudomallei K96243	NC_006351	819701..819895		BPSS0597	hypothetical protein			+	+	+				+	+	+	6
Burkholderia pseudomallei K96243	NC_006351	824839..825141		BPSS0603	hypothetical protein	+		+	+	+	+		+	+	+	+	9
Burkholderia pseudomallei K96243	NC_006351	869231..869494		BPSS0636	hypothetical protein	+		+	+	+	+	+	+	+		+	9
Burkholderia pseudomallei K96243	NC_006351	878644..878913		BPSS0645	hypothetical protein			+	+	+			+	+	+	+	7
Burkholderia pseudomallei K96243	NC_006351	complement(879145..879471)		BPSS0646	hypothetical protein			+	+	+	+	+	+			+	7
Burkholderia pseudomallei K96243	NC_006351	884644..885222		BPSS0652	hypothetical protein	+			+	+		+		+		+	6
Burkholderia pseudomallei K96243	NC_006351	complement(923681..924037)		BPSS0683	hypothetical protein			+	+	+				+	+	+	6
Burkholderia pseudomallei K96243	NC_006351	930919..931698		BPSS0689	hypothetical protein			+		+			+	+	+	+	6
Burkholderia pseudomallei K96243	NC_006351	953131..954333		BPSS0708	porin protein			+		+			+	+	+	+	6
Burkholderia pseudomallei K96243	NC_006351	complement(994109..994471)		BPSS0738A	hypothetical protein			+	+	+		+	+	+		+	7
Burkholderia pseudomallei K96243	NC_006351	complement(1029559..1029882)		BPSS0767	hypothetical protein			+	+	+	+		+	+		+	7
Burkholderia pseudomallei K96243	NC_006351	1088798..1089277		BPSS0812A	hypothetical protein			+	+	+	+		+	+	+	+	8
Burkholderia pseudomallei K96243	NC_006351	complement(1116654..1117820)		BPSS0829	monooxygenase			+	+	+			+	+	+	+	7
Burkholderia pseudomallei K96243	NC_006351	1144496..1144987		BPSS0854	hypothetical protein			+	+	+	+	+		+	+	+	8
Burkholderia pseudomallei K96243	NC_006351	1174807..1175148		BPSS0881	hypothetical protein			+	+	+	+	+	+	+	+	+	9
Burkholderia pseudomallei K96243	NC_006351	complement(1176610..1177458)		BPSS0884	hypothetical protein			+		+			+	+	+	+	6
Burkholderia pseudomallei K96243	NC_006351	complement(1177520..1178131)		BPSS0885	N-acylhomoserine lactone synthase			+		+		+	+	+	+	+	7
Burkholderia pseudomallei K96243	NC_006351	complement(1208622..1208846)		BPSS0914	hypothetical protein	+		+		+			+	+		+	6
Burkholderia pseudomallei K96243	NC_006351	complement(1250756..1251091)		BPSS0949	hypothetical protein			+	+	+	+	+	+	+	+	+	9
Burkholderia pseudomallei K96243	NC_006351	1273540..1274226		BPSS0963	hypothetical protein			+	+	+			+	+		+	6
Burkholderia pseudomallei K96243	NC_006351	complement(1279448..1279900)		BPSS0967	hypothetical protein			+	+	+			+	+		+	6
Burkholderia pseudomallei K96243	NC_006351	1293047..1293562		BPSS0975	hypothetical protein			+	+	+			+	+		+	6
Burkholderia pseudomallei K96243	NC_006351	1293562..1295175		BPSS0976	gluconate dehydrogenase subunit			+	+	+			+	+		+	6
Burkholderia pseudomallei K96243	NC_006351	1295220..1296533		BPSS0977	cytochrome c subunit II			+	+	+			+	+		+	6
Burkholderia pseudomallei K96243	NC_006351	1304382..1305131		BPSS0986	hypothetical protein			+	+	+				+	+	+	6
Burkholderia pseudomallei K96243	NC_006351	1408916..1409656		BPSS1034	hypothetical protein			+	+	+	+		+	+	+	+	8
Burkholderia pseudomallei K96243	NC_006351	complement(1464248..1464577)		BPSS1091	hypothetical protein			+	+	+			+	+		+	6
Burkholderia pseudomallei K96243	NC_006351	1512429..1513292		BPSS1127	glyoxylase/bleomycin resistance protein/dioxygenase superfamily protein			+	+	+	+		+	+			6
Burkholderia pseudomallei K96243	NC_006351	1538955..1539173		BPSS1152	CopG family transcriptional regulator	+		+	+	+		+				+	6
Burkholderia pseudomallei K96243	NC_006351	1539214..1539540		BPSS1153	hypothetical protein			+	+	+		+	+			+	6
Burkholderia pseudomallei K96243	NC_006351	complement(1620659..1620922)		BPSS1199	hypothetical protein			+	+	+		+	+	+		+	7
Burkholderia pseudomallei K96243	NC_006351	1623706..1624161		BPSS1202	hypothetical protein				+	+		+	+	+	+	+	7
Burkholderia pseudomallei K96243	NC_006351	1658338..1658616		BPSS1226	hypothetical protein			+	+	+			+	+		+	6
Burkholderia pseudomallei K96243	NC_006351	1715446..1716288		BPSS1265	hypothetical protein			+	+	+			+	+	+	+	7
Burkholderia pseudomallei K96243	NC_006351	complement(1757583..1757801)		BPSS1286	hypothetical protein			+	+	+	+	+		+		+	7
Burkholderia pseudomallei K96243	NC_006351	complement(1758015..1758188)		BPSS1286a	hypothetical protein			+	+	+	+	+	+	+	+	+	9
Burkholderia pseudomallei K96243	NC_006351	1762739..1763257		BPSS1289	hypothetical protein			+	+	+		+	+	+	+	+	8
Burkholderia pseudomallei K96243	NC_006351	1799023..1799664		BPSS1313	hypothetical protein			+	+	+			+	+		+	6
Burkholderia pseudomallei K96243	NC_006351	1826391..1826663		BPSS1334	hypothetical protein			+	+		+		+	+		+	6
Burkholderia pseudomallei K96243	NC_006351	1853417..1856794		BPSS1356	hypothetical protein			+	+	+				+	+	+	6
Burkholderia pseudomallei K96243	NC_006351	complement(2073665..2074108)		BPSS1521	hypothetical protein			+	+	+	+	+	+	+		+	8
Burkholderia pseudomallei K96243	NC_006351	complement(2097586..2098692)		BPSS1544	Type III secretion system protein	+		+	+	+	+		+	+		+	8
Burkholderia pseudomallei K96243	NC_006351	2103000..2103269		BPSS1548	Type III secretion system protein			+	+	+			+	+		+	6
Burkholderia pseudomallei K96243	NC_006351	2109379..2111076		BPSS1555	peptidase			+		+	+	+	+	+		+	7
Burkholderia pseudomallei K96243	NC_006351	complement(2120444..2122033)		BPSS1562	kumamolisin			+	+	+			+	+	+	+	7
Burkholderia pseudomallei K96243	NC_006351	2130282..2130974		BPSS1569	N-acylhomoserine lactone-dependent regulatory protein			+	+	+		+	+	+		+	7
Burkholderia pseudomallei K96243	NC_006351	complement(2151584..2153980)		BPSS1582	cellulose synthase regulator			+	+	+		+	+	+	+	+	8
Burkholderia pseudomallei K96243	NC_006351	complement(2157837..2158751)		BPSS1586	LysR family transcriptional regulator			+	+	+			+	+	+	+	7
Burkholderia pseudomallei K96243	NC_006351	2164292..2164522		BPSS1590	hypothetical protein			+		+		+	+	+		+	6
Burkholderia pseudomallei K96243	NC_006351	complement(2169748..2170302)		BPSS1595	major pilin subunit			+		+	+		+	+		+	6
Burkholderia pseudomallei K96243	NC_006351	complement(2292615..2293382)		BPSS1669	hypothetical protein			+	+	+				+	+	+	6
Burkholderia pseudomallei K96243	NC_006351	2304159..2304392		BPSS1677	hypothetical protein			+	+	+	+		+			+	6
Burkholderia pseudomallei K96243	NC_006351	2361825..2362844		BPSS1723	lyase			+	+	+		+		+		+	6
Burkholderia pseudomallei K96243	NC_006351	2363001..2363510		BPSS1724	hypothetical protein			+	+	+			+	+	+	+	7
Burkholderia pseudomallei K96243	NC_006351	complement(2391608..2393857)		BPSS1742	outer membrane copper receptor			+	+	+			+	+	+	+	7
Burkholderia pseudomallei K96243	NC_006351	complement(2442026..2442184)		BPSS1783	hypothetical protein	+		+	+	+	+	+	+	+	+	+	10
Burkholderia pseudomallei K96243	NC_006351	2477260..2477994		BPSS1819	serine/threonine protein phosphatase			+		+			+	+	+	+	6
Burkholderia pseudomallei K96243	NC_006351	complement(2505912..2506265)		BPSS1844	hypothetical protein	+		+	+	+				+		+	6
Burkholderia pseudomallei K96243	NC_006351	2536426..2537370		BPSS1867	hypothetical protein			+	+	+		+		+		+	6
Burkholderia pseudomallei K96243	NC_006351	2650594..2650773		BPSS1961	hypothetical protein			+	+	+	+			+	+	+	7
Burkholderia pseudomallei K96243	NC_006351	2663739..2664188		BPSS1972	hypothetical protein			+		+		+		+	+	+	6
Burkholderia pseudomallei K96243	NC_006351	2679546..2679821		BPSS1981	hypothetical protein			+	+	+	+	+		+		+	7
Burkholderia pseudomallei K96243	NC_006351	2730550..2730978		BPSS2020	hypothetical protein	+		+	+	+		+	+	+		+	8
Burkholderia pseudomallei K96243	NC_006351	2759708..2760127		BPSS2043	hypothetical protein			+	+	+			+	+		+	6
Burkholderia pseudomallei K96243	NC_006351	2862875..2863789		BPSS2115	LysR family transcriptional regulator			+	+	+			+	+		+	6
Burkholderia pseudomallei K96243	NC_006351	2880980..2881531		BPSS2129	hypothetical protein			+	+	+			+	+	+	+	7
Burkholderia pseudomallei K96243	NC_006351	2891157..2891402		BPSS2134	hypothetical protein			+	+	+	+	+	+	+		+	8
Burkholderia pseudomallei K96243	NC_006351	complement(2900290..2900871)		BPSS2142	MerR family transcriptional regulator			+	+	+	+	+		+			6
Burkholderia pseudomallei K96243	NC_006351	2929017..2930585		BPSS2166	hypothetical protein			+	+	+			+	+		+	6
Burkholderia pseudomallei K96243	NC_006351	complement(3002627..3003271)		BPSS2228	hypothetical protein			+	+	+		+	+	+	+	+	8
Burkholderia pseudomallei K96243	NC_006351	complement(3022173..3023543)		BPSS2249	Fis family transcriptional regulator			+	+	+			+	+	+	+	7
Burkholderia pseudomallei K96243	NC_006351	complement(3153366..3154073)		BPSS2338	hypothetical protein			+	+	+			+	+	+	+	7
Burkholderia pseudomallei K96243	NC_006351	complement(3154080..3156053)		BPSS2339	squalene--hopene cyclase			+	+	+			+	+	+	+	7
Burkholderia pseudomallei K96243	NC_006351	3157746..3158651		BPSS2341	esterase			+	+	+			+	+		+	6
Burkholderia pseudomallei K96243	NC_006351	complement(3158698..3159633)		BPSS2342	hypothetical protein			+	+	+		+	+	+		+	7
Burkholderia pseudomallei K96243	NC_006351	3167431..3168498		BPSS2350	chromosome partitioning protein ParB			+	+	+		+			+	+	6
Burkholderia pseudomallei K96243	NC_006351	complement(3168589..3170031)		BPSS2351	replication protein			+	+			+	+	+		+	6
Campylobacter jejuni subsp. jejuni 81-176	NC_008770	17320..17949	CJJ81176_RS08735	CJJ81176_pVir0026	hypothetical protein	+	+		+	+			+	+	+	+	8
Campylobacter jejuni subsp. jejuni 81-176	NC_008770	29507..29842	CJJ81176_RS08820	CJJ81176_pVir0045	hypothetical protein	+	+		+	+	+		+	+			7
Campylobacter jejuni subsp. jejuni 81-176	NC_008770	31284..31676	CJJ81176_RS08835	CJJ81176_pVir0048	hypothetical protein		+		+	+			+	+		+	6
Campylobacter jejuni subsp. jejuni 81-176	NC_008770	34610..34852	CJJ81176_RS08850	CJJ81176_pVir0052	hypothetical protein	+	+	+	+	+	+	+	+	+		+	10
Campylobacter jejuni subsp. jejuni 81-176	NC_008787	45264..47234	CJJ81176_RS00175	CJJ81176_0063	cytochrome c		+		+	+			+	+	+	+	7
Campylobacter jejuni subsp. jejuni 81-176	NC_008787	47275..49344	CJJ81176_RS00180	CJJ81176_0064	membrane protein	+	+		+	+			+	+		+	7
Campylobacter jejuni subsp. jejuni 81-176	NC_008787	69774..70097	CJJ81176_RS00250	CJJ81176_0078	hypothetical protein	+	+					+	+	+		+	6
Campylobacter jejuni subsp. jejuni 81-176	NC_008787	complement(387247..387972)	CJJ81176_RS02025	CJJ81176_0441	hypothetical protein		+		+	+			+	+		+	6
Campylobacter jejuni subsp. jejuni 81-176	NC_008787	409829..410686	CJJ81176_RS02140	CJJ81176_0465	heterodisulfide reductase subunit B		+		+	+			+	+	+	+	7
Campylobacter jejuni subsp. jejuni 81-176	NC_008787	698848..700029	CJJ81176_RS03615	CJJ81176_0772	hypothetical protein		+		+	+				+	+	+	6
Campylobacter jejuni subsp. jejuni 81-176	NC_008787	complement(805234..805662)	CJJ81176_RS04135	CJJ81176_0875	hypothetical protein	+		+	+	+			+	+	+	+	8
Campylobacter jejuni subsp. jejuni 81-176	NC_008787	complement(975202..976008)	CJJ81176_RS05025	CJJ81176_1053	adenylosuccinate lyase	+	+		+			+	+	+		+	7
Campylobacter jejuni subsp. jejuni 81-176	NC_008787	complement(1245122..1246258)	CJJ81176_RS06410	CJJ81176_1333	flagellin modification protein, PseA	+	+			+		+	+	+	+	+	8
Campylobacter jejuni subsp. jejuni 81-176	NC_008787	complement(1272850..1273404)	CJJ81176_RS06535	CJJ81176_1358	membrane protein		+			+			+	+	+	+	6
Campylobacter jejuni subsp. jejuni 81-176	NC_008787	1366359..1366922	CJJ81176_RS06950	CJJ81176_1443	hypothetical protein		+	+		+			+	+	+	+	7
Campylobacter jejuni subsp. jejuni 81-176	NC_008787	1378016..1378213	CJJ81176_RS07020	CJJ81176_1457	hypothetical protein		+	+		+			+	+	+	+	7
Campylobacter jejuni subsp. jejuni 81-176	NC_008787	complement(1433615..1434463)	CJJ81176_RS07295	CJJ81176_1512	hypothetical protein		+	+			+	+	+			+	6
Campylobacter jejuni subsp. jejuni 81-176	NC_008787	1519453..1520439	CJJ81176_RS07730	CJJ81176_1602	iron ABC transporter			+		+	+		+	+		+	6
Campylobacter jejuni subsp. jejuni 81-176	NC_008787	complement(1534074..1534943)	CJJ81176_RS07830	CJJ81176_1622	hypothetical protein	+	+		+	+		+	+	+	+	+	9
Campylobacter jejuni subsp. jejuni 81-176	NC_008787	complement(1534947..1535108)	CJJ81176_RS07835	CJJ81176_1623	hypothetical protein		+		+	+			+	+	+		6
Campylobacter jejuni subsp. jejuni 81-176	NC_008790	4292..4558	CJJ81176_RS08410	CJJ81176_pTet0009	hypothetical protein		+		+	+			+	+		+	6
Campylobacter jejuni subsp. jejuni 81-176	NC_008790	17978..19771	CJJ81176_RS08480	CJJ81176_pTet0023	hypothetical protein	+	+		+			+		+		+	6
Enterococcus faecalis OG1RF	NC_017316	complement(27571..27774)	OG1RF_RS00125		hypothetical protein	+	+				+	+	+		+		6
Enterococcus faecalis OG1RF	NC_017316	complement(39953..40420)	OG1RF_RS00175	OG1RF_10034	VOC family protein		+	+	+	+	+	+	+	+			8
Enterococcus faecalis OG1RF	NC_017316	71541..73880	OG1RF_RS00325	OG1RF_10064	alpha-glucosidase	+	+		+	+		+	+	+		+	8
Enterococcus faecalis OG1RF	NC_017316	77806..77997	OG1RF_RS00355	OG1RF_10070	DUF2273 domain-containing protein				+	+		+	+	+		+	6
Enterococcus faecalis OG1RF	NC_017316	79165..79407	OG1RF_RS00370	OG1RF_10073	GlsB/YeaQ/YmgE family stress response membrane protein	+			+	+		+	+	+		+	7
Enterococcus faecalis OG1RF	NC_017316	130715..131302	OG1RF_RS00590	OG1RF_10117	esterase		+		+	+		+	+	+		+	7
Enterococcus faecalis OG1RF	NC_017316	complement(154589..155164)	OG1RF_RS00715	OG1RF_10142	recombinase family protein		+	+	+	+		+	+	+		+	8
Enterococcus faecalis OG1RF	NC_017316	complement(183871..184182)	OG1RF_RS00935	OG1RF_10186	heavy metal-binding domain-containing protein	+	+		+	+	+					+	6
Enterococcus faecalis OG1RF	NC_017316	192733..194244	OG1RF_RS00985	OG1RF_10197	CHAP domain-containing protein	+	+		+				+	+		+	6
Enterococcus faecalis OG1RF	NC_017316	246221..246763	OG1RF_RS01330	OG1RF_10237	dihydrofolate reductase	+		+	+	+		+		+		+	7
Enterococcus faecalis OG1RF	NC_017316	248283..249446	OG1RF_RS01340	OG1RF_10239	cation:proton antiporter		+		+	+			+	+		+	6
Enterococcus faecalis OG1RF	NC_017316	complement(256070..256690)	OG1RF_RS01375	OG1RF_10246	flavin reductase family protein		+			+	+	+	+	+			6
Enterococcus faecalis OG1RF	NC_017316	complement(276835..277074)	OG1RF_RS01480	OG1RF_10268	addiction module antitoxin		+		+	+		+		+		+	6
Enterococcus faecalis OG1RF	NC_017316	complement(277176..277994)	OG1RF_RS01485	OG1RF_10269	alpha/beta hydrolase	+	+		+	+		+	+	+		+	8
Enterococcus faecalis OG1RF	NC_017316	complement(277963..279555)	OG1RF_RS01490	OG1RF_10270	PucR family transcriptional regulator	+	+		+			+		+		+	6
Enterococcus faecalis OG1RF	NC_017316	complement(342161..342532)	OG1RF_RS01795		PaaI family thioesterase		+		+	+			+	+		+	6
Enterococcus faecalis OG1RF	NC_017316	380136..382046	OG1RF_RS01985	OG1RF_10367	tyrosine decarboxylase		+		+	+	+	+	+	+		+	8
Enterococcus faecalis OG1RF	NC_017316	382249..383667	OG1RF_RS01990	OG1RF_10368	amino acid permease					+	+	+	+	+	+		6
Enterococcus faecalis OG1RF	NC_017316	385554..386471	OG1RF_RS02000	OG1RF_10370	hypothetical protein	+		+	+					+	+	+	6
Enterococcus faecalis OG1RF	NC_017316	complement(386523..386972)	OG1RF_RS02005	OG1RF_10371	DUF1307 domain-containing protein		+		+	+		+	+	+		+	7
Enterococcus faecalis OG1RF	NC_017316	389248..389658	OG1RF_RS02030	OG1RF_10375	DUF4809 family protein	+	+	+	+	+		+	+	+			8
Enterococcus faecalis OG1RF	NC_017316	complement(407975..408148)	OG1RF_RS02135	OG1RF_10396	hypothetical protein	+	+	+	+	+	+	+		+		+	9
Enterococcus faecalis OG1RF	NC_017316	433817..434158	OG1RF_RS02240	OG1RF_10418	YlbF family regulator	+	+			+	+		+	+	+	+	8
Enterococcus faecalis OG1RF	NC_017316	435546..438257	OG1RF_RS02250	OG1RF_10421	hypothetical protein				+	+		+	+	+		+	6
Enterococcus faecalis OG1RF	NC_017316	448353..448814	OG1RF_RS02310	OG1RF_10433	PTS fructose transporter subunit IIA		+		+	+			+	+		+	6
Enterococcus faecalis OG1RF	NC_017316	complement(497932..498267)	OG1RF_RS02540	OG1RF_10478	hypothetical protein	+	+		+		+			+	+	+	7
Enterococcus faecalis OG1RF	NC_017316	528615..529133	OG1RF_RS02665	OG1RF_10504	DsbA family protein	+			+	+			+	+		+	6
Enterococcus faecalis OG1RF	NC_017316	569106..569354	OG1RF_RS02845	OG1RF_10541	GlsB/YeaQ/YmgE family stress response membrane protein	+	+		+	+			+	+		+	7
Enterococcus faecalis OG1RF	NC_017316	590447..590782	OG1RF_RS02940	OG1RF_10560	PRD domain-containing protein	+		+	+	+		+	+	+			7
Enterococcus faecalis OG1RF	NC_017316	614473..614703	OG1RF_RS03075	OG1RF_10587	hypothetical protein				+	+		+	+	+		+	6
Enterococcus faecalis OG1RF	NC_017316	654860..655708	OG1RF_RS03220	OG1RF_10617	hypothetical protein				+	+			+	+	+	+	6
Enterococcus faecalis OG1RF	NC_017316	688525..689550	OG1RF_RS03400	OG1RF_10654	sensor histidine kinase	+			+	+			+	+		+	6
Enterococcus faecalis OG1RF	NC_017316	714551..714760	OG1RF_RS03525	OG1RF_10679	hypothetical protein	+	+	+	+	+	+		+				7
Enterococcus faecalis OG1RF	NC_017316	733149..733601	OG1RF_RS03655	OG1RF_10706	phosphate-starvation-inducible protein PsiE		+		+	+	+			+		+	6
Enterococcus faecalis OG1RF	NC_017316	774857..775075	OG1RF_RS03860	OG1RF_10747	hypothetical protein	+			+	+		+		+	+	+	7
Enterococcus faecalis OG1RF	NC_017316	775095..775289	OG1RF_RS03865	OG1RF_10748	DUF3188 domain-containing protein	+			+	+		+		+	+	+	7
Enterococcus faecalis OG1RF	NC_017316	775289..775699	OG1RF_RS03870	OG1RF_10749	DUF3284 domain-containing protein	+			+	+		+		+	+	+	7
Enterococcus faecalis OG1RF	NC_017316	779523..780716	OG1RF_RS03895	OG1RF_10754	GNAT family N-acetyltransferase	+			+	+		+		+	+	+	7
Enterococcus faecalis OG1RF	NC_017316	781144..781476	OG1RF_RS03910	OG1RF_10756	antibiotic biosynthesis monooxygenase				+	+		+	+	+		+	6
Enterococcus faecalis OG1RF	NC_017316	816763..818271	OG1RF_RS04050	OG1RF_10784	HAMP domain-containing histidine kinase		+	+	+	+		+		+		+	7
Enterococcus faecalis OG1RF	NC_017316	834381..835331	OG1RF_RS13390	OG1RF_10795	hypothetical protein		+		+	+			+	+		+	6
Enterococcus faecalis OG1RF	NC_017316	835333..835797	OG1RF_RS04190	OG1RF_10796	hypothetical protein		+		+	+			+	+		+	6
Enterococcus faecalis OG1RF	NC_017316	901020..901202	OG1RF_RS04510	OG1RF_10861	hypothetical protein	+	+	+	+	+			+	+		+	8
Enterococcus faecalis OG1RF	NC_017316	901220..901525	OG1RF_RS04515	OG1RF_10862	hypothetical protein		+	+	+	+		+	+	+		+	8
Enterococcus faecalis OG1RF	NC_017316	902692..903138	OG1RF_RS04530	OG1RF_10865	GNAT family N-acetyltransferase				+	+	+	+	+	+			6
Enterococcus faecalis OG1RF	NC_017316	914522..914725	OG1RF_RS04575	OG1RF_10874	DUF378 domain-containing protein	+			+	+			+	+		+	6
Enterococcus faecalis OG1RF	NC_017316	915085..915597	OG1RF_RS04580	OG1RF_10875	hypothetical protein		+		+	+		+	+	+	+	+	8
Enterococcus faecalis OG1RF	NC_017316	953150..953638	OG1RF_RS04755	OG1RF_10910	CBS domain-containing protein	+	+		+	+			+			+	6
Enterococcus faecalis OG1RF	NC_017316	977791..978714	OG1RF_RS04880	OG1RF_10935	N(4)-(beta-N-acetylglucosaminyl)-L-asparaginase				+	+		+	+	+		+	6
Enterococcus faecalis OG1RF	NC_017316	1009202..1010056	OG1RF_RS05045	OG1RF_10968	hypothetical protein		+	+	+	+				+		+	6
Enterococcus faecalis OG1RF	NC_017316	1027322..1028404	OG1RF_RS05135	OG1RF_10987	hypothetical protein	+	+		+	+		+	+	+			7
Enterococcus faecalis OG1RF	NC_017316	complement(1057246..1057776)	OG1RF_RS05265	OG1RF_11012	DUF5067 domain-containing protein	+		+	+	+		+	+			+	7
Enterococcus faecalis OG1RF	NC_017316	complement(1091385..1091867)	OG1RF_RS05435	OG1RF_11047	helix-turn-helix domain-containing protein		+			+		+	+	+		+	6
Enterococcus faecalis OG1RF	NC_017316	1092249..1093019	OG1RF_RS05445	OG1RF_11049	DnaD domain protein		+		+	+		+		+		+	6
Enterococcus faecalis OG1RF	NC_017316	1095012..1095404	OG1RF_RS05470	OG1RF_11054	structural protein		+		+	+		+		+	+	+	7
Enterococcus faecalis OG1RF	NC_017316	1095417..1095929	OG1RF_RS05475	OG1RF_11055	phage major tail protein, TP901-1 family		+		+	+		+		+	+	+	7
Enterococcus faecalis OG1RF	NC_017316	1095962..1096321	OG1RF_RS05480	OG1RF_11056	hypothetical protein		+		+	+		+		+	+	+	7
Enterococcus faecalis OG1RF	NC_017316	1096339..1096707	OG1RF_RS05485		hypothetical protein	+	+		+	+				+	+	+	7
Enterococcus faecalis OG1RF	NC_017316	1096697..1099630	OG1RF_RS05490	OG1RF_11058	hypothetical protein	+	+		+	+				+	+	+	7
Enterococcus faecalis OG1RF	NC_017316	1099632..1100558	OG1RF_RS05495	OG1RF_11059	phage tail family protein	+	+		+	+				+	+	+	7
Enterococcus faecalis OG1RF	NC_017316	1100571..1102028	OG1RF_RS05500	OG1RF_11060	structural protein	+	+		+	+				+	+	+	7
Enterococcus faecalis OG1RF	NC_017316	complement(1128773..1128949)	OG1RF_RS05630	OG1RF_11086	hypothetical protein		+	+	+	+		+	+	+	+	+	9
Enterococcus faecalis OG1RF	NC_017316	1145408..1145701	OG1RF_RS05710	OG1RF_11100	WXG100 family type VII secretion target	+	+			+	+		+			+	6
Enterococcus faecalis OG1RF	NC_017316	1177171..1177659	OG1RF_RS05870	OG1RF_11132	MarR family transcriptional regulator			+	+	+	+	+	+	+		+	8
Enterococcus faecalis OG1RF	NC_017316	1186708..1187289	OG1RF_RS05910	OG1RF_11139	DUF1211 domain-containing protein	+			+			+	+	+		+	6
Enterococcus faecalis OG1RF	NC_017316	1200794..1201561	OG1RF_RS05965	OG1RF_11150	hypothetical protein	+			+	+	+		+	+		+	7
Enterococcus faecalis OG1RF	NC_017316	complement(1209787..1210137)	OG1RF_RS06005	OG1RF_11157	helix-turn-helix transcriptional regulator	+	+	+	+	+			+	+			7
Enterococcus faecalis OG1RF	NC_017316	complement(1215450..1215761)	OG1RF_RS06035	OG1RF_11163	hypothetical protein		+	+	+			+	+	+		+	7
Enterococcus faecalis OG1RF	NC_017316	1263253..1263576	OG1RF_RS06255	OG1RF_11207	V-type ATPase subunit F		+		+	+		+		+		+	6
Enterococcus faecalis OG1RF	NC_017316	1310982..1311359	OG1RF_RS06480	OG1RF_11252	YxeA family protein		+		+			+	+	+	+	+	7
Enterococcus faecalis OG1RF	NC_017316	1328395..1329435	OG1RF_RS06570	OG1RF_11270	hypothetical protein		+		+	+			+	+		+	6
Enterococcus faecalis OG1RF	NC_017316	1361916..1363256	OG1RF_RS06740	OG1RF_11305	NADH oxidase	+	+	+	+	+			+	+	+	+	9
Enterococcus faecalis OG1RF	NC_017316	complement(1377951..1379624)	OG1RF_RS06810	OG1RF_11318	alpha-glucosidase	+	+		+		+			+		+	6
Enterococcus faecalis OG1RF	NC_017316	complement(1452431..1452874)	OG1RF_RS07165	OG1RF_11390	lipoprotein	+				+		+	+	+		+	6
Enterococcus faecalis OG1RF	NC_017316	complement(1462609..1463076)	OG1RF_RS07225	OG1RF_11402	LapA family protein	+			+	+		+		+		+	6
Enterococcus faecalis OG1RF	NC_017316	complement(1482379..1483077)	OG1RF_RS07325	OG1RF_11422	carbonic anhydrase family protein	+	+		+	+			+			+	6
Enterococcus faecalis OG1RF	NC_017316	complement(1540909..1541196)	OG1RF_RS07615	OG1RF_11482	hypothetical protein		+	+	+	+			+	+		+	7
Enterococcus faecalis OG1RF	NC_017316	complement(1586608..1587462)	OG1RF_RS07830	OG1RF_11525	trypsin-like serine protease	+	+	+	+	+		+	+				7
Enterococcus faecalis OG1RF	NC_017316	complement(1654612..1655457)	OG1RF_RS08145	OG1RF_11588	hypothetical protein	+	+			+			+	+		+	6
Enterococcus faecalis OG1RF	NC_017316	1760821..1761012	OG1RF_RS08660	OG1RF_11688	hypothetical protein				+	+	+	+		+		+	6
Enterococcus faecalis OG1RF	NC_017316	1831373..1831726	OG1RF_RS08965	OG1RF_11751	YxeA family protein	+		+		+		+	+	+			6
Enterococcus faecalis OG1RF	NC_017316	complement(1842146..1842781)	OG1RF_RS09010	OG1RF_11760	DUF624 domain-containing protein	+			+	+		+	+	+	+	+	8
Enterococcus faecalis OG1RF	NC_017316	complement(1873057..1873380)	OG1RF_RS09110	OG1RF_11780	PTS cellobiose transporter subunit IIC	+	+	+	+	+	+			+		+	8
Enterococcus faecalis OG1RF	NC_017316	complement(1898644..1898862)	OG1RF_RS09220	OG1RF_11801	hypothetical protein		+		+	+			+	+		+	6
Enterococcus faecalis OG1RF	NC_017316	complement(1971791..1972285)	OG1RF_RS09565	OG1RF_11869	PTS glucose transporter subunit IIA		+		+	+		+		+		+	6
Enterococcus faecalis OG1RF	NC_017316	complement(1976359..1976895)	OG1RF_RS09595	OG1RF_11875	acyl-CoA thioesterase				+	+		+	+	+		+	6
Enterococcus faecalis OG1RF	NC_017316	complement(2028700..2033007)	OG1RF_RS09845	OG1RF_11924	DUF5011 domain-containing protein			+	+	+		+	+	+		+	7
Enterococcus faecalis OG1RF	NC_017316	2036693..2036929	OG1RF_RS09875	OG1RF_11929	hypothetical protein	+	+	+	+	+			+		+	+	8
Enterococcus faecalis OG1RF	NC_017316	complement(2109308..2111113)	OG1RF_RS10230	OG1RF_11999	cadmium-translocating P-type ATPase		+	+	+	+	+		+	+			7
Enterococcus faecalis OG1RF	NC_017316	2158439..2159098	OG1RF_RS10450	OG1RF_12043	DsbA family protein	+	+		+	+			+	+		+	7
Enterococcus faecalis OG1RF	NC_017316	complement(2162319..2162981)	OG1RF_RS10465	OG1RF_12046	adaptor protein MecA		+	+	+	+				+		+	6
Enterococcus faecalis OG1RF	NC_017316	complement(2174337..2177534)	OG1RF_RS10520	OG1RF_12057	DEAD/DEAH box helicase			+	+	+		+	+	+		+	7
Enterococcus faecalis OG1RF	NC_017316	complement(2194812..2195060)	OG1RF_RS10615		GlsB/YeaQ/YmgE family stress response membrane protein	+	+	+	+			+	+	+		+	8
Enterococcus faecalis OG1RF	NC_017316	complement(2205194..2206690)	OG1RF_RS10660	OG1RF_12084	ABC-F type ribosomal protection protein Lsa(A)		+	+	+	+	+	+	+	+			8
Enterococcus faecalis OG1RF	NC_017316	2320550..2321512	OG1RF_RS11290	OG1RF_12201	2-hydroxyacid dehydrogenase		+		+	+		+	+	+			6
Enterococcus faecalis OG1RF	NC_017316	2400192..2401817	OG1RF_RS11655	OG1RF_12276	PucR family transcriptional regulator	+	+		+	+		+	+				6
Enterococcus faecalis OG1RF	NC_017316	complement(2413273..2414346)	OG1RF_RS11710	OG1RF_12287	chloride ion channel protein	+		+	+	+		+	+	+		+	8
Enterococcus faecalis OG1RF	NC_017316	2454767..2455129	OG1RF_RS11900	OG1RF_12323	hypothetical protein	+	+		+			+	+	+			6
Enterococcus faecalis OG1RF	NC_017316	complement(2536887..2537339)	OG1RF_RS12290	OG1RF_12399	PTS fructose transporter subunit IIA			+	+	+		+		+		+	6
Enterococcus faecalis OG1RF	NC_017316	complement(2537417..2537923)	OG1RF_RS12295	OG1RF_12400	PTS sugar transporter subunit IIB		+	+	+	+		+		+		+	7
Enterococcus faecalis OG1RF	NC_017316	complement(2538838..2539674)	OG1RF_RS12305	OG1RF_12402	PTS sugar transporter subunit IIC			+	+	+		+		+		+	6
Enterococcus faecalis OG1RF	NC_017316	complement(2540808..2541809)	OG1RF_RS12315	OG1RF_12404	2-hydroxyacid dehydrogenase	+		+	+			+		+		+	6
Enterococcus faecalis OG1RF	NC_017316	complement(2584880..2585365)	OG1RF_RS12520	OG1RF_12450	hypothetical protein	+	+		+	+		+		+			6
Enterococcus faecalis OG1RF	NC_017316	complement(2601115..2601786)	OG1RF_RS12590	OG1RF_12465	ABC transporter permease subunit	+	+	+	+			+	+	+			7
Enterococcus faecalis OG1RF	NC_017316	complement(2615176..2617656)	OG1RF_RS12670	OG1RF_12481	CHAP domain-containing protein	+		+	+				+	+		+	6
Enterococcus faecalis OG1RF	NC_017316	complement(2635352..2635693)	OG1RF_RS12725	OG1RF_12494	type II toxin-antitoxin system PemK/MazF family toxin	+		+	+	+		+		+		+	7
Enterococcus faecalis OG1RF	NC_017316	complement(2635693..2635923)	OG1RF_RS12730	OG1RF_12495	hypothetical protein	+		+	+	+				+		+	6
Enterococcus faecalis OG1RF	NC_017316	complement(2711057..2712919)	OG1RF_RS13075	OG1RF_12554	HTH domain-containing protein	+	+		+	+			+	+	+	+	8
Enterococcus faecalis OG1RF	NC_017316	complement(2717455..2722419)	OG1RF_RS13100	OG1RF_12558	cell wall surface anchor protein				+	+	+		+	+	+	+	7
Escherichia coli EPEC 0127:H6 E2348/69	NC_011601	complement(254790..255146)	E2348C_RS01180	E2348_C_0223, E2348C_0223	type II toxin-antitoxin system HicB family antitoxin	+		+	+	+	+	+	+	+		+	9
Escherichia coli EPEC 0127:H6 E2348/69	NC_011601	1086384..1087376	E2348C_RS05520	E2348_C_1042, E2348C_1042	type III secretion system effector zinc metalloprotease NleC				+	+	+	+		+		+	6
Escherichia coli EPEC 0127:H6 E2348/69	NC_011601	complement(1121713..1123242)	E2348C_RS05685	E2348_C_1073, E2348C_1073	DUF3987 domain-containing protein			+	+	+	+			+		+	6
Escherichia coli EPEC 0127:H6 E2348/69	NC_011601	1279122..1280495	E2348C_RS06550	E2348_C_1234, E2348C_1234	ATP-binding protein			+	+	+	+	+	+	+		+	8
Escherichia coli EPEC 0127:H6 E2348/69	NC_011601	1698837..1700663	E2348C_RS08760	E2348_C_1636, E2348C_1636	hypothetical protein	+		+	+	+		+	+			+	7
Escherichia coli EPEC 0127:H6 E2348/69	NC_011601	1875494..1876576	E2348C_RS09680	E2348_C_1809, E2348C_1809	AAA family ATPase	+		+	+		+	+	+	+		+	8
Escherichia coli EPEC 0127:H6 E2348/69	NC_011601	complement(2151455..2152189)	E2348C_RS11260	E2348_C_2099, E2348C_2099	DNA-binding protein	+		+	+	+	+	+		+		+	8
Escherichia coli EPEC 0127:H6 E2348/69	NC_011601	complement(2593078..2593848)	E2348C_RS13350	E2348_C_2494, E2348C_2494	hypothetical protein	+		+	+	+	+			+		+	7
Escherichia coli EPEC 0127:H6 E2348/69	NC_011601	2609509..2610123	E2348C_RS13455		hypothetical protein			+		+	+	+	+	+		+	7
Escherichia coli EPEC 0127:H6 E2348/69	NC_011601	complement(2721955..2722173)	E2348C_RS14150	E2348_C_2637, E2348C_2637	hypothetical protein	+		+	+	+	+	+	+	+			8
Escherichia coli EPEC 0127:H6 E2348/69	NC_011601	2725687..2726163	E2348C_RS14200	E2348_C_2649, E2348C_2649	hypothetical protein	+		+	+	+	+	+	+	+		+	9
Escherichia coli EPEC 0127:H6 E2348/69	NC_011601	complement(4050555..4051490)	E2348C_RS20795	E2348_C_3877, E2348C_3877	hypothetical protein				+		+	+	+	+		+	6
Escherichia coli EPEC 0127:H6 E2348/69	NC_011601	4068034..4068765	E2348C_RS20900	E2348_C_3897, E2348C_3897	hypothetical protein	+			+	+	+	+	+	+	+	+	9
Escherichia coli EPEC 0127:H6 E2348/69	NC_011601	4073458..4073679	E2348C_RS20950	E2348_C_3907, E2348C_3907	hypothetical protein	+			+	+		+	+	+		+	7
Escherichia coli EPEC 0127:H6 E2348/69	NC_011601	complement(4104932..4105897)	E2348C_RS21100	E2348_C_3934, E2348C_3934	protein EaeB				+	+	+	+		+		+	6
Escherichia coli EPEC 0127:H6 E2348/69	NC_011601	complement(4105918..4107060)	E2348C_RS21105	E2348_C_3935, E2348C_3935	secretion protein EspD				+	+	+	+	+	+		+	7
Escherichia coli EPEC 0127:H6 E2348/69	NC_011601	complement(4107708..4108763)	E2348C_RS21115	E2348_C_3937, E2348C_3937	type III secretion system LEE gatekeeper SepL				+	+		+	+	+		+	6
Escherichia coli EPEC 0127:H6 E2348/69	NC_011601	complement(4133319..4133537)	E2348C_RS21265	E2348_C_3967, E2348C_3967	type III secretion system LEE co-chaperone EscE	+			+	+		+	+	+		+	7
Escherichia coli EPEC 0127:H6 E2348/69	NC_011601	complement(4133552..4133941)	E2348C_RS21270	E2348_C_3968, E2348C_3968	type III secretion system LEE master regulator Ler	+	+	+	+	+	+	+	+	+		+	10
Escherichia coli EPEC 0127:H6 E2348/69	NC_011601	4135193..4136389	E2348C_RS21275	E2348_C_3970, E2348C_3970	type III secretion system LEE effector EspG	+		+	+	+		+		+		+	7
Escherichia coli EPEC 0127:H6 E2348/69	NC_011601	complement(4906661..4908511)	E2348C_RS25035	E2348_C_4647, E2348C_4647	DUF2075 domain-containing protein	+		+	+	+	+	+	+	+		+	9
Escherichia coli EPEC 0127:H6 E2348/69	NC_011601	273430..274044	E2348C_RS01290	E2348_C_0243, E2348C_0243	DUF1440 domain-containing protein	+		+	+	+		+	+	+	+	+	9
Escherichia coli EPEC 0127:H6 E2348/69	NC_011601	complement(295401..296291)	E2348C_RS01380	E2348_C_0262, E2348C_0262	helix-turn-helix domain-containing protein			+	+	+		+			+	+	6
Escherichia coli EPEC 0127:H6 E2348/69	NC_011601	complement(517938..518891)	E2348C_RS02455	E2348_C_0466, E2348C_0466	omptin family outer membrane protease OmpT			+		+		+	+		+	+	6
Escherichia coli EPEC 0127:H6 E2348/69	NC_011601	1295554..1295880	E2348C_RS06665	E2348_C_1253, E2348C_1253	TonB family protein	+			+	+		+		+	+		6
Escherichia coli EPEC 0127:H6 E2348/69	NC_011601	1902693..1902833	E2348C_RS09835		Hok/Gef family protein		+	+	+	+		+		+		+	7
Escherichia coli EPEC 0127:H6 E2348/69	NC_011601	complement(2158503..2160023)	E2348C_RS11295	E2348_C_2106, E2348C_2106	ATP-binding protein				+			+	+	+	+	+	6
Escherichia coli EPEC 0127:H6 E2348/69	NC_011601	2449083..2450468	E2348C_RS12685	E2348_C_2365, E2348C_2365	acetoacetate metabolism transcriptional regulator AtoC	+		+	+			+	+		+	+	7
Escherichia coli EPEC 0127:H6 E2348/69	NC_011601	complement(2867992..2868990)	E2348C_RS14960	E2348_C_2791, E2348C_2791	hypothetical protein				+	+			+	+	+	+	6
Escherichia coli EPEC 0127:H6 E2348/69	NC_011601	complement(3009981..3011153)	E2348C_RS15645	E2348_C_2916, E2348C_2916	hypothetical protein	+			+			+	+		+	+	6
Escherichia coli EPEC 0127:H6 E2348/69	NC_011601	3027813..3028244	E2348C_RS15735	E2348_C_2937, E2348C_2937	carboxymuconolactone decarboxylase family protein	+			+	+		+	+		+	+	7
Escherichia coli EPEC 0127:H6 E2348/69	NC_011601	3227575..3229872	E2348C_RS16730	E2348_C_3118, E2348C_3118	xanthine dehydrogenase molybdenum-binding subunit XdhA	+		+		+		+	+	+		+	7
Escherichia coli EPEC 0127:H6 E2348/69	NC_011601	complement(4117796..4118713)	E2348C_RS21155	E2348_C_3945, E2348C_3945	type III secretion system protein SepQ					+		+	+	+	+	+	6
Escherichia coli EPEC 0127:H6 E2348/69	NC_011601	complement(4662506..4663396)	E2348C_RS23775	E2348_C_4418, E2348C_4418	MurR/RpiR family transcriptional regulator	+		+	+	+		+		+		+	7
Escherichia coli EPEC 0127:H6 E2348/69	NC_011601	4700724..4701020	E2348C_RS23975	E2348_C_4455, E2348C_4455	type V toxin-antitoxin system endoribonuclease antitoxin GhoS			+	+	+		+	+	+		+	7
Escherichia coli EPEC 0127:H6 E2348/69	NC_011601	4701048..4701221	E2348C_RS23980		GhoT/OrtT family toxin			+	+	+		+	+	+		+	7
Escherichia coli EPEC 0127:H6 E2348/69	NC_011601	complement(4763313..4763588)	E2348C_RS24285	E2348_C_4511, E2348C_4511	protease activator YjfN	+		+		+		+	+	+	+		7
Escherichia coli EPEC 0127:H6 E2348/69	NC_011601	complement(200557..200844)	E2348C_RS26225		hypothetical protein	+				+		+	+	+		+	6
Escherichia coli ETEC H10407	NC_017633	345940..346677	ETEC_RS01775	ETEC_0327	hypothetical protein			+	+	+	+	+	+				6
Escherichia coli ETEC H10407	NC_017633	409186..409461	ETEC_RS02095	ETEC_0386	DUF1471 domain-containing protein	+			+	+		+		+	+	+	7
Escherichia coli ETEC H10407	NC_017633	complement(907802..909133)	ETEC_RS04610		GGDEF domain-containing protein	+			+			+		+	+	+	6
Escherichia coli ETEC H10407	NC_017633	1452541..1453179	ETEC_RS07440	ETEC_1358	outer membrane protein OmpW	+		+	+	+	+	+	+	+		+	9
Escherichia coli ETEC H10407	NC_017633	1798634..1800226	ETEC_RS09025	ETEC_1655	PTS maltose transporter subunit IICB				+	+		+	+	+		+	6
Escherichia coli ETEC H10407	NC_017633	2087565..2087888	ETEC_RS10515	ETEC_1934	lipoprotein, function unknown	+		+	+	+	+			+	+		7
Escherichia coli ETEC H10407	NC_017633	complement(2096019..2097047)	ETEC_RS10560	ETEC_1942	PD-(D/E)XK motif protein	+			+	+	+	+	+			+	7
Escherichia coli ETEC H10407	NC_017633	complement(2097031..2099889)	ETEC_RS10565	ETEC_1943	endonuclease	+			+	+		+	+			+	6
Escherichia coli ETEC H10407	NC_017633	complement(2105157..2106284)	ETEC_RS10585	ETEC_1947	hypothetical protein	+		+	+	+		+	+			+	7
Escherichia coli ETEC H10407	NC_017633	2141562..2141831	ETEC_RS28090		hypothetical protein			+	+		+	+	+	+		+	7
Escherichia coli ETEC H10407	NC_017633	2220598..2221860	ETEC_RS11295	ETEC_2075	DUF4102 domain-containing protein	+			+			+	+	+		+	6
Escherichia coli ETEC H10407	NC_017633	2297241..2297702	ETEC_RS11675		CaiF/GrlA family transcriptional regulator			+	+	+	+	+	+				6
Escherichia coli ETEC H10407	NC_017633	2297699..2298316	ETEC_RS11680	ETEC_2139	LuxR family transcriptional regulator	+		+		+	+	+	+	+			7
Escherichia coli ETEC H10407	NC_017633	complement(2335005..2336420)	ETEC_RS11870	ETEC_2174	O78 family O-antigen flippase	+		+	+		+	+	+	+			7
Escherichia coli ETEC H10407	NC_017633	complement(2336417..2337151)	ETEC_RS11875	ETEC_2175	hypothetical protein	+		+			+	+	+			+	6
Escherichia coli ETEC H10407	NC_017633	complement(2339147..2340268)	ETEC_RS11890	ETEC_2178	EpsG family protein	+			+	+	+	+				+	6
Escherichia coli ETEC H10407	NC_017633	complement(2346343..2347485)	ETEC_RS11920	ETEC_2184	glycosyltransferase	+		+	+			+		+		+	6
Escherichia coli ETEC H10407	NC_017633	2850496..2850714	ETEC_RS14270		hypothetical protein			+	+	+	+		+	+		+	7
Escherichia coli ETEC H10407	NC_017633	2850705..2851082	ETEC_RS14275	ETEC_2621	hypothetical protein	+		+	+	+	+	+	+	+		+	9
Escherichia coli ETEC H10407	NC_017633	2877422..2878006	ETEC_RS14450	ETEC_2654	XRE family transcriptional regulator	+		+	+	+	+	+	+	+			8
Escherichia coli ETEC H10407	NC_017633	complement(2986477..2987106)	ETEC_RS14995	ETEC_2766	hypothetical protein	+		+	+	+	+		+	+	+	+	9
Escherichia coli ETEC H10407	NC_017633	2987153..2989227	ETEC_RS15000	ETEC_2767	DNA polymerase				+	+	+		+	+		+	6
Escherichia coli ETEC H10407	NC_017633	3056802..3058610	ETEC_RS15380	ETEC_2829	hypothetical protein	+		+	+		+			+		+	6
Escherichia coli ETEC H10407	NC_017633	complement(3070157..3071002)	ETEC_RS15455	ETEC_2844	hypothetical protein	+			+	+			+	+		+	6
Escherichia coli ETEC H10407	NC_017633	3431636..3433312	ETEC_RS17260	ETEC_3177	glycosyltransferase	+		+	+	+	+	+	+	+		+	9
Escherichia coli ETEC H10407	NC_017633	3436624..3437208	ETEC_RS17280	ETEC_3181	DUF3261 domain-containing protein	+		+	+	+		+	+	+		+	8
Escherichia coli ETEC H10407	NC_017633	complement(3558814..3559209)	ETEC_RS17910	ETEC_3292	type II toxin-antitoxin system antitoxin MqsA	+		+	+	+	+	+	+	+		+	9
Escherichia coli ETEC H10407	NC_017633	complement(3559211..3559507)	ETEC_RS17915	ETEC_3293	type II toxin-antitoxin system MqsR family toxin				+	+	+	+	+	+		+	7
Escherichia coli ETEC H10407	NC_017633	3852017..3852694	ETEC_RS19495	ETEC_3587	prepilin peptidase	+		+	+	+			+	+		+	7
Escherichia coli ETEC H10407	NC_017633	4000933..4001877	ETEC_RS20205	ETEC_3723	nickel ABC transporter permease subunit NikB	+		+	+	+		+	+	+		+	8
Escherichia coli ETEC H10407	NC_017633	4001874..4002707	ETEC_RS20210	ETEC_3724	nickel ABC transporter permease subunit NikC	+	+	+	+	+	+	+	+	+		+	10
Escherichia coli ETEC H10407	NC_017633	4119763..4121793	ETEC_RS20735	ETEC_3814	alpha-amylase	+		+	+	+	+	+	+	+	+	+	10
Escherichia coli ETEC H10407	NC_017633	complement(4240028..4241056)	ETEC_RS21270	ETEC_3918	hypothetical protein			+		+	+	+	+		+		6
Escherichia coli ETEC H10407	NC_017633	complement(4243273..4243485)	ETEC_RS21290	ETEC_3924	hypothetical protein			+	+	+	+		+	+		+	7
Escherichia coli ETEC H10407	NC_017633	4672053..4672973	ETEC_RS23380	ETEC_4292	maltose operon protein MalM	+		+	+	+	+	+	+	+	+	+	10
Escherichia coli ETEC H10407	NC_017633	4684558..4685103	ETEC_RS23435	ETEC_4304	DUF4065 domain-containing protein	+			+	+		+	+	+		+	7
Escherichia coli ETEC H10407	NC_017633	4685100..4685519	ETEC_RS23440	ETEC_4305	hypothetical protein	+	+		+		+			+		+	6
Escherichia coli ETEC H10407	NC_017633	5022724..5023272	ETEC_RS25210	ETEC_4626	type-1 fimbrial protein subunit A			+	+		+		+	+		+	6
Escherichia coli ETEC H10407	NC_017722	complement(27332..28021)	ETEC_RS26265	ETEC_p666_0360	conjugal transfer transcriptional regulator TraJ			+	+		+	+		+		+	6
Escherichia coli ETEC H10407	NC_017722	complement(64491..66230)	ETEC_RS26505	ETEC_p666_0870	AAA ATPase domain protein			+	+	+		+	+	+	+	+	8
Escherichia coli ETEC H10407	NC_017724	complement(10143..10637)	ETEC_RS26555	ETEC_p948_0090	DUF2919 family protein	+			+	+		+		+		+	6
Escherichia coli ETEC H10407	NC_017724	38571..39083	ETEC_RS26710	ETEC_p948_0400	CFA/I pilus major pilin CfaB			+	+	+	+			+		+	6
Escherichia coli ETEC H10407	NC_017724	complement(75792..76559)	ETEC_RS26935	ETEC_p948_0880	hypothetical protein	+		+	+		+	+		+		+	7
Escherichia coli ETEC H10407	NC_017724	complement(76522..77724)	ETEC_RS26940	ETEC_p948_0890	TolC family protein	+		+	+		+			+		+	6
Escherichia coli ETEC H10407	NC_017724	complement(79130..79492)	ETEC_RS26950	ETEC_p948_0910	protein CexE			+	+		+	+		+		+	6
Escherichia coli ETEC H10407	NC_017724	complement(83487..84731)	ETEC_RS26980	ETEC_p948_0990	hypothetical protein	+			+			+		+	+	+	6
Escherichia coli ETEC H10407	NC_017633	complement(378990..379874)	ETEC_RS01950	ETEC_0358	helix-turn-helix domain-containing protein	+		+		+		+	0	+	+	+	7
Escherichia coli ETEC H10407	NC_017633	515717..515980	ETEC_RS02620	notavaliable	hypothetical protein	+		+	+	+			+	+	+	+	8
Escherichia coli ETEC H10407	NC_017633	complement(1228773..1229333)	ETEC_RS06180	ETEC_1128	lipoprotein				+			+	+	+	+	+	6
Escherichia coli ETEC H10407	NC_017633	complement(1908040..1908576)	ETEC_RS09575	ETEC_1758	hypothetical protein	+		+	+	+		+		+		+	7
Escherichia coli ETEC H10407	NC_017633	complement(2103874..2105052)	ETEC_RS10580	ETEC_1946	restriction endonuclease	+		+		+				+	+	+	6
Escherichia coli ETEC H10407	NC_017633	complement(2486515..2488206)	ETEC_RS12545	ETEC_2302	PTS fructose transporter subunit IIBC	+		+	+	+		+	+	+	+	+	9
Escherichia coli ETEC H10407	NC_017633	2547463..2548848	ETEC_RS12825	ETEC_2354	acetoacetate metabolism transcriptional regulator AtoC	+		+	+	+		+	+	+	+	+	9
Escherichia coli ETEC H10407	NC_017633	complement(2960456..2960803)	ETEC_RS14835	ETEC_2733	hypothetical protein				+	+			+	+	+	+	6
Escherichia coli ETEC H10407	NC_017633	complement(3315412..3317037)	ETEC_RS16680	ETEC_3069	EF2563 family selenium-dependent molybdenum hydroxylase system protein	+		+	+	+		+	+	+		+	8
Escherichia coli ETEC H10407	NC_017633	complement(3498320..3502879)	ETEC_RS17635	ETEC_3241	DUF4092 domain-containing protein	+	+		+				+	+		+	6
Escherichia coli ETEC H10407	NC_017633	3667688..3668023	ETEC_RS18460	ETEC_3395	type II toxin-antitoxin system PrlF family antitoxin			+	+	+			+	+	+	+	7
Escherichia coli ETEC H10407	NC_017633	3668023..3668487	ETEC_RS18465	ETEC_3396	type II toxin-antitoxin system YhaV family toxin	+			+	+				+	+	+	6
Escherichia coli ETEC H10407	NC_017633	complement(4226532..4227278)	ETEC_RS21230	ETEC_3907	porin family protein	+			+	+			0	+	+	+	6
Escherichia coli ETEC H10407	NC_017633	complement(4773136..4774071)	ETEC_RS23935	ETEC_4398	D-allose transporter substrate-binding protein				+	+		+	+	+	+	+	7
Escherichia coli ETEC H10407	NC_017633	4817260..4817556	ETEC_RS24160	notavaliable	type V toxin-antitoxin system endoribonuclease antitoxin GhoS			+		+		+	+	+	+		6
Escherichia coli ETEC H10407	NC_017633	complement(5005093..5006196)	ETEC_RS25100	ETEC_4612	phosphoethanolamine transferase	+			+			+	+	+		+	6
Escherichia coli ETEC H10407	NC_017633	complement(5094053..5094373)	ETEC_RS25650	notavaliable	hypothetical protein	+		+		+		+		+	+		6
Escherichia coli ETEC H10407	NC_017633	complement(193868..194155)	ETEC_RS27320	notavaliable	hypothetical protein	+		+	+	+		+	+	+			7
Escherichia coli UPEC 536	NC_008253	complement(1205517..1205810)	ECP_RS05910	ECP_1162	hypothetical protein	+		+	+	+	+	+	+	+		+	9
Escherichia coli UPEC 536	NC_008253	complement(1308424..1309623)	ECP_RS06485	ECP_1278	transposase	+		+	+	+	+	+	+	+	+	+	10
Escherichia coli UPEC 536	NC_008253	1971318..1972580	ECP_RS09920	ECP_1936	integrase	+			+	+		+	+	+		+	7
Escherichia coli UPEC 536	NC_008253	complement(2017539..2018261)	ECP_RS10065		putative thioesterase	+		+	+			+	+	+			6
Escherichia coli UPEC 536	NC_008253	2074801..2076948	ECP_RS10200	ECP_1994	TonB-dependent receptor	+		+	+	+		+	+	+		+	8
Escherichia coli UPEC 536	NC_008253	2113777..2114187	ECP_RS10400	ECP_2042	hypothetical protein	+		+		+		+	+	+		+	7
Escherichia coli UPEC 536	NC_008253	complement(2142664..2143869)	ECP_RS10570	ECP_2075	glycosyl transferase family 1	+		+	+	+	+			+			6
Escherichia coli UPEC 536	NC_008253	complement(2144914..2146059)	ECP_RS10580	ECP_2077	glycosyl transferase family 1	+		+	+			+	+			+	6
Escherichia coli UPEC 536	NC_008253	complement(3191049..3192005)	ECP_RS15465	ECP_3032	hypothetical protein	+		+	+	+	+			+			6
Escherichia coli UPEC 536	NC_008253	complement(3192005..3192994)	ECP_RS15470	ECP_3033	hypothetical protein	+		+	+	+	+			+			6
Escherichia coli UPEC 536	NC_008253	complement(3192991..3193881)	ECP_RS15475	ECP_3034	glycosyl transferase	+			+	+		+		+	+	+	7
Escherichia coli UPEC 536	NC_008253	complement(3691608..3692810)	ECP_RS17990	ECP_3529	DNA-processing protein DprA	+			+	+		+	+	+		+	7
Escherichia coli UPEC 536	NC_008253	4000591..4001511	ECP_RS19425	ECP_3830	urea transporter	+			+		+	+	+			+	6
Escherichia coli UPEC 536	NC_008253	complement(4200208..4200465)	ECP_RS20465	ECP_4025	hypothetical protein				+			+	+	+	+	+	6
Escherichia coli UPEC 536	NC_008253	4656488..4656979	ECP_RS22665	ECP_4450	XRE family transcriptional regulator				+	+		+	+	+		+	6
Escherichia coli UPEC 536	NC_008253	complement(4769462..4770061)	ECP_RS23170	ECP_4561	thioredoxin reductase	+		+	+	+	+			+		+	7
Escherichia coli UPEC 536	NC_008253	complement(4815636..4816154)	ECP_RS23385	ECP_4608	hypothetical protein	+		+	+	+	+	+	+	+		+	9
Escherichia coli UPEC 536	NC_008253	complement(4816154..4816972)	ECP_RS23390	ECP_4609	transcriptional regulator	+		+	+	+	+	+	+	+		+	9
Escherichia coli UPEC 536	NC_008253	51933..52166	ECP_RS00260	ECP_0049	antitoxin	+		+	+	+		+	+	+	+	+	9
Escherichia coli UPEC 536	NC_008253	428121..428396	ECP_RS02020	ECP_0405	hypothetical protein	+			+	+		+		+	+	+	7
Escherichia coli UPEC 536	NC_008253	521951..522214	ECP_RS02475	ECP_0496	hypothetical protein	+			+	+		+	+	+	+	+	8
Escherichia coli UPEC 536	NC_008253	773673..773858	ECP_RS03675	ECP_0732	hypothetical protein	+			+	+		+	+	+	+	+	8
Escherichia coli UPEC 536	NC_008253	1023581..1023799	ECP_RS04855	ECP_0963	hypothetical protein	+			+	+		+	+	+		+	7
Escherichia coli UPEC 536	NC_008253	1206237..1206617	ECP_RS05920	ECP_1163	cell envelope biogenesis protein TonB			+		+		+	+	+		+	6
Escherichia coli UPEC 536	NC_008253	1239722..1239970	ECP_RS06125	ECP_1204	hypothetical protein								+			+	2
Escherichia coli UPEC 536	NC_008253	1795127..1796152	ECP_RS08895	ECP_1741	diguanylate cyclase	+			+	+			+		+	+	6
Escherichia coli UPEC 536	NC_008253	complement(2147940..2149283)	ECP_RS10595	ECP_2080	O6 family O-antigen polymerase	+			+			+		+	+	+	6
Escherichia coli UPEC 536	NC_008253	2357091..2358917	ECP_RS11520	ECP_2262	two-component system sensor histidine kinase AtoS				+	+		+	+	+	+		6
Escherichia coli UPEC 536	NC_008253	2358914..2360299	ECP_RS11525	ECP_2263	acetoacetate metabolism regulatory protein AtoC	+			+	+		+	+	+		+	7
Escherichia coli UPEC 536	NC_008253	complement(3031497..3033122)	ECP_RS14650	ECP_2869	hypothetical protein	+		+	+	+		+	+	+		+	8
Escherichia coli UPEC 536	NC_008253	complement(3209277..3213842)	ECP_RS15555	ECP_3050	DUF4092 domain-containing protein		+		+	+				+	+	+	6
Escherichia coli UPEC 536	NC_008253	3390532..3390867	ECP_RS16405	ECP_3219	antitoxin PrlF				+	+			+	+	+	+	6
Escherichia coli UPEC 536	NC_008253	3390867..3391331	ECP_RS16410	ECP_3220	toxin YhaV	+		+	+	+				+		+	6
Escherichia coli UPEC 536	NC_008253	complement(3903464..3904717)	ECP_RS18960	ECP_3722	ligase	+			+			+		+	+	+	6
Escherichia coli UPEC 536	NC_008253	4016935..4017819	ECP_RS19530	ECP_3850	GTPase				+	+			+	+	+	+	6
Escherichia coli UPEC 536	NC_008253	4583055..4583351	ECP_RS22275	notavaliable	endoribonuclease GhoS	+		+	+	+		+	+	+			7
Escherichia coli UPEC 536	NC_008253	4583379..4583552	ECP_RS22280	ECP_4372	toxin of GhoTS toxin-antitoxin pair; membrane-lytic protein; stimulator of persister cell formation	+		+	+	+			+	+			6
Escherichia coli UPEC 536	NC_008253	4735418..4736680	ECP_RS23015	ECP_4521	integrase			+	+	+		+	+	+		+	7
Escherichia coli UPEC 536	NC_008253	4737132..4740647	ECP_RS23020	ECP_4523	DNA helicase	+		+	+				+	+	+	+	7
Escherichia coli UPEC 536	NC_008253	4830190..4831074	ECP_RS23470	ECP_4626	GTPase	+		+	+	+			+			+	6
Francisella tularensis subsp. holarctica FSC200	NC_019551	complement(35671..36711)	FTS_RS00175	FTS_0032	DUF4325 domain-containing protein		+			+			+	+	+	+	6
Francisella tularensis subsp. holarctica FSC200	NC_019551	66818..67174	FTS_RS00345	FTS_0061	outer membrane protein assembly factor BamE		+	+	+	+				+		+	6
Francisella tularensis subsp. holarctica FSC200	NC_019551	complement(169573..172314)	FTS_RS00890	FTS_0162	DUF3427 domain-containing protein		+		+	+				+	+	+	6
Francisella tularensis subsp. holarctica FSC200	NC_019551	213870..214151	FTS_RS01130		hypothetical protein		+	+		+		+		+		+	6
Francisella tularensis subsp. holarctica FSC200	NC_019551	269239..269595	FTS_RS01500	FTS_0280	hypothetical protein		+	+		+		+		+		+	6
Francisella tularensis subsp. holarctica FSC200	NC_019551	550237..550773	FTS_RS02985	FTS_0568	hypothetical protein		+	+		+		+		+	+	+	7
Francisella tularensis subsp. holarctica FSC200	NC_019551	560703..560930	FTS_RS03040	FTS_0579	DUF465 domain-containing protein		+	+	+	+				+	+	+	7
Francisella tularensis subsp. holarctica FSC200	NC_019551	592741..594228	FTS_RS03155	FTS_0602	O-unit flippase		+	+	+	+				+	+	+	7
Francisella tularensis subsp. holarctica FSC200	NC_019551	639213..639962	FTS_RS03420	FTS_0653	uroporphyrinogen-III synthase		+	+	+	+		+		+	+	+	8
Francisella tularensis subsp. holarctica FSC200	NC_019551	complement(646280..646945)	FTS_RS03470	FTS_0663	helix-turn-helix domain-containing protein			+	+	+		+		+	+	+	7
Francisella tularensis subsp. holarctica FSC200	NC_019551	647102..647470	FTS_RS03475	FTS_0664	hypothetical protein			+	+	+		+		+	+	+	7
Francisella tularensis subsp. holarctica FSC200	NC_019551	complement(673596..674345)	FTS_RS03600	FTS_0686	NAD(+) synthase		+	+		+	+	+				+	6
Francisella tularensis subsp. holarctica FSC200	NC_019551	complement(841691..842308)	FTS_RS04440	FTS_0850	hypothetical protein		+	+	+	+				+	+	+	7
Francisella tularensis subsp. holarctica FSC200	NC_019551	848791..848910	FTS_RS04470	FTS_0856	hypothetical protein			+	+	+				+	+	+	6
Francisella tularensis subsp. holarctica FSC200	NC_019551	886477..886827	FTS_RS04675		hypothetical protein		+	+	+	+		+		+		+	7
Francisella tularensis subsp. holarctica FSC200	NC_019551	complement(961599..962168)	FTS_RS05070	FTS_0970	hypothetical protein		+	+	+	+				+		+	6
Francisella tularensis subsp. holarctica FSC200	NC_019551	1030649..1031374	FTS_RS05490	FTS_1049	SDR family oxidoreductase		+	+		+		+		+		+	6
Francisella tularensis subsp. holarctica FSC200	NC_019551	1099426..1100016	FTS_RS05900	FTS_1125	type VI secretion system contractile sheath small subunit			+	+	+				+	+	+	6
Francisella tularensis subsp. holarctica FSC200	NC_019551	complement(1104013..1107999)	FTS_RS05925	FTS_1130	hypothetical protein		+	+	+	+				+		+	6
Francisella tularensis subsp. holarctica FSC200	NC_019551	complement(1115162..1118443)	FTS_RS05970	FTS_1140	hypothetical protein		+	+	+	+	+			+			6
Francisella tularensis subsp. holarctica FSC200	NC_019551	1130572..1130766	FTS_RS06030	FTS_1152	hypothetical protein		+	+		+		+			+	+	6
Francisella tularensis subsp. holarctica FSC200	NC_019551	complement(1144172..1144960)	FTS_RS06115		LysR family transcriptional regulator		+	+	+	+	+			+	+		7
Francisella tularensis subsp. holarctica FSC200	NC_019551	1295509..1295736	FTS_RS06940		hypothetical protein		+			+		+		+	+	+	6
Francisella tularensis subsp. holarctica FSC200	NC_019551	1569015..1569251	FTS_RS08345		hypothetical protein		+	+	+	+				+		+	6
Francisella tularensis subsp. holarctica FSC200	NC_019551	1608264..1608845	FTS_RS08515	FTS_1633	transposase			+	+	+				+	+	+	6
Francisella tularensis subsp. holarctica FSC200	NC_019551	complement(1640091..1640792)	FTS_RS08680	FTS_1665	activator of osmoprotectant transporter prop		+	+		+			+	+		+	6
Francisella tularensis subsp. holarctica FSC200	NC_019551	complement(1695314..1696195)	FTS_RS08995	FTS_1722	TIGR01777 family protein		+	+	+	+				+		+	6
Haemophilus influenzae 86-028NP	NC_007146	complement(158651..159082)	NTHI_RS00830	NTHI0173	NAD-dependent epimerase/dehydratase family protein	+		+	+		+	+	+	+		+	8
Haemophilus influenzae 86-028NP	NC_007146	complement(182954..183295)	NTHI_RS00925	NTHI0199	hypothetical protein	+			+	+	+			+	+	+	7
Haemophilus influenzae 86-028NP	NC_007146	complement(185727..186023)	NTHI_RS00940	NTHI0201_1	transposase	+			+		+	+	+	+		+	7
Haemophilus influenzae 86-028NP	NC_007146	186076..188313	NTHI_RS00945	NTHI0202	TonB-dependent hemoglobin/transferrin/lactoferrin family receptor	+		+	+		+		+	+			6
Haemophilus influenzae 86-028NP	NC_007146	complement(337421..337867)	NTHI_RS01670	NTHI0353	hypothetical protein				+	+	+	+		+		+	6
Haemophilus influenzae 86-028NP	NC_007146	complement(718978..719289)	NTHI_RS03650	NTHI0763	hypothetical protein	+				+	+	+	+			+	6
Haemophilus influenzae 86-028NP	NC_007146	complement(919745..920134)	NTHI_RS09620		SPASM domain-containing protein	+			+	+	+	+		+	+	+	8
Haemophilus influenzae 86-028NP	NC_007146	1153736..1154014	NTHI_RS05765	NTHI1211	copper chaperone	+			+	+	+	+	+			+	7
Haemophilus influenzae 86-028NP	NC_007146	complement(1227683..1227913)	NTHI_RS09650		membrane protein	+		+	+		+	+		+			6
Haemophilus influenzae 86-028NP	NC_007146	1346090..1346722	NTHI_RS06720	NTHI1421	energy-coupling factor transporter transmembrane protein EcfT			+	+	+	+	+		+	+	+	8
Haemophilus influenzae 86-028NP	NC_007146	complement(1362003..1362614)	NTHI_RS06800	NTHI1437	SH3 domain-containing protein	+			+		+	+		+		+	6
Haemophilus influenzae 86-028NP	NC_007146	1368436..1368600	NTHI_RS09670	NTHI1445	helix-turn-helix domain-containing protein	+			+	+	+			+		+	6
Haemophilus influenzae 86-028NP	NC_007146	complement(1456962..1457225)	NTHI_RS07335	NTHI1556	hypothetical protein	+			+	+	+	+		+		+	7
Haemophilus influenzae 86-028NP	NC_007146	1522931..1523368	NTHI_RS07690	NTHI1639	DUF4976 domain-containing protein	+			+	+	+	+	+	+		+	8
Haemophilus influenzae 86-028NP	NC_007146	complement(1614452..1615216)	NTHI_RS08240		glycosyltransferase	+		+				+	+	+		+	6
Helicobacter pylori G28	NC_011333	complement(323288..323977)	HPG27_RS01560	HPG27_290	hypothetical protein			+	+	+		+	+	+		+	7
Helicobacter pylori G28	NC_011333	complement(1023479..1024042)	HPG27_RS04900	HPG27_945	tellurite resistance protein TerY	+			+	+	+	+	+	+		+	8
Helicobacter pylori G28	NC_011333	complement(1066475..1066759)	HPG27_RS05090	HPG27_978	hypothetical protein	+		+	+	+	+	+	+	+		+	9
Helicobacter pylori G28	NC_011333	1192009..1192464	HPG27_RS05685		hypothetical protein	+			+	+		+		+		+	6
Helicobacter pylori G28	NC_011333	complement(1473895..1474236)	HPG27_RS07125	HPG27_1361	hypothetical protein	+			+			+	+	+		+	6
Helicobacter pylori G28	NC_011333	complement(463178..463738)	HPG27_RS02255	HPG27_430	outer membrane beta-barrel protein	+		+	+	+		+	+			+	7
Helicobacter pylori G28	NC_011333	498103..499095	HPG27_RS02420	HPG27_462	hypothetical protein				+	+		+	+	+		+	6
Helicobacter pylori G28	NC_011333	complement(528123..529730)	HPG27_RS02545	HPG27_488	hypothetical protein	+			+	+		+	+	+		+	7
Helicobacter pylori G28	NC_011333	complement(539247..539960)	HPG27_RS02605	HPG27_497	hypothetical protein	+			+	+		+	+	+			6
Helicobacter pylori G28	NC_011333	complement(651837..652193)	HPG27_RS03095	HPG27_597	hypothetical protein	+		+	+	+		+		+			6
Helicobacter pylori G28	NC_011333	677799..678815	HPG27_RS03220	HPG27_622	hypothetical protein			+	+	+		+	+			+	6
Helicobacter pylori G28	NC_011333	729462..729806	HPG27_RS03435	HPG27_665	hypothetical protein				+	+		+	+	+		+	6
Helicobacter pylori G28	NC_011333	complement(943237..943929)	HPG27_RS04495	HPG27_869	BAX inhibitor (BI)-1/YccA family protein			+	+	+			+	+		+	6
Helicobacter pylori G28	NC_011333	complement(1114907..1115137)	HPG27_RS05285	HPG27_1012	hypothetical protein			+	+	+		+	+			+	6
Helicobacter pylori G28	NC_011333	1126234..1126665	HPG27_RS05335	HPG27_1022	hypothetical protein	+				+		+	+	+		+	6
Helicobacter pylori G28	NC_011333	1132262..1133224	HPG27_RS05365	HPG27_1028	hypothetical protein			+	+	+		+	+			+	6
Helicobacter pylori G28	NC_011333	complement(1176996..1177820)	HPG27_RS05605	HPG27_1073	TonB C-terminal domain-containing protein			+	+	+		+	+			+	6
Helicobacter pylori G28	NC_011333	1293427..1294083	HPG27_RS06165	HPG27_1175	DNA polymerase III subunit delta'			+	+	+			+	+		+	6
Helicobacter pylori G28	NC_011333	1296100..1296996	HPG27_RS06180	HPG27_1178	DMT family transporter	+		+	+	+			+	+		+	7
Helicobacter pylori G28	NC_011333	1374851..1375429	HPG27_RS06650	HPG27_1271	hypothetical protein				+	+		+	+	+		+	6
Helicobacter pylori G28	NC_011333	1377756..1378133	HPG27_RS06670	HPG27_1274	copper resistance determinant, crdA	+		+	+	+		+	+	+			7
Helicobacter pylori G28	NC_011333	1378138..1379376	HPG27_RS06675	HPG27_1275	membrane protein	+		+	+	+		+	+	+		+	8
Helicobacter pylori G28	NC_011333	1553139..1554299	HPG27_RS07510	HPG27_1437	L-seryl-tRNA(Sec) selenium transferase			+	+	+		+			+	+	6
Helicobacter pylori G28	NC_011333	1595612..1595908	HPG27_RS07670	HPG27_1468	hypothetical protein			+	+	+			+	+		+	6
Helicobacter pylori G28	NC_011333	complement(1633448..1633891)	HPG27_RS07850	HPG27_1503	hypothetical protein	+			+	+			+	+		+	6
Helicobacter pylori J99	NC_000921	208472..209710	JHP_RS01020	jhp0193	MRP family ATP-binding protein				+	+	+		+	+		+	6
Helicobacter pylori J99	NC_000921	359782..360018	JHP_RS01740		hypothetical protein	+		+	+	+	+			+		+	7
Helicobacter pylori J99	NC_000921	377523..378668	JHP_RS01810	jhp0346	ATPase AAA	+		+		+	+	+		+		+	7
Helicobacter pylori J99	NC_000921	complement(479452..480588)	JHP_RS02310	jhp0442	potassium channel protein	+		+	+	+			+	+		+	7
Helicobacter pylori J99	NC_000921	486579..487907	JHP_RS02350	jhp0450	sodium-dependent transporter			+	+	+	+	+				+	6
Helicobacter pylori J99	NC_000921	complement(563901..564668)	JHP_RS02700	jhp0515	radical SAM/SPASM domain-containing protein	+		+	+	+	+		+	+		+	8
Helicobacter pylori J99	NC_000921	complement(596018..597799)	JHP_RS02860	jhp0547	ABC transporter ATP-binding protein	+		+			+	+	+	+			6
Helicobacter pylori J99	NC_000921	complement(821788..822633)	JHP_RS03850	jhp0741	lipooligosaccharide 5G8 epitope biosynthesis-associated protein (lex2B)					+	+	+	+	+		+	6
Helicobacter pylori J99	NC_000921	complement(1041145..1042158)	JHP_RS04870	jhp0939	hypothetical protein			+		+	+	+	+			+	6
Helicobacter pylori J99	NC_000921	complement(1224306..1224527)	JHP_RS05745		hypothetical protein	+			+	+	+	+	+			+	7
Helicobacter pylori J99	NC_000921	complement(1419313..1420176)	JHP_RS06775	jhp1295	DNA/RNA non-specific endonuclease			+		+	+	+	+			+	6
Helicobacter pylori J99	NC_000921	1592367..1595207	JHP_RS07585	jhp1446	RecB-like helicase			+		+	+	+	+	+		+	7
Helicobacter pylori J99	NC_000921	complement(1612696..1613799)	JHP_RS07675	jhp1463	hypothetical protein	+			+	+	+	+	+	+			7
Helicobacter pylori J99	NC_000921	complement(69487..70284)	JHP_RS00345	jhp0062	urease accessory protein UreH			+	+	+		+		+		+	6
Helicobacter pylori J99	NC_000921	79586..80353	JHP_RS00410		outer membrane protein	+		+	+	+			+			+	6
Helicobacter pylori J99	NC_000921	80604..82376	JHP_RS00415	jhp0074	hypothetical protein	+		+		+		+	+	+		+	7
Helicobacter pylori J99	NC_000921	279188..279727	JHP_RS01365	jhp0258	hypothetical protein	+		+		+		+	+			+	6
Helicobacter pylori J99	NC_000921	305191..305493	JHP_RS01455	jhp0276	chorismate mutase	+				+		+	+	+		+	6
Helicobacter pylori J99	NC_000921	320741..321295	JHP_RS01525	jhp0290	polyisoprenoid-binding protein	+		+		+		+	+	+		+	7
Helicobacter pylori J99	NC_000921	322881..323285	JHP_RS01540	jhp0293	hypothetical protein	+		+	+	+		+	+	+		+	8
Helicobacter pylori J99	NC_000921	complement(328633..329334)	JHP_RS01575	jhp0300	ABC transporter ATP-binding protein	+		+		+		+	+	+		+	7
Helicobacter pylori J99	NC_000921	complement(457312..457872)	JHP_RS02215	jhp0424	outer membrane beta-barrel protein			+	+	+		+	+			+	6
Helicobacter pylori J99	NC_000921	473948..475345	JHP_RS02290	jhp0439	outer membrane beta-barrel protein HofD	+		+	+	+		+	+	+		+	8
Helicobacter pylori J99	NC_000921	487922..488989	JHP_RS02355	jhp0451	phospholipase			+	+	+		+	+			+	6
Helicobacter pylori J99	NC_000921	complement(525169..526776)	JHP_RS02500	jhp0478	hypothetical protein			+		+		+	+	+		+	6
Helicobacter pylori J99	NC_000921	543605..547108	JHP_RS02600	jhp0495	type IV secretion system oncogenic effector CagA			+	+	+			+	+		+	6
Helicobacter pylori J99	NC_000921	547380..547754	JHP_RS02605		hypothetical protein	+		+	+	+		+	+	+		+	8
Helicobacter pylori J99	NC_000921	complement(579902..582838)	JHP_RS02795	jhp0534	hypothetical protein	+		+		+		+	+	+			6
Helicobacter pylori J99	NC_000921	636104..638155	JHP_RS02995	jhp0572	DUF262 domain-containing protein	+		+	+	+			+	+		+	7
Helicobacter pylori J99	NC_000921	complement(703378..705675)	JHP_RS03290	jhp0632	acetone carboxylase subunit alpha			+	+	+			+	+		+	6
Helicobacter pylori J99	NC_000921	complement(705687..707825)	JHP_RS03295	jhp0633	hydantoinase/oxoprolinase family protein			+	+	+			+	+		+	6
Helicobacter pylori J99	NC_000921	771567..771806	JHP_RS03595	jhp0691	hypothetical protein			+	+	+			+	+		+	6
Helicobacter pylori J99	NC_000921	775018..776316	JHP_RS03620	jhp0696	MATE family efflux transporter	+		+	+	+			+	+		+	7
Helicobacter pylori J99	NC_000921	complement(815567..816403)	JHP_RS03805	jhp0732	outer membrane protein	+			+	+		+	+	+			6
Helicobacter pylori J99	NC_000921	822715..823335	JHP_RS03855	jhp0742	M48 family peptidase			+		+		+	+	+		+	6
Helicobacter pylori J99	NC_000921	complement(849733..850623)	JHP_RS04005	jhp0772	hypothetical protein	+				+		+	+	+		+	6
Helicobacter pylori J99	NC_000921	888708..891083	JHP_RS04200	jhp0810	TonB-dependent receptor	+		+		+		+		+		+	6
Helicobacter pylori J99	NC_000921	complement(943774..944466)	JHP_RS04435	jhp0854	BAX inhibitor (BI)-1/YccA family protein			+	+	+			+	+		+	6
Helicobacter pylori J99	NC_000921	1034946..1035431	JHP_RS04835	jhp0932	hypothetical protein	+		+	+	+				+		+	6
Helicobacter pylori J99	NC_000921	complement(1055965..1057038)	JHP_RS04925	jhp0951	integrase			+	+			+	+	+		+	6
Helicobacter pylori J99	NC_000921	1106739..1107485	JHP_RS05175	jhp0997	SPOR domain-containing protein	+				+		+	+	+		+	6
Helicobacter pylori J99	NC_000921	1117889..1118320	JHP_RS05220	jhp1006	hypothetical protein	+			+	+		+	+	+		+	7
Helicobacter pylori J99	NC_000921	complement(1210206..1211366)	JHP_RS05690	jhp1092	MFS transporter	+		+	+	+		+		+		+	7
Helicobacter pylori J99	NC_000921	1213371..1214786	JHP_RS05700	jhp1094	outer membrane beta-barrel protein HofH	+		+	+	+		+	+	+		+	8
Helicobacter pylori J99	NC_000921	1283633..1284289	JHP_RS06035	jhp1152	DNA polymerase III subunit delta'			+	+	+			+	+		+	6
Helicobacter pylori J99	NC_000921	1286335..1287231	JHP_RS06055	jhp1155	membrane protein	+		+	+	+		+	+	+		+	8
Helicobacter pylori J99	NC_000921	1290408..1291412	JHP_RS06075	jhp1159	formamidase			+	+	+		+	+	+		+	7
Helicobacter pylori J99	NC_000921	1363912..1365150	JHP_RS06520	jhp1247	membrane protein	+			+			+	+	+		+	6
Helicobacter pylori J99	NC_000921	1460404..1460664	JHP_RS06960	jhp1329	hypothetical protein	+		+		+		+	+	+			6
Helicobacter pylori J99	NC_000921	1462065..1462490	JHP_RS06975	jhp1332	hypothetical protein	+		+	+	+		+	+	+		+	8
Helicobacter pylori J99	NC_000921	1539018..1540190	JHP_RS07360	jhp1406	L-seryl-tRNA(Sec) selenium transferase			+	+	+		+			+	+	6
Helicobacter pylori J99	NC_000921	1603895..1604821	JHP_RS07630	jhp1455	M23 family peptidase			+	+	+			+	+		+	6
Helicobacter pylori J99	NC_000921	complement(1620112..1621113)	JHP_RS07710	jhp1470	ABC transporter substrate-binding protein			+	+	+			+		+	+	6
Helicobacter pylori J99	NC_000921	93458..93676	JHP_RS07905		hypothetical protein	+			+	+		+	+	+		+	7
Klebsiella pneumoniae subsp. pneumoniae MGH 78578	NC_009648	189985..190542	KPN_RS00875		general secretion pathway protein GspB	+		+	+	+			+	+	+	+	8
Klebsiella pneumoniae subsp. pneumoniae MGH 78578	NC_009648	complement(395049..395336)	KPN_RS01880	KPN_00352	PTS sugar transporter subunit IIB	+		+	+		+	+	+	+		+	8
Klebsiella pneumoniae subsp. pneumoniae MGH 78578	NC_009648	462579..462794	KPN_RS02230	KPN_00420	hypothetical protein				+	+		+		+	+	+	6
Klebsiella pneumoniae subsp. pneumoniae MGH 78578	NC_009648	577878..578267	KPN_RS02800	KPN_00521	hypothetical protein				+	+	+	+		+		+	6
Klebsiella pneumoniae subsp. pneumoniae MGH 78578	NC_009648	602610..603851	KPN_RS02910	KPN_00538	MFS transporter	+	+	+	+	+	+	+	+	+		+	10
Klebsiella pneumoniae subsp. pneumoniae MGH 78578	NC_009648	613227..615956	KPN_RS02955	KPN_00546	sigma-54-dependent transcriptional regulator	+		+	+		+	+	+	+		+	8
Klebsiella pneumoniae subsp. pneumoniae MGH 78578	NC_009648	complement(701346..701648)	KPN_RS03335	KPN_00619	plasmid stabilization protein	+			+	+			+	+		+	6
Klebsiella pneumoniae subsp. pneumoniae MGH 78578	NC_009648	complement(847570..848496)	KPN_RS28630	KPN_00763	LysR family transcriptional regulator			+	+	+	+	+	+	+			7
Klebsiella pneumoniae subsp. pneumoniae MGH 78578	NC_009648	complement(867530..867835)	KPN_RS04200		hypothetical protein	+						+	+	+	+	+	6
Klebsiella pneumoniae subsp. pneumoniae MGH 78578	NC_009648	complement(871317..871529)	KPN_RS04225		hypothetical protein	+		+	+	+		+	+	+	+	+	9
Klebsiella pneumoniae subsp. pneumoniae MGH 78578	NC_009648	complement(872788..873753)	KPN_RS04240		acyltransferase	+		+	+		+	+	+				6
Klebsiella pneumoniae subsp. pneumoniae MGH 78578	NC_009648	1363417..1364040	KPN_RS06485	KPN_01212	CDP-alcohol phosphatidyltransferase family protein	+		+	+		+		+	+			6
Klebsiella pneumoniae subsp. pneumoniae MGH 78578	NC_009648	1428205..1428372	KPN_RS06820		YmiA family putative membrane protein	+			+	+		+	+	+	+	+	8
Klebsiella pneumoniae subsp. pneumoniae MGH 78578	NC_009648	complement(1536236..1536430)	KPN_RS07340	KPN_01370	hypothetical protein			+	+	+	+	+	+	+	+		8
Klebsiella pneumoniae subsp. pneumoniae MGH 78578	NC_009648	complement(1690440..1690802)	KPN_RS08145	KPN_01520	hypothetical protein	+		+			+	+	+	+		+	7
Klebsiella pneumoniae subsp. pneumoniae MGH 78578	NC_009648	complement(1719596..1721107)	KPN_RS08300	KPN_01547	anion permease	+		+	+	+	+		+	+	+	+	9
Klebsiella pneumoniae subsp. pneumoniae MGH 78578	NC_009648	1728533..1729453	KPN_RS08335	KPN_01553	N-acetylmuramic acid 6-phosphate etherase	+		+	+	+	+	+	+	+		+	9
Klebsiella pneumoniae subsp. pneumoniae MGH 78578	NC_009648	complement(1853183..1853431)	KPN_RS09015	KPN_01676	hypothetical protein	+			+			+	+		+	+	6
Klebsiella pneumoniae subsp. pneumoniae MGH 78578	NC_009648	complement(1857361..1857804)	KPN_RS09040	KPN_01680	PTS sugar transporter subunit IIA	+		+	+	+	+	+		+	+	+	9
Klebsiella pneumoniae subsp. pneumoniae MGH 78578	NC_009648	1935221..1936135	KPN_RS09435	KPN_01754	DMT family transporter	+		+	+	+	+		+	+			7
Klebsiella pneumoniae subsp. pneumoniae MGH 78578	NC_009648	complement(1978849..1980105)	KPN_RS09660	KPN_01794	sensor domain-containing diguanylate cyclase	+		+			+	+		+	+	+	7
Klebsiella pneumoniae subsp. pneumoniae MGH 78578	NC_009648	complement(2102258..2103319)	KPN_RS10260	KPN_01908	YncE family protein	+		+			+	+	+			+	6
Klebsiella pneumoniae subsp. pneumoniae MGH 78578	NC_009648	2175856..2177217	KPN_RS10645	KPN_01980	GGDEF domain-containing protein			+	+	+	+	+	+	+			7
Klebsiella pneumoniae subsp. pneumoniae MGH 78578	NC_009648	complement(2243141..2243389)	KPN_RS11030	KPN_02049	4-oxalocrotonate tautomerase			+	+	+	+	+		+	+	+	8
Klebsiella pneumoniae subsp. pneumoniae MGH 78578	NC_009648	complement(2390348..2390581)	KPN_RS11750	KPN_02181	hypothetical protein			+			+		+	+	+	+	6
Klebsiella pneumoniae subsp. pneumoniae MGH 78578	NC_009648	2494933..2495415	KPN_RS12280	KPN_02279	cold shock domain-containing protein				+	+	+	+		+		+	6
Klebsiella pneumoniae subsp. pneumoniae MGH 78578	NC_009648	2707326..2708864	KPN_RS13385	KPN_02483	hypothetical protein	+			+		+	+		+		+	6
Klebsiella pneumoniae subsp. pneumoniae MGH 78578	NC_009648	complement(2709020..2712586)	KPN_RS13390	KPN_02484	glycosyltransferase	+			+			+	+	+		+	6
Klebsiella pneumoniae subsp. pneumoniae MGH 78578	NC_009648	complement(2712583..2713914)	KPN_RS13395	KPN_02485	ABC transporter ATP-binding protein	+		+		+	+		+	+		+	7
Klebsiella pneumoniae subsp. pneumoniae MGH 78578	NC_009648	complement(2736704..2737768)	KPN_RS30125	KPN_02507	glycosyltransferase	+			+			+	+	+		+	6
Klebsiella pneumoniae subsp. pneumoniae MGH 78578	NC_009648	3231820..3233067	KPN_RS15790	KPN_02943	DUF4102 domain-containing protein	+		+			+	+	+	+		+	7
Klebsiella pneumoniae subsp. pneumoniae MGH 78578	NC_009648	complement(3267328..3267807)	KPN_RS15925	KPN_02971	transcriptional regulator	+			+	+		+		+	+	+	7
Klebsiella pneumoniae subsp. pneumoniae MGH 78578	NC_009648	3374364..3375326	KPN_RS16495	KPN_03077	LacI family transcriptional regulator	+		+			+	+	+	+			6
Klebsiella pneumoniae subsp. pneumoniae MGH 78578	NC_009648	3573109..3573435	KPN_RS17450	KPN_03255	cupin domain-containing protein	+		+	+	+			+	+	+	+	8
Klebsiella pneumoniae subsp. pneumoniae MGH 78578	NC_009648	3594945..3595529	KPN_RS17555	KPN_03273	helix-turn-helix transcriptional regulator				+	+	+	+	+	+			6
Klebsiella pneumoniae subsp. pneumoniae MGH 78578	NC_009648	complement(3706353..3707006)	KPN_RS18135	KPN_03383	transcriptional regulator CsgD	+		+	+	+		+	+	+	+	+	9
Klebsiella pneumoniae subsp. pneumoniae MGH 78578	NC_009648	complement(3846008..3846433)	KPN_RS18890	KPN_03487	glycerol dehydratase small subunit DhaB3	+		+		+	+	+	+	+			7
Klebsiella pneumoniae subsp. pneumoniae MGH 78578	NC_009648	complement(3847033..3848700)	KPN_RS18900	KPN_03489	propanediol/glycerol family dehydratase large subunit	+		+	+	+	+	+	+	+			8
Klebsiella pneumoniae subsp. pneumoniae MGH 78578	NC_009648	3849564..3850727	KPN_RS18910	KPN_03491	1,3-propanediol dehydrogenase	+		+	+	+	+	+	+	+			8
Klebsiella pneumoniae subsp. pneumoniae MGH 78578	NC_009648	3850748..3851101	KPN_RS18915		hypothetical protein	+		+	+	+	+	+	+	+			8
Klebsiella pneumoniae subsp. pneumoniae MGH 78578	NC_009648	3851102..3851632	KPN_RS18920	KPN_03492	cob(I)yrinic acid a,c-diamide adenosyltransferase	+		+	+	+	+	+	+	+			8
Klebsiella pneumoniae subsp. pneumoniae MGH 78578	NC_009648	complement(4127886..4128155)	KPN_RS20430	KPN_03781	DUF1471 domain-containing protein	+	+	+	+	+		+	+		+	+	9
Klebsiella pneumoniae subsp. pneumoniae MGH 78578	NC_009648	complement(4302732..4303010)	KPN_RS21195	KPN_03924	membrane protein	+			+	+	+	+	+		+		7
Klebsiella pneumoniae subsp. pneumoniae MGH 78578	NC_009648	complement(4340519..4341307)	KPN_RS21365	KPN_03960	glycosyltransferase family 2 protein			+	+	+	+	+		+		+	7
Klebsiella pneumoniae subsp. pneumoniae MGH 78578	NC_009648	complement(4348995..4350074)	KPN_RS21405		lipopolysaccharide heptosyltransferase family protein	+		+			+	+	+	+			6
Klebsiella pneumoniae subsp. pneumoniae MGH 78578	NC_009648	4433899..4434189	KPN_RS21835		hypothetical protein			+	+		+	+		+	+	+	7
Klebsiella pneumoniae subsp. pneumoniae MGH 78578	NC_009648	4585664..4585912	KPN_RS22565	KPN_04185	ribbon-helix-helix domain-containing protein	+		+	+	+	+			+	+	+	8
Klebsiella pneumoniae subsp. pneumoniae MGH 78578	NC_009648	4585912..4586295	KPN_RS22570	KPN_04186	type II toxin-antitoxin system VapC family toxin	+		+	+	+	+	+		+	+	+	9
Klebsiella pneumoniae subsp. pneumoniae MGH 78578	NC_009648	4593729..4594709	KPN_RS22610	KPN_04193	permease	+		+			+		+	+		+	6
Klebsiella pneumoniae subsp. pneumoniae MGH 78578	NC_009648	4594721..4595035	KPN_RS22615	KPN_04194	PTS sugar transporter subunit IIB	+		+	+		+		+			+	6
Klebsiella pneumoniae subsp. pneumoniae MGH 78578	NC_009648	complement(4834579..4835856)	KPN_RS23785	KPN_04419	serine dehydratase subunit alpha family protein	+			+	+	+		+	+			6
Klebsiella pneumoniae subsp. pneumoniae MGH 78578	NC_009648	4964563..4964916	KPN_RS24455	KPN_04534	DUF4156 domain-containing protein	+		+	+		+	+	+	+	+	+	9
Klebsiella pneumoniae subsp. pneumoniae MGH 78578	NC_009648	complement(4964971..4965834)	KPN_RS24460	KPN_04535	hypothetical protein				+	+	+	+		+		+	6
Klebsiella pneumoniae subsp. pneumoniae MGH 78578	NC_009648	complement(5060093..5061301)	KPN_RS24940	KPN_04629	DUF4432 family protein	+		+	+	+	+	+	+		+	+	9
Klebsiella pneumoniae subsp. pneumoniae MGH 78578	NC_009648	5204076..5204393	KPN_RS25610	KPN_04748	hypothetical protein			+	+		+	+	+	+	+	+	8
Klebsiella pneumoniae subsp. pneumoniae MGH 78578	NC_009648	complement(5231843..5232388)	KPN_RS25745	KPN_04773	porin					+	+	+	+	+		+	6
Klebsiella pneumoniae subsp. pneumoniae MGH 78578	NC_009648	5236596..5237219	KPN_RS25765	KPN_04777	hypothetical protein			+		+	+	+	+	+		+	7
Klebsiella pneumoniae subsp. pneumoniae MGH 78578	NC_009648	5237236..5238057	KPN_RS25770	KPN_04778	hypothetical protein			+	+	+	+	+	+	+	+	+	9
Klebsiella pneumoniae subsp. pneumoniae MGH 78578	NC_009649	complement(8076..10271)	KPN_RS26275	KPN_pKPN3p05866	DEAD/DEAH box helicase			+	+		+	+	+	+		+	7
Klebsiella pneumoniae subsp. pneumoniae MGH 78578	NC_009649	complement(10268..11584)	KPN_RS26280	KPN_pKPN3p05867	ATPase AAA	+			+		+	+	+		+	+	7
Klebsiella pneumoniae subsp. pneumoniae MGH 78578	NC_009649	complement(51329..52675)	KPN_RS26475	KPN_pKPN3p05906	ISNCY family transposase	+		+	+		+	+	+	+			7
Klebsiella pneumoniae subsp. pneumoniae MGH 78578	NC_009649	complement(56082..56336)	KPN_RS26500	KPN_pKPN3p05912	hypothetical protein	+		+	+	+	+	+	+	+		+	9
Klebsiella pneumoniae subsp. pneumoniae MGH 78578	NC_009649	59482..59844	KPN_RS26540	KPN_pKPN3p05919	arsenite efflux transporter metallochaperone ArsD	+			+	+	+	+	+	+		+	8
Klebsiella pneumoniae subsp. pneumoniae MGH 78578	NC_009649	complement(110677..111687)	KPN_RS26795	KPN_pKPN3p05969	RepB family plasmid replication initiator protein	+			+	+	+	+				+	6
Klebsiella pneumoniae subsp. pneumoniae MGH 78578	NC_009649	137113..137391	KPN_RS26950	KPN_pKPN3p05996	XRE family transcriptional regulator	+		+	+	+	+	+			+	+	8
Klebsiella pneumoniae subsp. pneumoniae MGH 78578	NC_009650	1..348	KPN_RS27155	KPN_pKPN4p07038	hypothetical protein	+			+			+	+	+	+	+	7
Klebsiella pneumoniae subsp. pneumoniae MGH 78578	NC_009651	11546..12160	KPN_RS27870	KPN_pKPN5p08178	recombinase family protein	+		+	+	+	+			+	+	+	8
Klebsiella pneumoniae subsp. pneumoniae MGH 78578	NC_009651	complement(40625..41206)	KPN_RS28025	KPN_pKPN5p08207	hypothetical protein	+		+	+	+	+			+	+		7
Klebsiella pneumoniae subsp. pneumoniae MGH 78578	NC_009651	complement(48529..49617)	KPN_RS28060	KPN_pKPN5p08213	hypothetical protein	+		+	+	+	+		+	+	+		8
Klebsiella pneumoniae subsp. pneumoniae MGH 78578	NC_009651	complement(66239..66898)	KPN_RS28175	KPN_pKPN5p08234	type A-1 chloramphenicol O-acetyltransferase	+		+	+	+	+	+	+	+	+	+	10
Legionella pneumophila subsp. pneumophila Philadelphia 1	NC_002942	41587..42348		lpg0034	hypothetical protein			+	+	+		+	+	+			6
Legionella pneumophila subsp. pneumophila Philadelphia 1	NC_002942	72782..73708		lpg0064	hypothetical protein			+	+	+	+		+	+			6
Legionella pneumophila subsp. pneumophila Philadelphia 1	NC_002942	73714..74535		lpg0065	hypothetical protein			+	+	+	+		+	+			6
Legionella pneumophila subsp. pneumophila Philadelphia 1	NC_002942	75853..76467		lpg0067	hypothetical protein			+	+	+			+	+	+		6
Legionella pneumophila subsp. pneumophila Philadelphia 1	NC_002942	81213..82814		lpg0073	diguanylate cyclase/phosphodiesterase			+	+	+	+		+	+			6
Legionella pneumophila subsp. pneumophila Philadelphia 1	NC_002942	complement(98310..99086)		lpg0088	glutamine ABC transporter			+	+	+	+		+	+			6
Legionella pneumophila subsp. pneumophila Philadelphia 1	NC_002942	111756..112208		lpg0098	two component sensor and regulator, histidine kinase response regulator			+	+	+	+		+	+			6
Legionella pneumophila subsp. pneumophila Philadelphia 1	NC_002942	124044..125846		lpg0110	hypothetical protein			+	+	+	+		+	+			6
Legionella pneumophila subsp. pneumophila Philadelphia 1	NC_002942	complement(191460..191939)		lpg0159	hypothetical protein	+		+	+		+	+	+	+			7
Legionella pneumophila subsp. pneumophila Philadelphia 1	NC_002942	complement(197445..197855)		lpg0167	peptide chain release factor	+		+	+		+	+	+				6
Legionella pneumophila subsp. pneumophila Philadelphia 1	NC_002942	complement(200453..201019)		lpg0171	hypothetical protein	+		+	+	+	+	+	+	+			8
Legionella pneumophila subsp. pneumophila Philadelphia 1	NC_002942	complement(222394..222978)		lpg0192	heat shock hsp20	+		+	+	+		+	+		+		7
Legionella pneumophila subsp. pneumophila Philadelphia 1	NC_002942	243721..244344		lpg0210	hypothetical protein			+	+	+	+		+	+			6
Legionella pneumophila subsp. pneumophila Philadelphia 1	NC_002942	293014..293739		lpg0246	hypothetical protein	+		+	+	+		+	+				6
Legionella pneumophila subsp. pneumophila Philadelphia 1	NC_002942	298358..298636		lpg0251	RNA binding protein, cold-inducible rrm	+		+	+	+	+	+	+	+			8
Legionella pneumophila subsp. pneumophila Philadelphia 1	NC_002942	314443..314877		lpg0266	hypothetical protein			+	+		+		+	+	+		6
Legionella pneumophila subsp. pneumophila Philadelphia 1	NC_002942	complement(330852..332267)		lpg0278	sensor histidine kinase			+	+	+	+	+		+			6
Legionella pneumophila subsp. pneumophila Philadelphia 1	NC_002942	complement(404182..404487)		lpg0364	hypothetical protein	+		+		+	+	+		+			6
Legionella pneumophila subsp. pneumophila Philadelphia 1	NC_002942	complement(454593..454838)		lpg0415	hypothetical protein			+	+	+	+		+	+			6
Legionella pneumophila subsp. pneumophila Philadelphia 1	NC_002942	complement(467113..467541)		lpg0428	hypothetical protein			+	+	+	+		+	+			6
Legionella pneumophila subsp. pneumophila Philadelphia 1	NC_002942	479275..479619		lpg0442	IcmS protein			+	+	+		+	+	+			6
Legionella pneumophila subsp. pneumophila Philadelphia 1	NC_002942	complement(496446..497702)		lpg0457	TphA (ProP)			+	+	+	+		+	+			6
Legionella pneumophila subsp. pneumophila Philadelphia 1	NC_002942	514890..515432		lpg0472	IcmC protein			+	+	+	+		+	+			6
Legionella pneumophila subsp. pneumophila Philadelphia 1	NC_002942	complement(565504..566067)		lpg0523	aminoglycoside N (6')-acetyltransferase			+	+	+	+		+	+			6
Legionella pneumophila subsp. pneumophila Philadelphia 1	NC_002942	complement(567168..567602)		lpg0526	hypothetical protein	+			+		+	+	+	+			6
Legionella pneumophila subsp. pneumophila Philadelphia 1	NC_002942	602138..602494		lpg0563	hypothetical protein			+	+	+	+		+	+			6
Legionella pneumophila subsp. pneumophila Philadelphia 1	NC_002942	616847..617326		lpg0582	hypothetical protein	+			+		+	+	+	+			6
Legionella pneumophila subsp. pneumophila Philadelphia 1	NC_002942	complement(627276..627971)		lpg0596	hypothetical protein			+	+	+	+		+	+			6
Legionella pneumophila subsp. pneumophila Philadelphia 1	NC_002942	complement(642300..643607)		lpg0610	major facilitator family transporter			+	+	+	+		+	+			6
Legionella pneumophila subsp. pneumophila Philadelphia 1	NC_002942	complement(654121..655545)		lpg0621	protein SidA			+	+	+	+		+	+			6
Legionella pneumophila subsp. pneumophila Philadelphia 1	NC_002942	complement(657760..658152)		lpg0623	hypothetical protein			+	+	+	+		+	+			6
Legionella pneumophila subsp. pneumophila Philadelphia 1	NC_002942	complement(838606..839643)		lpg0767	hypothetical protein			+	+	+	+		+	+			6
Legionella pneumophila subsp. pneumophila Philadelphia 1	NC_002942	862556..863731		lpg0788	hypothetical protein			+	+	+	+		+	+			6
Legionella pneumophila subsp. pneumophila Philadelphia 1	NC_002942	870831..871481		lpg0796	hypothetical protein	+		+	+	+	+	+	+	+			8
Legionella pneumophila subsp. pneumophila Philadelphia 1	NC_002942	976937..977593		lpg0901	hypothetical protein			+	+	+	+		+	+			6
Legionella pneumophila subsp. pneumophila Philadelphia 1	NC_002942	977598..978500		lpg0902	hypothetical protein			+	+	+	+		+	+			6
Legionella pneumophila subsp. pneumophila Philadelphia 1	NC_002942	complement(1060107..1060700)		lpg0967	hypothetical protein			+	+	+	+	+	+	+			7
Legionella pneumophila subsp. pneumophila Philadelphia 1	NC_002942	1078408..1078581		lpg0985	hypothetical protein	+		+	+		+	+	+	+			7
Legionella pneumophila subsp. pneumophila Philadelphia 1	NC_002942	1124129..1125010		lpg1025	sensory box/GGDEF family protein			+	+	+	+	+	+	+			7
Legionella pneumophila subsp. pneumophila Philadelphia 1	NC_002942	1131037..1131489		lpg1030	hypothetical protein			+	+	+	+		+	+			6
Legionella pneumophila subsp. pneumophila Philadelphia 1	NC_002942	1140537..1141034		lpg1041	hypothetical protein			+	+	+		+	+	+			6
Legionella pneumophila subsp. pneumophila Philadelphia 1	NC_002942	1190100..1190813		lpg1092	beta-phosphoglucomutase			+	+	+	+		+	+			6
Legionella pneumophila subsp. pneumophila Philadelphia 1	NC_002942	complement(1205522..1206385)		lpg1102	hypothetical protein			+	+	+		+	+	+			6
Legionella pneumophila subsp. pneumophila Philadelphia 1	NC_002942	complement(1216316..1216954)		lpg1111	hypothetical protein			+	+	+	+		+	+			6
Legionella pneumophila subsp. pneumophila Philadelphia 1	NC_002942	complement(1218657..1221026)		lpg1114	sensory box protein	+		+	+	+		+		+			6
Legionella pneumophila subsp. pneumophila Philadelphia 1	NC_002942	complement(1225771..1226244)		lpg1117	hypothetical protein			+	+	+	+	+	+				6
Legionella pneumophila subsp. pneumophila Philadelphia 1	NC_002942	complement(1248174..1248554)		lpg1132	hypothetical protein			+	+	+	+	+	+	+			7
Legionella pneumophila subsp. pneumophila Philadelphia 1	NC_002942	1250582..1251484		lpg1136	hypothetical protein			+	+	+	+		+	+			6
Legionella pneumophila subsp. pneumophila Philadelphia 1	NC_002942	complement(1268082..1269605)		lpg1151	hypothetical protein			+	+	+	+	+		+			6
Legionella pneumophila subsp. pneumophila Philadelphia 1	NC_002942	1278130..1278900		lpg1158	hypothetical protein			+	+	+	+	+	+	+			7
Legionella pneumophila subsp. pneumophila Philadelphia 1	NC_002942	complement(1280410..1280655)		lpg1160	hypothetical protein			+	+	+	+		+	+			6
Legionella pneumophila subsp. pneumophila Philadelphia 1	NC_002942	1283991..1285145		lpg1164	acetylornithine deacetylase			+	+	+	+		+	+			6
Legionella pneumophila subsp. pneumophila Philadelphia 1	NC_002942	complement(1289130..1291397)		lpg1168	sensory box protein			+	+	+	+		+	+			6
Legionella pneumophila subsp. pneumophila Philadelphia 1	NC_002942	1309096..1310988		lpg1183	hypothetical protein			+	+	+		+	+	+			6
Legionella pneumophila subsp. pneumophila Philadelphia 1	NC_002942	1335128..1335583		lpg1207	hypothetical protein			+	+	+	+		+	+			6
Legionella pneumophila subsp. pneumophila Philadelphia 1	NC_002942	complement(1464351..1466816)		lpg1328	thaumatin domain-containing protein			+	+	+	+		+	+			6
Legionella pneumophila subsp. pneumophila Philadelphia 1	NC_002942	complement(1466869..1468038)		lpg1329	hypothetical protein			+	+	+	+		+	+			6
Legionella pneumophila subsp. pneumophila Philadelphia 1	NC_002942	complement(1532786..1533163)		lpg1385	hypothetical protein			+	+	+	+		+	+			6
Legionella pneumophila subsp. pneumophila Philadelphia 1	NC_002942	1533945..1535354		lpg1387	hypothetical protein	+		+	+	+	+	+	+	+			8
Legionella pneumophila subsp. pneumophila Philadelphia 1	NC_002942	complement(1618972..1619718)		lpg1466	hypothetical protein			+	+	+	+		+	+			6
Legionella pneumophila subsp. pneumophila Philadelphia 1	NC_002942	complement(1640925..1641326)		lpg1485	hypothetical protein			+	+	+	+		+	+			6
Legionella pneumophila subsp. pneumophila Philadelphia 1	NC_002942	1645642..1646673		lpg1489	hypothetical protein			+	+	+	+		+	+			6
Legionella pneumophila subsp. pneumophila Philadelphia 1	NC_002942	1651437..1651730		lpg1495	hypothetical protein			+	+	+	+		+	+			6
Legionella pneumophila subsp. pneumophila Philadelphia 1	NC_002942	1678858..1679994		lpg1517	HlyD family secretion protein	+			+	+	+	+	+				6
Legionella pneumophila subsp. pneumophila Philadelphia 1	NC_002942	1680081..1682630		lpg1518	sensory box protein	+		+	+	+	+	+	+				7
Legionella pneumophila subsp. pneumophila Philadelphia 1	NC_002942	complement(1718670..1719407)		lpg1555	arginine ABC transporter substrate-binding protein	+		+	+	+	+	+		+			7
Legionella pneumophila subsp. pneumophila Philadelphia 1	NC_002942	1760090..1760287		lpg1593	carbon storage regulator CsrA			+	+	+	+		+	+			6
Legionella pneumophila subsp. pneumophila Philadelphia 1	NC_002942	1760298..1761188		lpg1594	hypothetical protein			+	+	+	+		+	+			6
Legionella pneumophila subsp. pneumophila Philadelphia 1	NC_002942	complement(1783428..1784888)		lpg1616	erythromycin ABC transporter ATP-binding protein			+	+	+		+	+	+			6
Legionella pneumophila subsp. pneumophila Philadelphia 1	NC_002942	1807502..1808041		lpg1635	dienelactone hydrolase			+	+	+		+	+	+			6
Legionella pneumophila subsp. pneumophila Philadelphia 1	NC_002942	complement(1811280..1812596)		lpg1639	hypothetical protein			+	+	+		+	+	+			6
Legionella pneumophila subsp. pneumophila Philadelphia 1	NC_002942	complement(1876344..1877213)		lpg1685	hypothetical protein			+	+	+	+		+	+			6
Legionella pneumophila subsp. pneumophila Philadelphia 1	NC_002942	1910570..1910980		lpg1715	hypothetical protein			+	+	+	+		+	+			6
Legionella pneumophila subsp. pneumophila Philadelphia 1	NC_002942	2104879..2105232		lpg1887	hypothetical protein			+	+	+		+	+	+			6
Legionella pneumophila subsp. pneumophila Philadelphia 1	NC_002942	2106974..2107939		lpg1889	lipase			+	+	+	+		+	+			6
Legionella pneumophila subsp. pneumophila Philadelphia 1	NC_002942	2146745..2149537		lpg1924	hypothetical protein			+	+	+	+		+	+			6
Legionella pneumophila subsp. pneumophila Philadelphia 1	NC_002942	2164322..2165803		lpg1938	coenzyme F390 synthetase			+	+	+		+	+	+			6
Legionella pneumophila subsp. pneumophila Philadelphia 1	NC_002942	2174909..2175658		lpg1947	hypothetical protein	+		+	+		+	+	+	+			7
Legionella pneumophila subsp. pneumophila Philadelphia 1	NC_002942	complement(2196799..2198898)		lpg1963	hypothetical protein			+	+	+	+	+	+				6
Legionella pneumophila subsp. pneumophila Philadelphia 1	NC_002942	complement(2204165..2205730)		lpg1966	hypothetical protein			+	+	+		+	+	+			6
Legionella pneumophila subsp. pneumophila Philadelphia 1	NC_002942	2256868..2257482		lpg2017	hypothetical protein			+	+	+	+		+	+			6
Legionella pneumophila subsp. pneumophila Philadelphia 1	NC_002942	complement(2292022..2293080)		lpg2050	hypothetical protein	+		+	+	+		+		+			6
Legionella pneumophila subsp. pneumophila Philadelphia 1	NC_002942	complement(2300843..2302048)		lpg2061	major facilitator family transporter			+	+	+	+		+	+			6
Legionella pneumophila subsp. pneumophila Philadelphia 1	NC_002942	2313772..2314146		lpg2072	hypothetical protein	+		+	+	+	+	+	+	+			8
Legionella pneumophila subsp. pneumophila Philadelphia 1	NC_002942	complement(2314344..2315951)		lpg2073	hypothetical protein			+	+	+		+	+	+			6
Legionella pneumophila subsp. pneumophila Philadelphia 1	NC_002942	complement(2315954..2316583)		lpg2074	4-diphosphocytidyl-2C-methyl-D-erythritol synthase	+		+	+	+	+	+	+	+			8
Legionella pneumophila subsp. pneumophila Philadelphia 1	NC_002942	complement(2354601..2354894)		lpg2108	hypothetical protein			+	+	+	+		+	+			6
Legionella pneumophila subsp. pneumophila Philadelphia 1	NC_002942	2386207..2387121		lpg2138	LysR family transcriptional regulator			+	+	+		+	+	+			6
Legionella pneumophila subsp. pneumophila Philadelphia 1	NC_002942	2389116..2389376		lpg2142	hypothetical protein			+	+	+	+		+	+			6
Legionella pneumophila subsp. pneumophila Philadelphia 1	NC_002942	2394467..2395915		lpg2147	hypothetical protein	+		+	+	+	+	+	+	+			8
Legionella pneumophila subsp. pneumophila Philadelphia 1	NC_002942	2401678..2406279		lpg2153	Sid related protein-like			+	+	+	+		+	+			6
Legionella pneumophila subsp. pneumophila Philadelphia 1	NC_002942	2416693..2421213		lpg2157	Sid related protein-like			+	+	+	+		+	+			6
Legionella pneumophila subsp. pneumophila Philadelphia 1	NC_002942	complement(2479457..2479804)		lpg2197	ketosteroid isomerase			+	+	+	+		+	+			6
Legionella pneumophila subsp. pneumophila Philadelphia 1	NC_002942	2497386..2497838		lpg2213	hemin binding protein Hbp			+	+	+	+		+	+			6
Legionella pneumophila subsp. pneumophila Philadelphia 1	NC_002942	complement(2556352..2557140)		lpg2253	hypothetical protein	+		+	+	+		+	+	+			7
Legionella pneumophila subsp. pneumophila Philadelphia 1	NC_002942	2560946..2561236		lpg2258	hypothetical protein			+	+	+		+	+	+			6
Legionella pneumophila subsp. pneumophila Philadelphia 1	NC_002942	complement(2623900..2625825)		lpg2322	ankyrin repeat-containing protein			+	+	+	+		+	+			6
Legionella pneumophila subsp. pneumophila Philadelphia 1	NC_002942	2669531..2669896		lpg2364	hypothetical protein				+	+	+	+	+	+			6
Legionella pneumophila subsp. pneumophila Philadelphia 1	NC_002942	2677194..2678462		lpg2372	hypothetical protein			+	+	+	+	+	+				6
Legionella pneumophila subsp. pneumophila Philadelphia 1	NC_002942	2717701..2718798		lpg2406	hypothetical protein			+	+	+	+		+	+			6
Legionella pneumophila subsp. pneumophila Philadelphia 1	NC_002942	complement(2727588..2727779)		lpg2415	transmembrane protein			+	+	+	+		+	+			6
Legionella pneumophila subsp. pneumophila Philadelphia 1	NC_002942	2774397..2775035		lpg2461	hypothetical protein			+	+	+		+	+	+			6
Legionella pneumophila subsp. pneumophila Philadelphia 1	NC_002942	2795479..2796825		lpg2482	protein SdbC			+	+	+	+		+	+			6
Legionella pneumophila subsp. pneumophila Philadelphia 1	NC_002942	2810340..2810834		lpg2493	small heat shock protein HspC2			+	+	+	+		+	+			6
Legionella pneumophila subsp. pneumophila Philadelphia 1	NC_002942	complement(2854590..2855957)		lpg2526	hypothetical protein			+	+	+	+		+	+			6
Legionella pneumophila subsp. pneumophila Philadelphia 1	NC_002942	complement(2888571..2889425)		lpg2555	hypothetical protein			+	+	+	+	+	+				6
Legionella pneumophila subsp. pneumophila Philadelphia 1	NC_002942	complement(2895245..2895847)		lpg2561	hypothetical protein	+		+	+	+	+	+	+	+			8
Legionella pneumophila subsp. pneumophila Philadelphia 1	NC_002942	complement(2902489..2903049)		lpg2571	hypothetical protein	+		+	+	+	+	+	+				7
Legionella pneumophila subsp. pneumophila Philadelphia 1	NC_002942	complement(2903101..2903835)		lpg2572	hypothetical protein			+	+	+	+	+	+				6
Legionella pneumophila subsp. pneumophila Philadelphia 1	NC_002942	complement(2903857..2904405)		lpg2573	resolvase			+	+	+		+	+	+			6
Legionella pneumophila subsp. pneumophila Philadelphia 1	NC_002942	2931036..2931452		lpg2598	hypothetical protein			+	+	+	+		+	+			6
Legionella pneumophila subsp. pneumophila Philadelphia 1	NC_002942	2989553..2990212		lpg2643	hypothetical protein			+	+	+	+		+	+			6
Legionella pneumophila subsp. pneumophila Philadelphia 1	NC_002942	3013221..3014102		lpg2666	hydrolase			+	+	+	+	+	+	+			7
Legionella pneumophila subsp. pneumophila Philadelphia 1	NC_002942	3068032..3068319		lpg2716	hypothetical protein			+	+	+	+			+	+		6
Legionella pneumophila subsp. pneumophila Philadelphia 1	NC_002942	complement(3112690..3113406)		lpg2762	hypothetical protein	+			+	+	+	+	+	+			7
Legionella pneumophila subsp. pneumophila Philadelphia 1	NC_002942	3175334..3177385		lpg2815	hypothetical protein	+		+		+	+	+	+	+			7
Legionella pneumophila subsp. pneumophila Philadelphia 1	NC_002942	complement(3180741..3181238)		lpg2818	hypothetical protein			+	+	+	+		+	+			6
Legionella pneumophila subsp. pneumophila Philadelphia 1	NC_002942	complement(3194315..3200992)		lpg2829	protein SidH			+	+	+		+	+	+			6
Legionella pneumophila subsp. pneumophila Philadelphia 1	NC_002942	3202105..3203970		lpg2831	VipD			+	+	+	+	+	+	+			7
Legionella pneumophila subsp. pneumophila Philadelphia 1	NC_002942	3291991..3292179		lpg2909	hypothetical protein			+	+	+	+	+	+	+			7
Legionella pneumophila subsp. pneumophila Philadelphia 1	NC_002942	complement(3298613..3300055)		lpg2913	hypothetical protein	+		+	+	+		+	+				6
Legionella pneumophila subsp. pneumophila Philadelphia 1	NC_002942	complement(3358125..3358910)		lpg2969	hypothetical protein			+	+	+		+	+	+			6
Legionella pneumophila subsp. pneumophila Philadelphia 1	NC_002942	complement(3366946..3368475)		lpg2976	hypothetical protein	+		+	+	+		+	+	+			7
Listeria monocytogenes EGD-e	NC_003210	3121..4464		lmo0003	hypothetical protein		+	+	+	+		+		+		+	7
Listeria monocytogenes EGD-e	NC_003210	46451..47230		lmo0041	hypothetical protein	+	+		+	+				+		+	6
Listeria monocytogenes EGD-e	NC_003210	51775..52389		lmo0048	sensor histidine kinase AgrB	+	+	+		+		+		+			6
Listeria monocytogenes EGD-e	NC_003210	52373..52534		lmo0049	hypothetical protein	+	+	+	+	+		+		+			7
Listeria monocytogenes EGD-e	NC_003210	85902..86228		lmo0082	hypothetical protein	+	+	+				+		+	+		6
Listeria monocytogenes EGD-e	NC_003210	109349..109720		lmo0104	hypothetical protein	+			+	+		+	+			+	6
Listeria monocytogenes EGD-e	NC_003210	119063..119770		lmo0111	hypothetical protein	+	+	+	+	+		+					6
Listeria monocytogenes EGD-e	NC_003210	121664..122092		lmo0115	hypothetical protein	+	+	+		+		+		+	+	+	8
Listeria monocytogenes EGD-e	NC_003210	122104..122520		lmo0116	hypothetical protein	+	+	+		+		+	+	+	+	+	9
Listeria monocytogenes EGD-e	NC_003210	124104..124508		lmo0120	hypothetical protein	+	+	+	+	+		+		+	+	+	9
Listeria monocytogenes EGD-e	NC_003210	128314..128613		lmo0124	hypothetical protein	+	+		+	+		+		+	+	+	8
Listeria monocytogenes EGD-e	NC_003210	128628..129203		lmo0125	hypothetical protein	+	+	+	+	+	+	+		+	+	+	10
Listeria monocytogenes EGD-e	NC_003210	143366..143722		lmo0142	hypothetical protein	+	+				+	+	+	+	+	+	8
Listeria monocytogenes EGD-e	NC_003210	185572..187863		lmo0183	alpha-glucosidase	+	+	+	+	+		+	+			+	8
Listeria monocytogenes EGD-e	NC_003210	187867..189528		lmo0184	oligo-1,6-glucosidase	+	+	+	+	+		+	+				7
Listeria monocytogenes EGD-e	NC_003210	190690..191916		lmo0186	hypothetical protein	+	+	+	+	+		+				+	7
Listeria monocytogenes EGD-e	NC_003210	209470..211389		lmo0204	actin-assembly inducing protein precursor	+	+	+	+	+		+	+	+		+	9
Listeria monocytogenes EGD-e	NC_003210	211425..212294		lmo0205	phospholipase C	+	+	+	+	+		+	+	+		+	9
Listeria monocytogenes EGD-e	NC_003210	224562..226508		lmo0219	hypothetical protein	+	+	+	+	+	+	+	+	+	+	+	11
Listeria monocytogenes EGD-e	NC_003210	262657..263262		lmo0243	RNA polymerase factor sigma-70		+		+	+		+		+		+	6
Listeria monocytogenes EGD-e	NC_003210	267909..268949		lmo0253	penicillinase antirepressor		+	+	+	+				+		+	6
Listeria monocytogenes EGD-e	NC_003210	284365..286011		lmo0263	internalin H	+					+	+	+	+		+	6
Listeria monocytogenes EGD-e	NC_003210	289562..290521		lmo0267	hypothetical protein		+	+	+	+		+	+	+		+	8
Listeria monocytogenes EGD-e	NC_003210	291312..293198		lmo0269	transporter	+	+	+	+	+			+	+	+	+	9
Listeria monocytogenes EGD-e	NC_003210	296349..296852		lmo0273	hypothetical protein		+		+	+			+	+		+	6
Listeria monocytogenes EGD-e	NC_003210	complement(297810..298652)		lmo0275	hypothetical protein		+			+		+	+	+		+	6
Listeria monocytogenes EGD-e	NC_003210	complement(347658..348428)		lmo0323	hypothetical protein	+				+	+	+		+		+	6
Listeria monocytogenes EGD-e	NC_003210	complement(388807..389541)		lmo0361	membrane protein	+	+	+	+	+	+	+	+	+	+	+	11
Listeria monocytogenes EGD-e	NC_003210	416796..417479		lmo0394	P60 protein	+	+	+	+	+	+					+	7
Listeria monocytogenes EGD-e	NC_003210	419999..420331		lmo0399	PTS fructose transporter subunit IIB	+	+		+			+	+	+	+	+	8
Listeria monocytogenes EGD-e	NC_003210	complement(433153..434745)		lmo0411	phosphoenolpyruvate synthase		+	+	+		+	+		+		+	7
Listeria monocytogenes EGD-e	NC_003210	complement(442869..443300)		lmo0422	lineage-specific thermal regulator protein	+	+	+		+		+	+	+		+	8
Listeria monocytogenes EGD-e	NC_003210	445049..447010		lmo0425	transcriptional antiterminator BglG	+	+	+		+		+				+	6
Listeria monocytogenes EGD-e	NC_003210	454534..456936		lmo0433	internalin A	+	+	+	+	+		+	+	+	+	+	10
Listeria monocytogenes EGD-e	NC_003210	457021..458913		lmo0434	internalin B	+	+	+	+	+		+	+		+		8
Listeria monocytogenes EGD-e	NC_003210	complement(468169..469437)		lmo0439	hypothetical protein		+	+	+	+		+		+	+	+	8
Listeria monocytogenes EGD-e	NC_003210	476960..478447		lmo0445	transcripitonal regulator		+	+	+	+		+		+	+	+	8
Listeria monocytogenes EGD-e	NC_003210	complement(484620..485375)		lmo0451	hypothetical protein	+	+	+	+	+	+	+	+	+	+	+	11
Listeria monocytogenes EGD-e	NC_003210	complement(487649..488797)		lmo0453	hypothetical protein		+	+	+	+		+		+		+	7
Listeria monocytogenes EGD-e	NC_003210	507723..508733		lmo0471	hypothetical protein	+	+	+	+		+	+	+	+		+	9
Listeria monocytogenes EGD-e	NC_003210	complement(558526..560187)		lmo0524	sulfate transporter		+	+	+	+		+		+		+	7
Listeria monocytogenes EGD-e	NC_003210	578886..580079		lmo0540	penicillin-binding protein	+	+			+		+	+	+		+	7
Listeria monocytogenes EGD-e	NC_003210	608557..609588		lmo0572	hypothetical protein	+	+		+	+		+		+			6
Listeria monocytogenes EGD-e	NC_003210	616973..617629		lmo0580	hypothetical protein		+	+	+	+	+	+					6
Listeria monocytogenes EGD-e	NC_003210	complement(618932..620380)		lmo0582	invasion associated secreted endopeptidase		+	+	+	+				+		+	6
Listeria monocytogenes EGD-e	NC_003210	632811..633581		lmo0591	hypothetical protein	+	+	+		+		+	+	+	+	+	9
Listeria monocytogenes EGD-e	NC_003210	638165..638692		lmo0596	hypothetical protein	+	+	+	+	+	+	+		+	+	+	10
Listeria monocytogenes EGD-e	NC_003210	complement(638781..639482)		lmo0597	Crp/Fnr family transcriptional regulator	+	+	+		+		+	+				6
Listeria monocytogenes EGD-e	NC_003210	640625..641215		lmo0600	hypothetical protein	+	+	+	+	+	+	+		+	+	+	10
Listeria monocytogenes EGD-e	NC_003210	641208..642308		lmo0601	cell surface protein	+	+	+	+	+	+	+	+	+	+	+	11
Listeria monocytogenes EGD-e	NC_003210	complement(642962..643348)		lmo0603	hypothetical protein	+	+	+	+					+		+	6
Listeria monocytogenes EGD-e	NC_003210	complement(662257..663936)		lmo0626	hypothetical protein		+	+	+	+		+		+		+	7
Listeria monocytogenes EGD-e	NC_003210	669086..669361		lmo0628	hypothetical protein		+	+	+	+		+		+	+	+	8
Listeria monocytogenes EGD-e	NC_003210	676802..677395		lmo0637	hypothetical protein	+	+	+	+	+	+	+	+	+	+	+	11
Listeria monocytogenes EGD-e	NC_003210	683519..684247		lmo0642	hypothetical protein		+	+	+			+		+	+	+	7
Listeria monocytogenes EGD-e	NC_003210	complement(689541..689825)		lmo0647	hypothetical protein	+	+	+	+	+	+	+	+			+	9
Listeria monocytogenes EGD-e	NC_003210	696606..696815		lmo0654	hypothetical protein	+	+	+	+		+	+		+	+	+	9
Listeria monocytogenes EGD-e	NC_003210	complement(697634..698197)		lmo0656	hypothetical protein	+		+	+	+		+	+	+		+	8
Listeria monocytogenes EGD-e	NC_003210	707310..707486		lmo0670	hypothetical protein		+	+	+	+	+	+		+	+	+	9
Listeria monocytogenes EGD-e	NC_003210	750311..750634		lmo0720	hypothetical protein	+	+			+	+	+	+	+	+	+	9
Listeria monocytogenes EGD-e	NC_003210	complement(756079..756291)		lmo0725	peptidoglycan-binding protein		+		+	+	+	+	+	+		+	8
Listeria monocytogenes EGD-e	NC_003210	756494..756637		lmo0726	hypothetical protein	+	+		+		+	+	+	+	+	+	9
Listeria monocytogenes EGD-e	NC_003210	760455..760859		lmo0731	hypothetical protein		+		+	+		+		+	+	+	7
Listeria monocytogenes EGD-e	NC_003210	783901..784788		lmo0758	hypothetical protein	+	+	+	+	+		+	+	+			8
Listeria monocytogenes EGD-e	NC_003210	785754..786362		lmo0760	hypothetical protein	+	+	+	+	+		+	+	+		+	9
Listeria monocytogenes EGD-e	NC_003210	786372..786992		lmo0761	hypothetical protein		+	+	+	+		+		+	+		7
Listeria monocytogenes EGD-e	NC_003210	803201..803548		lmo0778	hypothetical protein			+	+	+		+		+		+	6
Listeria monocytogenes EGD-e	NC_003210	complement(823638..824168)		lmo0796	hypothetical protein		+	+	+	+	+	+		+	+	+	9
Listeria monocytogenes EGD-e	NC_003210	824423..824884		lmo0797	hypothetical protein		+	+	+	+		+	+	+			7
Listeria monocytogenes EGD-e	NC_003210	complement(826752..827513)		lmo0799	hypothetical protein	+	+	+	+	+			+	+			7
Listeria monocytogenes EGD-e	NC_003210	827666..828016		lmo0800	hypothetical protein	+	+	+	+	+			+	+		+	8
Listeria monocytogenes EGD-e	NC_003210	846594..847442		lmo0819	hypothetical protein		+	+	+	+		+		+	+	+	8
Listeria monocytogenes EGD-e	NC_003210	848126..848788		lmo0821	hypothetical protein	+	+	+	+	+		+	+	+			8
Listeria monocytogenes EGD-e	NC_003210	885440..886882		lmo0847	glutamine ABC transporter	+	+	+	+		+		+	+		+	8
Listeria monocytogenes EGD-e	NC_003210	910173..910484		lmo0870	hypothetical protein		+	+	+	+	+	+	+	+		+	9
Listeria monocytogenes EGD-e	NC_003210	921537..923012		lmo0883	hypothetical protein	+	+	+	+	+			+	+		+	8
Listeria monocytogenes EGD-e	NC_003210	947101..947604		lmo0911	hypothetical protein	+	+	+	+	+	+	+	+				8
Listeria monocytogenes EGD-e	NC_003210	complement(973509..973670)		lmo0937	hypothetical protein	+	+	+	+	+	+	+		+	+		9
Listeria monocytogenes EGD-e	NC_003210	979762..980064		lmo0944	hypothetical protein	+	+	+	+	+		+	+	+	+	+	10
Listeria monocytogenes EGD-e	NC_003210	987274..987501		lmo0953	hypothetical protein		+	+	+	+	+	+	+	+	+	+	10
Listeria monocytogenes EGD-e	NC_003210	complement(1024761..1025129)		lmo0994	hypothetical protein	+	+	+	+	+	+	+	+	+	+	+	11
Listeria monocytogenes EGD-e	NC_003210	complement(1030757..1032229)		lmo1000	phytoene dehydrogenase		+	+	+			+		+		+	6
Listeria monocytogenes EGD-e	NC_003210	1038336..1038557		lmo1007	hypothetical protein	+	+	+			+	+	+	+	+	+	9
Listeria monocytogenes EGD-e	NC_003210	complement(1058580..1059608)		lmo1030	LacI family transcriptional regulator			+	+			+	+	+		+	6
Listeria monocytogenes EGD-e	NC_003210	1084853..1085806		lmo1057	L-lactate dehydrogenase	+	+	+	+	+			+	+		+	8
Listeria monocytogenes EGD-e	NC_003210	1086100..1086630		lmo1059	hypothetical protein	+		+		+			+	+		+	6
Listeria monocytogenes EGD-e	NC_003210	1087409..1088854		lmo1061	two-component sensor histidine kinase	+	+	+	+	+			+	+		+	8
Listeria monocytogenes EGD-e	NC_003210	1106041..1107759		lmo1076	autolysin		+	+		+		+		+		+	6
Listeria monocytogenes EGD-e	NC_003210	1153010..1153783		lmo1116	regulatory protein	+	+	+	+			+		+		+	7
Listeria monocytogenes EGD-e	NC_003210	1158425..1158844		lmo1122	hypothetical protein		+	+				+	+	+		+	6
Listeria monocytogenes EGD-e	NC_003210	1159393..1159830		lmo1124	hypothetical protein		+	+		+		+		+		+	6
Listeria monocytogenes EGD-e	NC_003210	complement(1173144..1173551)		lmo1140	hypothetical protein		+	+	+	+		+		+	+	+	8
Listeria monocytogenes EGD-e	NC_003210	1213636..1215087		lmo1188	hypothetical protein	+	+	+	+	+		+	+	+		+	9
Listeria monocytogenes EGD-e	NC_003210	complement(1215128..1215679)		lmo1189	transcriptional regulator	+	+		+	+		+	+				6
Listeria monocytogenes EGD-e	NC_003210	1281321..1281773		lmo1256	hypothetical protein	+		+	+	+				+		+	6
Listeria monocytogenes EGD-e	NC_003210	complement(1281820..1282284)		lmo1257	hypothetical protein	+			+	+			+	+	+		6
Listeria monocytogenes EGD-e	NC_003210	complement(1286830..1287225)		lmo1262	transcriptional regulator		+	+	+	+		+		+		+	7
Listeria monocytogenes EGD-e	NC_003210	1326440..1326808		lmo1298	glutamine synthetase repressor	+	+	+	+	+	+	+	+	+		+	10
Listeria monocytogenes EGD-e	NC_003210	complement(1363272..1363628)		lmo1334	hypothetical protein		+	+		+		+		+		+	6
Listeria monocytogenes EGD-e	NC_003210	1399699..1400796		lmo1375	aminotripeptidase	+	+	+	+	+		+		+	+	+	9
Listeria monocytogenes EGD-e	NC_003210	1406366..1406713		lmo1382	hypothetical protein		+	+	+	+	+		+	+		+	8
Listeria monocytogenes EGD-e	NC_003210	complement(1412455..1413294)		lmo1387	pyrroline-5-carboxylate reductase	+				+		+	+	+		+	6
Listeria monocytogenes EGD-e	NC_003210	1413646..1414719		lmo1388	CD4+ T cell-stimulating antigen, lipoprotein		+	+	+	+		+	+	+		+	8
Listeria monocytogenes EGD-e	NC_003210	complement(1447052..1448296)		lmo1417	hypothetical protein		+	+	+	+		+		+		+	7
Listeria monocytogenes EGD-e	NC_003210	complement(1448315..1449583)		lmo1418	hypothetical protein		+	+	+	+	+					+	6
Listeria monocytogenes EGD-e	NC_003210	complement(1454347..1455177)		lmo1423	hypothetical protein	+	+		+	+		+		+		+	7
Listeria monocytogenes EGD-e	NC_003210	1550435..1550815		lmo1518	hypothetical protein		+	+	+	+				+		+	6
Listeria monocytogenes EGD-e	NC_003210	complement(1561538..1561882)		lmo1526	hypothetical protein		+	+	+	+		+		+		+	7
Listeria monocytogenes EGD-e	NC_003210	complement(1626620..1627633)		lmo1585	peptidase		+	+	+	+		+		+			6
Listeria monocytogenes EGD-e	NC_003210	1627812..1628615		lmo1586	inorganic polyphosphate/ATP-NAD kinase	+	+		+	+			+	+			6
Listeria monocytogenes EGD-e	NC_003210	complement(1639998..1640198)		lmo1596a	hypothetical protein	+	+	+	+	+		+		+	+	+	9
Listeria monocytogenes EGD-e	NC_003210	complement(1640225..1641004)		lmo1597	hypothetical protein	+	+		+	+		+	+	+	+	+	9
Listeria monocytogenes EGD-e	NC_003210	complement(1645412..1645936)		lmo1601	general stress protein		+	+	+	+		+		+		+	7
Listeria monocytogenes EGD-e	NC_003210	1646669..1647781		lmo1603	aminopeptidase		+	+	+			+	+	+		+	7
Listeria monocytogenes EGD-e	NC_003210	complement(1669529..1669966)		lmo1626	hypothetical protein			+	+	+			+	+		+	6
Listeria monocytogenes EGD-e	NC_003210	complement(1702695..1703315)		lmo1653	cellsurface protein	+	+	+	+			+	+	+		+	8
Listeria monocytogenes EGD-e	NC_003210	complement(1767359..1767739)		lmo1704	hypothetical protein		+	+	+	+		+		+		+	7
Listeria monocytogenes EGD-e	NC_003210	complement(1778415..1779482)		lmo1717	hypothetical protein	+	+	+	+				+	+	+	+	8
Listeria monocytogenes EGD-e	NC_003210	complement(1785841..1786614)		lmo1723	hypothetical protein			+	+			+		+	+	+	6
Listeria monocytogenes EGD-e	NC_003210	complement(1786607..1787287)		lmo1724	ABC transporter ATP-binding protein				+			+	+	+	+	+	6
Listeria monocytogenes EGD-e	NC_003210	complement(1818007..1818516)		lmo1748	hypothetical protein	+	+	+	+	+				+		+	7
Listeria monocytogenes EGD-e	NC_003210	complement(1821518..1822273)		lmo1752	hypothetical protein	+	+		+			+	+	+			6
Listeria monocytogenes EGD-e	NC_003210	1862893..1863480		lmo1789	hypothetical protein		+	+	+	+		+			+		6
Listeria monocytogenes EGD-e	NC_003210	1863501..1864217		lmo1790	hypothetical protein		+	+	+	+		+		+		+	7
Listeria monocytogenes EGD-e	NC_003210	complement(1864248..1864637)		lmo1791	hypothetical protein		+	+	+	+		+		+		+	7
Listeria monocytogenes EGD-e	NC_003210	complement(1944908..1946419)		lmo1871	phosphoglucomutase	+	+	+	+	+		+	+	+		+	9
Listeria monocytogenes EGD-e	NC_003210	1953513..1953713		lmo1879	cold-shock protein	+	+	+	+	+		+	+		+		8
Listeria monocytogenes EGD-e	NC_003210	complement(1977307..1977780)		lmo1903	thioredoxin		+	+	+	+		+		+		+	7
Listeria monocytogenes EGD-e	NC_003210	complement(2037141..2037956)		lmo1963	hypothetical protein	+	+		+		+	+	+				6
Listeria monocytogenes EGD-e	NC_003210	2040274..2040933		lmo1966	hypothetical protein		+		+	+			+	+		+	6
Listeria monocytogenes EGD-e	NC_003210	complement(2076115..2076846)		lmo2004	GntR family transcriptional regulator	+	+		+	+	+	+	+	+	+	+	10
Listeria monocytogenes EGD-e	NC_003210	complement(2142480..2143097)		lmo2061	hypothetical protein	+		+		+		+	+	+		+	7
Listeria monocytogenes EGD-e	NC_003210	complement(2143109..2144734)		lmo2062	copper transporter	+	+	+	+			+	+	+		+	8
Listeria monocytogenes EGD-e	NC_003210	complement(2162323..2164011)		lmo2085	peptidoglycan binding protein	+	+	+	+	+	+	+	+	+	+	+	11
Listeria monocytogenes EGD-e	NC_003210	complement(2164106..2165377)		lmo2086	hypothetical protein		+	+		+		+	+	+		+	7
Listeria monocytogenes EGD-e	NC_003210	2186345..2186527		lmo2104a	hypothetical protein	+			+	+	+			+	+	+	7
Listeria monocytogenes EGD-e	NC_003210	complement(2191525..2192256)		lmo2111	nitroreductase		+	+	+	+		+		+		+	7
Listeria monocytogenes EGD-e	NC_003210	2193645..2194412		lmo2114	ABC transporter ATP-binding protein	+	+	+	+	+		+	+	+			8
Listeria monocytogenes EGD-e	NC_003210	2217222..2217953		lmo2132	hypothetical protein		+	+	+	+		+		+	+	+	8
Listeria monocytogenes EGD-e	NC_003210	complement(2233841..2234158)		lmo2149	hypothetical protein	+	+	+	+	+	+	+	+	+	+	+	11
Listeria monocytogenes EGD-e	NC_003210	2239672..2240013		lmo2156	hypothetical protein	+	+	+	+	+		+	+	+		+	9
Listeria monocytogenes EGD-e	NC_003210	complement(2242097..2242282)		lmo2158	hypothetical protein	+	+	+	+	+	+	+		+	+	+	10
Listeria monocytogenes EGD-e	NC_003210	complement(2244419..2245141)		lmo2161	hypothetical protein	+	+	+		+	+	+	+	+		+	9
Listeria monocytogenes EGD-e	NC_003210	complement(2245143..2245883)		lmo2162	hypothetical protein	+	+	+		+	+	+	+			+	8
Listeria monocytogenes EGD-e	NC_003210	complement(2245899..2246975)		lmo2163	oxidoreductase	+	+	+		+		+	+			+	7
Listeria monocytogenes EGD-e	NC_003210	2259366..2259713		lmo2177	hypothetical protein	+	+	+	+			+	+	+		+	8
Listeria monocytogenes EGD-e	NC_003210	complement(2268424..2268900)		lmo2180	hypothetical protein	+		+	+	+	+	+	+	+	+	+	10
Listeria monocytogenes EGD-e	NC_003210	complement(2269705..2270484)		lmo2182	ferrichrome ABC transporter ATP-binding protein	+		+	+	+	+	+	+	+	+	+	10
Listeria monocytogenes EGD-e	NC_003210	complement(2272403..2274112)		lmo2185	hypothetical protein	+	+		+	+	+		+	+	+	+	9
Listeria monocytogenes EGD-e	NC_003210	complement(2298093..2298863)		lmo2208	hypothetical protein	+	+	+	+	+		+					6
Listeria monocytogenes EGD-e	NC_003210	complement(2298927..2299712)		lmo2209	hypothetical protein		+	+	+	+		+		+		+	7
Listeria monocytogenes EGD-e	NC_003210	complement(2299833..2300177)		lmo2210	hypothetical protein	+	+	+	+	+		+	+		+		8
Listeria monocytogenes EGD-e	NC_003210	2302518..2303021		lmo2213	hypothetical protein	+	+	+	+	+	+	+	+	+	+	+	11
Listeria monocytogenes EGD-e	NC_003210	2306177..2306716		lmo2218	hypothetical protein	+		+	+	+				+		+	6
Listeria monocytogenes EGD-e	NC_003210	2320416..2320841		lmo2230	arsenate reductase	+	+	+	+	+	+	+	+	+	+	+	11
Listeria monocytogenes EGD-e	NC_003210	complement(2346593..2346784)		lmo2258	hypothetical protein	+	+	+	+		+	+	+				7
Listeria monocytogenes EGD-e	NC_003210	2346935..2347285		lmo2259	PTS beta-glucoside transporter subunit IIA	+	+	+		+	+	+	+	+			8
Listeria monocytogenes EGD-e	NC_003210	complement(2347276..2348151)		lmo2260	hypothetical protein	+	+	+		+	+	+	+				7
Listeria monocytogenes EGD-e	NC_003210	complement(2348604..2349356)		lmo2262	hypothetical protein	+	+	+	+			+	+				6
Listeria monocytogenes EGD-e	NC_003210	2349475..2350320		lmo2263	hypothetical protein	+	+	+	+		+	+	+				7
Listeria monocytogenes EGD-e	NC_003210	complement(2359948..2360304)		lmo2269	hypothetical protein		+	+	+	+	+	+	+				7
Listeria monocytogenes EGD-e	NC_003210	complement(2397493..2397774)		lmo2326	hypothetical protein		+	+		+		+	+	+	+		7
Listeria monocytogenes EGD-e	NC_003210	complement(2397800..2398084)		lmo2327	hypothetical protein	+	+	+	+	+		+					6
Listeria monocytogenes EGD-e	NC_003210	2418871..2419770		lmo2352	LysR family transcriptional regulator	+			+			+	+	+		+	6
Listeria monocytogenes EGD-e	NC_003210	complement(2419797..2421749)		lmo2353	Na+/H+ antiporter			+	+	+		+		+		+	6
Listeria monocytogenes EGD-e	NC_003210	complement(2423480..2424721)		lmo2355	multidrug resistance protein	+	+		+	+		+		+		+	7
Listeria monocytogenes EGD-e	NC_003210	2461803..2463029		lmo2387	hypothetical protein		+	+	+	+		+		+	+	+	8
Listeria monocytogenes EGD-e	NC_003210	complement(2467643..2467969)		lmo2393	hypothetical protein	+	+	+	+	+			+	+		+	8
Listeria monocytogenes EGD-e	NC_003210	complement(2472963..2474273)		lmo2399	hypothetical protein		+	+	+	+		+		+			6
Listeria monocytogenes EGD-e	NC_003210	complement(2474309..2474752)		lmo2400	acetyltransferase		+	+	+	+		+	+	+			7
Listeria monocytogenes EGD-e	NC_003210	2480531..2480944		lmo2409	hypothetical protein	+	+	+	+	+				+	+	+	8
Listeria monocytogenes EGD-e	NC_003210	complement(2481023..2481574)		lmo2410	hypothetical protein	+	+		+	+	+	+	+	+	+	+	10
Listeria monocytogenes EGD-e	NC_003210	complement(2500179..2501150)		lmo2431	ferrichrome ABC transporter substrate-binding protein	+	+	+	+		+	+	+			+	8
Listeria monocytogenes EGD-e	NC_003210	2501306..2501470		lmo2432	hypothetical protein	+	+		+	+	+	+	+				7
Listeria monocytogenes EGD-e	NC_003210	2501603..2502361		lmo2433	acetylesterase	+	+	+	+	+		+	+	+		+	9
Listeria monocytogenes EGD-e	NC_003210	complement(2525094..2525813)		lmo2453	epoxide hydrolase		+	+	+	+		+		+			6
Listeria monocytogenes EGD-e	NC_003210	complement(2536347..2538581)		lmo2463	multidrug transporter		+	+	+	+	+	+		+	+	+	9
Listeria monocytogenes EGD-e	NC_003210	complement(2559255..2559608)		lmo2484	hypothetical protein		+	+	+	+		+	+	+	+	+	9
Listeria monocytogenes EGD-e	NC_003210	complement(2559841..2561052)		lmo2486	hypothetical protein	+	+	+	+				+	+		+	7
Listeria monocytogenes EGD-e	NC_003210	complement(2567696..2567935)		lmo2490	CsbA protein	+	+	+	+			+	+	+		+	8
Listeria monocytogenes EGD-e	NC_003210	complement(2568625..2569011)		lmo2492	hypothetical protein	+	+	+	+	+		+	+	+			8
Listeria monocytogenes EGD-e	NC_003210	complement(2580470..2581780)		lmo2504	cell wall-binding protein	+	+	+	+	+	+		+	+			8
Listeria monocytogenes EGD-e	NC_003210	complement(2581900..2583105)		lmo2505	peptidoglycan lytic protein P45	+	+	+	+	+	+		+	+		+	9
Listeria monocytogenes EGD-e	NC_003210	2595485..2596090		lmo2517	hypothetical protein		+	+	+	+				+		+	6
Listeria monocytogenes EGD-e	NC_003210	complement(2600408..2601241)		lmo2522	cell wall-binding protein	+	+	+		+		+		+	+	+	8
Listeria monocytogenes EGD-e	NC_003210	complement(2643026..2643679)		lmo2563	hypothetical protein	+	+	+	+	+			+	+	+	+	9
Listeria monocytogenes EGD-e	NC_003210	complement(2648960..2649574)		lmo2570	hypothetical protein	+	+	+	+	+	+	+	+	+	+	+	11
Listeria monocytogenes EGD-e	NC_003210	complement(2651853..2652125)		lmo2574	hypothetical protein		+	+	+	+				+		+	6
Listeria monocytogenes EGD-e	NC_003210	complement(2665190..2665666)		lmo2585	hypothetical protein	+	+	+	+	+		+	+	+		+	9
Listeria monocytogenes EGD-e	NC_003210	complement(2665666..2668653)		lmo2586	formate dehydrogenase subunit alpha	+	+	+	+	+		+	+	+		+	9
Listeria monocytogenes EGD-e	NC_003210	complement(2682584..2682943)		lmo2594	hypothetical protein		+	+	+		+	+	+	+		+	8
Listeria monocytogenes EGD-e	NC_003210	2689442..2690332		lmo2603	hypothetical protein		+	+	+	+	+	+	+	+	+	+	10
Listeria monocytogenes EGD-e	NC_003210	complement(2709522..2710421)		lmo2637	hypothetical protein	+	+		+	+		+	+	+		+	8
Listeria monocytogenes EGD-e	NC_003210	complement(2720497..2721489)		lmo2648	phosphotriesterase	+	+	+	+	+	+	+	+	+	+	+	11
Listeria monocytogenes EGD-e	NC_003210	complement(2722884..2723156)		lmo2650	MFS transporter	+	+	+	+		+	+		+		+	8
Listeria monocytogenes EGD-e	NC_003210	complement(2737630..2738682)		lmo2664	sorbitol dehydrogenase	+	+	+	+	+		+	+	+		+	9
Listeria monocytogenes EGD-e	NC_003210	complement(2744212..2744574)		lmo2670	hypothetical protein		+	+	+	+		+	+	+	+	+	9
Listeria monocytogenes EGD-e	NC_003210	complement(2744571..2744939)		lmo2671	hypothetical protein		+	+	+	+		+			+		6
Listeria monocytogenes EGD-e	NC_003210	complement(2744985..2745791)		lmo2672	AraC family transcriptional regulator		+	+	+	+	+	+	+	+	+	+	10
Listeria monocytogenes EGD-e	NC_003210	2747073..2747414		lmo2675	hypothetical protein	+			+	+			+	+	+		6
Listeria monocytogenes EGD-e	NC_003210	complement(2766207..2766773)		lmo2690	TetR family transcriptional regulator	+	+	+	+	+		+	+			+	8
Listeria monocytogenes EGD-e	NC_003210	2773714..2774565		lmo2698	RpiR family transcriptional regulator		+	+	+	+		+		+		+	7
Listeria monocytogenes EGD-e	NC_003210	complement(2786435..2787373)		lmo2713	internalin	+	+	+	+	+			+				6
Listeria monocytogenes EGD-e	NC_003210	complement(2787416..2788363)		lmo2714	pepdidoglycan bound protein	+	+	+	+	+	+		+	+			8
Listeria monocytogenes EGD-e	NC_003210	2805440..2807398		lmo2733	PTS fructose transporter subunit IIABC		+	+				+		+	+	+	6
Listeria monocytogenes EGD-e	NC_003210	complement(2817688..2818035)		lmo2742	hypothetical protein	+		+		+		+		+		+	6
Listeria monocytogenes EGD-e	NC_003210	complement(2821641..2821892)		lmo2746	hypothetical protein		+	+	+	+			+	+		+	7
Listeria monocytogenes EGD-e	NC_003210	complement(2823530..2823949)		lmo2748	hypothetical protein		+	+	+	+	+	+		+	+	+	9
Listeria monocytogenes EGD-e	NC_003210	2830284..2830523		lmo2753	hypothetical protein	+			+	+			+	+	+	+	7
Listeria monocytogenes EGD-e	NC_003210	complement(2832058..2833725)		lmo2755	CoA-transferase	+	+	+		+		+	+	+		+	8
Listeria monocytogenes EGD-e	NC_003210	complement(2847673..2848335)		lmo2767	hypothetical protein		+	+	+	+		+		+		+	7
Listeria monocytogenes EGD-e	NC_003210	complement(2848406..2849536)		lmo2768	hypothetical protein	+			+	+	+		+	+	+	+	8
Listeria monocytogenes EGD-e	NC_003210	complement(2849563..2850450)		lmo2769	ABC transporter ATP-binding protein	+				+		+		+	+	+	6
Listeria monocytogenes EGD-e	NC_003210	complement(2878989..2879747)		lmo2792	hypothetical protein	+		+	+	+			+	+			6
Listeria monocytogenes EGD-e	NC_003210	complement(2882963..2883409)		lmo2797	PTS mannitol transporter subunit IIA	+	+	+	+	+	+	+	+	+		+	10
Listeria monocytogenes EGD-e	NC_003210	complement(2885581..2886582)		lmo2800	dehydrogenase	+	+	+	+		+	+	+	+		+	9
Listeria monocytogenes EGD-e	NC_003210	complement(2904598..2906940)		lmo2820	amino-terminal domain-containing protein	+		+	+	+		+		+		+	7
Listeria monocytogenes EGD-e	NC_003210	complement(2915744..2916097)		lmo2828	hypothetical protein			+	+	+			+		+	+	6
Mycobacterium tuberculosis H37Ra	NC_009525	32547..32864	MRA_RS00165	MRA_0030	ESX-1 secretion-associated protein	+	+		+		+		+	+			6
Mycobacterium tuberculosis H37Ra	NC_009525	32872..33177	MRA_RS00170	MRA_0031	DUF2694 domain-containing protein	+	+		+		+	+	+	+			7
Mycobacterium tuberculosis H37Ra	NC_009525	60480..60734	MRA_RS00305	MRA_0058	30S ribosomal protein S18		+	+	+		+		+	+			6
Mycobacterium tuberculosis H37Ra	NC_009525	76659..77570	MRA_RS00380	MRA_0070	oxidoreductase	+	+		+		+	+		+			6
Mycobacterium tuberculosis H37Ra	NC_009525	244746..245849	MRA_RS01105	MRA_0213	AI-2E family transporter	+	+		+		+		+	+			6
Mycobacterium tuberculosis H37Ra	NC_009525	290707..291144	MRA_RS01290	MRA_0249	ribonuclease VapC24	+	+		+		+		+	+			6
Mycobacterium tuberculosis H37Ra	NC_009525	complement(295160..296995)	MRA_RS01310	MRA_0253	acyl-CoA dehydrogenase FadE5		+	+	+	+	+	+					6
Mycobacterium tuberculosis H37Ra	NC_009525	365406..365831	MRA_RS01600	MRA_0310	ribonuclease VapC2	+	+		+		+		+	+			6
Mycobacterium tuberculosis H37Ra	NC_009525	complement(542798..543220)	MRA_RS02360	MRA_0456	membrane protein	+	+	+	+		+	+	+				7
Mycobacterium tuberculosis H37Ra	NC_009525	712092..712319	MRA_RS03240		antitoxin VapB29	+	+				+	+	+	+			6
Mycobacterium tuberculosis H37Ra	NC_009525	complement(754290..754673)	MRA_RS03465	MRA_0667	ribonuclease VapC6	+	+		+		+		+	+			6
Mycobacterium tuberculosis H37Ra	NC_009525	complement(754999..755715)	MRA_RS03475	MRA_0668	CPBP family intramembrane metalloprotease	+	+				+	+	+	+			6
Mycobacterium tuberculosis H37Ra	NC_009525	complement(779783..780211)	MRA_RS03575	MRA_0687	membrane protein	+			+		+	+	+	+			6
Mycobacterium tuberculosis H37Ra	NC_009525	780296..780793	MRA_RS03580	MRA_0687A	hypothetical protein	+	+		+	+	+	+	+	+			8
Mycobacterium tuberculosis H37Ra	NC_009525	798239..799678	MRA_RS03680	MRA_0705	mycofactocin system GMC family oxidoreductase MftG	+	+		+		+		+	+			6
Mycobacterium tuberculosis H37Ra	NC_009525	complement(948947..949774)	MRA_RS04515	MRA_0859	short-chain type dehydrogenase/reductase		+	+	+		+		+	+			6
Mycobacterium tuberculosis H37Ra	NC_009525	1025519..1025995	MRA_RS04865	MRA_0926	DUF1778 domain-containing protein	+	+				+	+	+	+			6
Mycobacterium tuberculosis H37Ra	NC_009525	complement(1058094..1058378)	MRA_RS21105		hypothetical protein	+	+		+		+		+	+			6
Mycobacterium tuberculosis H37Ra	NC_009525	complement(1058608..1058838)	MRA_RS05015		mycolyltransferase	+	+		+		+		+	+			6
Mycobacterium tuberculosis H37Ra	NC_009525	1074853..1075236	MRA_RS05085	MRA_0968	ribonuclease	+	+		+		+		+	+			6
Mycobacterium tuberculosis H37Ra	NC_009525	complement(1109480..1109812)	MRA_RS05245	MRA_0998	FmdB family transcriptional regulator	+			+			+	+	+	+		6
Mycobacterium tuberculosis H37Ra	NC_009525	1168361..1168984	MRA_RS05545	MRA_1053	hypothetical protein		+		+	+	+		+	+			6
Mycobacterium tuberculosis H37Ra	NC_009525	1241497..1242195	MRA_RS05940	MRA_1125	hypothetical protein	+	+		+		+	+	+	+			7
Mycobacterium tuberculosis H37Ra	NC_009525	complement(1301132..1301434)	MRA_RS06235	MRA_1180	PE family protein	+			+		+	+	+	+	+		7
Mycobacterium tuberculosis H37Ra	NC_009525	1340314..1340613	MRA_RS06360	MRA_1205	PE family protein		+	+	+		+		+	+	+		7
Mycobacterium tuberculosis H37Ra	NC_009525	complement(1421271..1421612)	MRA_RS06740	MRA_1279	DUF732 domain-containing protein	+		+	+	+	+	+	+	+			8
Mycobacterium tuberculosis H37Ra	NC_009525	complement(1573437..1575167)	MRA_RS07425	MRA_1405	PE family protein		+	+	+		+		+	+			6
Mycobacterium tuberculosis H37Ra	NC_009525	complement(1575422..1575823)	MRA_RS07430	MRA_1406	ribonuclease VapC10	+	+		+		+	+	+				6
Mycobacterium tuberculosis H37Ra	NC_009525	1593460..1593924	MRA_RS07530	MRA_1426	membrane protein	+	+		+		+		+	+			6
Mycobacterium tuberculosis H37Ra	NC_009525	1647703..1648509	MRA_RS07760	MRA_1469	transcriptional regulator		+	+	+		+		+	+			6
Mycobacterium tuberculosis H37Ra	NC_009525	complement(1696798..1697463)	MRA_RS08000	MRA_1516	hypothetical protein	+	+	+	+		+		+	+			7
Mycobacterium tuberculosis H37Ra	NC_009525	1748436..1748663	MRA_RS08210	MRA_1557	hypothetical protein	+	+		+		+		+	+			6
Mycobacterium tuberculosis H37Ra	NC_009525	1907921..1908838	MRA_RS08895	MRA_1693	coiled-coil structural protein	+	+	+			+	+	+	+			7
Mycobacterium tuberculosis H37Ra	NC_009525	complement(1962292..1962534)	MRA_RS09170	MRA_1744	hypothetical protein	+	+		+	+		+		+			6
Mycobacterium tuberculosis H37Ra	NC_009525	complement(1963405..1963647)	MRA_RS09180	MRA_1746	hypothetical protein	+	+		+			+	+	+	+		7
Mycobacterium tuberculosis H37Ra	NC_009525	2020588..2021892	MRA_RS09440	MRA_1793	cytochrome P450 144	+	+		+		+		+	+			6
Mycobacterium tuberculosis H37Ra	NC_009525	2059853..2061082	MRA_RS09590	MRA_1820	PPE family protein PPE32	+	+		+	+				+	+		6
Mycobacterium tuberculosis H37Ra	NC_009525	complement(2097581..2097844)	MRA_RS09745	MRA_1850	antitoxin	+	+		+		+	+	+	+			7
Mycobacterium tuberculosis H37Ra	NC_009525	complement(2114078..2114755)	MRA_RS09830	MRA_1867	oxidoreductase		+	+	+		+	+	+	+			7
Mycobacterium tuberculosis H37Ra	NC_009525	2211257..2211478	MRA_RS10325		hypothetical protein	+	+	+	+			+	+	+			7
Mycobacterium tuberculosis H37Ra	NC_009525	complement(2299182..2299499)	MRA_RS10820	MRA_2059	DUF2784 domain-containing protein	+	+		+		+		+	+			6
Mycobacterium tuberculosis H37Ra	NC_009525	complement(2374699..2374956)	MRA_RS11150	MRA_2119	hypothetical protein	+	+				+	+	+	+			6
Mycobacterium tuberculosis H37Ra	NC_009525	complement(2449783..2449965)	MRA_RS11545		hypothetical protein	+	+		+		+	+	+	+			7
Mycobacterium tuberculosis H37Ra	NC_009525	complement(2538424..2538879)	MRA_RS11965	MRA_2274	integral membrane protein	+	+			+	+		+	+			6
Mycobacterium tuberculosis H37Ra	NC_009525	2653214..2653621	MRA_RS12545	MRA_2382	transcriptional regulator		+	+	+		+	+	+				6
Mycobacterium tuberculosis H37Ra	NC_009525	2704192..2704407	MRA_RS12735		acid and phagosome regulated protein AprA				+	+	+	+	+		+		6
Mycobacterium tuberculosis H37Ra	NC_009525	complement(2768904..2770160)	MRA_RS13075	MRA_2482	MFS transporter	+	+		+		+		+	+			6
Mycobacterium tuberculosis H37Ra	NC_009525	2787240..2787533	MRA_RS13170	MRA_2498	hypothetical protein	+	+		+		+	+	+				6
Mycobacterium tuberculosis H37Ra	NC_009525	2842129..2842551	MRA_RS13400	MRA_2540	hypothetical protein	+	+	+			+		+	+			6
Mycobacterium tuberculosis H37Ra	NC_009525	2863059..2863286	MRA_RS13470	MRA_2553	antitoxin	+	+	+	+		+	+	+	+			8
Mycobacterium tuberculosis H37Ra	NC_009525	2880122..2880535	MRA_RS13575	MRA_2574	ribonuclease VapC18	+	+	+			+	+	+	+			7
Mycobacterium tuberculosis H37Ra	NC_009525	2880574..2880831	MRA_RS13580	MRA_2575	antitoxin	+	+		+		+		+	+			6
Mycobacterium tuberculosis H37Ra	NC_009525	complement(2881695..2882090)	MRA_RS13595	MRA_2578	ribonuclease VapC20	+	+	+	+		+	+		+			7
Mycobacterium tuberculosis H37Ra	NC_009525	complement(2971303..2971788)	MRA_RS14030	MRA_2661	hemerythrin domain-containing protein	+	+		+	+	+	+		+			7
Mycobacterium tuberculosis H37Ra	NC_009525	2996701..2997222	MRA_RS14225	MRA_2696	hypothetical protein	+	+		+		+		+	+			6
Mycobacterium tuberculosis H37Ra	NC_009525	2998807..2999583	MRA_RS14240	MRA_2699	pyrimidine reductase family protein		+	+	+		+		+	+			6
Mycobacterium tuberculosis H37Ra	NC_009525	complement(3223795..3224100)	MRA_RS15415	MRA_2926	DUF2469 domain-containing protein	+	+		+	+	+	+	+	+			8
Mycobacterium tuberculosis H37Ra	NC_009525	3314607..3314924	MRA_RS21855		hypothetical protein	+	+		+		+		+	+			6
Mycobacterium tuberculosis H37Ra	NC_009525	complement(3388659..3389021)	MRA_RS16040	MRA_3047	ESAT-6-like protein EsxQ	+	+	+	+		+			+			6
Mycobacterium tuberculosis H37Ra	NC_009525	complement(3441981..3442406)	MRA_RS16290	MRA_3097	DoxX family protein	+	+	+	+		+	+	+	+			8
Mycobacterium tuberculosis H37Ra	NC_009525	3442543..3442866	MRA_RS16295	MRA_3098	multidrug resistance protein Mmr	+	+	+	+		+	+	+	+			8
Mycobacterium tuberculosis H37Ra	NC_009525	3442863..3443471	MRA_RS16300	MRA_3099	DNA-binding transcriptional regulator	+	+	+	+		+	+	+	+			8
Mycobacterium tuberculosis H37Ra	NC_009525	complement(3477934..3479247)	MRA_RS16460	MRA_3129	triacylglycerol lipase	+	+		+		+		+	+			6
Mycobacterium tuberculosis H37Ra	NC_009525	complement(3561410..3561844)	MRA_RS16900	MRA_3214	ribonuclease VapC45	+	+	+	+	+	+				+		7
Mycobacterium tuberculosis H37Ra	NC_009525	3565096..3565443	MRA_RS16930	MRA_3220	DUF2384 domain-containing protein	+	+		+		+	+	+	+	+		8
Mycobacterium tuberculosis H37Ra	NC_009525	3570346..3570807	MRA_RS16970	MRA_3226	LLM class flavin-dependent oxidoreductase	+	+		+		+		+	+			6
Mycobacterium tuberculosis H37Ra	NC_009525	complement(3579184..3579462)	MRA_RS17005	MRA_3233	transcriptional regulator	+	+		+			+	+	+			6
Mycobacterium tuberculosis H37Ra	NC_009525	complement(3606812..3608317)	MRA_RS17135	MRA_3259	sensor histidine kinase	+	+				+	+	+	+			6
Mycobacterium tuberculosis H37Ra	NC_009525	complement(3718915..3719157)	MRA_RS17655	MRA_3363	antitoxin	+	+		+		+	+	+	+			7
Mycobacterium tuberculosis H37Ra	NC_009525	complement(3782130..3782681)	MRA_RS17860	MRA_3401	pentapeptide repeat protein MfpA	+	+		+	+	+	+	+				7
Mycobacterium tuberculosis H37Ra	NC_009525	3820397..3821023	MRA_RS18040	MRA_3435	hypothetical protein	+	+		+		+		+	+			6
Mycobacterium tuberculosis H37Ra	NC_009525	3850917..3851447	MRA_RS18190	MRA_3465	PPE family protein PPE57	+	+	+	+	+	+	+	+	+	+		10
Mycobacterium tuberculosis H37Ra	NC_009525	3851714..3852412	MRA_RS18195	MRA_3466	PPE family protein PPE58	+	+	+	+	+	+		+	+			8
Mycobacterium tuberculosis H37Ra	NC_009525	3902770..3903066	MRA_RS18450	MRA_3517	PE family protein			+	+		+	+	+	+			6
Mycobacterium tuberculosis H37Ra	NC_009525	complement(4088372..4089007)	MRA_RS19290	MRA_3677	cell filamentation protein Fic	+	+			+	+		+	+			6
Mycobacterium tuberculosis H37Ra	NC_009525	complement(4106542..4107594)	MRA_RS19390	MRA_3694	hypothetical protein	+	+				+	+	+	+			6
Mycobacterium tuberculosis H37Ra	NC_009525	complement(4148685..4148909)	MRA_RS19595	MRA_3733	antitoxin VapB48	+	+		+		+		+	+			6
Mycobacterium tuberculosis H37Ra	NC_009525	4181401..4183209	MRA_RS19755	MRA_3765	oxidoreductase	+	+	+	+	+	+	+		+	+		9
Mycobacterium tuberculosis H37Ra	NC_009525	4183319..4186516	MRA_RS19760	MRA_3766	MFS transporter	+	+	+	+			+		+	+		7
Mycobacterium tuberculosis H37Ra	NC_009525	complement(4330608..4330787)	MRA_RS22140		hypothetical protein	+	+		+		+		+	+			6
Mycobacterium tuberculosis H37Ra	NC_009525	complement(4346617..4346967)	MRA_RS20480	MRA_3901	transcriptional regulator	+	+		+	+	+	+	+	+			8
Neisseria gonorrhoeae FA 1090	NC_002946	1044120..1044287		NGO1084	hypothetical protein		+		+	+		+		+		+	6
Neisseria meningitidis serogroup C FAM18	NC_008767	60218..61174	NMC_RS00285		hypothetical protein	+	+		+			+	+	+		+	7
Neisseria meningitidis serogroup C FAM18	NC_008767	complement(61225..62607)	NMC_RS00290	NMC0050	hypothetical protein	+	+	+	+	+				+		+	7
Neisseria meningitidis serogroup C FAM18	NC_008767	complement(62636..64114)	NMC_RS00295	NMC0051	alpha-2,9-polysialyltransferase	+	+		+	+		+	+	+		+	8
Neisseria meningitidis serogroup C FAM18	NC_008767	complement(117030..117725)	NMC_RS00585	NMC0111	hypothetical protein	+	+	+				+		+		+	6
Neisseria meningitidis serogroup C FAM18	NC_008767	complement(436111..436314)	NMC_RS02265		hypothetical protein	+		+	+	+			+			+	6
Neisseria meningitidis serogroup C FAM18	NC_008767	468994..469503	NMC_RS02415	NMC0445	hypothetical protein		+	+	+				+	+		+	6
Neisseria meningitidis serogroup C FAM18	NC_008767	483601..483879	NMC_RS02485	NMC0458	hypothetical protein		+	+		+		+	+		+		6
Neisseria meningitidis serogroup C FAM18	NC_008767	630128..630664	NMC_RS03235	NMC0605	hypothetical protein	+			+			+	+	+		+	6
Neisseria meningitidis serogroup C FAM18	NC_008767	787781..789016	NMC_RS04110	NMC0771	DNA (cytosine-5-)-methyltransferase	+	+		+				+	+		+	6
Neisseria meningitidis serogroup C FAM18	NC_008767	789018..790136	NMC_RS04115	NMC0772	HNH endonuclease	+	+		+			+	+	+		+	7
Neisseria meningitidis serogroup C FAM18	NC_008767	841969..842226	NMC_RS04440		hypothetical protein	+	+		+			+	+	+			6
Neisseria meningitidis serogroup C FAM18	NC_008767	876732..877178	NMC_RS04655	NMC0871	hypothetical protein	+	+		+			+	+			+	6
Neisseria meningitidis serogroup C FAM18	NC_008767	877195..877401	NMC_RS04660	NMC0872	hypothetical protein	+			+			+	+	+		+	6
Neisseria meningitidis serogroup C FAM18	NC_008767	991130..991507	NMC_RS05290	NMC0997	XRE family transcriptional regulator		+	+	+			+	+			+	6
Neisseria meningitidis serogroup C FAM18	NC_008767	992071..992982	NMC_RS05300	NMC1000	hypothetical protein	+	+		+	+		+	+	+		+	8
Neisseria meningitidis serogroup C FAM18	NC_008767	992979..993461	NMC_RS05305	NMC1001	hypothetical protein	+	+					+	+	+		+	6
Neisseria meningitidis serogroup C FAM18	NC_008767	complement(1033071..1033286)	NMC_RS12340		helix-turn-helix transcriptional regulator	+			+	+		+	+	+		+	7
Neisseria meningitidis serogroup C FAM18	NC_008767	complement(1033495..1034394)	NMC_RS05535	NMC1044	transcriptional regulator	+	+		+				+	+		+	6
Neisseria meningitidis serogroup C FAM18	NC_008767	1571574..1571831	NMC_RS08185		hypothetical protein	+	+			+	+	+	+	+			7
Neisseria meningitidis serogroup C FAM18	NC_008767	complement(1686599..1687399)	NMC_RS08755	NMC1652	cation transporter		+	+	+	+			+			+	6
Neisseria meningitidis serogroup C FAM18	NC_008767	complement(1734740..1735507)	NMC_RS08995	NMC1701	sulfite exporter TauE/SafE family protein	+	+		+			+	+	+		+	7
Neisseria meningitidis serogroup C FAM18	NC_008767	complement(1766108..1766830)	NMC_RS09135	NMC1731	D-alanyl-D-alanine dipeptidase	+	+	+	+	+	+		+	+	+	+	10
Neisseria meningitidis serogroup C FAM18	NC_008767	1835868..1836095	NMC_RS09450	NMC1792	hypothetical protein	+	+	+	+			+	+	+		+	8
Neisseria meningitidis serogroup C FAM18	NC_008767	2137192..2137443	NMC_RS11065	NMC2088	hypothetical protein		+		+			+	+	+		+	6
Neisseria meningitidis serogroup C FAM18	NC_008767	2139841..2140185	NMC_RS11090	NMC2093	hypothetical protein	+	+		+			+	+			+	6
Pseudomonas aeruginosa PAO1	NC_002516	complement(68188..68616)		PA0052	hypothetical protein	+		+	+	+	+	+		+	+	+	9
Pseudomonas aeruginosa PAO1	NC_002516	complement(82404..83318)		PA0070	hypothetical protein		+		+		+		+	+	+		6
Pseudomonas aeruginosa PAO1	NC_002516	complement(85085..86284)		PA0072	hypothetical protein	+			+	+	+		+	+			6
Pseudomonas aeruginosa PAO1	NC_002516	complement(87000..90098)		PA0074	serine/threonine protein kinase PpkA	+			+		+	+	+	+			6
Pseudomonas aeruginosa PAO1	NC_002516	complement(113022..113306)		PA0092	hypothetical protein	+		+	+		+	+	+	+			7
Pseudomonas aeruginosa PAO1	NC_002516	120164..121324		PA0099	hypothetical protein	+			+	+	+		+	+			6
Pseudomonas aeruginosa PAO1	NC_002516	complement(144248..144868)		PA0126	hypothetical protein	+			+		+	+	+	+			6
Pseudomonas aeruginosa PAO1	NC_002516	complement(198688..199530)		PA0175	chemotaxis protein methyltransferase	+		+	+	+		+		+	+	+	8
Pseudomonas aeruginosa PAO1	NC_002516	complement(199600..201639)		PA0176	aerotaxis transducer Aer2	+		+	+	+		+	+	+	+	+	9
Pseudomonas aeruginosa PAO1	NC_002516	301218..302498		PA0266	5-aminovalerate aminotransferase DavT	+			+	+	+	+		+			6
Pseudomonas aeruginosa PAO1	NC_002516	313227..313925		PA0279	transcriptional regulator			+	+		+	+		+		+	6
Pseudomonas aeruginosa PAO1	NC_002516	complement(317966..318148)		PA0284	hypothetical protein	+	+	+	+	+	+		+	+		+	9
Pseudomonas aeruginosa PAO1	NC_002516	350890..351588		PA0310	hypothetical protein	+		+	+	+	+	+		+			7
Pseudomonas aeruginosa PAO1	NC_002516	complement(571111..572592)		PA0509	cytochrome C	+					+	+	+	+		+	6
Pseudomonas aeruginosa PAO1	NC_002516	580316..581098		PA0520	denitrification regulatory protein NirQ	+			+	+		+	+	+	+		7
Pseudomonas aeruginosa PAO1	NC_002516	581668..581925		PA0522	hypothetical protein	+			+	+	+	+	+	+	+		8
Pseudomonas aeruginosa PAO1	NC_002516	582015..582455		PA0523	nitric oxide reductase subunit C	+			+	+			+	+	+		6
Pseudomonas aeruginosa PAO1	NC_002516	complement(604912..605913)		PA0547	transcriptional regulator	+		+	+	+	+		+	+	+		8
Pseudomonas aeruginosa PAO1	NC_002516	complement(643208..643714)		PA0585	hypothetical protein	+		+	+	+	+	+	+	+		+	9
Pseudomonas aeruginosa PAO1	NC_002516	682567..683070		PA0623	bacteriophage protein	+				+	+	+	+	+			6
Pseudomonas aeruginosa PAO1	NC_002516	complement(706028..706672)		PA0652	cAMP-regulatory protein	+		+	+	+	+	+		+			7
Pseudomonas aeruginosa PAO1	NC_002516	complement(718729..720072)		PA0667	hypothetical protein	+			+	+	+	+		+			6
Pseudomonas aeruginosa PAO1	NC_002516	805228..805473		PA0738	hypothetical protein	+			+	+	+	+	+				6
Pseudomonas aeruginosa PAO1	NC_002516	complement(845278..845682)		PA0778	inhibitor of cysteine peptidase			+	+	+	+		+	+			6
Pseudomonas aeruginosa PAO1	NC_002516	complement(900408..901046)		PA0826	hypothetical protein	+			+	+	+		+	+	+		7
Pseudomonas aeruginosa PAO1	NC_002516	915043..916155		PA0840	oxidoreductase	+	+		+			+	+	+		+	7
Pseudomonas aeruginosa PAO1	NC_002516	935427..935975		PA0856	hypothetical protein	+		+	+	+	+	+		+			7
Pseudomonas aeruginosa PAO1	NC_002516	complement(950962..952161)		PA0870	aromatic amino acid aminotransferase	+		+		+	+		+	+			6
Pseudomonas aeruginosa PAO1	NC_002516	992714..993244		PA0907	hypothetical protein			+	+	+	+	+				+	6
Pseudomonas aeruginosa PAO1	NC_002516	1006860..1007219		PA0921	hypothetical protein					+	+	+	+	+		+	6
Pseudomonas aeruginosa PAO1	NC_002516	1039044..1039229		PA0951a	hypothetical protein	+			+	+		+		+	+		6
Pseudomonas aeruginosa PAO1	NC_002516	1078462..1080015		PA0996	anthranilate--CoA ligase		+	+		+	+	+		+		+	7
Pseudomonas aeruginosa PAO1	NC_002516	1080009..1080860		PA0997	hypothetical protein	+	+		+		+			+		+	6
Pseudomonas aeruginosa PAO1	NC_002516	1080853..1081899		PA0998	hypothetical protein	+	+		+			+	+	+		+	7
Pseudomonas aeruginosa PAO1	NC_002516	1082949..1083854		PA1000	thioesterase PqsE		+		+		+		+	+		+	6
Pseudomonas aeruginosa PAO1	NC_002516	1083972..1085564		PA1001	anthranilate synthase component I		+		+		+		+	+		+	6
Pseudomonas aeruginosa PAO1	NC_002516	1085542..1086144		PA1002	anthranilate synthase component II	+			+	+	+		+			+	6
Pseudomonas aeruginosa PAO1	NC_002516	complement(1112574..1113050)		PA1026	hypothetical protein			+		+	+	+	+	+			6
Pseudomonas aeruginosa PAO1	NC_002516	1126969..1127601		PA1041	hypothetical protein	+		+		+		+		+	+	+	7
Pseudomonas aeruginosa PAO1	NC_002516	1187009..1187305		PA1096	hypothetical protein	+		+					+	+	+	+	6
Pseudomonas aeruginosa PAO1	NC_002516	1202917..1203540		PA1111	hypothetical protein		+	+	+	+		+		+		+	7
Pseudomonas aeruginosa PAO1	NC_002516	complement(1216120..1216440)		PA1123	hypothetical protein	+		+	+	+		+	+	+	+		8
Pseudomonas aeruginosa PAO1	NC_002516	1277006..1277608		PA1178	PhoP/Q and low Mg2+ inducible outer membrane protein H1	+			+	+	+	+	+	+	+	+	9
Pseudomonas aeruginosa PAO1	NC_002516	complement(1330117..1330467)		PA1228	hypothetical protein	+			+	+	+	+		+	+	+	8
Pseudomonas aeruginosa PAO1	NC_002516	1349416..1350660		PA1245	hypothetical protein			+	+	+	+	+		+		+	7
Pseudomonas aeruginosa PAO1	NC_002516	1350747..1352528		PA1246	alkaline protease secretion ATP-binding protein AprD			+		+		+	+	+	+	+	7
Pseudomonas aeruginosa PAO1	NC_002516	1352525..1353823		PA1247	alkaline protease secretion protein AprE			+	+			+	+	+	+	+	7
Pseudomonas aeruginosa PAO1	NC_002516	1353827..1355272		PA1248	alkaline protease secretion protein AprF			+	+	+		+	+		+	+	7
Pseudomonas aeruginosa PAO1	NC_002516	1355631..1357070		PA1249	alkaline metalloproteinase	+			+	+				+	+	+	6
Pseudomonas aeruginosa PAO1	NC_002516	1357317..1357712		PA1250	alkaline proteinase inhibitor AprI	+		+			+	+		+		+	6
Pseudomonas aeruginosa PAO1	NC_002516	complement(1450545..1451633)		PA1337	glutaminase-asparaginase				+	+	+	+	+	+		+	7
Pseudomonas aeruginosa PAO1	NC_002516	1558171..1558890		PA1430	transcriptional regulator LasR	+		+	+	+		+		+			6
Pseudomonas aeruginosa PAO1	NC_002516	complement(1755559..1756317)		PA1612	hypothetical protein		+	+	+	+	+	+					6
Pseudomonas aeruginosa PAO1	NC_002516	1815153..1816346		PA1665	hypothetical protein	+			+	+	+	+	+	+	+	+	9
Pseudomonas aeruginosa PAO1	NC_002516	1838260..1840362		PA1689	hypothetical protein	+		+	+	+	+	+					6
Pseudomonas aeruginosa PAO1	NC_002516	complement(1845241..1845717)		PA1696	translocation protein in type III secretion	+	+	+	+	+	+	+	+	+			9
Pseudomonas aeruginosa PAO1	NC_002516	1851982..1852278		PA1705	type III secretion regulator	+	+	+	+		+	+	+				7
Pseudomonas aeruginosa PAO1	NC_002516	1855862..1856299		PA1710	exoenzyme S synthesis protein ExsC	+		+	+	+	+	+	+				7
Pseudomonas aeruginosa PAO1	NC_002516	complement(1888985..1889173)		PA1747	hypothetical protein			+	+	+	+	+	+				6
Pseudomonas aeruginosa PAO1	NC_002516	1919322..1919576		PA1774	hypothetical protein	+	+	+	+	+	+	+	+	+			9
Pseudomonas aeruginosa PAO1	NC_002516	1919579..1920403		PA1775	hypothetical protein		+	+	+	+	+	+	+	+			8
Pseudomonas aeruginosa PAO1	NC_002516	complement(1938549..1939412)		PA1789	hypothetical protein			+	+		+		+	+		+	6
Pseudomonas aeruginosa PAO1	NC_002516	complement(2023281..2023931)		PA1864	transcriptional regulator	+		+	+	+	+	+		+		+	8
Pseudomonas aeruginosa PAO1	NC_002516	2390255..2390620		PA2166	hypothetical protein	+		+	+	+	+	+		+		+	8
Pseudomonas aeruginosa PAO1	NC_002516	complement(2396896..2397486)		PA2176	hypothetical protein	+	+	+	+	+	+	+		+			8
Pseudomonas aeruginosa PAO1	NC_002516	2412546..2412860		PA2193	hydrogen cyanide synthase subunit HcnA	+		+			+	+	+	+			6
Pseudomonas aeruginosa PAO1	NC_002516	2420443..2421327		PA2201	hypothetical protein			+	+	+	+			+		+	6
Pseudomonas aeruginosa PAO1	NC_002516	2466540..2467949		PA2241	biofilm formation protein PslL	+				+	+	+	+	+	+		7
Pseudomonas aeruginosa PAO1	NC_002516	2471075..2472076		PA2244	hypothetical protein				+	+	+	+		+		+	6
Pseudomonas aeruginosa PAO1	NC_002516	2479299..2480744		PA2252	AGCS sodium/alanine/glycine symporter	+		+	+	+	+			+			6
Pseudomonas aeruginosa PAO1	NC_002516	2503973..2504350		PA2274	hypothetical protein			+	+		+	+		+		+	6
Pseudomonas aeruginosa PAO1	NC_002516	complement(2532669..2539043)		PA2302	protein AmbE				+		+		+	+	+	+	6
Pseudomonas aeruginosa PAO1	NC_002516	complement(2539063..2540082)		PA2303	protein AmbD	+			+		+	+	+	+	+	+	8
Pseudomonas aeruginosa PAO1	NC_002516	complement(2541197..2544946)		PA2305	protein AmbB	+		+	+	+		+		+		+	7
Pseudomonas aeruginosa PAO1	NC_002516	complement(2605435..2605824)		PA2358	hypothetical protein	+	+	+			+	+		+	+	+	8
Pseudomonas aeruginosa PAO1	NC_002516	2633494..2633736		PA2381	hypothetical protein	+		+	+	+	+	+	+	+	+		9
Pseudomonas aeruginosa PAO1	NC_002516	complement(2636013..2636336)		PA2384	hypothetical protein			+	+		+	+	+	+		+	7
Pseudomonas aeruginosa PAO1	NC_002516	2729571..2729840		PA2433	hypothetical protein	+		+	+	+	+	+		+			7
Pseudomonas aeruginosa PAO1	NC_002516	complement(2746690..2747073)		PA2446	glycine cleavage system protein H	+		+	+	+	+	+		+			7
Pseudomonas aeruginosa PAO1	NC_002516	complement(2760323..2760619)		PA2460	hypothetical protein	+			+	+	+	+	+	+			7
Pseudomonas aeruginosa PAO1	NC_002516	complement(2778917..2780614)		PA2463	hypothetical protein	+		+	+	+	+		+	+			7
Pseudomonas aeruginosa PAO1	NC_002516	2803345..2803623		PA2485	hypothetical protein		+	+	+	+	+	+		+			7
Pseudomonas aeruginosa PAO1	NC_002516	2803640..2803834		PA2486	hypothetical protein	+		+	+	+	+	+	+		+		8
Pseudomonas aeruginosa PAO1	NC_002516	complement(2821705..2822322)		PA2504	hypothetical protein	+		+		+	+		+	+	+		7
Pseudomonas aeruginosa PAO1	NC_002516	complement(2896741..2897253)		PA2562	hypothetical protein	+			+	+		+		+		+	6
Pseudomonas aeruginosa PAO1	NC_002516	2907656..2908999		PA2572	two-component response regulator	+			+	+	+	+		+			6
Pseudomonas aeruginosa PAO1	NC_002516	complement(2926773..2927921)		PA2587	2-heptyl-3-hydroxy-4(1H)-quinolone synthase			+	+	+	+	+	+	+		+	8
Pseudomonas aeruginosa PAO1	NC_002516	2974129..2975298		PA2630	hypothetical protein	+		+	+	+	+		+				6
Pseudomonas aeruginosa PAO1	NC_002516	3009956..3010849		PA2661	hypothetical protein			+	+	+	+	+	+	+	+		8
Pseudomonas aeruginosa PAO1	NC_002516	complement(3012280..3012537)		PA2663	psl and pyoverdine operon regulator PpyR			+	+	+	+	+	+	+	+		8
Pseudomonas aeruginosa PAO1	NC_002516	complement(3012592..3013773)		PA2664	flavohemoprotein			+	+	+	+	+		+	+		7
Pseudomonas aeruginosa PAO1	NC_002516	3016246..3016599		PA2667	hypothetical protein	+			+	+	+		+	+			6
Pseudomonas aeruginosa PAO1	NC_002516	3037886..3038803		PA2686	two-component response regulator PfeR	+	+	+	+		+	+		+		+	8
Pseudomonas aeruginosa PAO1	NC_002516	3038803..3040143		PA2687	two-component sensor histidine kinase PfeS	+		+	+		+	+		+		+	7
Pseudomonas aeruginosa PAO1	NC_002516	3108057..3108383		PA2746	hypothetical protein	+			+	+	+	+	+	+			7
Pseudomonas aeruginosa PAO1	NC_002516	complement(3109743..3110525)		PA2748	methionine aminopeptidase	+		+	+			+	+	+			6
Pseudomonas aeruginosa PAO1	NC_002516	3115304..3115633		PA2754	hypothetical protein				+	+	+	+	+	+			6
Pseudomonas aeruginosa PAO1	NC_002516	complement(3119394..3119708)		PA2759	hypothetical protein	+			+	+			+	+		+	6
Pseudomonas aeruginosa PAO1	NC_002516	complement(3132229..3132816)		PA2774	hypothetical protein	+		+	+	+	+		+	+		+	8
Pseudomonas aeruginosa PAO1	NC_002516	3160321..3160584		PA2805	hypothetical protein	+	+	+	+			+	+	+	+	+	9
Pseudomonas aeruginosa PAO1	NC_002516	3170682..3171062		PA2816	hypothetical protein			+	+	+	+	+		+			6
Pseudomonas aeruginosa PAO1	NC_002516	3219608..3221080		PA2867	chemotaxis transducer			+	+		+	+	+	+			6
Pseudomonas aeruginosa PAO1	NC_002516	3274328..3274585		PA2919	hypothetical protein	+			+	+		+	+	+	+	+	8
Pseudomonas aeruginosa PAO1	NC_002516	3291960..3292268		PA2937	hypothetical protein	+			+	+	+	+		+			6
Pseudomonas aeruginosa PAO1	NC_002516	complement(3325379..3326122)		PA2967	3-oxoacyl-[acyl-carrier-protein] reductase FabG	+			+		+	+	+	+			6
Pseudomonas aeruginosa PAO1	NC_002516	complement(3475956..3476480)		PA3095	type II secretion system protein M	+			+	+	+		+	+		+	7
Pseudomonas aeruginosa PAO1	NC_002516	complement(3580384..3581646)		PA3190	sugar ABC transporter substrate-binding protein	+		+	+	+	+	+		+			7
Pseudomonas aeruginosa PAO1	NC_002516	3595387..3595827		PA3205	hypothetical protein			+		+	+	+	+	+		+	7
Pseudomonas aeruginosa PAO1	NC_002516	3773029..3773376		PA3361	fucose-binding lectin PA-IIL	+		+	+	+		+		+			6
Pseudomonas aeruginosa PAO1	NC_002516	3791347..3791673		PA3385	alginate and motility regulator Z	+		+	+	+	+			+			6
Pseudomonas aeruginosa PAO1	NC_002516	3797009..3798919		PA3392	nitrous-oxide reductase	+			+	+		+	+	+		+	7
Pseudomonas aeruginosa PAO1	NC_002516	3820308..3820892		PA3414	hypothetical protein				+	+	+	+	+	+			6
Pseudomonas aeruginosa PAO1	NC_002516	complement(3837493..3837786)		PA3428	hypothetical protein	+		+			+	+	+	+	+		7
Pseudomonas aeruginosa PAO1	NC_002516	complement(3837885..3838781)		PA3429	epoxide hydrolase	+		+	+	+	+	+	+	+	+	+	10
Pseudomonas aeruginosa PAO1	NC_002516	3867707..3869464		PA3460	acetyltransferase	+			+	+		+		+	+	+	7
Pseudomonas aeruginosa PAO1	NC_002516	complement(3889139..3889744)		PA3476	acyl-homoserine-lactone synthase			+	+	+	+	+		+			6
Pseudomonas aeruginosa PAO1	NC_002516	complement(3889925..3890650)		PA3477	transcriptional regulator RhlR			+	+	+	+	+		+			6
Pseudomonas aeruginosa PAO1	NC_002516	3899501..3899938		PA3485	hypothetical protein	+	+		+			+	+	+			6
Salmonella enterica subsp. enterica serovar Typhimurium SL1344	NC_016810	348088..349035	SL1344_RS01560	SL1344_0300	LysR family transcriptional regulator	+			+	+	+		+	+			6
Salmonella enterica subsp. enterica serovar Typhimurium SL1344	NC_016810	400888..401082	SL1344_RS01815	SL1344_0350	gold resistance metallochaperone GolB	+	+			+			+	+		+	6
Salmonella enterica subsp. enterica serovar Typhimurium SL1344	NC_016810	402817..404775	SL1344_RS01830	SL1344_0352	site-specific DNA-methyltransferase	+		+		+	+		+	+			6
Salmonella enterica subsp. enterica serovar Typhimurium SL1344	NC_016810	415162..415437	SL1344_RS01875	SL1344_0361	DUF1471 domain-containing protein				+	+		+		+	+	+	6
Salmonella enterica subsp. enterica serovar Typhimurium SL1344	NC_016810	complement(760924..761409)	SL1344_RS03530	SL1344_0681	pyridoxamine 5'-phosphate oxidase family protein	+		+		+	+	+	+	+	+	+	9
Salmonella enterica subsp. enterica serovar Typhimurium SL1344	NC_016810	796608..796994	SL1344_RS03695	SL1344_0713	membrane protein	+			+	+		+	+	+			6
Salmonella enterica subsp. enterica serovar Typhimurium SL1344	NC_016810	866199..868496	SL1344_RS04050	SL1344_0776	SPI-1 type III secretion system effector E3 ubiquitin transferase SlrP			+	+	+	+		+	+		+	7
Salmonella enterica subsp. enterica serovar Typhimurium SL1344	NC_016810	complement(868588..869496)	SL1344_RS04055	SL1344_0777	uridine diphosphate-N-acetylglucosamine-binding protein YvcK	+		+		+	+	+	+	+			7
Salmonella enterica subsp. enterica serovar Typhimurium SL1344	NC_016810	complement(987030..987413)	SL1344_RS04635	SL1344_0892	membrane protein	+			+	+	+		+	+			6
Salmonella enterica subsp. enterica serovar Typhimurium SL1344	NC_016810	complement(1061617..1062027)	SL1344_RS04930	SL1344_0950	helix-turn-helix domain-containing protein	+			+		+	+	+			+	6
Salmonella enterica subsp. enterica serovar Typhimurium SL1344	NC_016810	complement(1098888..1099574)	SL1344_RS05180	SL1344_0995	hypothetical protein			+			+	+	+	+		+	6
Salmonella enterica subsp. enterica serovar Typhimurium SL1344	NC_016810	complement(1134553..1136238)	SL1344_RS05360	SL1344_1030	SPI-1 type III secretion system effector inositol phosphate phosphatase SopB			+		+	+	+	+	+			6
Salmonella enterica subsp. enterica serovar Typhimurium SL1344	NC_016810	1136570..1136740	SL1344_RS05365	SL1344_1031	DUF3950 domain-containing protein	+		+		+	+	+	+			+	7
Salmonella enterica subsp. enterica serovar Typhimurium SL1344	NC_016810	complement(1136960..1138429)	SL1344_RS05375	SL1344_1033	C69 family dipeptidase	+		+	+		+	+	+	+	+	+	9
Salmonella enterica subsp. enterica serovar Typhimurium SL1344	NC_016810	1271548..1272837	SL1344_RS06065		hypothetical protein			+	+		+	+	+	+		+	7
Salmonella enterica subsp. enterica serovar Typhimurium SL1344	NC_016810	complement(1288029..1288292)	SL1344_RS06150	SL1344_1183	virulence protein PagD				+	+		+	+	+		+	6
Salmonella enterica subsp. enterica serovar Typhimurium SL1344	NC_016810	complement(1290898..1291242)	SL1344_RS06180	SL1344_1185	c-type lysozyme inhibitor			+	+	+	+	+		+		+	7
Salmonella enterica subsp. enterica serovar Typhimurium SL1344	NC_016810	1291945..1292217	SL1344_RS26610	SL1344_1186	hypothetical protein	+		+	+	+	+		+	+			7
Salmonella enterica subsp. enterica serovar Typhimurium SL1344	NC_016810	complement(1294980..1295294)	SL1344_RS06225	SL1344_1190	hypothetical protein			+			+	+	+	+		+	6
Salmonella enterica subsp. enterica serovar Typhimurium SL1344	NC_016810	1303449..1304237	SL1344_RS06275	SL1344_1199	cryptic aminoglycoside nucleotidyltransferase ANT(3'')/ANT(9)	+			+	+		+		+		+	6
Salmonella enterica subsp. enterica serovar Typhimurium SL1344	NC_016810	1305044..1305892	SL1344_RS06285	SL1344_1201	MerR family transcriptional regulator			+	+	+	+	+	+	+		+	8
Salmonella enterica subsp. enterica serovar Typhimurium SL1344	NC_016810	complement(1366940..1368163)	SL1344_RS06620	SL1344_1266	O-antigen polymerase	+			+	+			+	+		+	6
Salmonella enterica subsp. enterica serovar Typhimurium SL1344	NC_016810	complement(1433019..1433657)	SL1344_RS06910	SL1344_1325	two component system response regulator			+			+	+	+	+		+	6
Salmonella enterica subsp. enterica serovar Typhimurium SL1344	NC_016810	1440786..1441376	SL1344_RS06945	SL1344_1332	SPI-2 type III secretion system translocon protein SseB				+	+		+	+	+		+	6
Salmonella enterica subsp. enterica serovar Typhimurium SL1344	NC_016810	1446582..1446872	SL1344_RS06990		EscG/YscG/SsaH family type III secretion system needle protein co-chaperone			+	+	+		+	+	+			6
Salmonella enterica subsp. enterica serovar Typhimurium SL1344	NC_016810	1446884..1447132	SL1344_RS06995	SL1344_1342	EscI/YscI/HrpB family type III secretion system inner rod protein	+		+	+	+	+	+		+			7
Salmonella enterica subsp. enterica serovar Typhimurium SL1344	NC_016810	1447896..1448444	SL1344_RS07005	SL1344_1344	hypothetical protein			+	+	+	+	+		+			6
Salmonella enterica subsp. enterica serovar Typhimurium SL1344	NC_016810	1448441..1449115	SL1344_RS07010	SL1344_1345	SPI-2 type III secretion system apparatus protein SsaK	+		+	+		+	+		+			6
Salmonella enterica subsp. enterica serovar Typhimurium SL1344	NC_016810	1453847..1454224	SL1344_RS07035	SL1344_1350	SPI-2 type III secretion system apparatus protein SsaO			+	+	+	+			+	+		6
Salmonella enterica subsp. enterica serovar Typhimurium SL1344	NC_016810	1572186..1573277	SL1344_RS07655	SL1344_1469	linear amide C-N hydrolase			+	+		+	+	+	+			6
Salmonella enterica subsp. enterica serovar Typhimurium SL1344	NC_016810	complement(1600411..1600740)	SL1344_RS07780	SL1344_1492	acid-activated periplasmic chaperone HdeB	+		+	+	+		+	+			+	7
Salmonella enterica subsp. enterica serovar Typhimurium SL1344	NC_016810	complement(1626357..1626989)	SL1344_RS07890	SL1344_1514	type III secretion system effector SteA			+	+		+	+	+	+		+	7
Salmonella enterica subsp. enterica serovar Typhimurium SL1344	NC_016810	1636624..1637943	SL1344_RS07940	SL1344_1524	hypothetical protein	+			+	+	+		+	+			6
Salmonella enterica subsp. enterica serovar Typhimurium SL1344	NC_016810	complement(1647836..1648066)	SL1344_RS07975	SL1344_1530A	hypothetical protein	+				+		+	+	+		+	6
Salmonella enterica subsp. enterica serovar Typhimurium SL1344	NC_016810	complement(1648099..1648497)	SL1344_RS07980	SL1344_1531	hypothetical protein		+		+	+	+	+	+	+		+	8
Salmonella enterica subsp. enterica serovar Typhimurium SL1344	NC_016810	1722498..1723607	SL1344_RS08345	SL1344_1602	hypothetical protein	+		+	+	+		+		+	+		7
Salmonella enterica subsp. enterica serovar Typhimurium SL1344	NC_016810	complement(1747010..1748383)	SL1344_RS08475	SL1344_1628	SPI-2 type III secretion system effector kinase SteC	+		+	+	+	+	+	+	+	+	+	10
Salmonella enterica subsp. enterica serovar Typhimurium SL1344	NC_016810	complement(1866419..1866592)	SL1344_RS09030	SL1344_1737	addiction module toxin, GnsA/GnsB family				+	+	+	+	+	+		+	7
Salmonella enterica subsp. enterica serovar Typhimurium SL1344	NC_016810	1986384..1986719	SL1344_RS09675	SL1344_1867	hypothetical protein			+	+	+		+		+		+	6
Salmonella enterica subsp. enterica serovar Typhimurium SL1344	NC_016810	complement(1990157..1990483)	SL1344_RS09700	SL1344_1872	glucose-6-phosphate dehydrogenase	+			+		+		+		+	+	6
Salmonella enterica subsp. enterica serovar Typhimurium SL1344	NC_016810	complement(1992348..1992680)	SL1344_RS09710	SL1344_1874	membrane protein	+			+	+	+		+		+		6
Salmonella enterica subsp. enterica serovar Typhimurium SL1344	NC_016810	2013070..2013456	SL1344_RS09840	SL1344_1896	hypothetical protein	+			+	+	+	+	+	+		+	8
Salmonella enterica subsp. enterica serovar Typhimurium SL1344	NC_016810	2078785..2079774	SL1344_RS10270	SL1344_1976	integrase	+			+	+		+	+			+	6
Salmonella enterica subsp. enterica serovar Typhimurium SL1344	NC_016810	complement(2135036..2135800)	SL1344_RS10615	SL1344_2039	thiosulfate reductase cytochrome B subunit	+			+	+			+	+	+		6
Salmonella enterica subsp. enterica serovar Typhimurium SL1344	NC_016810	complement(2165334..2166335)	SL1344_RS10735	SL1344_2064	abequosyltransferase RfbV	+				+	+	+	+	+		+	7
Salmonella enterica subsp. enterica serovar Typhimurium SL1344	NC_016810	complement(2166340..2167632)	SL1344_RS10740	SL1344_2065	MATE family efflux transporter	+				+	+		+	+		+	6
Salmonella enterica subsp. enterica serovar Typhimurium SL1344	NC_016810	complement(2230832..2231167)	SL1344_RS10990	SL1344_2115	membrane protein	+		+	+	+			+	+		+	7
Salmonella enterica subsp. enterica serovar Typhimurium SL1344	NC_016810	2384252..2385130	SL1344_RS11710	SL1344_2250	LysR family transcriptional regulator	+		+	+	+	+	+				+	7
Salmonella enterica subsp. enterica serovar Typhimurium SL1344	NC_016810	2455099..2456118	SL1344_RS12035	SL1344_2314	LacI family DNA-binding transcriptional regulator	+		+		+	+	+		+		+	7
Salmonella enterica subsp. enterica serovar Typhimurium SL1344	NC_016810	2726693..2728186	SL1344_RS13240	SL1344_2546	type III secretion effector GogB			+		+		+	+	+		+	6
Salmonella enterica subsp. enterica serovar Typhimurium SL1344	NC_016810	complement(2762857..2763105)	SL1344_RS25705	SL1344_2583	hypothetical protein		+		+		+	+	+			+	6
Salmonella enterica subsp. enterica serovar Typhimurium SL1344	NC_016810	complement(2764017..2764298)	SL1344_RS13460	SL1344_2586	ASCH domain-containing protein	+			+	+		+			+	+	6
Salmonella enterica subsp. enterica serovar Typhimurium SL1344	NC_016810	complement(2770178..2770384)	SL1344_RS13510	SL1344_2595	hypothetical protein			+	+	+	+		+	+			6
Salmonella enterica subsp. enterica serovar Typhimurium SL1344	NC_016810	complement(2877245..2878222)	SL1344_RS14025	SL1344_2695	DNA-processing protein DprA	+		+	+		+	+	+	+		+	8
Salmonella enterica subsp. enterica serovar Typhimurium SL1344	NC_016810	complement(2878212..2878694)	SL1344_RS14030	SL1344_2696	phosphoribosyltransferase	+		+	+		+	+	+	+		+	8
Salmonella enterica subsp. enterica serovar Typhimurium SL1344	NC_016810	2885591..2885866	SL1344_RS14085		hypothetical protein	+		+	+		+			+		+	6
Salmonella enterica subsp. enterica serovar Typhimurium SL1344	NC_016810	2888519..2889730	SL1344_RS14110	SL1344_2710	hypothetical protein	+		+	+	+			+	+			6
Salmonella enterica subsp. enterica serovar Typhimurium SL1344	NC_016810	complement(2891273..2892970)	SL1344_RS14120	SL1344_2713	DUF2326 domain-containing protein	+			+	+		+	+	+		+	7
Salmonella enterica subsp. enterica serovar Typhimurium SL1344	NC_016810	complement(2904537..2905364)	SL1344_RS14200	SL1344_2727	hypothetical protein			+	+	+		+		+		+	6
Salmonella enterica subsp. enterica serovar Typhimurium SL1344	NC_016810	2908638..2909921	SL1344_RS14215	SL1344_2730	ATPase		+			+	+		+	+		+	6
Salmonella enterica subsp. enterica serovar Typhimurium SL1344	NC_016810	complement(2949378..2950430)	SL1344_RS14385	SL1344_2763	SPI-2 type III secretion system effector PipB2			+	+	+	+	+	+	+		+	8
Salmonella enterica subsp. enterica serovar Typhimurium SL1344	NC_016810	2950949..2951878	SL1344_RS14390	SL1344_2764	VirK family antimicrobial peptide resistance protein	+				+	+	+	+	+	+		7
Salmonella enterica subsp. enterica serovar Typhimurium SL1344	NC_016810	2952171..2953067	SL1344_RS14395	SL1344_2765	antimicrobial resistance protein Mig-14	+		+	+	+	+	+	+	+			8
Salmonella enterica subsp. enterica serovar Typhimurium SL1344	NC_016810	complement(3033543..3034298)	SL1344_RS14840	SL1344_2846	transcriptional regulator	+	+		+	+			+	+		+	7
Salmonella enterica subsp. enterica serovar Typhimurium SL1344	NC_016810	complement(3034683..3035570)	SL1344_RS14845	SL1344_2847	transcriptional regulator SirC		+		+	+	+	+	+			+	7
Salmonella enterica subsp. enterica serovar Typhimurium SL1344	NC_016810	complement(3036364..3037044)	SL1344_RS14855	SL1344_2849	oxygen-regulated invasion protein OrgB	+			+	+	+		+	+		+	7
Salmonella enterica subsp. enterica serovar Typhimurium SL1344	NC_016810	3042432..3044093	SL1344_RS14890	SL1344_2856	transcriptional regulator HilA	+	+			+	+	+	+	+			7
Salmonella enterica subsp. enterica serovar Typhimurium SL1344	NC_016810	complement(3044647..3046278)	SL1344_RS14900	SL1344_2858	SPI-1 type III secretion system effector GTPase-activating protein SptP	+		+	+	+	+	+		+		+	8
Salmonella enterica subsp. enterica serovar Typhimurium SL1344	NC_016810	complement(3046265..3046657)	SL1344_RS14905	SL1344_2859	chaperone SicP	+		+		+	+	+		+		+	7
Salmonella enterica subsp. enterica serovar Typhimurium SL1344	NC_016810	complement(3046988..3047236)	SL1344_RS14915	SL1344_2860	acyl carrier protein	+		+	+	+	+			+		+	7
Salmonella enterica subsp. enterica serovar Typhimurium SL1344	NC_016810	complement(3047255..3049312)	SL1344_RS14920	SL1344_2861	SPI-1 type III secretion system effector SipA	+		+	+	+	+		+	+			7
Salmonella enterica subsp. enterica serovar Typhimurium SL1344	NC_016810	complement(3055961..3056221)	SL1344_RS14955	SL1344_2868	SPI-1 type III secretion system export apparatus protein SpaQ	+		+	+	+		+	+	+	+		8
Salmonella enterica subsp. enterica serovar Typhimurium SL1344	NC_016810	complement(3056911..3057822)	SL1344_RS14965	SL1344_2870	SPI-1 type III secretion system protein SpaO	+			+	+		+	+	+			6
Salmonella enterica subsp. enterica serovar Typhimurium SL1344	NC_016810	complement(3057822..3058832)	SL1344_RS14970	SL1344_2871	SPI-1 type III secretion system protein SpaN	+			+	+		+	+	+		+	7
Salmonella enterica subsp. enterica serovar Typhimurium SL1344	NC_016810	complement(3058832..3059275)	SL1344_RS14975	SL1344_2872	SPI-1 type III secretion system protein SpaM	+		+	+	+		+	+	+		+	8
Salmonella enterica subsp. enterica serovar Typhimurium SL1344	NC_016810	complement(3059253..3060548)	SL1344_RS14980	SL1344_2873	FliI/YscN family ATPase	+			+	+		+	+	+			6
Salmonella enterica subsp. enterica serovar Typhimurium SL1344	NC_016810	complement(3060545..3060952)	SL1344_RS14985	SL1344_2874	SPI-1 type III secretion system chaperone SpaK	+		+	+	+		+	+	+		+	8
Salmonella enterica subsp. enterica serovar Typhimurium SL1344	NC_016810	complement(3063058..3064176)	SL1344_RS14995	SL1344_2876	type III secretion system gatekeeper InvE	+		+	+	+			+	+			6
Salmonella enterica subsp. enterica serovar Typhimurium SL1344	NC_016810	3069908..3070198	SL1344_RS15030	SL1344_2884	DUF1778 domain-containing protein			+	+	+	+	+	+	+		+	8
Salmonella enterica subsp. enterica serovar Typhimurium SL1344	NC_016810	complement(3123903..3124259)	SL1344_RS15290	SL1344_2936	type II toxin-antitoxin system ParD family antitoxin				+	+		+	+	+		+	6
Salmonella enterica subsp. enterica serovar Typhimurium SL1344	NC_016810	complement(3213855..3214487)	SL1344_RS15680	SL1344_3009	YfdX family protein	+			+	+	+	+		+			6
Salmonella enterica subsp. enterica serovar Typhimurium SL1344	NC_016810	complement(3335027..3336670)	SL1344_RS16300	SL1344_3126	HAMP domain-containing protein				+	+	+	+	+	+			6
Salmonella enterica subsp. enterica serovar Typhimurium SL1344	NC_016810	complement(3337751..3338266)	SL1344_RS16310	SL1344_3128	RNA helicase	+		+	+	+	+	+	+	+		+	9
Salmonella enterica subsp. enterica serovar Typhimurium SL1344	NC_016810	complement(3481057..3482121)	SL1344_RS16995	SL1344_3263	DUF1963 domain-containing protein	+		+	+	+	+	+	+	+			8
Salmonella enterica subsp. enterica serovar Typhimurium SL1344	NC_016810	complement(3532871..3533623)	SL1344_RS17270	SL1344_3315	DUF695 domain-containing protein			+	+	+	+	+	+				6
Salmonella enterica subsp. enterica serovar Typhimurium SL1344	NC_016810	complement(3711607..3712152)	SL1344_RS18190	SL1344_3494	hypothetical protein				+	+	+	+		+		+	6
Salmonella enterica subsp. enterica serovar Typhimurium SL1344	NC_016810	3718352..3719257	SL1344_RS18215	SL1344_3499	dihydrodipicolinate synthase family protein	+	+		+	+	+				+		6
Salmonella enterica subsp. enterica serovar Typhimurium SL1344	NC_016810	3766164..3767807	SL1344_RS18435	SL1344_3542	methyl-accepting chemotaxis citrate transducer	+		+		+		+	+	+		+	7
Salmonella enterica subsp. enterica serovar Typhimurium SL1344	NC_016810	complement(3794701..3795678)	SL1344_RS18555	SL1344_3566	SIS domain-containing protein			+	+	+		+		+	+		6
Salmonella enterica subsp. enterica serovar Typhimurium SL1344	NC_016810	complement(3798561..3800150)	SL1344_RS18570	SL1344_3569	membrane protein	+			+	+	+	+	+	+		+	8
Salmonella enterica subsp. enterica serovar Typhimurium SL1344	NC_016810	complement(3960279..3961130)	SL1344_RS19290	SL1344_3711	hypothetical protein			+	+	+	+	+				+	6
Salmonella enterica subsp. enterica serovar Typhimurium SL1344	NC_016810	complement(4004977..4005264)	SL1344_RS19475	SL1344_3749	PTS sugar transporter subunit IIB	+				+	+	+	+			+	6
Salmonella enterica subsp. enterica serovar Typhimurium SL1344	NC_016810	complement(4005261..4005734)	SL1344_RS19480	SL1344_3750	PTS sugar transporter subunit IIA	+		+	+		+	+	+	+		+	8
Salmonella enterica subsp. enterica serovar Typhimurium SL1344	NC_016810	complement(4005752..4006495)	SL1344_RS19485	SL1344_3751	GntR family transcriptional regulator	+			+	+	+	+	+			+	7
Salmonella enterica subsp. enterica serovar Typhimurium SL1344	NC_016810	4059254..4060150	SL1344_RS19740	SL1344_3801	LysR family transcriptional regulator	+		+	+	+	+	+		+		+	8
Salmonella enterica subsp. enterica serovar Typhimurium SL1344	NC_016810	4072689..4073651	SL1344_RS19800	SL1344_3812	membrane protein	+	+		+	+	+		+	+	+		8
Salmonella enterica subsp. enterica serovar Typhimurium SL1344	NC_016810	4274279..4274845	SL1344_RS20775	SL1344_3991	helix-turn-helix transcriptional regulator			+	+		+	+	+	+		+	7
Salmonella enterica subsp. enterica serovar Typhimurium SL1344	NC_016810	4289368..4289763	SL1344_RS20855	SL1344_4006	nuclear transport factor 2 family protein	+		+	+	+	+		+	+		+	8
Salmonella enterica subsp. enterica serovar Typhimurium SL1344	NC_016810	4310847..4311611	SL1344_RS20965	SL1344_4029	epimerase	+	+	+	+	+		+		+		+	8
Salmonella enterica subsp. enterica serovar Typhimurium SL1344	NC_016810	4499778..4501166	SL1344_RS21855	SL1344_4194	methyl-accepting chemotaxis protein	+	+	+	+	+	+	+	+			+	9
Salmonella enterica subsp. enterica serovar Typhimurium SL1344	NC_016810	4501156..4502475	SL1344_RS21860		TolC family protein			+	+	+	+		+	+		+	7
Salmonella enterica subsp. enterica serovar Typhimurium SL1344	NC_016810	4502472..4503749	SL1344_RS21865	SL1344_4196	HlyD family type I secretion periplasmic adaptor subunit			+	+	+	+				+	+	6
Salmonella enterica subsp. enterica serovar Typhimurium SL1344	NC_016810	4503766..4520445	SL1344_RS21870	SL1344_4197	membrane protein	+		+	+	+	+				+	+	7
Salmonella enterica subsp. enterica serovar Typhimurium SL1344	NC_016810	4520485..4522551	SL1344_RS21875	SL1344_4198	peptidase domain-containing ABC transporter				+	+	+		+	+		+	6
Salmonella enterica subsp. enterica serovar Typhimurium SL1344	NC_016810	complement(4569886..4570152)	SL1344_RS22090	SL1344_4239	hypothetical protein	+		+		+	+	+		+	+		7
Salmonella enterica subsp. enterica serovar Typhimurium SL1344	NC_016810	complement(4581462..4582337)	SL1344_RS22150	SL1344_4251	AraC family transcriptional regulator	+	+		+	+	+	+	+	+			8
Salmonella enterica subsp. enterica serovar Typhimurium SL1344	NC_016810	4597582..4597935	SL1344_RS22240	SL1344_4268	DUF4156 domain-containing protein	+		+	+		+	+		+		+	7
Salmonella enterica subsp. enterica serovar Typhimurium SL1344	NC_016810	complement(4601237..4601824)	SL1344_RS22270	SL1344_4274	response regulator transcription factor	+			+	+	+	+		+		+	7
Salmonella enterica subsp. enterica serovar Typhimurium SL1344	NC_016810	complement(4641861..4642181)	SL1344_RS22475	SL1344_4311	DUF1471 domain-containing protein	+	+	+	+	+	+	+		+		+	9
Salmonella enterica subsp. enterica serovar Typhimurium SL1344	NC_016810	complement(4662096..4662317)	SL1344_RS26215		hypothetical protein	+		+	+	+			+	+			6
Salmonella enterica subsp. enterica serovar Typhimurium SL1344	NC_016810	complement(4763845..4767522)	SL1344_RS23055	SL1344_4424	BREX-1 system adenine-specific DNA-methyltransferase PglX	+		+		+	+			+		+	6
Salmonella enterica subsp. enterica serovar Typhimurium SL1344	NC_016810	complement(4771221..4771823)	SL1344_RS23065	SL1344_4426	DUF1788 domain-containing protein			+	+	+	+		+	+		+	7
Salmonella enterica subsp. enterica serovar Typhimurium SL1344	NC_016810	complement(4771820..4772422)	SL1344_RS23070	SL1344_4427	DUF1819 family protein			+	+	+	+		+	+		+	7
Salmonella enterica subsp. enterica serovar Typhimurium SL1344	NC_016810	4777766..4778761	SL1344_RS23100		membrane protein	+		+	+	+	+		+	+		+	8
Salmonella enterica subsp. enterica serovar Typhimurium SL1344	NC_016810	4784140..4784670	SL1344_RS23135	SL1344_4440	type VI secretion system tube protein Hcp	+		+	+	+	+		+			+	7
Salmonella enterica subsp. enterica serovar Typhimurium SL1344	NC_016810	complement(4798189..4799598)	SL1344_RS23215	SL1344_4455	type-1 restriction enzyme StySJI specificity protein	+		+	+	+		+	+	+		+	8
Salmonella enterica subsp. enterica serovar Typhimurium SL1344	NC_016810	complement(4799595..4801184)	SL1344_RS23220	SL1344_4456	type I restriction-modification system methyltransferase	+		+	+	+		+	+	+			7
Salmonella enterica subsp. enterica serovar Typhimurium SL1344	NC_016810	complement(4801342..4804851)	SL1344_RS23225	SL1344_4457	type I restriction-modification system endonuclease	+		+	+	+	+	+	+	+		+	9
Salmonella enterica subsp. enterica serovar Typhimurium SL1344	NC_016810	complement(4874313..4874984)	SL1344_RS23575	SL1344_4523	winged helix-turn-helix transcriptional regulator			+	+	+	+	+	+	+		+	8
Shigella flexneri 5a str. M90T	AF348706	1176..2042		pWR501_0003	orf, hypothetical	+		+	+		+	+		+		+	7
Shigella flexneri 5a str. M90T	AF348706	complement(11084..11662)		pWR501_0016	orf, hypothetical			+	+	+	+	+		+	+	+	8
Shigella flexneri 5a str. M90T	AF348706	17861..18067		pWR501_0028	putative transposase, fragment	+	+	+	+	+	+	+		+	+	+	10
Shigella flexneri 5a str. M90T	AF348706	20430..21005		pWR501_0032	putative chaperone				+	+	+	+		+		+	6
Shigella flexneri 5a str. M90T	AF348706	29145..29510		pWR501_0041	putative transposase, fragment	+	+		+		+	+			+		6
Shigella flexneri 5a str. M90T	AF348706	complement(44900..45202)		pWR501_0063	orf, hypothetical	+		+		+	+	+		+			6
Shigella flexneri 5a str. M90T	AF348706	complement(100203..102104)		pWR501_0133	invasion protein			+	+	+	+	+		+		+	7
Shigella flexneri 5a str. M90T	AF348706	complement(102113..103111)		pWR501_0134	invasion protein			+	+	+	+	+		+		+	7
Shigella flexneri 5a str. M90T	AF348706	complement(103162..104310)		pWR501_0135	invasion protein			+	+	+	+			+		+	6
Shigella flexneri 5a str. M90T	AF348706	complement(106545..107171)		pWR501_0138	invasion protein			+	+	+	+	+	+	+		+	8
Shigella flexneri 5a str. M90T	AF348706	111013..111375		pWR501_0143	invasion-associated protein				+	+	+			+	+	+	6
Shigella flexneri 5a str. M90T	AF348706	111842..112957		pWR501_0145	Type III secretion protein				+	+	+	+		+		+	6
Shigella flexneri 5a str. M90T	AF348706	116356..116988		pWR501_0153	Type III secretion protein	+		+	+			+		+		+	6
Shigella flexneri 5a str. M90T	AF348706	118694..119761		pWR501_0155	invasion protein				+	+		+	+	+	+	+	7
Shigella flexneri 5a str. M90T	AF348706	121847..122248		pWR501_0157	invasion protein				+	+	+	+	+	+		+	7
Shigella flexneri 5a str. M90T	AF348706	126385..126645		pWR501_0163	Type III secretion protein	+			+			+	+	+		+	6
Shigella flexneri 5a str. M90T	AF348706	complement(134313..134729)		pWR501_0176	orf, hypothetical			+		+	+	+	+	+			6
Shigella flexneri 5a str. M90T	AF348706	complement(142304..143506)		pWR501_0191	secreted VirG-processing protein			+	+	+	+			+		+	6
Shigella flexneri 5a str. M90T	AF348706	complement(167327..167545)		pWR501_0224	IS2 orf1, fragment	+			+	+	+		+	+			6
Shigella flexneri 5a str. M90T	AF348706	complement(167600..168238)		pWR501_0225	orf, hypothetical	+			+	+	+		+	+		+	7
Shigella flexneri 5a str. M90T	AF348706	174397..174987		pWR501_0237	orf, hypothetical				+	+		+	+	+		+	6
Shigella flexneri 5a str. M90T	AF348706	183902..184990		pWR501_0251	UDP-sugar hydrolase			+	+	+	+	+	+	+		+	8
Shigella flexneri 5a str. M90T	AF348706	complement(218378..218962)		pWR501_0290	orf, hypothetical	+		+	+	+	+	+		+	+	+	9
Shigella flexneri 5a str. M90T	CM001474	complement(274471..275724)		SF5M90T_255	serotype-specific glucosyl transferase			+	+	+	+	+		+			6
Shigella flexneri 5a str. M90T	CM001474	complement(276641..277003)		SF5M90T_257	bactoprenol-linked glucose translocase	+		+		+	+	+	+	+			7
Shigella flexneri 5a str. M90T	CM001474	772046..772894		SF5M90T_740	putative bacteriophage protein	+		+		+		+	+			+	6
Shigella flexneri 5a str. M90T	CM001474	complement(1121762..1122700)		SF5M90T_1056	hypothetical protein			+	+		+	+	+	+		+	7
Shigella flexneri 5a str. M90T	CM001474	1200693..1200998		SF5M90T_1131	hypothetical protein			+	+	+	+			+		+	6
Shigella flexneri 5a str. M90T	CM001474	complement(1811856..1812665)		SF5M90T_1724	putative acetyltransferase				+	+	+	+		+		+	6
Shigella flexneri 5a str. M90T	CM001474	complement(1953589..1954422)		SF5M90T_1854	hypothetical protein			+	+	+	+	+		+	+	+	8
Shigella flexneri 5a str. M90T	CM001474	2074301..2075050		SF5M90T_1992	putative integrase	+		+	+	+		+		+		+	7
Shigella flexneri 5a str. M90T	CM001474	2554463..2554726		SF5M90T_2431	hypothetical protein		+	+	+	+	+	+	+	+			8
Shigella flexneri 5a str. M90T	CM001474	complement(2772412..2772720)		SF5M90T_2622	hypothetical protein			+		+	+	+		+		+	6
Shigella flexneri 5a str. M90T	CM001474	3097126..3097428		SF5M90T_2955	IS ORF1			+		+	+	+	+	+			6
Shigella flexneri 5a str. M90T	CM001474	complement(3555461..3555820)		SF5M90T_3407	hypothetical protein	+		+	+	+	+	+	+	+	+	+	10
Shigella flexneri 5a str. M90T	CM001474	complement(4493956..4494231)		SF5M90T_4250	hypothetical protein			+	+	+	+		+	+		+	7
Staphylococcus aureus MRSA252	NC_002952	338133..338591	SAR_RS01460	SAR0290	DUF5085 family protein	+	+	+					+	+		+	6
Staphylococcus aureus MRSA252	NC_002952	418519..418863	SAR_RS01900	SAR0378	hypothetical protein	+	+		+	+	+	+		+		+	8
Staphylococcus aureus MRSA252	NC_002952	419600..420127	SAR_RS01910	SAR0380	spore coat protein	+	+			+	+	+	+	+		+	8
Staphylococcus aureus MRSA252	NC_002952	complement(754041..754616)	SAR_RS03645	SAR0719	recombinase family protein	+	+		+	+	+	+	+	+	+		9
Staphylococcus aureus MRSA252	NC_002952	894763..895320	SAR_RS04315	SAR0846	hypothetical protein	+		+	+	+	+					+	6
Staphylococcus aureus MRSA252	NC_002952	complement(1995296..1996072)	SAR_RS09795	SAR1916	staphylococcal enterotoxin type G	+	+	+	+	+	+	+	+	+			9
Staphylococcus aureus MRSA252	NC_002952	complement(1998089..1998817)	SAR_RS09810	SAR1919	staphylococcal enterotoxin type I	+		+	+	+	+	+	+	+		+	9
Staphylococcus aureus MRSA252	NC_002952	2126786..2127235	SAR_RS10635	SAR2036	chemotaxis-inhibiting protein CHIPS				+	+	+	+	+	+			6
Staphylococcus aureus MRSA252	NC_002952	complement(2175647..2175988)	SAR_RS10980	SAR2113	hypothetical protein	+	+		+	+	+		+				6
Staphylococcus aureus MRSA252	NC_002952	complement(2176271..2176450)	SAR_RS10990	SAR2115	hypothetical protein	+	+		+	+	+		+				6
Staphylococcus aureus MRSA252	NC_002952	complement(2378207..2379061)	SAR_RS11990	SAR2293	M23 family metallopeptidase	+	+		+	+	+		+			+	7
Staphylococcus aureus MRSA252	NC_002952	complement(2550333..2550503)	SAR_RS15475		hypothetical protein	+	+	+		+			+	+			6
Staphylococcus aureus MRSA252	NC_002952	complement(2892212..2892961)	SAR_RS14635	SAR2788	hypothetical protein	+			+		+	+	+	+		+	7
Staphylococcus aureus MRSA252	NC_002952	complement(2892980..2893783)	SAR_RS14640	SAR2789	peptidase	+	+	+			+		+	+		+	7
Staphylococcus aureus MRSA252	NC_002952	121172..121645	SAR_RS00530	SAR0112	DUF1648 domain-containing protein	+	+	+	+	+			+	+	+	+	9
Staphylococcus aureus MRSA252	NC_002952	complement(125799..126551)	SAR_RS00545	SAR0115	HTH-type transcriptional regulator SarS	+	+	+	+					+	+	+	7
Staphylococcus aureus MRSA252	NC_002952	complement(128926..129918)	SAR_RS00560	SAR0118	staphyloferrin B ABC transporter substrate-binding protein SirA	+	+	+		+			+			+	6
Staphylococcus aureus MRSA252	NC_002952	152865..154217	SAR_RS00680	SAR0139	tetracycline efflux MFS transporter Tet(38)	+	+	+	+	+		+	+	+	+	+	10
Staphylococcus aureus MRSA252	NC_002952	complement(213486..214043)	SAR_RS00925	SAR0188	isochorismatase family protein	+	+	+		+			+	+		+	7
Staphylococcus aureus MRSA252	NC_002952	238058..239155	SAR_RS01010	SAR0205	sn-glycerol-3-phosphate ABC transporter ATP-binding protein UgpC	+	+	+	+	+			+	+	+		8
Staphylococcus aureus MRSA252	NC_002952	258386..260215	SAR_RS01095	SAR0222	coagulase	+	+	+	+	+		+		+		+	8
Staphylococcus aureus MRSA252	NC_002952	complement(273787..273960)	SAR_RS01155	SAR0232	hypothetical protein	+	+		+	+			+	+			6
Staphylococcus aureus MRSA252	NC_002952	328157..328615	SAR_RS01415	SAR0281	type VII secretion protein EssA	+	+	+	+			+		+			6
Staphylococcus aureus MRSA252	NC_002952	381166..382227	SAR_RS01680	SAR0335	LLM class flavin-dependent oxidoreductase	+	+		+	+		+		+		+	7
Staphylococcus aureus MRSA252	NC_002952	420468..421037	SAR_RS01920	SAR0382	terminase small subunit	+	+		+			+	+	+			6
Staphylococcus aureus MRSA252	NC_002952	464528..465226	SAR_RS02160	SAR0435	superantigen-like protein SSL11	+	+	+					+		+	+	6
Staphylococcus aureus MRSA252	NC_002952	465245..466732	SAR_RS02165	SAR0436	FKLRK protein	+	+	+	+	+		+	+	+	+	+	10
Staphylococcus aureus MRSA252	NC_002952	623079..624551	SAR_RS02940	SAR0568	glycosyltransferase	+				+			+	+	+	+	6
Staphylococcus aureus MRSA252	NC_002952	653261..654655	SAR_RS03100	SAR0602	transposase	+			+	+				+	+	+	6
Staphylococcus aureus MRSA252	NC_002952	659226..659702	SAR_RS03135	SAR0610	GNAT family N-acetyltransferase	+	+			+			+		+	+	6
Staphylococcus aureus MRSA252	NC_002952	710511..711578	SAR_RS03405	SAR0664	membrane protein	+	+		+	+		+	+	+			7
Staphylococcus aureus MRSA252	NC_002952	888239..891328	SAR_RS04300	SAR0842	MSCRAMM family adhesin clumping factor ClfA	+	+		+				+	+	+	+	7
Staphylococcus aureus MRSA252	NC_002952	complement(897401..897619)	SAR_RS04330	SAR0849	hypothetical protein	+	+	+					+	+	+	+	7
Staphylococcus aureus MRSA252	NC_002952	987866..988300	SAR_RS04800	SAR0944	MAP domain-containing protein				+	+		+		+	+	+	6
Staphylococcus aureus MRSA252	NC_002952	1055795..1056346	SAR_RS05150	SAR1014	GNAT family N-acetyltransferase	+	+		+	+			0		+	+	6
Staphylococcus aureus MRSA252	NC_002952	complement(1062379..1062708)	SAR_RS05180	SAR1020	staphostatin B	+	+		+				+	+	+		6
Staphylococcus aureus MRSA252	NC_002952	complement(1146876..1148834)	SAR_RS05625	SAR1102	heme uptake protein IsdB	+	+	+		+			+	+		+	7
Staphylococcus aureus MRSA252	NC_002952	complement(1149036..1150100)	SAR_RS05630	SAR1103	LPXTG-anchored heme-scavenging protein IsdA	+	+	+	+	+			+	+		+	8
Staphylococcus aureus MRSA252	NC_002952	1175227..1175544	SAR_RS05760	SAR1127	fibrinogen-binding protein	+	+	+	+	+		+		+	+	+	9
Staphylococcus aureus MRSA252	NC_002952	1177712..1178209	SAR_RS05780	SAR1130	fibrinogen-binding protein	+	+	+	+	+		+		+	+	+	9
Staphylococcus aureus MRSA252	NC_002952	1178361..1178711	SAR_RS05785	SAR1131	fibrinogen-binding protein	+	+	+				+		+	+	+	7
Staphylococcus aureus MRSA252	NC_002952	complement(1178960..1179145)	SAR_RS05790	SAR1133	hypothetical protein	+	+		+	+		+		+	+	+	8
Staphylococcus aureus MRSA252	NC_002952	complement(1179346..1179564)	SAR_RS05795	SAR1133a	hypothetical protein	+	+	+	+	+		+		+	+	+	9
Staphylococcus aureus MRSA252	NC_002952	1664182..1664361	SAR_RS08145		hypothetical protein	+	+			+				+	+	+	6
Staphylococcus aureus MRSA252	NC_002952	complement(1767798..1767980)	SAR_RS08715	SAR1705	CsbD family protein	+	+	+	+	+			+	+	+	+	9
Staphylococcus aureus MRSA252	NC_002952	complement(1835659..1837146)	SAR_RS09055	SAR1770	hypothetical protein	+			+	+				+	+	+	6
Staphylococcus aureus MRSA252	NC_002952	complement(1908514..1909329)	SAR_RS09375	SAR1826	ATP-binding protein			+	+	+				+	+	+	6
Staphylococcus aureus MRSA252	NC_002952	complement(1910736..1911329)	SAR_RS09385	SAR1828	recombinase family protein				+	+			+	+	+	+	6
Staphylococcus aureus MRSA252	NC_002952	1966032..1966682	SAR_RS09635	SAR1879	calcium-binding protein	+	+		+	+		+	+	+			7
Staphylococcus aureus MRSA252	NC_002952	1966763..1967758	SAR_RS09640	SAR1880	DUF4352 domain-containing protein	+	+	+	+	+		+	+	+			8
Staphylococcus aureus MRSA252	NC_002952	2113278..2113841	SAR_RS10555	SAR2021	thioredoxin family protein	+			+	+			+	+	+		6
Staphylococcus aureus MRSA252	NC_002952	2124375..2124575	SAR_RS10610		hypothetical protein	+	+	+	+	+			0	+	+	+	8
Staphylococcus aureus MRSA252	NC_002952	complement(2125750..2126100)	SAR_RS10630	SAR2035	hypothetical protein				+	+		+	+	+	+	+	7
Staphylococcus aureus MRSA252	NC_002952	complement(2128315..2128806)	SAR_RS10645	SAR2039	staphylokinase		+		+			+	+	+		+	6
Staphylococcus aureus MRSA252	NC_002952	complement(2169572..2170591)	SAR_RS10955	SAR2107	beta-channel forming cytolysin			+	+	+		+	+	+	+	+	8
Staphylococcus aureus MRSA252	NC_002952	complement(2170613..2171668)	SAR_RS10960	SAR2108	succinyl-diaminopimelate desuccinylase	+	+	+	+	+		+	+	+	+	+	10
Staphylococcus aureus MRSA252	NC_002952	2313709..2315841	SAR_RS11690	SAR2245	PRD domain-containing protein	+	+	+	+				+	+		+	7
Staphylococcus aureus MRSA252	NC_002952	2380382..2380807	SAR_RS12000	SAR2295	MAP domain-containing protein	+	+		+	+			+	+	+	+	8
Staphylococcus aureus MRSA252	NC_002952	complement(2452192..2452386)	SAR_RS12465	SAR2384	hypothetical protein	+	+		+	+		+	+		+	+	8
Staphylococcus aureus MRSA252	NC_002952	complement(2461053..2461526)	SAR_RS12520	SAR2392	DUF1641 domain-containing protein	+	+	+	+	+			+	+	+	+	9
Staphylococcus aureus MRSA252	NC_002952	complement(2461526..2464480)	SAR_RS12525	SAR2393	formate dehydrogenase subunit alpha	+	+	+	+	+			+	+	+	+	9
Staphylococcus aureus MRSA252	NC_002952	complement(2568405..2568587)	SAR_RS13040	SAR2494	hypothetical protein	+	+		+	+			+			+	6
Staphylococcus aureus MRSA252	NC_002952	2581308..2582621	SAR_RS13125	SAR2508	immunoglobulin-binding protein sbi	+	+	+		+		+		+	+	+	8
Staphylococcus aureus MRSA252	NC_002952	2583157..2584086	SAR_RS13135	SAR2509	bi-component gamma-hemolysin HlgAB subunit A			+	+	+				+	+	+	6
Staphylococcus aureus MRSA252	NC_002952	2584636..2585583	SAR_RS13140	SAR2510	bi-component gamma-hemolysin HlgCB subunit C			+	+	+				+	+	+	6
Staphylococcus aureus MRSA252	NC_002952	2585585..2586562	SAR_RS13145	SAR2511	bi-component gamma-hemolysin HlgAB/HlgCB subunit B			+	+	+				+	+	+	6
Staphylococcus aureus MRSA252	NC_002952	complement(2610641..2611492)	SAR_RS13275	SAR2532	NAD(P)-dependent oxidoreductase				+	+		+	+	+		+	6
Staphylococcus aureus MRSA252	NC_002952	complement(2644560..2644982)	SAR_RS13435	SAR2561	carboxymuconolactone decarboxylase family protein	+	+	+		+			+	+	+		7
Staphylococcus aureus MRSA252	NC_002952	2658946..2659212	SAR_RS13525	SAR2577	hypothetical protein	+	+		+	+		+		+	+	+	8
Staphylococcus aureus MRSA252	NC_002952	2659356..2659664	SAR_RS13530	SAR2578	hypothetical protein	+	+		+	+			+		+		6
Staphylococcus aureus MRSA252	NC_002952	complement(2660837..2663734)	SAR_RS13540	SAR2580	fibronectin-binding protein FnbA	+	+	+		+			+	+	+	+	8
Staphylococcus aureus MRSA252	NC_002952	complement(2700673..2701083)	SAR_RS13740	SAR2617	acyl-CoA thioesterase	+	+		+	+		+	+		+	+	8
Staphylococcus aureus MRSA252	NC_002952	2723793..2723984	SAR_RS13840	SAR2636	hypothetical protein	+	+	+				+		+	+	+	7
Staphylococcus aureus MRSA252	NC_002952	complement(2730351..2731859)	SAR_RS13865	SAR2642	dehydrosqualene desaturase	+	+	+	+	+			+		+	+	8
Staphylococcus aureus MRSA252	NC_002952	complement(2732771..2733898)	SAR_RS13875	SAR2645	4,4'-diaponeurosporenoate glycosyltransferase	+	+	+	+	+			+		+	+	8
Staphylococcus aureus MRSA252	NC_002952	complement(2733904..2735397)	SAR_RS13880	SAR2646	NAD(P)/FAD-dependent oxidoreductase	+	+	+	+	+		+	+		+	+	9
Staphylococcus aureus MRSA252	NC_002952	complement(2735390..2735878)	SAR_RS13885	SAR2647	glycosyl-4,4'-diaponeurosporenoate acyltransferase	+	+		+	+					+	+	6
Staphylococcus aureus MRSA252	NC_002952	2748386..2749216	SAR_RS13960	SAR2661	alpha/beta hydrolase	+	+	+	+	+			+		+	+	8
Staphylococcus aureus MRSA252	NC_002952	2770133..2770549	SAR_RS14080	SAR2683	hypothetical protein	+	+			+		+	+	+	+	+	8
Staphylococcus aureus MRSA252	NC_002952	complement(2802106..2804727)	SAR_RS14255	SAR2709	clumping factor B				+	+			+	+	+	+	6
Staphylococcus aureus MRSA252	NC_002952	complement(2876788..2880339)	SAR_RS14575	SAR2774	Cna B-type domain-containing protein	+	+	+	+	+				+	+	+	8
Staphylococcus aureus MRSA252	NC_002952	643752..643949	SAR_RS14935	SAR0592	hypothetical protein	+	+	+				+	+	+	+	+	8
Staphylococcus aureus MSSA476	NC_002953	125189..125914	SAS_RS00545	SAS0108	cell-wall-anchored protein SasD	+	+		+	+	+	+	+	+	+	+	10
Staphylococcus aureus MSSA476	NC_002953	complement(2052609..2053079)	SAS_RS10285	SAS1895	hypothetical protein	+	+		+	+	+		+				6
Staphylococcus aureus MSSA476	NC_002953	31003..33321	SAS_RS00125	SAS0023	LPXTG cell wall anchor domain-containing protein	+	+	+	+	+			+	+	+	+	9
Staphylococcus aureus MSSA476	NC_002953	complement(100134..100886)	SAS_RS00425	SAS0086	HTH-type transcriptional regulator SarS	+	+	+	+	+				+	+	+	8
Staphylococcus aureus MSSA476	NC_002953	complement(101255..102253)	SAS_RS00430	SAS0087	staphyloferrin B ABC transporter permease subunit SirC	+	+		+	+			+	+	+	+	8
Staphylococcus aureus MSSA476	NC_002953	complement(103261..104253)	SAS_RS00440	SAS0089	staphyloferrin B ABC transporter substrate-binding protein SirA	+	+	+		+			+			+	6
Staphylococcus aureus MSSA476	NC_002953	127810..129162	SAS_RS00565	SAS0111	tetracycline efflux MFS transporter Tet(38)	+	+		+	+			+	+	+	+	8
Staphylococcus aureus MSSA476	NC_002953	241421..243322	SAS_RS01045	SAS0206	coagulase	+	+		+	+				+	+		6
Staphylococcus aureus MSSA476	NC_002953	286494..287285	SAS_RS01245	SAS0242	hypothetical protein		+	+	+	+		+	+	+		+	8
Staphylococcus aureus MSSA476	NC_002953	324892..325266	SAS_RS01445	SAS0280	DUF4467 domain-containing protein	+	+		+	+			+	+			6
Staphylococcus aureus MSSA476	NC_002953	complement(356397..358352)	SAS_RS01600	SAS0309	PRD domain-containing protein	+	+	+	+	+		+		+	+	+	9
Staphylococcus aureus MSSA476	NC_002953	363685..364746	SAS_RS01630	SAS0315	LLM class flavin-dependent oxidoreductase			+	+	+			0	+	+	+	6
Staphylococcus aureus MSSA476	NC_002953	complement(395784..396047)	SAS_RS01805	SAS0350	XRE family transcriptional regulator	+	+	+	+					+	+	+	7
Staphylococcus aureus MSSA476	NC_002953	complement(396631..396840)	SAS_RS01815	SAS0352	hypothetical protein			+	+	+			+	+	+	+	7
Staphylococcus aureus MSSA476	NC_002953	442185..442877	SAS_RS02055	SAS0396	superantigen-like protein SSL11	+	+			+		+	+	+	+	+	8
Staphylococcus aureus MSSA476	NC_002953	442899..444401	SAS_RS02060	SAS0397	FKLRK protein	+	+			+		+		+	+	+	7
Staphylococcus aureus MSSA476	NC_002953	450760..451083	SAS_RS02100	SAS0405	hypothetical protein	+	+		+	+			+		+		6
Staphylococcus aureus MSSA476	NC_002953	468980..469984	SAS_RS02190	SAS0422	autolysin/adhesin Aaa			+	+	+		+	+	+		+	7
Staphylococcus aureus MSSA476	NC_002953	647818..648294	SAS_RS03065	SAS0570	GNAT family N-acetyltransferase	+	+			+			+		+	+	6
Staphylococcus aureus MSSA476	NC_002953	complement(684541..685836)	SAS_RS03260	SAS0608	D-alanyl-D-alanine carboxypeptidase	+	+		+	+			+	+			6
Staphylococcus aureus MSSA476	NC_002953	697313..698380	SAS_RS03320	SAS0619	membrane protein	+	+		+	+		+		+			6
Staphylococcus aureus MSSA476	NC_002953	complement(838270..838998)	SAS_RS04025	SAS0749	DUF5067 domain-containing protein				+	+			+	+	+	+	6
Staphylococcus aureus MSSA476	NC_002953	847290..847811	SAS_RS04060	SAS0755	hypothetical protein	+	+			+				+	+	+	6
Staphylococcus aureus MSSA476	NC_002953	848152..848838	SAS_RS04065	SAS0756	thermonuclease	+	+	+	+				+	+	+	+	8
Staphylococcus aureus MSSA476	NC_002953	937916..938350	SAS_RS04540	SAS0851	MAP domain-containing protein				+	+		+		+	+	+	6
Staphylococcus aureus MSSA476	NC_002953	1023029..1023328	SAS_RS05035	SAS0952	DUF2951 domain-containing protein	+	+		+				+	+	+	+	7
Staphylococcus aureus MSSA476	NC_002953	1043898..1044449	SAS_RS05165	SAS0976	GNAT family N-acetyltransferase	+	+	+	+	+			0	+	+	+	8
Staphylococcus aureus MSSA476	NC_002953	complement(1137014..1138066)	SAS_RS05635	SAS1064	LPXTG-anchored heme-scavenging protein IsdA	+	+	+		+			+	+		+	7
Staphylococcus aureus MSSA476	NC_002953	1138958..1140034	SAS_RS05645	SAS1066	hypothetical protein	+	+	+		+			+	+		+	7
Staphylococcus aureus MSSA476	NC_002953	1163247..1163564	SAS_RS05765	SAS1088	fibrinogen-binding protein	+	+		+	+		+		+	+	+	8
Staphylococcus aureus MSSA476	NC_002953	complement(1163934..1164332)	SAS_RS05775	SAS1089	FPRL1 inhibitory protein	+	+	+		+			+		+	+	7
Staphylococcus aureus MSSA476	NC_002953	complement(1169048..1170007)	SAS_RS05825	SAS1097	beta-channel forming cytolysin				+	+			+	+	+	+	6
Staphylococcus aureus MSSA476	NC_002953	1578734..1578913	SAS_RS07720		hypothetical protein	+	+		+	+				+	+		6
Staphylococcus aureus MSSA476	NC_002953	complement(1682466..1682648)	SAS_RS08285	SAS1561	CsbD family protein	+	+		+				+	+	+		6
Staphylococcus aureus MSSA476	NC_002953	complement(1743693..1745180)	SAS_RS08595	SAS1619	hypothetical protein	+			+	+				+	+	+	6
Staphylococcus aureus MSSA476	NC_002953	1867957..1868952	SAS_RS09150	SAS1720	DUF4352 domain-containing protein	+	+		+	+			+	+			6
Staphylococcus aureus MSSA476	NC_002953	complement(2018304..2018984)	SAS_RS10075	SAS1856	phenol-soluble modulin export ABC transporter permease subunit PmtB	+	+	+	+	+					+	+	7
Staphylococcus aureus MSSA476	NC_002953	2025279..2025479	SAS_RS10115		hypothetical protein		+		+	+				+	+	+	6
Staphylococcus aureus MSSA476	NC_002953	complement(2028502..2028993)	SAS_RS10145	SAS1868	staphylokinase	+	+		+			+	+	+		+	7
Staphylococcus aureus MSSA476	NC_002953	2061367..2061999	SAS_RS10375	SAS1912	hypothetical protein		+		+	+				+	+	+	6
Staphylococcus aureus MSSA476	NC_002953	complement(2078674..2079264)	SAS_RS10475	SAS1932	terminase small subunit	+	+		+	+			+		+	+	7
Staphylococcus aureus MSSA476	NC_002953	2082326..2083069	SAS_RS10500	SAS1937	CPBP family intramembrane metalloprotease	+		+		+			+	+		+	6
Staphylococcus aureus MSSA476	NC_002953	2276146..2276571	SAS_RS11460	SAS2104	MAP domain-containing protein	+	+			+			+	+	+	+	7
Staphylococcus aureus MSSA476	NC_002953	2303857..2304744	SAS_RS11675	SAS2146	GNAT family N-acetyltransferase	+	+		+	+			+	+	+	+	8
Staphylococcus aureus MSSA476	NC_002953	complement(2343711..2343953)	SAS_RS11910	SAS2190	hypothetical protein	+	+	+	+				+	+	+	+	8
Staphylococcus aureus MSSA476	NC_002953	complement(2352615..2353088)	SAS_RS11960	SAS2200	DUF1641 domain-containing protein	+	+	+		+			+	+			6
Staphylococcus aureus MSSA476	NC_002953	2468724..2470037	SAS_RS12545	SAS2309	immunoglobulin-binding protein Sbi	+	+	+	+					+	+	+	7
Staphylococcus aureus MSSA476	NC_002953	complement(2498084..2498935)	SAS_RS12695	SAS2334	NAD(P)-dependent oxidoreductase			+		+		+	+	+		+	6
Staphylococcus aureus MSSA476	NC_002953	complement(2532974..2533396)	SAS_RS12870	SAS2365	carboxymuconolactone decarboxylase family protein	+	+		+	+			+	+			6
Staphylococcus aureus MSSA476	NC_002953	2546743..2547009	SAS_RS12955	SAS2379	hypothetical protein	+	+		+	+				+	+		6
Staphylococcus aureus MSSA476	NC_002953	complement(2560014..2563061)	SAS_RS13000	SAS2388	fibronectin-binding protein FnbA	+	+	+					+		+	+	6
Staphylococcus aureus MSSA476	NC_002953	complement(2597676..2598086)	SAS_RS13190	SAS2423	acyl-CoA thioesterase	+	+	+	+	+				+	+	+	8
Staphylococcus aureus MSSA476	NC_002953	2620831..2621022	SAS_RS13290	SAS2442	hypothetical protein		+	+	+	+			+	+	+	+	8
Staphylococcus aureus MSSA476	NC_002953	complement(2630470..2631963)	SAS_RS13330	SAS2450	diapolycopene oxygenase	+	+	+		+		+		+			6
Staphylococcus aureus MSSA476	NC_002953	complement(2631956..2632444)	SAS_RS13335	SAS2451	glycosyl-4,4'-diaponeurosporenoate acyltransferase	+	+			+				+	+	+	6
Staphylococcus aureus MSSA476	NC_002953	2645536..2646354	SAS_RS13420	SAS2467	alpha/beta hydrolase	+	+			+		+	+		+		6
Staphylococcus aureus MSSA476	NC_002953	2667921..2668337	SAS_RS13545	SAS2490	hypothetical protein	+	+		+	+		+	+		+		7
Staphylococcus aureus MSSA476	NC_002953	complement(2699750..2702467)	SAS_RS13715	SAS2516	YSIRK-type signal peptide-containing protein	+	+		+	+				+	+	+	7
Staphylococcus aureus MSSA476	NC_002953	complement(2777716..2781267)	SAS_RS14035	SAS2578	Cna B-type domain-containing protein	+	+	+	+				+		+		6
Staphylococcus aureus MSSA476	NC_005951	15874..16719	SAS_RS14230	pSAS19	penicillin-hydrolyzing class A beta-lactamase BlaZ		+		+	+				+	+	+	6
Staphylococcus aureus MSSA476	NC_005951	18403..20337	SAS_RS14245	pSAS23	bacteriocin-associated integral membrane family protein	+	+						+	+	+	+	6
Staphylococcus aureus MSSA476	NC_002953	626322..626519	SAS_RS14445	SAS0545	hypothetical protein	+	+	+	+			+	+	+	+	+	9
Staphylococcus aureus MSSA476	NC_002953	complement(1038980..1039270)	SAS_RS14550	SAS0969	hypothetical protein		+	+	+	+		+	+	+	+	+	9
Staphylococcus epidermidis 1457	NZ_CP020463	190131..191534	B4U56_RS00975	B4U56_00975	sugar porter family MFS transporter	+	+			+	+		+	+			6
Staphylococcus epidermidis 1457	NZ_CP020463	203532..204044	B4U56_RS01025	B4U56_01025	hypothetical protein	+			+	+	+		+	+	+		7
Staphylococcus epidermidis 1457	NZ_CP020463	complement(357597..358958)	B4U56_RS01675	B4U56_01675	CoA-disulfide reductase	+		+	+	+	+			+		+	7
Staphylococcus epidermidis 1457	NZ_CP020463	complement(361646..362077)	B4U56_RS01695	B4U56_01695	hypothetical protein	+		+	+	+	+			+	+	+	8
Staphylococcus epidermidis 1457	NZ_CP020463	616029..616640	B4U56_RS02885	B4U56_02880	flavin reductase family protein	+		+	+	+	+		+				6
Staphylococcus epidermidis 1457	NZ_CP020463	616684..617271	B4U56_RS02890	B4U56_02885	hypothetical protein	+		+	+	+	+			+			6
Staphylococcus epidermidis 1457	NZ_CP020463	complement(1510552..1510749)	B4U56_RS07370	B4U56_07365	hypothetical protein	+				+	+		+	+	+		6
Staphylococcus epidermidis 1457	NZ_CP020463	complement(1678487..1678681)	B4U56_RS08140	B4U56_08135	hypothetical protein	+		+	+	+	+			+	+		7
Staphylococcus epidermidis 1457	NZ_CP020463	complement(1962398..1962589)	B4U56_RS09570	B4U56_09565	CsbD family protein	+		+	+	+	+			+			6
Staphylococcus epidermidis 1457	NZ_CP020463	complement(1975015..1975251)	B4U56_RS09685	B4U56_09680	hypothetical protein	+			+	+	+			+	+		6
Staphylococcus epidermidis 1457	NZ_CP020463	complement(2177387..2177779)	B4U56_RS10715	B4U56_10710	hypothetical protein	+	+			+	+		+	+			6
Staphylococcus epidermidis 1457	NZ_CP020463	2181302..2182078	B4U56_RS10735	B4U56_10730	nickel pincer cofactor biosynthesis protein LarB	+	+		+		+			+	+		6
Streptococcus agalactiae NEM316	NC_004368	322668..323372	GBS_RS01875	gbs0300	DUF1211 domain-containing protein		+	+	+	+				+	+	+	7
Streptococcus agalactiae NEM316	NC_004368	708074..708640	GBS_RS03850	gbs0687	peptidase	+			+	+		+	+			+	6
Streptococcus agalactiae NEM316	NC_004368	772029..773072	GBS_RS04165	gbs0753	LLM class flavin-dependent oxidoreductase	+	+	+	+			+	+	+		+	8
Streptococcus agalactiae NEM316	NC_004368	782335..783132	GBS_RS04225	gbs0765	hypothetical protein	+	+	+	+	+			+	+			7
Streptococcus agalactiae NEM316	NC_004368	complement(1244350..1244544)	GBS_RS06390	gbs1205	DUF2273 domain-containing protein	+	+		+	+		+	+	+		+	8
Streptococcus agalactiae NEM316	NC_004368	complement(1244554..1245135)	GBS_RS06395	gbs1206	alkaline shock response membrane anchor protein AmaP	+	+	+	+	+		+	+	+		+	9
Streptococcus agalactiae NEM316	NC_004368	complement(1471655..1473289)	GBS_RS07465	gbs1420	YSIRK-type signal peptide-containing protein	+			+			+	+	+		+	6
Streptococcus agalactiae NEM316	NC_004368	1647644..1648528	GBS_RS08305	gbs1582	LysR family transcriptional regulator	+	+		+	+		+	+	+		+	8
Streptococcus agalactiae NEM316	NC_004368	complement(1660907..1661320)	GBS_RS08370	gbs1595	VOC family protein	+		+	+			+	+	+		+	7
Streptococcus agalactiae NEM316	NC_004368	complement(1694436..1694681)	GBS_RS08560		DUF2129 domain-containing protein		+		+	+			+	+		+	6
Streptococcus agalactiae NEM316	NC_004368	1742959..1744014	GBS_RS08815	gbs1684	alcohol dehydrogenase		+		+	+		+	+	+		+	7
Streptococcus agalactiae NEM316	NC_004368	complement(1755577..1755981)	GBS_RS08885	gbs1698	cupin domain-containing protein	+	+	+	+	+				+		+	7
Streptococcus agalactiae NEM316	NC_004368	1834213..1834587	GBS_RS09255	gbs1773	pyridoxamine 5'-phosphate oxidase family protein		+	+	+	+		+	+	+		+	8
Streptococcus agalactiae NEM316	NC_004368	complement(1975751..1976095)	GBS_RS09925	gbs1905	thiol reductase thioredoxin	+			+	+		+	+	+			6
Streptococcus agalactiae NEM316	NC_004368	2151331..2152002	GBS_RS10795	gbs2080	peptidase	+	+		+	+			+	+			6
Streptococcus agalactiae NEM316	NC_004368	complement(2165091..2165834)	GBS_RS10850	gbs2091	alpha/beta hydrolase		+		+	+		+	+	+			6
Streptococcus pneumoniae D39	NC_008533	74080..74337	SPD_RS00370	SPD_0073	metal-sensitive transcriptional regulator	+	+		+	+		+		+	+	+	8
Streptococcus pneumoniae D39	NC_008533	complement(94845..95756)	SPD_RS00505	SPD_0094	DUF4097 domain-containing protein		+	+	+	+		+		+		+	7
Streptococcus pneumoniae D39	NC_008533	98018..99175	SPD_RS00525	SPD_0098	glycosyltransferase family 2 protein	+	+		+					+	+	+	6
Streptococcus pneumoniae D39	NC_008533	105242..105490	SPD_RS00565	SPD_0106	lactococcin 972 family bacteriocin	+	+		+	+		+		+	+	+	8
Streptococcus pneumoniae D39	NC_008533	105545..107653	SPD_RS00570	SPD_0107	bacteriocin-associated integral membrane family protein			+	+	+		+		+	+	+	7
Streptococcus pneumoniae D39	NC_008533	115766..116233	SPD_RS00610	SPD_0114	AraC family transcriptional regulator		+	+	+	+		+		+		+	7
Streptococcus pneumoniae D39	NC_008533	116230..117582	SPD_RS00615	SPD_0115	HlyD family efflux transporter periplasmic adaptor subunit		+	+	+	+		+				+	6
Streptococcus pneumoniae D39	NC_008533	122441..123433	SPD_RS00650	SPD_0120	hypothetical protein		+		+	+				+	+	+	6
Streptococcus pneumoniae D39	NC_008533	128356..130215	SPD_RS00695	SPD_0126	hypothetical protein		+	+	+			+		+	+	+	7
Streptococcus pneumoniae D39	NC_008533	142595..143809	SPD_RS00775	SPD_0138	glycosyltransferase family 1 protein	+			+	+		+		+	+	+	7
Streptococcus pneumoniae D39	NC_008533	194667..195284	SPD_RS01060	SPD_0191	phosphoribulokinase	+	+		+		+	+		+	+		7
Streptococcus pneumoniae D39	NC_008533	242226..243275	SPD_RS01355	SPD_0249	LLM class flavin-dependent oxidoreductase	+	+		+	+		+		+			6
Streptococcus pneumoniae D39	NC_008533	267237..267947	SPD_RS01460	SPD_0268	CPBP family intramembrane metalloprotease			+	+	+				+	+	+	6
Streptococcus pneumoniae D39	NC_008533	320865..321911	SPD_RS01750	SPD_0322	glycosyltransferase		+	+	+	+				+	+	+	7
Streptococcus pneumoniae D39	NC_008533	321952..323115	SPD_RS01755	SPD_0323	membrane protein		+	+	+	+				+	+	+	7
Streptococcus pneumoniae D39	NC_008533	323245..324402	SPD_RS01760	SPD_0324	glycosyltransferase family 1 protein		+	+	+	+				+	+	+	7
Streptococcus pneumoniae D39	NC_008533	324399..325808	SPD_RS01765	SPD_0325	hypothetical protein		+	+	+	+				+	+	+	7
Streptococcus pneumoniae D39	NC_008533	332281..332439	SPD_RS01810	SPD_0333	hypothetical protein	+	+	+	+	+	+			+	+		8
Streptococcus pneumoniae D39	NC_008533	373289..373837	SPD_RS02000	SPD_0370	CvpA family protein		+	+	+	+				+		+	6
Streptococcus pneumoniae D39	NC_008533	complement(395369..395758)	SPD_RS02135	SPD_0394	Asp23/Gls24 family envelope stress response protein			+	+	+		+		+	+		6
Streptococcus pneumoniae D39	NC_008533	408251..408487	SPD_RS02200	SPD_0407	hypothetical protein		+		+	+		+		+	+		6
Streptococcus pneumoniae D39	NC_008533	408725..409081	SPD_RS02205	SPD_0408	hypothetical protein		+	+	+	+		+		+	+	+	8
Streptococcus pneumoniae D39	NC_008533	complement(422880..423164)	SPD_RS02270	SPD_0422	hypothetical protein		+	+	+	+				+	+	+	7
Streptococcus pneumoniae D39	NC_008533	complement(424599..425822)	SPD_RS02285	SPD_0423	ROK family transcriptional regulator	+			+	+				+	+	+	6
Streptococcus pneumoniae D39	NC_008533	442606..442995	SPD_RS02360	SPD_0439	chromosome partitioning protein ParB	+	+		+	+				+		+	6
Streptococcus pneumoniae D39	NC_008533	complement(476345..476674)	SPD_RS02510	SPD_0466	hypothetical protein	+	+		+	+		+		+	+	+	8
Streptococcus pneumoniae D39	NC_008533	483722..484411	SPD_RS02550	SPD_0473	CPBP family intramembrane metalloprotease	+	+		+	+		+		+		+	7
Streptococcus pneumoniae D39	NC_008533	484453..484686	SPD_RS02555	SPD_0474	hypothetical protein	+	+		+	+		+		+			6
Streptococcus pneumoniae D39	NC_008533	complement(517220..518221)	SPD_RS02725	SPD_0507	endonuclease/exonuclease/phosphatase family protein	+			+			+		+	+	+	6
Streptococcus pneumoniae D39	NC_008533	598979..604609	SPD_RS03120	SPD_0577	LPXTG cell wall anchor domain-containing protein	+	+		+			+		+	+	+	7
Streptococcus pneumoniae D39	NC_008533	619147..619401	SPD_RS03210	SPD_0594	DUF3165 family protein			+	+	+		+		+	+	+	7
Streptococcus pneumoniae D39	NC_008533	630497..631210	SPD_RS03265	SPD_0606	membrane protein		+		+			+		+	+	+	6
Streptococcus pneumoniae D39	NC_008533	644188..644856	SPD_RS03350	SPD_0622	TenA family protein	+	+	+	+			+		+	+	+	8
Streptococcus pneumoniae D39	NC_008533	656977..658752	SPD_RS03430	SPD_0636	pyruvate oxidase	+	+	+	+			+		+	+	+	8
Streptococcus pneumoniae D39	NC_008533	658863..659210	SPD_RS03435	SPD_0637	lactoylglutathione lyase	+	+	+	+	+		+		+	+	+	9
Streptococcus pneumoniae D39	NC_008533	695122..695550	SPD_RS03650	SPD_0676	alpha/beta hydrolase	+	+		+					+	+	+	6
Streptococcus pneumoniae D39	NC_008533	717283..718212	SPD_RS03790	SPD_0704	U32 family peptidase	+				+		+		+	+	+	6
Streptococcus pneumoniae D39	NC_008533	742867..743379	SPD_RS03925	SPD_0729	hemolysin			+	+	+		+		+		+	6
Streptococcus pneumoniae D39	NC_008533	complement(787949..788482)	SPD_RS04150	SPD_0775	hypothetical protein			+	+	+		+	+		+	+	7
Streptococcus pneumoniae D39	NC_008533	816176..817180	SPD_RS04290	SPD_0801	DUF1919 domain-containing protein	+	+		+			+		+	+	+	7
Streptococcus pneumoniae D39	NC_008533	909638..910732	SPD_RS04815	SPD_0895	ferrochelatase		+		+	+		+		+		+	6
Streptococcus pneumoniae D39	NC_008533	917329..917808	SPD_RS04865	SPD_0905	GNAT family N-acetyltransferase	+	+		+	+				+	+	+	7
Streptococcus pneumoniae D39	NC_008533	928774..929793	SPD_RS04935	SPD_0916	iron ABC transporter permease		+		+	+		+		+	+	+	7
Streptococcus pneumoniae D39	NC_008533	929793..930800	SPD_RS04940	SPD_0917	iron ABC transporter permease	+	+			+		+		+	+	+	7
Streptococcus pneumoniae D39	NC_008533	935535..936101	SPD_RS04970	SPD_0922	hypothetical protein	+	+	+	+					+	+	+	7
Streptococcus pneumoniae D39	NC_008533	936423..936611	SPD_RS04975	SPD_0923	hypothetical protein	+	+	+	+			+		+	+	+	8
Streptococcus pneumoniae D39	NC_008533	936673..937488	SPD_RS04980	SPD_0924	DUF4343 domain-containing protein	+	+	+	+	+		+				+	7
Streptococcus pneumoniae D39	NC_008533	969339..970205	SPD_RS05145	SPD_0955	ABC transporter permease				+	+		+		+	+	+	6
Streptococcus pneumoniae D39	NC_008533	1009747..1010925	SPD_RS05365	SPD_1000	MFS transporter	+			+	+		+		+	+	+	7
Streptococcus pneumoniae D39	NC_008533	1037493..1043384	SPD_RS05470	SPD_1018	YSIRK-type signal peptide-containing protein		+		+	+				+	+	+	6
Streptococcus pneumoniae D39	NC_008533	complement(1059136..1059783)	SPD_RS05555	SPD_1033	hypothetical protein		+		+	+		+		+	+	+	7
Streptococcus pneumoniae D39	NC_008533	complement(1093715..1094017)	SPD_RS05730	SPD_1069	bacteriocin immunity protein	+	+		+	+		+		+		+	7
Streptococcus pneumoniae D39	NC_008533	complement(1198370..1199998)	SPD_RS06245	SPD_1170	ABC transporter substrate-binding protein		+	+	+		+	+		+		+	7
Streptococcus pneumoniae D39	NC_008533	complement(1209557..1212193)	SPD_RS06305	SPD_1179	lanthionine synthetase		+		+	+		+		+		+	6
Streptococcus pneumoniae D39	NC_008533	1214644..1214823	SPD_RS06340	SPD_1186	hypothetical protein		+	+	+	+				+	+	+	7
Streptococcus pneumoniae D39	NC_008533	1215802..1216026	SPD_RS06355	SPD_1189	hypothetical protein		+	+	+	+				+	+		6
Streptococcus pneumoniae D39	NC_008533	complement(1225564..1226598)	SPD_RS06400	SPD_1197	hypothetical protein		+		+	+				+	+	+	6
Streptococcus pneumoniae D39	NC_008533	complement(1282412..1283140)	SPD_RS06700	SPD_1254	ABC transporter permease	+	+		+	+				+		+	6
Streptococcus pneumoniae D39	NC_008533	1287607..1287789	SPD_RS06730		ApaLI family restriction endonuclease		+		+			+		+	+	+	6
Streptococcus pneumoniae D39	NC_008533	1287799..1288164	SPD_RS06735	SPD_1259	ApaLI family restriction endonuclease	+	+		+			+		+		+	6
Streptococcus pneumoniae D39	NC_008533	complement(1289866..1290858)	SPD_RS06745	SPD_1262	AraC family transcriptional regulator		+		+	+		+		+		+	6
Streptococcus pneumoniae D39	NC_008533	1343009..1343356	SPD_RS07065	SPD_1327	thioredoxin		+	+	+	+		+				+	6
Streptococcus pneumoniae D39	NC_008533	complement(1386202..1386633)	SPD_RS07300	SPD_1374	peptidase	+			+	+		+		+	+	+	7
Streptococcus pneumoniae D39	NC_008533	complement(1398010..1398189)	SPD_RS07330	SPD_1379	DUF3953 domain-containing protein	+	+	+			+	+				+	6
Streptococcus pneumoniae D39	NC_008533	1467808..1468245	SPD_RS07730	SPD_1454	hypothetical protein	+	+		+	+				+		+	6
Streptococcus pneumoniae D39	NC_008533	complement(1490933..1491094)	SPD_RS07830		hypothetical protein		+		+	+				+	+	+	6
Streptococcus pneumoniae D39	NC_008533	1504005..1504856	SPD_RS07900	SPD_1487	MurR/RpiR family transcriptional regulator	+	+	+	+			+				+	6
Streptococcus pneumoniae D39	NC_008533	complement(1526948..1527928)	SPD_RS08000	SPD_1506	acetylxylan esterase		+	+	+	+		+		+	+	+	8
Streptococcus pneumoniae D39	NC_008533	complement(1538983..1539375)	SPD_RS08060	SPD_1517	hypothetical protein		+	+	+	+				+		+	6
Streptococcus pneumoniae D39	NC_008533	complement(1562763..1563521)	SPD_RS08200	SPD_1541	threonine/serine exporter	+	+	+	+	+						+	6
Streptococcus pneumoniae D39	NC_008533	1584987..1585412	SPD_RS08325	SPD_1565	MarR family transcriptional regulator	+		+	+	+		+			+	+	7
Streptococcus pneumoniae D39	NC_008533	1585511..1585732	SPD_RS08330	SPD_1566	DUF4649 family protein	+	+	+	+	+		+		+	+	+	9
Streptococcus pneumoniae D39	NC_008533	complement(1594877..1595329)	SPD_RS08395	SPD_1577	type II toxin-antitoxin system HicB family antitoxin		+		+	+				+	+	+	6
Streptococcus pneumoniae D39	NC_008533	complement(1596026..1596265)	SPD_RS08415	SPD_1579	hypothetical protein		+	+			+			+	+	+	6
Streptococcus pneumoniae D39	NC_008533	complement(1601527..1602840)	SPD_RS08450	SPD_1585	sugar ABC transporter substrate-binding protein	+	+	+	+	+	+	+		+	+	+	10
Streptococcus pneumoniae D39	NC_008533	1607070..1607240	SPD_RS08475	SPD_1589	DUF2273 domain-containing protein	+	+		+	+	+	+		+	+	+	9
Streptococcus pneumoniae D39	NC_008533	complement(1609875..1611026)	SPD_RS08505	SPD_1594	ImmA/IrrE family metallo-endopeptidase	+	+		+			+		+		+	6
Streptococcus pneumoniae D39	NC_008533	complement(1611041..1611772)	SPD_RS08510	SPD_1595	hypothetical protein	+	+		+			+		+	+	+	7
Streptococcus pneumoniae D39	NC_008533	complement(1619520..1620521)	SPD_RS08560	SPD_1605	LacI family transcriptional regulator		+	+	+	+		+		+	+	+	8
Streptococcus pneumoniae D39	NC_008533	1641735..1641974	SPD_RS08680		glyoxalase	+	+		+	+		+		+	+	+	8
Streptococcus pneumoniae D39	NC_008533	1653176..1653712	SPD_RS08740	SPD_1639	TetR/AcrR family transcriptional regulator	+		+	+	+				+	+	+	7
Streptococcus pneumoniae D39	NC_008533	1664519..1665475	SPD_RS08800	SPD_1650	ferrichrome ABC transporter permease			+		+	+		+		+	+	6
Streptococcus pneumoniae D39	NC_008533	1666320..1667285	SPD_RS08810	SPD_1652	siderophore ABC transporter substrate-binding protein	+	+	+			+	+	+				6
Streptococcus pneumoniae D39	NC_008533	complement(1687192..1688385)	SPD_RS08920	SPD_1672	O-antigen ligase family protein	+	+		+	+				+		+	6
Streptococcus pneumoniae D39	NC_008533	complement(1714236..1714535)	SPD_RS09130	SPD_1715	DUF4651 domain-containing protein	+			+	+				+	+	+	6
Streptococcus pneumoniae D39	NC_008533	complement(1715224..1715898)	SPD_RS09140	SPD_1717	membrane protein	+	+		+	+				+		+	6
Streptococcus pneumoniae D39	NC_008533	complement(1722884..1723294)	SPD_RS09190	SPD_1727	hypothetical protein		+	+	+	+				+	+	+	7
Streptococcus pneumoniae D39	NC_008533	1739292..1739462	SPD_RS09305	SPD_1746	hypothetical protein	+	+	+	+	+		+		+		+	8
Streptococcus pneumoniae D39	NC_008533	1739565..1739789	SPD_RS09310	SPD_1747	two-peptide bacteriocin subunit PneA1	+	+	+	+	+	+	+	+	+	+		10
Streptococcus pneumoniae D39	NC_008533	1739796..1739984	SPD_RS09315	SPD_1748	two-peptide bacteriocin subunit PneA2	+	+	+	+	+	+	+	+	+			9
Streptococcus pneumoniae D39	NC_008533	1740100..1743090	SPD_RS09320	SPD_1749	type 2 lantipeptide synthetase LanM	+	+	+	+	+				+			6
Streptococcus pneumoniae D39	NC_008533	complement(1763760..1763990)	SPD_RS09395		DUF1146 domain-containing protein	+	+		+	+		+		+		+	7
Streptococcus pneumoniae D39	NC_008533	complement(1784673..1785338)	SPD_RS09530	SPD_1789	DUF1542 domain-containing protein	+	+			+		+		+	+	+	7
Streptococcus pneumoniae D39	NC_008533	1849336..1850193	SPD_RS09925	SPD_1869	DUF975 family protein	+		+	+					+	+	+	6
Streptococcus pneumoniae D39	NC_008533	complement(1864632..1865066)	SPD_RS10050	SPD_1895	cytidine deaminase		+			+		+		+	+	+	6
Streptococcus pneumoniae D39	NC_008533	complement(1892593..1893504)	SPD_RS10190	SPD_1924	membrane protein		+	+	+					+	+	+	6
Streptococcus pneumoniae D39	NC_008533	complement(1899575..1899853)	SPD_RS10210	SPD_1928	hypothetical protein		+		+	+	+			+		+	6
Streptococcus pneumoniae D39	NC_008533	complement(1933316..1935358)	SPD_RS10405	SPD_1965	choline-binding protein PcpA	+	+	+	+	+		+		+			7
Streptococcus pneumoniae D39	NC_008533	1971699..1972472	SPD_RS10560	SPD_1996	DeoR/GlpR transcriptional regulator	+	+	+	+	+	+	+		+	+	+	10
Streptococcus pneumoniae D39	NC_008533	1986007..1986594	SPD_RS10630	SPD_2009	hypothetical protein			+	+	+		+		+	+	+	7
Streptococcus pneumoniae D39	NC_008533	complement(2003473..2004201)	SPD_RS10710	SPD_2024	ABC transporter ATP-binding protein	+	+	+	+			+		+	+	+	8
Streptococcus pneumoniae D39	NC_008533	complement(2004201..2005208)	SPD_RS10715	SPD_2025	ABC transporter substrate-binding protein	+	+	+	+			+		+	+	+	8
Streptococcus pneumoniae D39	NC_008533	complement(2005246..2006007)	SPD_RS10720	SPD_2026	ABC transporter permease	+		+	+			+			+	+	6
Streptococcus pyogenes 5448	NZ_CP008776	complement(139130..140008)	SP5448_RS00825	SP5448_00850	hypothetical protein	+	+		+	+		+	+	+		+	8
Streptococcus pyogenes 5448	NZ_CP008776	144191..145546	SP5448_RS00845	SP5448_00870	nicotine adenine dinucleotide glycohydrolase	+	+	+	+		+	+		+			7
Streptococcus pyogenes 5448	NZ_CP008776	145551..146036	SP5448_RS00850	SP5448_00875	NAD glycohydrolase inhibitor		+	+	+		+	+		+			6
Streptococcus pyogenes 5448	NZ_CP008776	146060..147775	SP5448_RS00855	SP5448_00880	cholesterol-dependent cytolysin streptolysin O		+	+	+		+	+	+	+			7
Streptococcus pyogenes 5448	NZ_CP008776	complement(188026..189534)	SP5448_RS01045	SP5448_01090	hypothetical protein		+	+	+	+				+		+	6
Streptococcus pyogenes 5448	NZ_CP008776	215583..216245	SP5448_RS01180	SP5448_01230	DUF624 domain-containing protein	+			+	+		+	+	+			6
Streptococcus pyogenes 5448	NZ_CP008776	complement(298291..298665)	SP5448_RS01585	SP5448_01655	XRE family transcriptional regulator		+		+		+	+	+	+			6
Streptococcus pyogenes 5448	NZ_CP008776	337637..340624	SP5448_RS01770	SP5448_01845	endo-beta-N-acetylglucosaminidase	+	+		+				+	+		+	6
Streptococcus pyogenes 5448	NZ_CP008776	complement(415259..415660)	SP5448_RS02145	SP5448_02220	XRE family transcriptional regulator	+	+	+	+			+	+	+		+	8
Streptococcus pyogenes 5448	NZ_CP008776	416532..416747	SP5448_RS02155	SP5448_02235	hypothetical protein				+	+		+	+	+	+		6
Streptococcus pyogenes 5448	NZ_CP008776	416809..417084	SP5448_RS02160	SP5448_02240	hypothetical protein	+			+	+	+	+	+	+			7
Streptococcus pyogenes 5448	NZ_CP008776	434316..434885	SP5448_RS02270	SP5448_02365	DUF4355 domain-containing protein	+	+	+	+				+	+		+	7
Streptococcus pyogenes 5448	NZ_CP008776	435797..436153	SP5448_RS02280	SP5448_02375	phage head-tail connector protein	+	+		+		+	+	+	+		+	8
Streptococcus pyogenes 5448	NZ_CP008776	436164..436442	SP5448_RS02285	SP5448_02380	hypothetical protein	+	+		+		+	+	+	+		+	8
Streptococcus pyogenes 5448	NZ_CP008776	436439..436783	SP5448_RS02290	SP5448_02385	hypothetical protein	+	+		+			+	+	+		+	7
Streptococcus pyogenes 5448	NZ_CP008776	437158..437757	SP5448_RS02300	SP5448_02395	phage major tail protein, TP901-1 family	+	+	+	+		+	+	+	+		+	9
Streptococcus pyogenes 5448	NZ_CP008776	437811..438266	SP5448_RS02305	SP5448_02400	hypothetical protein	+	+		+			+	+	+		+	7
Streptococcus pyogenes 5448	NZ_CP008776	438589..442971	SP5448_RS02315	SP5448_02410	tail protein	+				+	+	+	+	+			6
Streptococcus pyogenes 5448	NZ_CP008776	442983..443825	SP5448_RS02320	SP5448_02415	hypothetical protein	+				+	+	+	+	+			6
Streptococcus pyogenes 5448	NZ_CP008776	443835..445817	SP5448_RS02325	SP5448_02420	peptidase	+			+	+	+	+	+	+			7
Streptococcus pyogenes 5448	NZ_CP008776	445814..446869	SP5448_RS02330	SP5448_02425	hypothetical protein	+			+	+	+	+	+	+			7
Streptococcus pyogenes 5448	NZ_CP008776	446869..447504	SP5448_RS02335	SP5448_02430	hypothetical protein	+				+	+	+	+	+			6
Streptococcus pyogenes 5448	NZ_CP008776	450226..450525	SP5448_RS02350	SP5448_02450	hypothetical protein	+	+		+	+	+	+	+	+		+	9
Streptococcus pyogenes 5448	NZ_CP008776	450522..450707	SP5448_RS02355	SP5448_02455	hypothetical protein	+	+	+	+		+		+	+		+	8
Streptococcus pyogenes 5448	NZ_CP008776	450818..452014	SP5448_RS02365	SP5448_02465	CHAP domain-containing protein	+	+		+		+		+	+		+	7
Streptococcus pyogenes 5448	NZ_CP008776	494324..494590	SP5448_RS02570	SP5448_02680	bacteriocin immunity protein	+	+		+	+		+		+	+	+	8
Streptococcus pyogenes 5448	NZ_CP008776	507552..507776	SP5448_RS02640	SP5448_02750	DUF4059 family protein	+	+		+	+				+		+	6
Streptococcus pyogenes 5448	NZ_CP008776	673717..674073	SP5448_RS03470	SP5448_03620	hypothetical protein	+	+		+			+	+	+		+	7
Streptococcus pyogenes 5448	NZ_CP008776	676830..677054	SP5448_RS03485	SP5448_03635	hypothetical protein	+	+		+				+	+		+	6
Streptococcus pyogenes 5448	NZ_CP008776	717641..717868	SP5448_RS03720	SP5448_03880	hypothetical protein			+	+			+	+	+		+	6
Streptococcus pyogenes 5448	NZ_CP008776	complement(748443..749252)	SP5448_RS03875	SP5448_04035	PrsW family intramembrane metalloprotease			+	+	+		+	+	+		+	7
Streptococcus pyogenes 5448	NZ_CP008776	complement(773034..773399)	SP5448_RS03975	SP5448_04140	diaminopimelate epimerase	+	+		+	+		+	+	+			7
Streptococcus pyogenes 5448	NZ_CP008776	800694..802829	SP5448_RS04105	SP5448_04290	cyclomaltodextrin glucanotransferase		+		+	+			+	+	+		6
Streptococcus pyogenes 5448	NZ_CP008776	877217..877828	SP5448_RS04535	SP5448_04745	alkaline shock response membrane anchor protein AmaP	+	+		+			+	+	+		+	7
Streptococcus pyogenes 5448	NZ_CP008776	877839..878027	SP5448_RS04540	SP5448_04750	DUF2273 domain-containing protein	+			+	+		+		+		+	6
Streptococcus pyogenes 5448	NZ_CP008776	878620..878820	SP5448_RS04550	SP5448_04760	CsbD family protein	+			+	+		+		+		+	6
Streptococcus pyogenes 5448	NZ_CP008776	complement(968675..969043)	SP5448_RS04995	SP5448_05210	hypothetical protein	+	+		+	+		+		+		+	7
Streptococcus pyogenes 5448	NZ_CP008776	complement(1168823..1169422)	SP5448_RS06000	SP5448_06240	N-acetylmuramidase	+	+		+	+		+	+				6
Streptococcus pyogenes 5448	NZ_CP008776	complement(1322642..1323298)	SP5448_RS06660	SP5448_06915	HAD family phosphatase	+	+		+	+		+	+	+		+	8
Streptococcus pyogenes 5448	NZ_CP008776	1362106..1362390	SP5448_RS06845	SP5448_07105	DUF3270 family protein	+			+			+	+	+		+	6
Streptococcus pyogenes 5448	NZ_CP008776	complement(1477454..1477705)	SP5448_RS07455	SP5448_07750	hypothetical protein	+	+	+	+	+	+	+		+	+	+	10
Streptococcus pyogenes 5448	NZ_CP008776	complement(1487794..1492737)	SP5448_RS07500	SP5448_07800	YSIRK-type signal peptide-containing protein		+		+	+			+	+		+	6
Streptococcus pyogenes 5448	NZ_CP008776	complement(1628046..1628420)	SP5448_RS08215	SP5448_08540	thiol reductase thioredoxin	+	+		+	+			+	+		+	7
Streptococcus pyogenes 5448	NZ_CP008776	1636611..1637933	SP5448_RS08240	SP5448_08565	streptokinase		+	+	+		+	+	+	+		+	8
Streptococcus pyogenes 5448	NZ_CP008776	complement(1666358..1667407)	SP5448_RS08385	SP5448_08710	YSIRK signal domain/LPXTG anchor domain surface protein		+	+	+		+	+	+	+		+	8
Streptococcus pyogenes 5448	NZ_CP008776	complement(1673216..1674196)	SP5448_RS08400	SP5448_08725	lysis inhibitor protein	+	+	+	+		+	+	+	+			8
Streptococcus pyogenes 5448	NZ_CP008776	complement(1674385..1675839)	SP5448_RS08405	SP5448_08730	M protein		+	+	+		+	+		+			6
Streptococcus pyogenes 5448	NZ_CP008776	complement(1686467..1686763)	SP5448_RS08455	SP5448_08780	DUF4298 domain-containing protein	+	+		+	+		+	+	+		+	8
Streptococcus pyogenes 5448	NZ_CP008776	1687007..1687243	SP5448_RS08460	SP5448_08785	hypothetical protein	+	+	+	+	+	+					+	7
Streptococcus pyogenes 5448	NZ_CP008776	complement(1687519..1688448)	SP5448_RS08465	SP5448_08790	foldase PrsA			+	+	+		+		+		+	6
Streptococcus pyogenes 5448	NZ_CP008776	1691371..1692213	SP5448_RS08480	SP5448_08815	transcriptional regulator	+	+		+			+	+	+			6
Streptococcus pyogenes 5448	NZ_CP008776	complement(1692454..1693269)	SP5448_RS08485	SP5448_08820	mitogenic factor			+	+	+	+		+	+		+	7
Streptococcus suis S10 -P1/7	NC_012925	140655..142646	SSU_RS00900	SSU0152	M13 family metallopeptidase	+	+	+		+			+		+		6
Streptococcus suis S10 -P1/7	NC_012925	complement(245316..246095)	SSU_RS01330	SSU0239	membrane protein	+	+	+				+	+			+	6
Streptococcus suis S10 -P1/7	NC_012925	257416..258024	SSU_RS01390	SSU0251	CoA pyrophosphatase	+	+			+	+	+	+			+	7
Streptococcus suis S10 -P1/7	NC_012925	258314..260611	SSU_RS01400	SSU0253	LPXTG cell wall anchor domain-containing protein		+	+		+	+	+	+				6
Streptococcus suis S10 -P1/7	NC_012925	complement(379310..380017)	SSU_RS01930	SSU0355	UTRA domain-containing protein	+	+			+	+	+	+			+	7
Streptococcus suis S10 -P1/7	NC_012925	complement(506229..507083)	SSU_RS02575	SSU0475	N-acetylmuramoyl-L-alanine amidase	+	+	+		+	+		+			+	7
Streptococcus suis S10 -P1/7	NC_012925	complement(542569..543207)	SSU_RS02720	SSU0506	MBL fold metallo-hydrolase	+	+			+			+		+	+	6
Streptococcus suis S10 -P1/7	NC_012925	complement(591529..592074)	SSU_RS02970	SSU0564	NAD(P)H-dependent oxidoreductase		+	+		+	+		+			+	6
Streptococcus suis S10 -P1/7	NC_012925	597094..597321	SSU_RS03005	SSU0571	hypothetical protein		+	+		+	+	+	+				6
Streptococcus suis S10 -P1/7	NC_012925	597986..599305	SSU_RS03015	SSU0573	MATE family efflux transporter		+	+		+	+	+	+				6
Streptococcus suis S10 -P1/7	NC_012925	620316..620651	SSU_RS03105	SSU0594	hypothetical protein	+	+	+		+		+	+				6
Streptococcus suis S10 -P1/7	NC_012925	complement(650030..650929)	SSU_RS03265	SSU0626	cation transporter	+	+			+	+	+	+			+	7
Streptococcus suis S10 -P1/7	NC_012925	656507..657343	SSU_RS03290	SSU0632	DUF975 family protein	+	+	+		+		+	+				6
Streptococcus suis S10 -P1/7	NC_012925	692967..693923	SSU_RS03455	SSU0669	iron-containing alcohol dehydrogenase		+			+		+	+		+	+	6
Streptococcus suis S10 -P1/7	NC_012925	complement(1052247..1053518)	SSU_RS05265	SSU1035	MFS transporter	+	+			+		+	+			+	6
Streptococcus suis S10 -P1/7	NC_012925	1066874..1067068	SSU_RS05315	SSU1045	hypothetical protein	+	+			+	+		+			+	6
Streptococcus suis S10 -P1/7	NC_012925	complement(1088205..1088771)	SSU_RS05440	SSU1072	DUF3267 domain-containing protein	+	+				+	+	+			+	6
Streptococcus suis S10 -P1/7	NC_012925	complement(1088761..1088973)	SSU_RS05445	SSU1073	hypothetical protein	+	+			+	+	+	+			+	7
Streptococcus suis S10 -P1/7	NC_012925	1223042..1224784	SSU_RS06080	SSU1201	LPXTG cell wall anchor domain-containing protein	+	+	+		+	+	+	+				7
Streptococcus suis S10 -P1/7	NC_012925	complement(1262922..1264661)	SSU_RS06240	SSU1233	ABC transporter ATP-binding protein	+	+	+					+		+	+	6
Streptococcus suis S10 -P1/7	NC_012925	1293545..1293781	SSU_RS10170		VanZ family protein	+	+	+		+	+	+	+				7
Streptococcus suis S10 -P1/7	NC_012925	1349343..1349528	SSU_RS06650	SSU1316	hypothetical protein	+	+					+	+		+	+	6
Streptococcus suis S10 -P1/7	NC_012925	complement(1423367..1424188)	SSU_RS07085	SSU1402	hypothetical protein	+	+			+	+	+	+			+	7
Streptococcus suis S10 -P1/7	NC_012925	complement(1424507..1424671)	SSU_RS07095	SSU1404	hypothetical protein	+	+			+		+	+		+	+	7
Streptococcus suis S10 -P1/7	NC_012925	1560165..1560698	SSU_RS07830	SSU1552	DUF3278 domain-containing protein	+	+	+		+	+	+	+		+	+	9
Streptococcus suis S10 -P1/7	NC_012925	complement(1617187..1617828)	SSU_RS08120	SSU1610	HAD family phosphatase	+	+			+	+		+			+	6
Streptococcus suis S10 -P1/7	NC_012925	1653605..1654264	SSU_RS08265	SSU1638	trimeric intracellular cation channel family protein	+	+			+		+	+			+	6
Streptococcus suis S10 -P1/7	NC_012925	1666514..1666816	SSU_RS08335	SSU1652	methyl-accepting chemotaxis protein	+	+	+		+	+		+		+	+	8
Streptococcus suis S10 -P1/7	NC_012925	complement(1738105..1738290)	SSU_RS08650	SSU1718	hypothetical protein	+	+	+			+	+	+		+	+	8
Streptococcus suis S10 -P1/7	NC_012925	1793549..1793887	SSU_RS08900	SSU1768	thiol reductase thioredoxin					+	+	+	+		+	+	6
Streptococcus suis S10 -P1/7	NC_012925	1793887..1794588	SSU_RS08905	SSU1769	hypothetical protein	+	+			+	+	+	+		+	+	8
Streptococcus suis S10 -P1/7	NC_012925	complement(1884176..1884775)	SSU_RS09340	SSU1854	CHAP domain-containing protein	+	+	+		+		+	+				6
Streptococcus suis S10 -P1/7	NC_012925	complement(1905482..1905679)	SSU_RS09445	SSU1876	hypothetical protein		+	+		+		+	+			+	6
Streptococcus suis S10 -P1/7	NC_012925	complement(1932318..1933664)	SSU_RS09565	SSU1901	metallophosphatase	+	+			+	+	+	+			+	7
Vibrio cholerae O1 biovar El Tor str. N16961	NC_002505	complement(4871..5608)		VC0008	amino acid ABC transporter ATP-binding protein	+	+	+	+	+	+	+		+			8
Vibrio cholerae O1 biovar El Tor str. N16961	NC_002505	complement(6354..7100)		VC0010	amino acid ABC transporter substrate-binding protein	+		+		+	+	+	+	+			7
Vibrio cholerae O1 biovar El Tor str. N16961	NC_002505	complement(36527..36694)		VC0038	hypothetical protein	+	+		+	+		+		+		+	7
Vibrio cholerae O1 biovar El Tor str. N16961	NC_002505	74781..75170		VC0074	hypothetical protein	+	+	+		+	+	+	+	+			8
Vibrio cholerae O1 biovar El Tor str. N16961	NC_002505	complement(89116..89985)		VC0091	O-methyltransferase-like protein	+		+	+	+	+	+	+	+			8
Vibrio cholerae O1 biovar El Tor str. N16961	NC_002505	134836..135093		VC0143	hypothetical protein			+	+	+	+			+		+	6
Vibrio cholerae O1 biovar El Tor str. N16961	NC_002505	complement(233672..234601)		VC0229	hypothetical protein			+	+	+	+			+		+	6
Vibrio cholerae O1 biovar El Tor str. N16961	NC_002505	complement(239354..240403)		VC0235	lipopolysaccharide biosynthesis protein			+	+	+	+		+	+			6
Vibrio cholerae O1 biovar El Tor str. N16961	NC_002505	250455..251558		VC0244	perosamine synthase				+	+	+		+	+		+	6
Vibrio cholerae O1 biovar El Tor str. N16961	NC_002505	251555..252946		VC0245	RfbG protein			+	+	+	+			+		+	6
Vibrio cholerae O1 biovar El Tor str. N16961	NC_002505	252918..253712		VC0246	lipopolysaccharide/O-antigen transport protein			+	+	+	+		+	+		+	7
Vibrio cholerae O1 biovar El Tor str. N16961	NC_002505	254505..254747		VC0248	acyl carrier protein			+	+	+	+			+		+	6
Vibrio cholerae O1 biovar El Tor str. N16961	NC_002505	278705..279439		VC0274	hypothetical protein				+	+	+	+	+	+		+	7
Vibrio cholerae O1 biovar El Tor str. N16961	NC_002505	complement(385659..386468)		VC0370	hypothetical protein			+	+	+	+		+	+		+	7
Vibrio cholerae O1 biovar El Tor str. N16961	NC_002505	complement(393036..393497)		VC0377	hypothetical protein	+	+				+	+	+	+		+	7
Vibrio cholerae O1 biovar El Tor str. N16961	NC_002505	435449..435985		VC0409	MSHA pilin protein MshA	+	+	+	+			+		+			6
Vibrio cholerae O1 biovar El Tor str. N16961	NC_002505	436458..437069		VC0411	MSHA pilin protein MshD	+	+	+	+		+	+	+	+		+	9
Vibrio cholerae O1 biovar El Tor str. N16961	NC_002505	438229..441987		VC0414	hypothetical protein	+	+	+	+		+	+	+				7
Vibrio cholerae O1 biovar El Tor str. N16961	NC_002505	complement(456859..457296)		VC0428	hypothetical protein	+	+	+	+	+	+	+	+	+			9
Vibrio cholerae O1 biovar El Tor str. N16961	NC_002505	complement(523156..525117)		VC0490	hypothetical protein	+	+	+	+		+	+					6
Vibrio cholerae O1 biovar El Tor str. N16961	NC_002505	complement(525623..526789)		VC0492	hypothetical protein		+	+	+	+	+	+					6
Vibrio cholerae O1 biovar El Tor str. N16961	NC_002505	complement(527045..527920)		VC0493	hypothetical protein		+	+	+		+	+	+	+			7
Vibrio cholerae O1 biovar El Tor str. N16961	NC_002505	complement(642814..644226)		VC0611	phosphoglucomutase/phosphomannomutase	+	+	+		+	+	+	+	+		+	9
Vibrio cholerae O1 biovar El Tor str. N16961	NC_002505	complement(644349..646754)		VC0612	cellobiose/cellodextrin-phosphorylase	+	+	+	+	+	+	+	+	+		+	10
Vibrio cholerae O1 biovar El Tor str. N16961	NC_002505	complement(648783..649760)		VC0614	hypothetical protein	+	+	+		+	+	+	+	+		+	9
Vibrio cholerae O1 biovar El Tor str. N16961	NC_002505	complement(649664..651388)		VC0615	endoglucanase-like protein	+	+	+	+	+	+	+	+	+		+	10
Vibrio cholerae O1 biovar El Tor str. N16961	NC_002505	complement(651445..652440)		VC0616	peptide ABC transporter ATP-binding protein	+	+	+	+	+	+	+	+	+		+	10
Vibrio cholerae O1 biovar El Tor str. N16961	NC_002505	complement(652483..653466)		VC0617	peptide ABC transporter ATP-binding protein	+	+	+		+	+	+	+	+		+	9
Vibrio cholerae O1 biovar El Tor str. N16961	NC_002505	complement(653469..654494)		VC0618	peptide ABC transporter permease	+	+	+		+	+	+	+	+		+	9
Vibrio cholerae O1 biovar El Tor str. N16961	NC_002505	complement(654497..655483)		VC0619	peptide ABC transporter permease	+	+	+			+		+			+	6
Vibrio cholerae O1 biovar El Tor str. N16961	NC_002505	complement(655653..657323)		VC0620	peptide ABC transporter substrate-binding protein	+	+	+	+	+	+	+	+	+		+	10
[truncated: 196 more rows]
