# Supplementary material for: RNA atlas of human bacterial pathogens uncovers stress dynamics linked to infection
Source: Nat Commun. 2021 Jun 2;12:3282. doi: 10.1038/s41467-021-23588-w (PMC8172932; doi:10.1038/s41467-021-23588-w)
Supplement: Supplementary file 12 — Supplementary Data 9 [file 41467_2021_23588_MOESM12_ESM.xlsx]

## Sheet: Pseudomonas aeruginosa
Supplementary Data 9. P. aeruginosa (PAO1) and S. aureus strain 6850 differentially expressed genes during infection and their differential expression under different stress conditions
Name	locus_tag	Log₂ fold change	Fold change	FDR p-value	infection	As	Bs	Li	Hyp	Nd	Ns	Oss	Oxs	Sp	Tm	Vic
recF	PA0003	-1.1961	-2.2912	0.00012999	down					down				down
lptA	PA0005	-1.3563	-2.5603	1.6136e-05	down					down	down			down
glyS	PA0008	-1.2136	-2.3192	3.2801e-05	down	up				down		up			up
PA0012	PA0012	0.8889	1.8517	0.0125	up	down				down	down
PA0013	PA0013	0.6886	1.6118	0.0288	up				up	down					up
trkA	PA0016	-1.515	-2.858	9.5953e-08	down						down			down
def	PA0019	-1.133	-2.1932	0.00021267	down						up			down
PA0020	PA0020	-0.6573	-1.5772	0.0413	down					down	down	down		down
qor	PA0023	-1.2968	-2.4568	5.3526e-06	down									down
hemF	PA0024	-0.7309	-1.6597	0.0263	down	down		down		down	down	down		down
aroE	PA0025	-1.0116	-2.0161	0.0034	down					down	down	down		down	down
PA0032	PA0032	-0.9212	-1.8937	0.0044	down					up	up			down
PA0034	PA0034	0.7228	1.6503	0.0239	up
trpA	PA0035	-0.8888	-1.8517	0.0156	down					up
trpB	PA0036	-0.6716	-1.5929	0.0443	down					up
trpI	PA0037	-0.8246	-1.771	0.0379	down			up			up			down	up
PA0038	PA0038	0.7054	1.6306	0.0275	up	down			up	up	up	up		up	down
PA0039	PA0039	-2.4315	-5.3945	3.5206e-14	down					up	up	up		up
PA0041a	PA0041a	-1.1735	-2.2556	0.0031	down					down			up	down		down
PA0042	PA0042	-2.0412	-4.1159	1.6385e-06	down				up						up
exoT	PA0044	1.1483	2.2165	3.7442e-05	up					up			down
PA0046	PA0046	-1.5691	-2.9671	4.287e-05	down	up		down	down			up	up	down	up
PA0047	PA0047	-1.4218	-2.6792	0.00012467	down	up			down	up	up	up	up		up
PA0049	PA0049	-1.9996	-3.9989	1.1062e-05	down					up
osmC	PA0059	1.7052	3.2608	1.7219e-08	up	down			up	up		up		up	down
PA0060	PA0060	1.2082	2.3105	0.00020155	up				up	up		up
PA0061	PA0061	0.8959	1.8608	0.0021	up						up
PA0062	PA0062	1.1889	2.2797	0.0006747	up	up			up
PA0063	PA0063	-0.9763	-1.9674	0.0011	down									down
PA0064	PA0064	-1.2192	-2.3281	2.816e-05	down									down
PA0065	PA0065	-1.0027	-2.0038	0.00058669	down	up								down	up
PA0066	PA0066	-1.5788	-2.9872	5.3268e-06	down									down
PA0069	PA0069	1.3317	2.5169	1.3288e-05	up						up	up	up
PA0070	PA0070	-3.2056	-9.2256	0	down		down		down		up		up	down	down
PA0071	PA0071	-1.6378	-3.112	2.6031e-07	down						up
PA0072	PA0072	-1.6913	-3.2294	8.408e-06	down	up			down	down	up		up	down	down
ppkA	PA0074	-1.979	-3.9422	4.6878e-11	down	up			down		up	up	up	down	down
pppA	PA0075	-3.1651	-8.9699	3.602e-12	down	up			down		up	up	up	down
PA0076	PA0076	-4.3017	-19.7219	8.8069e-11	down	up			down		up	up	up	down
icmF1	PA0077	-2.5328	-5.7868	0	down	up			down	up	up	up	up	down
PA0078	PA0078	-2.9042	-7.4862	3.7568e-14	down	up			down		up	up	up	down		down
PA0079	PA0079	-1.9693	-3.9159	7.9871e-11	down	up			down		up	up	up	down
PA0080	PA0080	-2.3351	-5.046	2.4523e-08	down	up			down	up	up		up	down
fha1	PA0081	-1.3624	-2.5711	1.1678e-05	down								up	down
PA0082	PA0082	-1.5954	-3.0217	3.3851e-06	down			down	down	down	down		up	down
PA0083	PA0083	-2.1207	-4.349	2.0619e-07	down	up	down		down	up	up	up	up	down
PA0084	PA0084	-2.4582	-5.4955	2.2781e-11	down	up	down		down	up	up	up	up	down
hcp1	PA0085	-3.2966	-9.8261	0	down				down		up	up	up	down	down
PA0086	PA0086	-1.4909	-2.8107	0.00029486	down	up			down	down	up	up	up	down
PA0087	PA0087	-1.6652	-3.1715	1.364e-05	down	up			down			up	up	down
PA0088	PA0088	-2.5761	-5.9631	2.3673e-13	down	up			down		up	up	up	down
PA0089	PA0089	-2.8665	-7.2931	2.8247e-15	down	up			down		up	up	up	down
clpV1	PA0090	-2.4598	-5.5013	1.3818e-12	down	up			down		up	up	up	down	down
vgrG1	PA0091	-2.8386	-7.1534	0	down	up			down		up	up	up	down	down
PA0092	PA0092	-2.055	-4.1554	0.00010296	down	up		down	down		up	up	up	down
PA0093	PA0093	-2.0527	-4.1488	5.4628e-10	down	up		down	down				up	down
PA0094	PA0094	-1.5978	-3.0269	0.00023196	down	up		down	down				up	down
PA0095	PA0095	-1.1487	-2.2171	0.00043566	down								up
PA0102	PA0102	-1.7298	-3.3167	6.8113e-08	down						up			down
PA0103a	PA0103a	-1.7843	-3.4446	1.8629e-08	down
coIII	PA0108	0.9552	1.9389	0.0119	up	down		down		up		down		up	down
PA0120	PA0120	-1.3378	-2.5276	0.001	down	down			down	up	up	down	down	down	down
PA0122	PA0122	-1.5823	-2.9945	2.5599e-06	down			down	down	up		down		up	down
PA0126	PA0126	-1.4972	-2.8229	1.8956e-05	down	up			down		up	up	up	down
PA0131	PA0131	1.625	3.0843	6.2257e-05	up					up	up			down
PA0132	PA0132	1.285	2.4368	0.011	up			up	up	up	up			down
PA0134	PA0134	0.9606	1.9461	0.0011	up	down		up	up	up	up				down
ahpC	PA0139	1.9705	3.9191	3.2737e-07	up				down		up		up	down
ahpF	PA0140	3.4579	10.9882	0	up	up			up		up	up	up	down	up
PA0149	PA0149	1.9242	3.7953	8.4158e-08	up			up			up			up	up	up
PA0150	PA0150	1.4866	2.8023	3.8023e-05	up	up		up			up				up	up
pcaH	PA0153	1.4078	2.6534	1.2671e-05	up
pcaG	PA0154	0.7523	1.6845	0.0202	up	down								down
PA0156	PA0156	0.6005	1.5163	0.04	up					up				up
PA0158	PA0158	-0.6941	-1.6179	0.0193	down	up				up		up		up		down
PA0159	PA0159	-1.0919	-2.1316	0.00049509	down						up
PA0160	PA0160	-1.5725	-2.9741	0.00026109	down		up	up		down	up			down	down
opdC	PA0162	-1.1903	-2.2821	0.0241	down						up	up
PA0165	PA0165	0.982	1.9753	0.0043	up	up			up					down	up
PA0167	PA0167	-2.168	-4.4939	9.9696e-12	down					down	down	down		down
PA0168	PA0168	-2.4019	-5.2848	5.8706e-08	down				down	down	down	down		down
PA0169	PA0169	-1.5098	-2.8478	3.3338e-07	down	up			down						up
PA0170	PA0170	-2.1652	-4.4852	7.5387e-08	down	up						up	up		up
PA0171	PA0171	-2.2153	-4.6437	4.9053e-11	down	up						up			up
PA0172	PA0172	-1.4213	-2.6782	8.4162e-06	down	up				down		up		down	up
exbB1	PA0198	1.6812	3.2069	4.5938e-07	up			down	up	up		up	up		down
exbD1	PA0199	2.013	4.0362	2.2094e-08	up	down		down	down	down			up	down	down	down
PA0200	PA0200	3.6431	12.4938	0	up			down	down	down	down	down	up		down	down
mdcA	PA0208	0.8316	1.7797	0.0158	up			up		up				up	up
PA0209	PA0209	2.9958	7.9767	2.8247e-15	up
PA0213	PA0213	2.5149	5.7155	1.2597e-12	up
PA0214	PA0214	1.9921	3.9781	9.1753e-09	up					up	up				down
PA0218	PA0218	0.7718	1.7074	0.0133	up						up
PA0223	PA0223	-1.2384	-2.3593	0.00062657	down
PA0224	PA0224	-1.252	-2.3817	9.6347e-05	down					up	up	up
PA0225	PA0225	-0.9574	-1.9419	0.0062	down				up	down	down			down
PA0226	PA0226	2.3833	5.2173	6.323e-05	up
pcaD	PA0231	-1.2268	-2.3404	0.00077032	down
PA0233	PA0233	-1.2722	-2.4154	0.00011606	down					up	up
PA0243	PA0243	-1.5287	-2.8852	0.00010232	down							down
PA0248	PA0248	0.7592	1.6926	0.0301	up									down
PA0249	PA0249	1.6593	3.1586	4.2613e-08	up					up
PA0250	PA0250	1.0025	2.0034	0.00089255	up	down				up		down			down
PA0254	PA0254	-0.5979	-1.5135	0.0472	down
PA0257	PA0257	-0.5861	-1.5012	0.0487	down
PA0258	PA0258	-1.2683	-2.4088	0.00040927	down	down								down
PA0259	PA0259	-1.4316	-2.6975	3.4601e-06	down						up			down
PA0260	PA0260	-1.3136	-2.4856	7.0574e-06	down									down
PA0261	PA0261	-1.2166	-2.3241	0.0017	down	up				up			up
PA0262	PA0262	-0.7924	-1.7319	0.0064	down								up
PA0270	PA0270	-0.7536	-1.6859	0.036	down	down		down	down	up	up		down	up	down
PA0276	PA0276	3.6632	12.6686	0	up	down	up	up			up	up			down	down
PA0277	PA0277	1.3499	2.5489	0.00016615	up	up	up			up			up	down	up
PA0278	PA0278	1.7963	3.4734	3.6347e-06	up		up						up
sbp	PA0283	1.1558	2.2281	0.0004563	up	down		down	down				down	down	down
gpuR	PA0289	-1.6911	-3.229	1.0551e-06	down					up	up	down
aguR	PA0294	-1.159	-2.2331	0.0014	down
PA0295	PA0295	-0.7404	-1.6706	0.0463	down	up							up
spuI	PA0296	-2.2087	-4.6226	7.4123e-12	down					up
spuA	PA0297	-1.5157	-2.8594	1.1553e-06	down	down					down
spuB	PA0298	-1.1427	-2.208	0.0012	down					up				down
spuD	PA0300	-1.5432	-2.9144	3.2506e-05	down					up
spuE	PA0301	-1.2867	-2.4398	3.3192e-05	down					up				down
spuF	PA0302	-1.7057	-3.262	3.6048e-07	down	up				up
spuG	PA0303	-0.9922	-1.9892	0.0015	down					up
spuH	PA0304	-1.2577	-2.3912	9.2536e-05	down	up			down	up		up
PA0306a	PA0306a	-0.9493	-1.9309	0.0091	down	up				up				up	down
PA0311	PA0311	1.5934	3.0176	1.7608e-05	up	down		down		down				down
PA0312	PA0312	-1.0636	-2.0902	0.00090524	down					down				up
PA0318	PA0318	-0.6783	-1.6002	0.032	down			up			up	up		down
PA0320	PA0320	1.9524	3.8701	6.296e-06	up							up
PA0327	PA0327	0.819	1.7641	0.0193	up
ygdP	PA0336	-1.4421	-2.7172	3.3528e-06	down					down	down	down		down
ptsP	PA0337	-0.9997	-1.9995	0.0039	down									down
glpQ	PA0347	0.649	1.5681	0.0428	up
pfpI	PA0355	2.559	5.893	1.5728e-14	up	down		up		up	up	up		up	down
mutM	PA0357	-0.9323	-1.9083	0.0095	down					down	down	down		down
PA0360	PA0360	-0.6395	-1.5578	0.0398	down
coaD	PA0363	-1.1197	-2.173	0.0154	down				up	down	down			down	up
PA0364	PA0364	-1.7557	-3.377	4.4266e-08	down			up		up	up
rpoH	PA0376	0.7751	1.7113	0.0496	up				up	down	down	up	down
PA0377	PA0377	1.0766	2.1091	6.112e-05	up				up	down	down			down
PA0379	PA0379	-0.9818	-1.9749	0.031	down					down	down				up
PA0380	PA0380	-1.2239	-2.3358	0.0386	down					down	down	down
PA0384	PA0384	-1.7046	-3.2595	0.0016	down							down		up
PA0388	PA0388	-0.871	-1.829	0.0079	down	up			up	up	up	up			down
PA0389	PA0389	-1.8831	-3.6886	7.9908e-09	down	up				down	down			down	up
metX	PA0390	-1.3111	-2.4813	0.00035543	down					down	down	down		down
PA0391	PA0391	-0.6493	-1.5684	0.0449	down	up								down
PA0392	PA0392	-1.3923	-2.625	6.2119e-05	down			up					up	down
proC	PA0393	-1.5023	-2.833	2.9466e-06	down			up
pilT	PA0395	-0.8276	-1.7747	0.0062	down					down	down
PA0398	PA0398	-1.9484	-3.8595	1.9868e-06	down	down		up			down			down
gshB	PA0407	-0.6649	-1.5854	0.0301	down					down	down
pilG	PA0408	-1.7521	-3.3684	1.0695e-06	down				up	down	down
pilI	PA0410	-2.1791	-4.5287	1.7081e-07	down				up	down	down			down
pilJ	PA0411	-1.3306	-2.5151	0.00013714	down	up		down		down	down			down
pilK	PA0412	-1.0446	-2.0629	0.00095119	down	up		down		down	down	up		down		down
chpA	PA0413	-0.87	-1.8277	0.0073	down	up			down		up			down
chpB	PA0414	-1.5036	-2.8354	2.3123e-06	down				down		up			down
chpC	PA0415	-1.5466	-2.9213	4.9522e-05	down	up			down		up	up		down
chpE	PA0417	-0.8826	-1.8436	0.0449	down				down		up			down
PA0418	PA0418	-0.6814	-1.6037	0.0348	down				down					down
bioA	PA0420	-2.0821	-4.2341	2.1862e-11	down	up				down	down			down
PA0422	PA0422	-1.6296	-3.0944	4.9661e-06	down	down		up	up	down				down
pasP	PA0423	-2.6219	-6.1556	2.8247e-15	down				down	down				down	down	up
mexB	PA0426	-0.871	-1.829	0.0378	down							up			up
PA0431	PA0431	1.8774	3.674	2.5126e-11	up					down			up	up	up
PA0433	PA0433	1.6128	3.0585	3.8994e-05	up					down				down		up
PA0435	PA0435	1.2924	2.4494	0.00068001	up
PA0436	PA0436	-0.7936	-1.7334	0.008	down	down		down		down		down		up	down
codA	PA0437	-0.7555	-1.6882	0.0158	down					up
dht	PA0441	0.716	1.6426	0.013	up				up							up
gcdH	PA0447	1.1858	2.2749	0.0031	up				up	up			up	up	down
PA0450	PA0450	1.5294	2.8866	2.4018e-07	up							up
PA0452	PA0452	1.0677	2.0961	0.00091365	up	down			up	up	up			up	down
PA0454	PA0454	-1.0804	-2.1146	0.00013599	down							down
dbpA	PA0455	0.7686	1.7036	0.008	up				up		down
PA0462	PA0462	2.2616	4.7954	1.0389e-13	up	down			up			up
creC	PA0464	-0.724	-1.6518	0.0115	down					down	down	down		down
creD	PA0465	0.8006	1.7418	0.017	up
PA0466	PA0466	1.2925	2.4495	0.00013116	up
PA0467	PA0467	1.364	2.5739	2.0497e-05	up					up	up				down
fiuA	PA0470	0.7264	1.6545	0.0123	up	down		up		up	up			up		up
PA0471	PA0471	1.7279	3.3124	3.863e-07	up	down	down	up	down		up	up	down	up		up
PA0472	PA0472	2.2487	4.7527	3.9627e-05	up			up			up	up		up		up
PA0473	PA0473	-1.2883	-2.4423	2.9848e-06	down				down	up				up
PA0485	PA0485	1.3929	2.6261	7.3938e-06	up	down				down	down	down		down
PA0489	PA0489	2.3209	4.9965	8.8069e-11	up				up	up		up
PA0490	PA0490	0.99	1.9862	0.0108	up			up	up	up		up		up
PA0492	PA0492	2.9104	7.5183	4.7015e-14	up	down			down	down		down		down	down	down
PA0493	PA0493	1.5953	3.0216	0.00049847	up	down			down	down	down	down		down	down
PA0494	PA0494	1.8162	3.5215	1.8146e-06	up	down				down		down		down	down	down
PA0495	PA0495	0.9675	1.9554	0.0052	up	down								down	down
PA0503	PA0503	-2.4751	-5.5602	1.7725e-09	down				down	up			down	down	down
PA0505	PA0505	2.6856	6.4336	5.4745e-15	up	down								up
PA0506	PA0506	1.4976	2.8238	8.8643e-08	up	down	up			down		up		down	down	down
PA0508	PA0508	1.4667	2.7639	2.4352e-07	up		up	down	up	down		up			down	down
nirN	PA0509	-2.3061	-4.9454	1.2086e-06	down	down					up	down	down	down	down	down
nirJ	PA0511	-1.7705	-3.4116	0.00033753	down	down					up		down	down	down	down
PA0512	PA0512	-1.6243	-3.083	0.0083	down						up		down	down	down	down
PA0513	PA0513	-2.1195	-4.3455	0.00056948	down				down		up		down	down	down	down
nirL	PA0514	-1.6314	-3.0981	0.0107	down						up		down	down	down	down
PA0515	PA0515	-1.5539	-2.936	0.0012	down						up			down	down	down
nirF	PA0516	-1.9498	-3.8631	0.00020341	down						up			down	down	down
nirC	PA0517	-1.121	-2.175	0.0473	down						up			down
nirM	PA0518	-2.6357	-6.215	0.00011281	down								down	down	down	down
nirS	PA0519	-1.1826	-2.2698	0.0049	down									down	down
PA0521	PA0521	1.4197	2.6753	0.00024236	up	down			down	down	down			down	down
norC	PA0523	2.0431	4.1212	5.9127e-07	up				down	down			down	down	down
norB	PA0524	1.753	3.3706	1.8513e-09	up				down	down				down	down
PA0531	PA0531	1.9523	3.8699	2.5301e-08	up	down				up	up	up			down
PA0533	PA0533	-0.8317	-1.7798	0.0105	down
PA0534	PA0534	1.7897	3.4573	1.0256e-08	up				up	up	up	up		up
PA0535	PA0535	1.1361	2.1979	0.00022601	up	up			up			up		up	up
PA0537	PA0537	1.5642	2.9572	2.2865e-07	up				up
dsbB	PA0538	1.5875	3.0054	3.1735e-06	up	down				down		down		down
PA0543	PA0543	2.1423	4.4147	1.5006e-12	up				up	up		up		up
metK	PA0546	0.9894	1.9854	0.0021	up	up		up	up			up	up		up
PA0547	PA0547	1.1936	2.2872	0.00056808	up	up		up	up	down	down		up	up	up
PA0549	PA0549	-0.7249	-1.6528	0.0273	down	up			down	down					up
epd	PA0551	-0.7808	-1.7181	0.0121	down				up	down				down	up
pgk	PA0552	-1.2826	-2.4327	2.8887e-05	down	up				down		up		down	up
PA0553	PA0553	0.6851	1.6078	0.0328	up					up	up	up		up
PA0556	PA0556	0.8666	1.8234	0.0116	up	up				up		up		up	up
PA0557	PA0557	0.7083	1.6339	0.0363	up					up				up
PA0558	PA0558	0.9072	1.8755	0.001	up	down			down	down					down
PA0563	PA0563	-1.0969	-2.1389	0.0018	down			down	down	down	down		up	down	up
PA0565	PA0565	2.433	5.4003	0	up				down	up	up			up	down
PA0566	PA0566	2.2368	4.7135	0	up			up		up	up	down
PA0568	PA0568	-2.0281	-4.0788	1.9981e-06	down			up		up		up				up
PA0571	PA0571	-1.3593	-2.5656	0.000709	down					up		down
PA0574	PA0574	-1.4256	-2.6863	1.1279e-06	down									down
rpsU	PA0579	-1.4099	-2.6573	0.0011	down			down	up	down	down			down	up
PA0583	PA0583	1.4012	2.6412	2.1532e-05	up	up									up
PA0585	PA0585	2.29	4.8905	1.0836e-08	up	down		down	up	up	up	down	down	up	down	down
PA0588	PA0588	1.3732	2.5905	0.0035	up	down		down		up	up			up	down	down
PA0591	PA0591	-0.7968	-1.7372	0.0337	down				down		up			down	down
pdxA	PA0593	-1.2971	-2.4573	0.00026996	down	up			down	down	down			down	up	down
surA	PA0594	-2.0488	-4.1375	3.0825e-10	down	up				down					up
ostA	PA0595	-0.9099	-1.8789	0.0181	down	up			up	down	down			down	up
PA0606	PA0606	1.9563	3.8806	2.4443e-10	up										up
prtN	PA0610	0.9453	1.9256	0.0064	up					up	up	up	up
prtR	PA0611	-1.1603	-2.2351	0.00013417	down					down	down			down
ptrB	PA0612	1.8619	3.6349	2.9725e-07	up					down	up		up	down
PA0613	PA0613	2.4097	5.3137	1.5728e-14	up						up		up	down	down
PA0614	PA0614	1.4778	2.7852	3.9702e-05	up				down	down		down	up		down
PA0630	PA0630	-1.9656	-3.9059	0.00060604	down	up					up		up	up	up
PA0636	PA0636	1.3554	2.5587	0.00016929	up						up		up	up
PA0638	PA0638	1.2996	2.4616	0.0013	up								up	up
PA0639	PA0639	1.1874	2.2775	0.0043	up						up		up	up
PA0640	PA0640	1.3573	2.5621	0.00029711	up						up		up	up
PA0641	PA0641	1.0975	2.1398	0.001	up						up		up	up
trpD	PA0650	-0.7712	-1.7067	0.0273	down									up
trpC	PA0651	-0.9244	-1.8979	0.0015	down				down	down	down
PA0655	PA0655	0.9742	1.9645	0.0014	up	down		down		down	down		down	down	down
PA0656	PA0656	-1.6111	-3.0548	0.0042	down	down				up		down		up	down
PA0659	PA0659	-1.0925	-2.1325	0.00041658	down	up				down	down			down
PA0661	PA0661	-0.7218	-1.6493	0.0163	down					down				down
PA0664	PA0664	-0.7138	-1.6401	0.0214	down					down	down
PA0665	PA0665	1.3417	2.5344	1.4403e-05	up				down	down	down		down	down	down
tyrZ	PA0668	-1.0775	-2.1104	0.0036	down		down	down		down	down			up
hemO	PA0672	2.6961	6.4805	1.3722e-07	up	down	down	up	down	up	up	up		up	down	up
PA0673	PA0673	1.3486	2.5467	1.0754e-05	up			up		up	up				down	up
vreA	PA0674	1.3811	2.6046	4.0751e-05	up			up
PA0681	PA0681	0.9095	1.8784	0.0116	up			up
PA0688	PA0688	-0.9251	-1.8988	0.0093	down							down		up
PA0689	PA0689	-1.4604	-2.7518	1.9593e-06	down
PA0708	PA0708	-0.8376	-1.7871	0.004	down	down				down	down	up
PA0709	PA0709	-1.9956	-3.9878	1.3162e-07	down			up				up		up
PA0722	PA0722	-1.9725	-3.9246	2.4775e-05	down				down		up			down
coaB	PA0723	-2.1988	-4.5911	0.0023	down					up	up	up
PA0733	PA0733	0.802	1.7435	0.0051	up										up
PA0734	PA0734	1.3471	2.544	1.2775e-05	up						down
PA0735	PA0735	-1.2023	-2.3011	0.00016545	down	up					down
PA0736a	PA0736a	4.8617	29.0756	0	up	down			up	up		up		up
PA0737	PA0737	4.2578	19.1308	0	up	down			up	up	up			up	down
PA0738	PA0738	3.0565	8.3196	0	up	down			up	up	up	down	down		down
PA0739	PA0739	1.9953	3.987	1.7769e-11	up									down
PA0744	PA0744	-1.8089	-3.5036	7.2487e-05	down	down		down		up	up	down	down		down
PA0745	PA0745	-2.1132	-4.3266	7.5829e-06	down	down		down	down	up	up	down	down		down
PA0746	PA0746	-2.6332	-6.2042	8.7855e-09	down	down				up	up	down	down		down
PA0747	PA0747	-1.0227	-2.0317	0.0101	down			down	down	up		down			down
PA0749	PA0749	-1.5723	-2.9738	1.0024e-05	down					down	down	down		down
ung	PA0750	-2.5758	-5.9621	1.1013e-13	down	up								down	up
PA0753	PA0753	1.1995	2.2967	0.0019	up
PA0756	PA0756	-0.8734	-1.832	0.0147	down					down	down			down	up
PA0758	PA0758	0.7168	1.6435	0.0269	up				up	down	down			down	up
algU	PA0762	1.4504	2.7329	2.4084e-05	up				up	up	up	up
mucA	PA0763	2.8744	7.3331	0	up				up	up	up				down
mucB	PA0764	1.5833	2.9965	5.987e-07	up	down			up	up	up			down
mucD	PA0766	-0.812	-1.7556	0.0142	down	up								down
recO	PA0772	-1.6314	-3.0981	0.00011816	down										up
pdxJ	PA0773	-0.8957	-1.8605	0.0053	down	up		down		down	down			down
PA0777	PA0777	-0.6568	-1.5765	0.0343	down			up
PA0779	PA0779	-1.341	-2.5333	0.0081	down			up		down	down		up
PA0781	PA0781	3.3084	9.9065	0	up
putA	PA0782	-1.2835	-2.4343	0.0004563	down					down		up		down	up
putP	PA0783	-1.0299	-2.0418	0.0045	down	up			down		up	up
PA0793	PA0793	-1.3238	-2.5032	0.0066	down					up	up	up	up		up
PA0794	PA0794	-1.7251	-3.306	0.00026014	down			up		up					up
prpC	PA0795	-2.2596	-4.7887	8.2117e-06	down					up	up	up
prpB	PA0796	-1.0814	-2.116	0.0251	down	up				up					up
PA0801	PA0801	1.2223	2.3333	3.133e-05	up			up						up	up	up
PA0802	PA0802	2.4002	5.2787	7.5192e-13	up	down			down				up	up	up
PA0804	PA0804	1.1886	2.2793	7.2783e-05	up	down		up				down
PA0805	PA0805	1.4302	2.6948	1.7161e-06	up								down
PA0811	PA0811	-0.9667	-1.9543	0.0045	down					up	up			up	down
PA0816	PA0816	1.2845	2.436	0.0001498	up					up	up			down
PA0818	PA0818	1.9304	3.8116	7.7968e-06	up				down			down		down	down
PA0830	PA0830	1.2755	2.4208	2.5955e-05	up		up	up			up			down	down	down
oruR	PA0831	-0.7623	-1.6962	0.0138	down				up	down	down			down	up
PA0832	PA0832	-0.8951	-1.8598	0.0251	down					down	down
PA0833	PA0833	0.8622	1.8179	0.0132	up				up					down
PA0834	PA0834	0.708	1.6335	0.0114	up			down	up	down			down	down	down
PA0838	PA0838	0.7447	1.6756	0.0149	up				up			up		up
PA0839	PA0839	2.6838	6.4253	0	up	down	down	down	up	down	up	down	down	down	down	down
PA0840	PA0840	3.3801	10.4116	0	up	down	down		up			down	down	down	down	down
PA0842	PA0842	1.3524	2.5533	5.7478e-05	up					up
plcR	PA0843	1.6955	3.2389	1.3188e-09	up				up	up		up		up
PA0846	PA0846	0.7836	1.7214	0.0103	up				up
PA0848	PA0848	3.554	11.7454	0	up								up
trxB2	PA0849	1.952	3.8692	3.8635e-11	up					up		down		up
PA0853	PA0853	0.9792	1.9713	0.0014	up	up				up		up		up
fumC2	PA0854	0.6786	1.6006	0.0251	up				up	up		up		up
PA0861	PA0861	-1.2856	-2.4378	3.385e-05	down				up		up			up
hpd	PA0865	-4.2826	-19.4627	0	down	down		down		up	up	up	down	up		up
aroP2	PA0866	-1.3869	-2.6152	0.00039309	down				up	up	up
mliC	PA0867	-2.5395	-5.814	2.8247e-15	down				down	down				down
phhC	PA0870	-1.8039	-3.4917	2.7093e-07	down	down		down		up	up		down	up	down
phhB	PA0871	-2.5046	-5.6749	8.2756e-12	down	down		down		up	up			up	down	up
phhA	PA0872	-1.7215	-3.2979	6.2908e-06	down			down		up	up			up
phhR	PA0873	-0.955	-1.9385	0.0013	down				down			down		down
PA0875	PA0875	0.6805	1.6027	0.0341	up					up	up	up
PA0877	PA0877	0.7263	1.6544	0.015	up				up			up		down
acsA	PA0887	-2.5112	-5.701	2.6164e-13	down		down	up	down	up	up				up	up
aotM	PA0890	-1.1086	-2.1564	0.00031529	down	up			up						up
PA0891	PA0891	-0.8821	-1.8431	0.0051	down	up			up					down	up
aotP	PA0892	-1.3051	-2.471	3.045e-05	down			down							up
PA0894	PA0894	1.2448	2.3699	0.00040974	up					up	up				up
aruC	PA0895	-1.5039	-2.8361	6.3181e-05	down		down		down			down	down	down
aruF	PA0896	-1.8264	-3.5465	1.6905e-06	down		down					down	down	down
aruG	PA0897	-1.6267	-3.0881	1.4414e-06	down		down					down	down	down
aruD	PA0898	-1.9013	-3.7356	3.8104e-09	down		down	down						down		down
aruB	PA0899	-1.3777	-2.5985	0.00013911	down		down		down	up				up		down
PA0900	PA0900	-1.2019	-2.3004	8.7608e-05	down									down
aruE	PA0901	-1.56	-2.9486	3.0933e-06	down					up	up				up
PA0902	PA0902	-1.1353	-2.1967	0.0023	down					down	down			down
alaS	PA0903	-0.8354	-1.7844	0.0116	down	up				down	down				up
lysC	PA0904	-0.8886	-1.8514	0.0072	down	up				down		up		down
PA0907	PA0907	1.2192	2.3282	0.00021403	up			up	up	up	up	up			down	up
PA0910	PA0910	-2.1458	-4.4255	3.9721e-05	down					up
PA0911	PA0911	-2.5629	-5.909	5.2861e-06	down					up					down
PA0918	PA0918	-1.0586	-2.083	0.0034	down	down		down				down	down	down	down
PA0919	PA0919	-0.8003	-1.7415	0.0122	down	up						up			up
PA0921	PA0921	-1.2902	-2.4457	0.0021	down					down	down	up	up	down		down
PA0922	PA0922	2.0016	4.0045	3.7598e-11	up				up	down		up	up	down
PA0924	PA0924	1.0122	2.017	0.00063682	up
PA0929	PA0929	1.065	2.0922	0.018	up	down		up	down	down	up	up	down	up		up
pirA	PA0931	1.4858	2.8007	1.0158e-05	up
ygcA	PA0933	-0.7788	-1.7158	0.0178	down					down	down				up
relA	PA0934	-0.8888	-1.8516	0.0086	down	up					down
PA0937	PA0937	-1.0019	-2.0026	0.0052	down					down	up
PA0938	PA0938	-0.7709	-1.7063	0.0459	down					down	down	down
PA0948	PA0948	-1.6956	-3.2391	9.0334e-07	down	up					down			down	up
PA0951a	PA0951a	0.9447	1.9247	0.0012	up	down			down	down		down		down	down
oprD	PA0958	-2.4148	-5.3326	1.0103e-10	down				down	up			down	down
PA0959	PA0959	-0.7106	-1.6365	0.0306	down					up	up			up	down
PA0961	PA0961	-1.353	-2.5544	0.00064564	down				up	down	down			down	up
pmpR	PA0964	-2.457	-5.4907	0	down	up				down	down	up		down
ruvA	PA0966	-0.6717	-1.593	0.0286	down					down		down		down
ruvB	PA0967	-1.3484	-2.5464	1.4672e-05	down									down
oprL	PA0973	-1.5823	-2.9945	5.7001e-06	down				down	down	up			down
PA0974	PA0974	-0.7192	-1.6463	0.0219	down				down	down	up			down
PA0975	PA0975	1.099	2.142	0.0029	up	down				down	down	down		down
PA0976	PA0976	1.4194	2.6747	2.8538e-06	up	down			down	down			down	down	down
PA0979	PA0979	2.6104	6.1066	0	up				up
PA0986	PA0986	-0.7432	-1.6739	0.0226	down				up			up
PA0990	PA0990	1.0586	2.0829	0.00053448	up
PA1009	PA1009	-1.0887	-2.1268	0.00060604	down					down	down
dapA	PA1010	-1.0348	-2.0489	0.0039	down				up	down	down			down	up
PA1011	PA1011	-1.933	-3.8184	1.9349e-08	down	up				down	down				up
PA1012	PA1012	-1.049	-2.0691	0.00079695	down	up				down	down			down	up
purC	PA1013	-0.8175	-1.7623	0.0147	down	up			down	down		up		down
PA1015	PA1015	-0.7974	-1.738	0.0213	down					down
PA1031	PA1031	-1.3954	-2.6306	3.6909e-06	down					down
quiP	PA1032	-0.6078	-1.5239	0.05	down	up
PA1034	PA1034	-2.9614	-7.7889	2.0696e-13	down	down				down			down	down
PA1041	PA1041	-1.3719	-2.5881	0.00086653	down	down		down		up		down		up	down	down
PA1047	PA1047	-0.9374	-1.9151	0.002	down				up	down	down
PA1051	PA1051	2.1355	4.3938	1.5351e-13	up			down	down	down			down	down	down
PA1058	PA1058	-1.0705	-2.1001	0.0036	down						up	up
PA1059	PA1059	-1.1915	-2.284	0.0101	down				down		up	up			down
PA1061	PA1061	0.7185	1.6455	0.0149	up				down	down				down	down
PA1063	PA1063	-1.2094	-2.3124	0.0144	down				down		up	down			down
PA1064	PA1064	-1.3703	-2.5853	8.7499e-05	down					down				down
PA1065	PA1065	1.5513	2.9308	1.4845e-05	up				up	up	up			up	down
PA1066	PA1066	1.3682	2.5815	0.00054828	up					up	up
PA1069	PA1069	-0.7039	-1.6289	0.0354	down	up			down			up	up	down
braG	PA1070	-3.287	-9.7611	2.1007e-11	down			down	down	up	up			down	down
braF	PA1071	-2.78	-6.8683	3.1177e-11	down					up			down
braE	PA1072	-1.7082	-3.2675	6.9474e-05	down	up				up	up				up	up
braD	PA1073	-0.947	-1.9279	0.0485	down					up	up
braC	PA1074	-2.1661	-4.488	3.8144e-08	down					up				down
PA1075	PA1075	-1.7481	-3.3591	9.494e-05	down				up			down		down
PA1076	PA1076	-1.1514	-2.2213	0.007	down			down	up				up
flgF	PA1081	1.2978	2.4585	0.0007681	up			down	down		up			down
flgG	PA1082	1.1631	2.2394	0.00041872	up				down		up			down	down
flgH	PA1083	1.5004	2.8293	2.3688e-06	up	up			down		up
PA1090	PA1090	-1.2769	-2.4232	0.00048641	down				down		up	down		down	down
fliC	PA1092	2.8078	7.0024	0	up				down	up	up	up		down	down	up
PA1093	PA1093	2.4639	5.517	1.7128e-11	up			down	down	up	up	up		down	down
PA1095	PA1095	2.059	4.1669	1.385e-13	up			down		down	up		down	down	down	up
fleQ	PA1097	-1.092	-2.1317	0.00017511	down						down	up		down
fliJ	PA1105	0.9868	1.9817	0.0104	up									up
PA1107	PA1107	1.27	2.4116	2.3529e-05	up					up	up			up
PA1111	PA1111	4.5033	22.6791	0	up		up	up	up	up		up		up		up
PA1112	PA1112	2.038	4.1068	1.5728e-14	up	down		up		up		up		up
PA1116	PA1116	1.6845	3.2143	4.0459e-06	up					down	down			down	up
PA1117	PA1117	1.0926	2.1326	0.0027	up				up	down	down			up
PA1118	PA1118	0.8444	1.7955	0.0061	up	down						up		up
yfiB	PA1119	-2.1878	-4.5561	6.7032e-12	down	up								up
tpbB	PA1120	-1.4387	-2.7108	1.259e-05	down				up		down			up	up
yfiR	PA1121	-0.7236	-1.6513	0.0272	down				up		down			up	up
PA1123	PA1123	0.9318	1.9076	0.001	up			down	down	down		up	down	down	down
dgt	PA1124	-1.4037	-2.6457	4.9099e-06	down									up
PA1125	PA1125	-1.3605	-2.5677	8.7132e-05	down				down					up
PA1132	PA1132	-0.9676	-1.9556	0.0071	down	down		down	down	down	down	down		down
PA1137	PA1137	2.4207	5.3543	2.8774e-11	up	down	up		up	up	up
PA1138	PA1138	-0.9846	-1.9788	0.0065	down	down					up			down
PA1139	PA1139	0.9512	1.9335	0.0016	up				up	up				down
PA1140	PA1140	-0.6739	-1.5954	0.0257	down	up				up
PA1141	PA1141	-0.9417	-1.9208	0.0027	down	up			up						up
PA1142	PA1142	0.8776	1.8373	0.0105	up	up				down	down				up
PA1146	PA1146	1.316	2.4897	0.00014289	up
PA1159	PA1159	-3.7805	-13.7422	0	down			down		down	down	down	down	down
PA1164	PA1164	-0.9452	-1.9254	0.0212	down				up	down	down	down
PA1170	PA1170	1.1799	2.2656	1.3866e-05	up		down		up	down				up	up	up
PA1171	PA1171	-0.9777	-1.9693	0.0024	down	up				up			up
oprH	PA1178	1.0213	2.0298	0.0166	up				down	up	up	up	down	down	down	down
phoP	PA1179	0.8223	1.7683	0.0143	up	down			down			up			down	down
PA1181	PA1181	-1.9431	-3.8452	2.3839e-10	down							up		up
PA1182	PA1182	-0.8044	-1.7464	0.0143	down					down				up
dctA	PA1183	1.5393	2.9065	0.00015927	up	down		down		down	down	down	down	down	down
PA1194	PA1194	2.2824	4.8649	1.2116e-11	up	up				up					up
PA1195	PA1195	2.0368	4.1034	6.6216e-11	up				up	up	up
PA1197	PA1197	1.001	2.0013	0.00056901	up				up		down				up
PA1199	PA1199	-2.3443	-5.0782	1.5751e-13	down			down		down	down
PA1200	PA1200	-2.2798	-4.8561	3.6832e-11	down	up								up	up
PA1202	PA1202	-1.8335	-3.564	5.2636e-07	down				down	up	up				down
kefB	PA1207	-0.6309	-1.5485	0.0449	down	up
PA1224	PA1224	1.3426	2.5361	0.0096	up			up			up	up
PA1226	PA1226	-1.2801	-2.4286	0.00093393	down							up
PA1242	PA1242	1.9897	3.9715	1.7591e-09	up					up		up		up
PA1243	PA1243	0.6741	1.5956	0.0228	up					up		up		up
PA1244	PA1244	-1.2918	-2.4484	0.0074	down				down	up	up	up
PA1245	PA1245	2.3117	4.9646	2.2828e-12	up			down	down	down	down	down		up	down	down
aprI	PA1250	1.2394	2.361	0.00077451	up	up		down			down	down		up	down	down
PA1258	PA1258	1.1707	2.2512	0.0021	up
PA1261	PA1261	1.1083	2.1559	0.00049479	up					up
PA1264	PA1264	1.0095	2.0133	0.00032439	up						up			down
PA1271	PA1271	-0.8331	-1.7815	0.0073	down	up				down	down			down	up
cobO	PA1272	-0.9262	-1.9003	0.003	down	up		down		down	up	up		down	up
cobB	PA1273	-1.8038	-3.4913	1.1774e-07	down	up			down	down	up	up		down	up
PA1274	PA1274	-0.9872	-1.9823	0.0044	down	up			down	down				down	up
cobD	PA1275	-1.3958	-2.6313	1.5273e-06	down	up			down	down				down	up
cobC	PA1276	-1.6646	-3.1701	5.9179e-07	down	up			down	down	up	up		down	up
cobQ	PA1277	-0.9888	-1.9846	0.0014	down	up			down	down	up	up		down	up
cobP	PA1278	-1.4259	-2.6868	0.00019366	down	up			down	down	up	up	up	down	up
cobU	PA1279	-0.6469	-1.5658	0.0451	down	up			down		up	up	up	down	up
PA1280	PA1280	-0.7404	-1.6707	0.0268	down	up					up	up			up
cobV	PA1281	-0.8512	-1.804	0.0155	down	up			up		up	up			up
PA1287	PA1287	-1.0218	-2.0305	0.0006836	down	down			down	down		down			down
PA1288	PA1288	-1.8935	-3.7152	0.00029097	down			down			down		down	down
PA1291	PA1291	-1.3823	-2.6068	6.4814e-05	down		up							down
PA1293	PA1293	-0.9374	-1.9151	0.0019	down	up	down			down				down	up
rnd	PA1294	1.2342	2.3525	6.2058e-05	up	up			up						up
PA1295	PA1295	-1.3651	-2.5759	5.7509e-05	down	up			up		down				up
PA1296	PA1296	0.6502	1.5694	0.0277	up						up	down		down
PA1297	PA1297	-0.9893	-1.9852	0.0049	down	up		up		up	up			down	up
PA1298	PA1298	-0.8735	-1.8321	0.027	down			up		up					up
PA1300	PA1300	3.6303	12.3834	0	up			up			up	up		up		up
PA1301	PA1301	3.5032	11.339	0	up			up			up	up		up		up
PA1302	PA1302	2.6411	6.238	0	up			up			up			up		up
PA1305	PA1305	1.2852	2.4371	0.00077032	up	down			up	down	down	down
PA1307	PA1307	-0.7049	-1.6301	0.0136	down							down		down	down
PA1308	PA1308	-0.6278	-1.5452	0.045	down					up
phnW	PA1310	2.2574	4.7812	2.8247e-15	up
phnX	PA1311	1.08	2.114	0.0044	up
PA1316	PA1316	1.2885	2.4428	9.0189e-05	up			up	down	down	up			up
cyoA	PA1317	2.3073	4.9496	4.9791e-13	up			down		down	down			up
cyoB	PA1318	1.1529	2.2236	2.0924e-05	up	down								up
cyoD	PA1320	0.9093	1.8781	0.0093	up								up	up
PA1323	PA1323	2.5571	5.8853	0	up			up	up	up		up		up
PA1324	PA1324	2.3583	5.1278	2.5098e-12	up	down				up	up	up		up	down
PA1325	PA1325	1.8239	3.5403	5.3589e-11	up	down			down	down	down			down
ilvA2	PA1326	1.1083	2.156	0.00011835	up
PA1328	PA1328	1.4174	2.671	2.6372e-05	up					up	up
PA1330	PA1330	-1.8355	-3.5689	2.8567e-08	down			up	down						down
PA1331	PA1331	-2.0287	-4.0805	1.8981e-11	down			up	down	down		down		down
PA1333	PA1333	0.9829	1.9765	0.009	up	down		up		up	up	down
ansB	PA1337	-1.4533	-2.7383	0.00018593	down				down	up	up	up	down	down		up
PA1339	PA1339	-1.2149	-2.3213	0.0011	down					up		up	down
PA1342	PA1342	-1.5306	-2.889	0.00024962	down					up
PA1343	PA1343	2.2551	4.7737	4.4013e-09	up		up	up				up			down	down
PA1344	PA1344	1.2941	2.4522	7.8032e-05	up							up			down	down
PA1345	PA1345	3.199	9.1835	0	up							up
PA1357	PA1357	-1.0627	-2.0888	0.0015	down	up					down
PA1358	PA1358	-1.5119	-2.8519	2.4757e-05	down									up
PA1360	PA1360	-0.709	-1.6347	0.031	down	up				down					up
PA1363	PA1363	2.319	4.9898	1.5296e-10	up			up			up					up
PA1364	PA1364	1.4769	2.7835	1.1279e-05	up			up							up	up
PA1365	PA1365	1.6361	3.1083	3.7508e-07	up			up
PA1374	PA1374	1.4183	2.6727	3.1782e-05	up				up		up
aceK	PA1376	-1.1426	-2.2077	0.00019854	down	down						down
PA1383	PA1383	-0.6526	-1.572	0.0281	down						up
PA1392	PA1392	-1.3276	-2.5099	7.6876e-06	down					up				up
PA1395	PA1395	-2.1662	-4.4885	5.9474e-06	down				down	down		down	up
PA1402	PA1402	1.0066	2.0092	0.0092	up					up	up			up
PA1404	PA1404	1.5247	2.8772	2.3023e-05	up				up	up	up	up		up
PA1405	PA1405	-1.8023	-3.4877	4.8211e-09	down							down		down
PA1413	PA1413	0.8248	1.7713	0.0122	up			up				up
PA1415	PA1415	3.5038	11.3436	0	up	down		down	up	up	up	up			down
PA1416	PA1416	3.555	11.7533	0	up				up			up
PA1417	PA1417	3.0454	8.2556	0	up				up
PA1418	PA1418	1.9321	3.8161	1.9503e-09	up						up			down		up
PA1419	PA1419	1.608	3.0482	1.6512e-06	up							down		down		up
PA1424a	PA1424a	0.9885	1.9841	0.00072735	up	down				down
PA1425	PA1425	0.895	1.8596	0.002	up				up
lasI	PA1432	-0.7287	-1.6572	0.0154	down				down	down	up		down	down
PA1435	PA1435	4.3769	20.7766	0	up
PA1436	PA1436	1.3659	2.5774	8.8323e-08	up					up	up
PA1440	PA1440	1.873	3.6631	3.2905e-09	up				up	down	down			up
fliM	PA1443	-0.6508	-1.5701	0.0352	down	up					up
fliO	PA1445	0.6427	1.5612	0.0479	up						up
PA1451	PA1451	-0.9095	-1.8784	0.0054	down	up			down	down	down		up	down
flhF	PA1453	1.331	2.5158	0.00012805	up	up
cheY	PA1456	-0.8113	-1.7548	0.0041	down				up
cheZ	PA1457	-1.252	-2.3817	8.5344e-05	down					up					down
PA1458	PA1458	-0.6956	-1.6196	0.0283	down			down		down					down
motC	PA1460	-0.7706	-1.706	0.019	down			down	down						down
motD	PA1461	-1.8189	-3.5281	4.1557e-08	down				down						down
PA1462	PA1462	-0.8865	-1.8486	0.0066	down
PA1463	PA1463	-0.8797	-1.84	0.0052	down				down		up				down
PA1464	PA1464	-0.8177	-1.7626	0.0092	down				down	up					down
PA1465	PA1465	-1.575	-2.9794	0.00013301	down				down		up				down
PA1466	PA1466	0.9026	1.8694	0.0058	up				down		up	up	up	down
PA1469	PA1469	1.1177	2.1701	0.00033087	up									up
PA1471	PA1471	2.4417	5.4328	1.83e-12	up				up				down		down
PA1473	PA1473	1.2602	2.3954	0.003	up					up	up	down			down	up
ccmC	PA1477	-1.0404	-2.0568	0.00063642	down			down		down	down
PA1478	PA1478	-1.0834	-2.119	0.0173	down	up		down	down	down	down		down	down		down
ccmE	PA1479	-0.7222	-1.6497	0.0196	down	up		down	down	down				down	up
ccmF	PA1480	-0.6806	-1.6029	0.0283	down	up			down	down	down	up			up
ccmG	PA1481	-1.0823	-2.1174	9.302e-05	down	up			down	down		up				down
ccmH	PA1482	-0.7726	-1.7083	0.0117	down	up			down	down	up	up	up		up
PA1484	PA1484	0.9351	1.912	0.0052	up
PA1491	PA1491	0.9807	1.9735	0.0099	up							down
cysP	PA1493	-1.7508	-3.3655	1.391e-07	down				down					down
PA1494	PA1494	1.5537	2.9356	5.9449e-07	up				up
PA1506	PA1506	1.3101	2.4796	0.0003834	up					down	down			down
PA1507	PA1507	1.6572	3.154	2.3601e-09	up					up
PA1509	PA1509	-1.1137	-2.1639	0.00048152	down						up			down	down
PA1510	PA1510	-1.3248	-2.505	5.9961e-06	down				down					down	down
alc	PA1515	0.7079	1.6334	0.0356	up	down		up	up	up	up	down			down
PA1517	PA1517	1.4866	2.8022	1.5563e-06	up			up		up	up
PA1518	PA1518	0.8944	1.8589	0.0191	up			up		up	up			down	down
PA1520	PA1520	-1.2421	-2.3654	1.7655e-05	down				up	down	down
xdhB	PA1523	1.0246	2.0345	0.0027	up	down				up	up			up	down
xdhA	PA1524	1.0045	2.0062	0.0081	up	down		down		up			down	up
PA1526	PA1526	-0.7361	-1.6656	0.0262	down	down				down		up
PA1530	PA1530	-1.3627	-2.5716	0.000461	down	up
PA1533	PA1533	-1.636	-3.1079	3.6604e-07	down				down	down					up
PA1537	PA1537	1.0128	2.0179	0.0071	up					up
PA1538	PA1538	0.8003	1.7414	0.0195	up
PA1539	PA1539	2.5846	5.9984	0	up	down			up		up	up
PA1540	PA1540	2.5803	5.9805	4.9752e-10	up			up	up	up	up	up				up
PA1541	PA1541	2.5593	5.894	3.5715e-11	up	down		up	up			up		down		up
PA1542	PA1542	0.8919	1.8556	0.0125	up		up	up	up	up	up	up
PA1545	PA1545	2.3385	5.0578	5.4745e-15	up					up	up				down
PA1548	PA1548	0.8382	1.7878	0.0204	up	up				down			down		down	down
PA1549	PA1549	0.7396	1.6697	0.0262	up				down	down	down			down	down
PA1550	PA1550	1.1184	2.171	0.00041287	up	up				down		up		up	down
PA1551	PA1551	1.5893	3.009	6.7613e-06	up			down	down	down		up		up	down
ccoQ1	PA1552	-1.2129	-2.318	0.0013	down			down	down	down	down		down	down	up
PA1558	PA1558	0.9411	1.92	0.0119	up				up
acnA	PA1562	2.1201	4.3472	2.4327e-08	up	down				up	up	up	down		down
PA1565	PA1565	0.8901	1.8533	0.0017	up					down	down			down
PA1570	PA1570	1.9809	3.9475	2.525e-14	up			up		down	down			down	up
PA1571	PA1571	-2.0285	-4.0797	3.0244e-09	down	up				up	up	up
PA1572	PA1572	1.0897	2.1283	0.00085466	up
PA1575	PA1575	0.6622	1.5825	0.0349	up	down			up					up
PA1576	PA1576	0.6445	1.5632	0.0222	up					down	down
PA1578a	PA1578a	2.3512	5.1024	4.0991e-11	up				up	down	down				up
gltA	PA1580	-0.7626	-1.6966	0.0298	down						down			down	up
sdhC	PA1581	-1.2203	-2.33	0.00044268	down				up	down	down			down
sdhA	PA1583	-1.6216	-3.0771	4.2427e-07	down	up				down		up			up
sdhB	PA1584	-2.2773	-4.8478	2.0337e-11	down	up			down	down	down	up			up
lpdG	PA1587	-1.1693	-2.2491	0.00086047	down	up			down		up	up	up
sucC	PA1588	-1.0795	-2.1133	0.0107	down	up			down	down	up	up		down
sucD	PA1589	-0.9768	-1.968	0.0067	down	up			down		up	up		down
braB	PA1590	0.7514	1.6834	0.0104	up					down	down
PA1598	PA1598	1.6075	3.0472	5.4983e-06	up			up	down		up	up	up	down	up
PA1599	PA1599	0.8864	1.8486	0.0107	up	up			down	down	up	up	down	down		up
PA1600	PA1600	1.4887	2.8063	2.0521e-05	up	up			down		up	up	down	down	down	up
PA1601	PA1601	2.9563	7.7611	0	up	up					up	up		down	down	up
PA1602	PA1602	2.0886	4.2535	1.5006e-12	up	up					up	up	down	down	down
PA1606	PA1606	1.8322	3.5607	1.5157e-06	up							up
PA1608	PA1608	1.0461	2.065	8.5618e-05	up			down		down			down	down	down
fabB	PA1609	-1.268	-2.4083	0.00049594	down	up	down
fabA	PA1610	-1.2092	-2.312	0.00080409	down	down	down	down		down	down	down
PA1611	PA1611	-1.3836	-2.6093	3.6317e-05	down	up			down
PA1612	PA1612	-1.8891	-3.704	2.0096e-06	down		down	down	down	down	down	down
PA1617	PA1617	-1.1747	-2.2574	0.0078	down			up	down	up				up
PA1618	PA1618	-1.1091	-2.1572	0.0076	down	down				up		down		down	down
PA1625	PA1625	1.1049	2.1509	0.00018098	up				up	up
kdpF	PA1632	1.7523	3.3689	2.3793e-06	up
kdpA	PA1633	1.8518	3.6095	2.3974e-10	up					up	up
kdpB	PA1634	3.6428	12.4911	0	up
kdpC	PA1635	4.2914	19.581	0	up
kdpD	PA1636	1.2596	2.3944	5.8728e-05	up									up
PA1640	PA1640	-0.7769	-1.7134	0.0056	down				down	down	down			down
PA1643	PA1643	-0.6762	-1.598	0.0269	down						down	up
PA1643a	PA1643a	-0.7334	-1.6626	0.0355	down					up				up
PA1644	PA1644	-0.7717	-1.7073	0.0113	down					down	down
PA1656	PA1656	-0.6662	-1.5869	0.0385	down			down	down	down				down	down	down
PA1675	PA1675	1.1804	2.2663	0.0043	up				up					down
PA1678	PA1678	0.7539	1.6863	0.0073	up					down	down			down
PA1683	PA1683	-0.6841	-1.6067	0.026	down	up				down	down			down	up
PA1684	PA1684	-1.5547	-2.9378	1.4151e-07	down					up		up		down
pscU	PA1690	1.1104	2.1591	7.7696e-05	up	up
PA1692	PA1692	2.0103	4.0288	3.4931e-06	up
PA1697	PA1697	1.7399	3.3402	1.0842e-06	up	up	down	down	down	down	down	down	down	down	up
popN	PA1698	3.2788	9.7057	1.8118e-14	up		down	down	down	down	down	down	down	down	up
PA1699	PA1699	2.6582	6.3123	4.5528e-09	up	up
PA1700	PA1700	2.7907	6.9199	5.015e-11	up	up			down					down	up
pcrD	PA1703	1.2415	2.3645	4.3484e-05	up	up									up
pcrG	PA1705	3.5197	11.4692	0	up	down	down	down	down		down	down	down		up
pcrV	PA1706	2.4366	5.4135	8.0752e-13	up			down	down	up		down	down		up	up
pcrH	PA1707	2.5028	5.6679	5.1348e-14	up	up	down		down	up	up					up
popB	PA1708	3.0892	8.5102	0	up	up				up	up	up				up
popD	PA1709	2.655	6.2982	0	up	up		down		up	up	up
PA1711	PA1711	1.594	3.0188	3.276e-06	up			down	down		down	down			up	up
exsB	PA1712	1.4443	2.7213	6.6733e-05	up			down		up	down					up
exsA	PA1713	1.2492	2.3771	0.0014	up					down			down	down
exsD	PA1714	1.342	2.5351	0.00018677	up		down	down					down
pscB	PA1715	2.5631	5.91	5.3104e-12	up	up		down	down	down				down
pscC	PA1716	1.4452	2.723	9.0189e-05	up	up		down	down					down	up
pscD	PA1717	0.9623	1.9484	0.0024	up	up			down	down			up	down		up
pscF	PA1719	0.8139	1.7579	0.0295	up	up					up	up	up			up
pscI	PA1722	1.886	3.6961	1.233e-09	up				down	down				down
pscJ	PA1723	1.3165	2.4905	3.8209e-06	up	up							up	down
pscK	PA1724	1.4365	2.7066	1.93e-05	up
PA1728	PA1728	1.6608	3.162	4.4229e-07	up	down			up	up	up			up	down
PA1730	PA1730	1.1928	2.286	4.8259e-05	up				up					up
PA1735	PA1735	-1.1329	-2.193	0.00036716	down				up	down	down			up
PA1742	PA1742	0.8485	1.8007	0.021	up			up			up			down
PA1744	PA1744	2.055	4.1553	2.22e-07	up
PA1747	PA1747	2.179	4.5283	2.4785e-08	up			up	up	up	up	up	up
PA1748	PA1748	2.7594	6.7713	1.5728e-14	up		up		up		down			down
PA1750	PA1750	-1.2399	-2.3619	0.00015461	down	up		down		down	down			down
pabB	PA1758	-0.6655	-1.5861	0.0341	down						down	down
PA1760	PA1760	-1.1909	-2.2829	0.00032446	down	down				up	up	down		up	down
PA1761	PA1761	-1.3862	-2.6139	0.0016	down				down	up	up				down
PA1762	PA1762	-1.2343	-2.3527	0.002	down	down				up	up	down			down
PA1766	PA1766	-1.2097	-2.313	8.6414e-05	down	up				down	down	up		down	up
PA1769	PA1769	1.2415	2.3644	0.00014067	up				up	down
cmpX	PA1775	-1.1915	-2.2839	0.0007778	down		down	down	down	down	down	down	down	up
sigX	PA1776	-1.7453	-3.3528	3.7408e-07	down			down		down				up
oprF	PA1777	-1.4824	-2.7942	3.9132e-05	down				down			up		down	down
PA1784	PA1784	2.1546	4.4524	1.3349e-12	up	down		down		up	up	down		up	down
acnB	PA1787	-0.8352	-1.7841	0.0268	down	up				down		up			up
PA1791	PA1791	-0.8368	-1.7861	0.0426	down	up		down		down	down			down	up	down
ppiB	PA1793	-2.6669	-6.3508	0	down				down	down				down
PA1797a	PA1797a	-1.2728	-2.4163	0.0104	down				up			down		down
lon	PA1803	-0.9543	-1.9376	0.0092	down			up
hupB	PA1804	-3.0537	-8.3032	0	down				down	down	up			down
fabI	PA1806	-2.0801	-4.2283	5.2418e-10	down				down	up	up		up	down	down	down
PA1807	PA1807	-1.3227	-2.5014	3.327e-05	down				down	up	up		up	down		down
PA1808	PA1808	-1.2927	-2.4498	8.2689e-05	down	up			down					down		down
PA1809	PA1809	-1.1596	-2.234	0.00016227	down	up			down					down
PA1810	PA1810	-1.3961	-2.6319	1.6189e-05	down				down					down
PA1811	PA1811	-1.3311	-2.516	8.2226e-06	down				down	down		down		down
mltD	PA1812	-0.9415	-1.9206	0.0129	down	up				down	down			down
PA1817	PA1817	1.6128	3.0585	3.7408e-07	up	down			down			down		down	down
ldcA	PA1818	-1.2885	-2.4427	0.00024675	down		down		down		down	down		down
PA1819	PA1819	-0.8388	-1.7886	0.0069	down					up				up
nhaB	PA1820	-1.0821	-2.1171	0.00022167	down				down	up
PA1821	PA1821	-0.7215	-1.6489	0.0303	down			down		down	down
fimL	PA1822	-1.3543	-2.5567	5.7527e-06	down	up				down	down
PA1823	PA1823	-1.5667	-2.9623	4.3238e-08	down	up			down	down
PA1825	PA1825	0.6341	1.552	0.0426	up					down
PA1828	PA1828	-0.9852	-1.9796	0.0066	down				down		up			down	down
PA1830	PA1830	-2.1702	-4.5008	5.5066e-08	down				down					down
PA1831	PA1831	-0.656	-1.5757	0.0386	down		up		up
PA1833	PA1833	-1.1284	-2.1861	0.00094195	down						up				down
PA1837	PA1837	-1.7193	-3.2928	7.7987e-07	down			down	down	down	down			down		down
cysI	PA1838	-0.7993	-1.7402	0.0243	down	up		down	down	down	down		down	down
PA1842	PA1842	1.2427	2.3665	4.0929e-05	up	up			down	down				up		down
PA1847	PA1847	1.1352	2.1965	0.00059132	up				down	down			down	down	down
PA1851	PA1851	1.2354	2.3545	4.1317e-05	up					up	up			up
PA1852	PA1852	-0.7393	-1.6693	0.0431	down		down	down	down	down	down	down	down	up
PA1854	PA1854	0.807	1.7496	0.0084	up					up		down
PA1856	PA1856	0.8796	1.8399	0.0021	up	down					up				down
modB	PA1862	1.1409	2.2052	0.00044158	up				up	down	down			down
modA	PA1863	1.412	2.6611	2.5745e-06	up				up
PA1864	PA1864	3.2072	9.2356	0	up	up		up	up	up	up	up		down		up
PA1865	PA1865	0.942	1.9212	0.00052346	up						up	down	up
PA1866a	PA1866a	2.1546	4.4526	4.4479e-07	up				up	down	down	down
PA1870	PA1870	3.2312	9.3905	0	up	down				up	up	up		up	down
PA1881	PA1881	0.9757	1.9666	0.003	up	down					down	down		up		down
polB	PA1886	-0.8187	-1.7638	0.0164	down	down			up	up				up
PA1889	PA1889	1.4004	2.6398	1.5506e-06	up				up	down	down			down
PA1890	PA1890	1.6285	3.092	1.4479e-07	up				up	down	down
PA1891	PA1891	1.9819	3.95	0.00014808	up
PA1892	PA1892	2.6214	6.1533	4.863e-12	up
PA1893	PA1893	1.244	2.3685	0.00014249	up
PA1895	PA1895	1.399	2.6373	9.1748e-07	up					up	up	down			down
femR	PA1911	2.6823	6.4186	3.3903e-13	up			up			up			up		up
femI	PA1912	3.2759	9.6859	0	up			up			up	up		up		up
PA1917	PA1917	2.0017	4.0047	1.4723e-06	up
nrdG	PA1919	2.1066	4.3069	2.1327e-09	up					down	up				down
nrdD	PA1920	2.7499	6.7267	4.3923e-11	up				up				up
PA1921	PA1921	5.6577	50.4823	0	up			up	up
PA1922	PA1922	6.5863	96.0867	0	up
PA1923	PA1923	4.9836	31.6378	0	up
PA1924	PA1924	2.6552	6.2995	5.0983e-11	up					up	up
PA1925	PA1925	4.2139	18.5573	0	up
PA1926	PA1926	0.8785	1.8385	0.0073	up	up				down					up
metE	PA1927	6.4254	85.9482	0	up						up			up
rimJ	PA1928	3.0767	8.4368	0	up						up
PA1929	PA1929	1.5373	2.9026	0.00014992	up	up									up
PA1930	PA1930	0.9751	1.9658	0.0035	up	down			up	up	up	down		up	down
PA1941	PA1941	-1.2515	-2.381	0.00029543	down	up				up
PA1942	PA1942	1.4782	2.7861	1.6189e-05	up						up	up		down
PA1943	PA1943	-1.0193	-2.0269	0.0027	down					up		down		up
rbsB	PA1946	-1.204	-2.3038	0.00063682	down	down		down		down			down	down
rbsA	PA1947	-1.1236	-2.1789	0.0046	down	down		down	up		up		down		down
rbsC	PA1948	-0.9116	-1.8811	0.0072	down	down									down
PA1961	PA1961	0.8647	1.821	0.0064	up					down					up
PA1964	PA1964	2.0174	4.0485	3.2564e-12	up			down		down	down			down
PA1969	PA1969	-2.5565	-5.8827	4.9093e-11	down				down	down				down
PA1970	PA1970	1.6411	3.1191	1.3009e-08	up
braZ	PA1971	1.166	2.244	0.00013136	up										up
exaC	PA1984	-1.4013	-2.6414	0.0065	down
pqqA	PA1985	-1.7623	-3.3923	0.043	down
pqqC	PA1987	-0.7472	-1.6785	0.0487	down					up				up
dhcA	PA1999	-1.6933	-3.234	3.7796e-05	down				up	up				up	up	up
dhcB	PA2000	-2.2999	-4.9244	9.3524e-08	down					up				up
atoB	PA2001	-2.1395	-4.406	2.4962e-07	down				down	up	up			up
PA2002	PA2002	-1.9544	-3.8755	1.9985e-07	down					up				up
bdhA	PA2003	-1.3608	-2.5683	0.00029149	down					up	up			up	down
maiA	PA2007	-1.473	-2.776	0.00038302	down	down			up	up	up			up
liuE	PA2011	-2.6939	-6.4707	8.1397e-15	down	up				up	up	up		up
liuD	PA2012	-3.3805	-10.4143	0	down					up	up	up		up
liuC	PA2013	-3.9986	-15.9843	0	down					up	up	up
liuB	PA2014	-2.9553	-7.7562	5.4745e-15	down	down	down	down		up	up	up	down
liuA	PA2015	-2.9064	-7.4975	1.8128e-13	down	down	down	down	up	up	up	up	down	down		up
liuR	PA2016	-0.7928	-1.7324	0.0393	down	down	down	down	up	up	up		down	down
PA2017	PA2017	1.6287	3.0924	4.0551e-07	up	down				up	up			down	down
PA2021	PA2021	3.1443	8.8416	0	up				up	up	up	up		up
PA2022	PA2022	1.0464	2.0653	0.00097091	up
galU	PA2023	1.2922	2.449	0.00024629	up	up		down	up	down	down		down	down
gor	PA2025	1.3147	2.4875	4.3341e-05	up	down			down		up			down	down
PA2026	PA2026	2.2881	4.8841	0	up	down	up	down	down	down	down	down	down	down	down
PA2027	PA2027	2.8469	7.1945	0	up
PA2028	PA2028	0.6906	1.614	0.0301	up						up	up				up
PA2033	PA2033	3.9906	15.896	0	up			up			up			up		up
PA2034	PA2034	3.6261	12.3473	0	up			up		up	up			up		up
PA2035	PA2035	2.1842	4.5446	0	up			up		up	up			up
PA2040	PA2040	-0.8971	-1.8624	0.0066	down	up				up				up	up	up
PA2041	PA2041	-0.7959	-1.7361	0.0274	down					up	up	down		up
cynR	PA2054	1.9744	3.9296	2.0361e-11	up			up	up	up	up	up			up
PA2055	PA2055	1.8576	3.624	2.2601e-07	up			up		up		up
fusA2	PA2071	0.9031	1.87	0.0072	up				up	up				up	down
PA2109	PA2109	-2.8207	-7.0652	8.1245e-10	down					up
PA2110	PA2110	-4.0719	-16.8172	2.3006e-14	down	up				up				up
PA2111	PA2111	-4.78	-27.4747	0	down	up			down	up	up	up	up	up	up
PA2112	PA2112	-4.0445	-16.5015	8.5781e-13	down		down	down	down	up				up
opdO	PA2113	-4.5391	-23.2495	0	down					up				up
PA2114	PA2114	-2.649	-6.2724	1.1641e-07	down			down	down	up		down		up
PA2116	PA2116	-2.4046	-5.2947	5.5418e-07	down		down	down	down	up	down	down		up
PA2117	PA2117	-1.6943	-3.2362	4.6754e-05	down			down	down	up		down		up
ada	PA2118	-1.486	-2.8012	6.2257e-05	down	up		down		up	down	down
PA2118a	PA2118a	1.2969	2.4571	0.00015463	up	down		down						up
PA2143	PA2143	2.4977	5.6477	1.385e-13	up				up	up		up		up
PA2148	PA2148	3.4931	11.2599	1.1151e-10	up					up				up
PA2149	PA2149	2.552	5.8643	1.5845e-05	up					up
PA2159	PA2159	3.4654	11.046	0	up				up	up	up	up		up
PA2167	PA2167	4.3324	20.1453	0	up					up	up	up		up
PA2170	PA2170	2.5481	5.8485	8.5785e-05	up									up
PA2171	PA2171	2.0812	4.2315	1.4459e-10	up					up				up
PA2174	PA2174	1.6997	3.2484	0.00014787	up					up				up
PA2175	PA2175	2.512	5.7041	3.0172e-12	up	down				up	up	up			down
PA2176	PA2176	3.5103	11.3944	0	up	down	up	up	up	up	up	up		up	down
PA2177	PA2177	1.8846	3.6924	5.4805e-12	up				up	up				up
PA2178	PA2178	1.3032	2.4678	0.00010279	up					up				up
PA2190	PA2190	0.9905	1.9869	0.0036	up	down			up	up	up	up	down	up	down
exoY	PA2191	2.5282	5.7686	2.525e-14	up										up
PA2192	PA2192	1.8077	3.5009	7.6316e-05	up
PA2196	PA2196	1.2103	2.3139	0.00019356	up				up		up	up		up
PA2204	PA2204	-1.5306	-2.889	3.6213e-05	down			down	down	up	down		up	down
PA2205	PA2205	0.9154	1.8861	0.0104	up
PA2206	PA2206	0.8045	1.7466	0.0085	up	down			down		up	down		down	down
pslA	PA2231	-1.1119	-2.1612	0.00082747	down				up	up				up
pslB	PA2232	-0.9215	-1.8941	0.0013	down				up	up	up			up	up
pslC	PA2233	-1.2616	-2.3976	2.1496e-05	down					up	up			up	up
pslD	PA2234	-1.7686	-3.4073	1.162e-06	down					up	up				up
pslE	PA2235	-0.84	-1.7901	0.0101	down					up	up	up		up	up	down
pslG	PA2237	-1.0016	-2.0022	0.00046544	down					up	up			up	up
pslH	PA2238	-1.3285	-2.5114	1.0909e-05	down					up	up			up	up
pslI	PA2239	-1.1335	-2.1939	0.0025	down	up				up	up		up	up	up
bkdA1	PA2247	-2.7235	-6.6049	1.2165e-10	down			down	up	up	up			up	down
bkdA2	PA2248	-2.3644	-5.1494	2.5245e-08	down	down		down	up	up	up	down	down	up	down
bkdB	PA2249	-2.0798	-4.2276	4.555e-07	down	down		down	up	up	up	down	down	up	down
lpdV	PA2250	-1.7428	-3.3469	4.2217e-06	down	down		down		up	up	down	down		down
PA2251	PA2251	-1.8947	-3.7183	1.547e-06	down				up	up	up	up
ptxS	PA2259	2.1867	4.5527	2.1069e-13	up	down			down	down		down			down
PA2260	PA2260	2.709	6.5387	0	up	down		down	down	down	up	down	down		down
PA2261	PA2261	3.8191	14.1144	0	up	down		down	down	down	up	down			down	down
PA2262	PA2262	2.8524	7.2222	0	up	down		down	down	down	up	down	down		down	down
PA2263	PA2263	3.5901	12.043	0	up	down		down	down	down	up	down	down	down	down	down
PA2264	PA2264	2.575	5.9585	5.4745e-15	up					down	up	up		down	down
PA2265	PA2265	1.9196	3.7831	4.7596e-12	up						up	up			down
PA2266	PA2266	1.4747	2.7792	1.3601e-07	up						up	up
PA2268	PA2268	3.1214	8.702	4.2613e-08	up						up				up
PA2269	PA2269	2.0604	4.171	3.1384e-05	up						up	up			up
soxR	PA2273	1.4641	2.759	1.4418e-06	up			up			up			up		up
arsB	PA2278	1.6073	3.0467	1.509e-06	up	up			up							up
PA2280	PA2280	1.3776	2.5984	2.421e-05	up	up									up
PA2281	PA2281	0.8986	1.8642	0.0041	up	up			up	down	down	up			up
PA2282	PA2282	2.234	4.7045	1.5351e-13	up					up	up
PA2283	PA2283	3.02	8.1117	0	up
PA2284	PA2284	1.6957	3.2394	2.5216e-08	up
PA2285	PA2285	2.4467	5.4517	0	up
PA2286	PA2286	3.1881	9.1141	0	up						up		up
PA2287	PA2287	3.0643	8.3647	0	up				up	up	up	up	up
PA2288	PA2288	5.1346	35.1301	0	up					up	up		up	down
gcd	PA2290	0.8051	1.7472	0.0218	up	up			down			up	up		up
PA2291	PA2291	1.2865	2.4394	0.0078	up	down				down	down			down
PA2297	PA2297	3.4273	10.7581	7.1311e-08	up					up
PA2298	PA2298	1.7415	3.3438	2.153e-08	up					up	up	up		up
PA2299	PA2299	3.2238	9.3422	0	up					up	up	up		up
PA2309	PA2309	1.3208	2.4981	6.3884e-05	up
PA2312	PA2312	1.6538	3.1466	1.0178e-06	up					up
PA2317	PA2317	1.6607	3.1617	4.9116e-10	up	down		down	down		up	down	down		down
PA2318	PA2318	0.8226	1.7686	0.0365	up	down			down		up	down		up	down
PA2321	PA2321	2.5474	5.8457	0	up		down	down	down	down	down	down	down			up
PA2328	PA2328	1.0648	2.0918	0.0108	up				down	up			up	up		down
PA2329	PA2329	1.5462	2.9206	9.4764e-05	up	up				up	up		up	up
PA2330	PA2330	1.1657	2.2434	0.0054	up					up			up	up
PA2338	PA2338	2.2354	4.7088	8.1208e-14	up
mtlZ	PA2344	0.8698	1.8274	0.0068	up				down
PA2345	PA2345	0.8495	1.8019	0.0066	up				down	down					down
PA2359	PA2359	0.7779	1.7146	0.0119	up					up	up	up
PA2364	PA2364	-1.0417	-2.0586	0.0126	down			up		up	up	down		up	down
PA2366	PA2366	-1.1689	-2.2484	0.00090703	down								up	up
PA2367	PA2367	-0.9802	-1.9728	0.0154	down									up
PA2379	PA2379	-1.5197	-2.8673	3.9713e-06	down		up		up	down
PA2380	PA2380	0.9683	1.9565	0.0089	up					down	down	down	up	up
lldA	PA2382	3.5777	11.9395	0	up			down	down	down				up	down
PA2383	PA2383	1.6458	3.1291	1.5889e-09	up							down		up
PA2384	PA2384	2.7686	6.8146	6.6265e-13	up			up	down		up	down	up	up		up
pvdQ	PA2385	4.6769	25.579	0	up									up
pvdR	PA2389	3.4035	10.5818	2.8247e-15	up			up	up					up		up
pvdT	PA2390	2.7271	6.6214	6.9805e-14	up									up	up
opmQ	PA2391	2.4253	5.3713	5.1537e-09	up			up					up	up
PA2393	PA2393	4.1364	17.5862	0	up
pvdN	PA2394	4.137	17.5941	0	up									up
pvdO	PA2395	2.6001	6.0634	1.2557e-08	up			up			up
PA2402	PA2402	4.7895	27.656	0	up								up	up
PA2404	PA2404	0.7749	1.7111	0.0247	up			up						up		up
PA2405	PA2405	0.684	1.6066	0.0461	up			up					up	up		up
PA2406	PA2406	1.0177	2.0247	0.0127	up			up					up	up		up
PA2411	PA2411	4.5535	23.4827	0	up			up					up	up		up
PA2412	PA2412	5.1932	36.5851	0	up			up					up	up		up
pvdH	PA2413	5.1538	35.599	0	up									up
PA2414	PA2414	1.399	2.6373	1.5958e-05	up									up
PA2415	PA2415	1.3324	2.5183	9.0189e-05	up									up
treA	PA2416	0.9851	1.9794	0.0043	up					up				up
PA2421	PA2421	2.1293	4.3749	4.5954e-12	up
PA2422	PA2422	-1.4205	-2.6769	0.0042	down
pvdL	PA2424	5.0153	32.3411	0	up								up	up
pvdG	PA2425	4.875	29.344	0	up									up
pvdS	PA2426	2.933	7.6372	1.7567e-09	up			up			up			up		up
PA2428	PA2428	1.1562	2.2288	0.0015	up
PA2430	PA2430	-1.4306	-2.6957	5.0122e-05	down									up
bexR	PA2432	-1.8691	-3.6529	3.1511e-07	down									down
PA2433	PA2433	2.554	5.8727	0	up	down		up	up	up	up	up		up	down
PA2434	PA2434	2.6802	6.4094	0	up							up
PA2435	PA2435	2.2727	4.8324	0	up									up
PA2436	PA2436	1.6823	3.2095	2.0356e-09	up					down				up
PA2437	PA2437	2.9337	7.6407	2.8247e-15	up
PA2438	PA2438	2.8238	7.0802	0	up
PA2439	PA2439	3.2349	9.4147	0	up
PA2454	PA2454	1.0127	2.0177	0.00048902	up				down					down
PA2465	PA2465	1.8308	3.5573	1.1047e-10	up
foxA	PA2466	1.6611	3.1626	7.5273e-08	up			up			up					up
foxR	PA2467	2.2514	4.7615	1.1516e-08	up	down		up	down	up	up			up		up
foxI	PA2468	2.3322	5.0356	3.0218e-09	up			up		up	up	up		up		up
PA2474	PA2474	1.6125	3.0579	4.1676e-07	up
PA2475	PA2475	1.7398	3.3399	1.1814e-09	up									up
dsbG	PA2476	1.0077	2.0108	0.0165	up	up				up				up		up
PA2478	PA2478	1.6401	3.117	8.4902e-06	up											up
PA2479	PA2479	2.0654	4.1856	1.369e-09	up				up	up	up
PA2480	PA2480	1.0858	2.1226	0.00050599	up				up		up
PA2481	PA2481	0.991	1.9876	0.0017	up			up		up	up	up
PA2482	PA2482	1.8362	3.5707	1.6979e-09	up			up	up		up	up			up
PA2483	PA2483	1.5946	3.0201	6.272e-09	up					up	up	up		up		up
PA2485	PA2485	1.8708	3.6572	3.3618e-10	up		up	up	up	up	up	up		up
PA2486	PA2486	2.2047	4.6099	1.0173e-10	up	down		up	up	up	up	up	down		down
PA2487	PA2487	3.2522	9.5285	6.3075e-14	up	down		up	up	up		up
PA2488	PA2488	1.6631	3.167	3.7447e-09	up				up						up
PA2489	PA2489	1.1543	2.2258	0.00048698	up	down				down		down
PA2491	PA2491	-0.7981	-1.7389	0.0096	down						down
mexT	PA2492	-0.9285	-1.9033	0.0037	down				up
mexE	PA2493	3.3343	10.0859	0	up
mexF	PA2494	1.5241	2.8761	3.4776e-07	up
oprN	PA2495	2.2081	4.6208	1.1451e-10	up
PA2497	PA2497	1.5915	3.0137	0.00090992	up				up	up	up	up
PA2498	PA2498	1.6714	3.1851	2.4846e-06	up
PA2500	PA2500	1.6265	3.0875	5.0028e-05	up				up			up	up
PA2504	PA2504	0.9187	1.8905	0.0038	up	down		down		up	up		down	up	down
PA2506	PA2506	3.8786	14.7086	0	up			up	up							up
catR	PA2510	1.9483	3.8593	9.3099e-12	up							up		up
PA2511	PA2511	1.4728	2.7756	1.2775e-05	up									up
antB	PA2513	1.9548	3.8767	0.0026	up					up				up
xylS	PA2519	1.2104	2.3139	0.0049	up
PA2525	PA2525	-0.888	-1.8506	0.004	down	up		up			up	up	up		up
PA2528	PA2528	0.806	1.7484	0.01	up			up	up	down	down				up
PA2529	PA2529	-0.7266	-1.6548	0.0166	down					down	down			up
PA2531	PA2531	2.6352	6.2127	5.1348e-14	up
PA2536	PA2536	-1.6178	-3.0691	1.6402e-06	down	up			down	up		up	up
PA2537	PA2537	-0.996	-1.9945	0.0027	down	up						up	up	down
PA2538	PA2538	-2.3079	-4.9518	2.6239e-08	down	up					up	up	up		up
PA2540	PA2540	-2.5825	-5.9897	2.4646e-11	down	up		down					up
PA2541	PA2541	-2.4149	-5.3327	2.4508e-12	down					down					up
PA2543	PA2543	-1.1274	-2.1847	0.00018206	down						down
xthA	PA2545	-0.9249	-1.8985	0.0122	down			down		down	down
PA2546	PA2546	1.1817	2.2684	7.5423e-05	up
PA2550	PA2550	1.3558	2.5594	2.1817e-05	up	down	down	down		up		down	down	down	down	down
PA2552	PA2552	-1.9063	-3.7485	4.8692e-06	down	down			up	up	up			up
PA2553	PA2553	-1.2091	-2.312	0.0082	down					up	up			up	up
PA2554	PA2554	-2.1776	-4.524	1.5469e-06	down					up				up
PA2555	PA2555	-1.2437	-2.3681	0.0013	down	down	down	down	down	up		down		up	down
PA2556	PA2556	-1.7665	-3.4023	2.387e-08	down			up		up
PA2557	PA2557	-4.0108	-16.1206	0	down	down	down	down	up	up				up	up
PA2559	PA2559	0.8745	1.8333	0.0035	up	down			down		up				down
PA2559a	PA2559a	1.341	2.5333	4.1317e-05	up		up		up		down				up
PA2561	PA2561	3.2756	9.6837	0	up				up		down			up
PA2562	PA2562	2.0527	4.1488	3.8413e-10	up	down			up	up		down		up	down	down
PA2563	PA2563	1.2484	2.3757	3.4601e-06	up				up	up		down		up
PA2567	PA2567	1.2657	2.4045	0.00045182	up	down					up		up	up
PA2581	PA2581	-1.2929	-2.4503	2.6068e-05	down					down	down
PA2582	PA2582	-1.0902	-2.1291	0.00035321	down						down	down
pgsA	PA2584	0.7806	1.7179	0.0295	up	down				down	down	down		down
uvrC	PA2585	-0.9948	-1.9928	0.00088693	down					down	down	down
PA2597	PA2597	1.0791	2.1127	0.00046188	up					up			up
PA2599	PA2599	1.0331	2.0465	0.00046324	up					up
PA2600	PA2600	1.8259	3.5453	9.0387e-10	up					up
PA2601	PA2601	1.0127	2.0177	0.0013	up			up
PA2602	PA2602	0.718	1.6449	0.0416	up
PA2603	PA2603	1.0583	2.0824	0.001	up
PA2604	PA2604	-1.6127	-3.0583	1.6589e-08	down									up	down
PA2609	PA2609	-0.6943	-1.6181	0.0163	down					up
serS	PA2612	-0.7548	-1.6874	0.0123	down	up			down					down
PA2618	PA2618	0.6506	1.5698	0.0208	up					up	up			up
PA2621	PA2621	0.9618	1.9478	0.0071	up				up					up
cspD	PA2622	-1.14	-2.2038	0.0006611	down					up				up
idh	PA2624	1.0757	2.1077	0.0067	up					down
PA2625	PA2625	1.933	3.8186	1.3211e-09	up									up
PA2627	PA2627	0.695	1.6189	0.0269	up	up			up	down					up
PA2628	PA2628	2.9533	7.7453	0	up
purB	PA2629	2.113	4.326	2.9866e-10	up	up		down	up	down	down			up	up
PA2630	PA2630	0.9742	1.9646	0.00078419	up	up		down	up	down	down		up		up
aceA	PA2634	1.2332	2.3509	0.007	up	down			up	down					down
nuoA	PA2637	-1.5558	-2.94	8.9292e-06	down	down			up	down	down	up			up
nuoD	PA2639	-1.5678	-2.9646	1.1393e-06	down	up					down	up		up	up
nuoE	PA2640	-3.1127	-8.65	1.3332e-14	down	up			down		down	up		up	up	down
nuoF	PA2641	-1.4941	-2.8169	2.7817e-06	down	up			down	down	up	up	up	up	up
nuoG	PA2642	-1.7108	-3.2735	1.0551e-07	down	up			down	down	up	up	up	up	up
nuoH	PA2643	-0.8596	-1.8145	0.003	down	up				up	up	up	up	up	up
nuoI	PA2644	-1.0647	-2.0917	0.00024256	down	up			down		up	up	up	up	up
nuoJ	PA2645	-1.0468	-2.066	0.0024	down	up		up	down		up	up	up	up	up
nuoK	PA2646	-1.5289	-2.8856	4.3363e-05	down	up			down		up	up	up	up	up
nuoL	PA2647	-1.3561	-2.5599	1.6883e-05	down	up			down		up	up	up	up	up
nuoM	PA2648	-0.9351	-1.9121	0.0038	down	up			down		up	up	up	up	up
nuoN	PA2649	-1.1844	-2.2727	5.2629e-05	down	up			down		up	up		up	up
PA2651	PA2651	0.6	1.5157	0.0454	up				up	down	down			up
PA2654	PA2654	1.1753	2.2584	0.00059059	up				down	down				down	down
PA2655	PA2655	-1.2384	-2.3594	0.0211	down				down
PA2656	PA2656	0.9623	1.9484	0.0024	up									up	up
PA2657	PA2657	1.4221	2.6798	2.1953e-05	up					up				up
PA2658	PA2658	1.5873	3.0048	3.669e-07	up				down			up		up
PA2659	PA2659	2.1245	4.3605	5.3026e-10	up				down			up		up
PA2661	PA2661	1.1363	2.1982	0.00030775	up			down	down	down	up	down	down	down	down
PA2662	PA2662	1.3512	2.5513	0.00028344	up			down	down	down	up			down	down
ppyR	PA2663	2.2727	4.8323	1.3155e-06	up			down	down	down	up	down	down	down	down
fhp	PA2664	3.7888	13.8214	1.1389e-12	up			down	down	down	up	down		down	down
PA2667	PA2667	-2.2591	-4.7868	4.6721e-13	down				down	down	down		down	down
PA2683	PA2683	-0.637	-1.5551	0.0234	down				down		up	up	up	up
PA2684	PA2684	-2.5834	-5.9936	2.8247e-15	down	up			down			up	up
PA2685	PA2685	-1.7024	-3.2544	4.4229e-07	down	up					down		up	down
pfeR	PA2686	0.946	1.9265	0.0178	up	down	down	up	down		up	up		up		up
pfeS	PA2687	2.3023	4.9323	1.8118e-14	up	down		up	down		up	up		up		up
pfeA	PA2688	1.3615	2.5696	1.05e-06	up			up
PA2689	PA2689	2.9298	7.6198	0	up					up	up			up	down
PA2691	PA2691	2.4219	5.3588	3.5412e-13	up	down		up	down	down	up		down	down	down	up
PA2692	PA2692	1.0981	2.1408	0.0041	up	down				down				down
PA2695	PA2695	0.7018	1.6265	0.0149	up				up	down	down			up
PA2698	PA2698	-1.0265	-2.0371	0.0044	down				down	up	up			down	down
PA2705	PA2705	-0.8642	-1.8203	0.0026	down	down		down	down						down
PA2708	PA2708	1.1767	2.2606	8.5618e-05	up					up		up		up
PA2711	PA2711	1.0895	2.128	0.0023	up
PA2712	PA2712	1.4979	2.8242	8.4223e-07	up	down				up
PA2713	PA2713	1.8017	3.4863	1.0953e-09	up							up
PA2714	PA2714	1.9217	3.7887	2.9815e-10	up
PA2715	PA2715	1.5257	2.8794	0.00079557	up
PA2718	PA2718	0.7018	1.6266	0.0252	up	down				down	down			up
PA2719	PA2719	0.6698	1.5909	0.0455	up	down									down
PA2722	PA2722	1.373	2.5902	2.617e-05	up
PA2725	PA2725	-0.771	-1.7065	0.0125	down
PA2726	PA2726	-0.9278	-1.9024	0.0098	down				down	up	up		up
PA2729	PA2729	-1.2282	-2.3428	0.0029	down					up	up		up
pheT	PA2739	-0.6903	-1.6136	0.05	down	up					up	up			up
rpmI	PA2742	-0.9896	-1.9857	0.0067	down				down	down		up			up
PA2746	PA2746	3.5459	11.6797	0	up	down			up	up	up	up	up	up
PA2746a	PA2746a	3.2348	9.4142	0	up	down			up	up	up	up		up
PA2748	PA2748	1.2399	2.3618	5.4082e-06	up	up		up	up			up	up	up	up
PA2750	PA2750	0.8551	1.8088	0.0069	up					down
PA2750a	PA2750a	0.9404	1.919	0.0051	up					down
PA2751	PA2751	3.453	10.9508	0	up	down			up	up		up		up
PA2754	PA2754	2.2173	4.6501	2.3708e-08	up				up	up	up	up	up	up	down
PA2754a	PA2754a	1.8497	3.6042	9.9928e-06	up	down				up		up		down	down
PA2755a	PA2755a	1.212	2.3166	0.0002259	up					up	up	up		up
PA2758	PA2758	1.2869	2.44	2.2925e-05	up				down		up
PA2759	PA2759	2.1343	4.3902	6.55e-08	up	up			up	up			up	up	up	down
PA2760	PA2760	-2.2381	-4.7176	5.1191e-09	down					up
PA2761	PA2761	1.5834	2.9968	5.3142e-06	up	down		up			up
PA2762	PA2762	3.0899	8.5146	0	up
PA2763	PA2763	2.944	7.6953	9.4588e-09	up
PA2763a	PA2763a	1.3054	2.4716	0.0109	up
PA2767	PA2767	1.9821	3.9508	9.7309e-08	up			up
PA2771	PA2771	-0.797	-1.7374	0.0092	down	up						down		up	up
PA2772	PA2772	-0.9519	-1.9344	0.0223	down	up								up	up
PA2774	PA2774	-2.2227	-4.6677	2.4595e-09	down	up		down	down	down	down		up	down	up	down
PA2775	PA2775	-1.3599	-2.5668	0.0026	down				down	down	down			down	up
PA2776	PA2776	-1.022	-2.0307	0.008	down	up		up		up		up			up
PA2777	PA2777	1.567	2.963	2.2654e-08	up				up	up	up	up		up
PA2781	PA2781	1.5054	2.8389	1.4476e-05	up	down				up		down		up		down
PA2786	PA2786	0.7942	1.7341	0.0381	up									up
PA2793	PA2793	-1.7661	-3.4014	6.2083e-08	down					down	down
tal	PA2796	-1.024	-2.0335	0.0028	down					down				up	down
PA2799	PA2799	1.0724	2.1029	0.0033	up	down				up	up	down		up	down
PA2802	PA2802	-0.7488	-1.6804	0.0343	down				up	down	down	down
PA2807	PA2807	2.6685	6.3575	1.3332e-14	up			up						up
ptrA	PA2808	1.5593	2.9471	5.7683e-06	up
copS	PA2810	-1.9059	-3.7473	8.9522e-11	down										up
PA2815	PA2815	1.6398	3.1161	1.445e-08	up	down				up		up		up	down
PA2817	PA2817	1.0723	2.1028	0.00040632	up				up	up				up	up
ospR	PA2825	2.295	4.9075	2.8247e-15	up	down				up	up				down
PA2826	PA2826	2.5809	5.983	0	up			up		up	up	up		down	down
PA2827	PA2827	0.7644	1.6986	0.009	up	down			down		up				down
htpX	PA2830	-1.5187	-2.8653	3.2605e-06	down			up	up
PA2833	PA2833	1.5522	2.9326	1.0023e-07	up	down						down
PA2839	PA2839	1.2373	2.3576	6.8769e-05	up				up		up
PA2840	PA2840	4.5375	23.2241	0	up	down		down	up	down	down	down		down		down
PA2847	PA2847	0.928	1.9026	0.0149	up			up		down	up	down			down
ohrR	PA2849	-0.9733	-1.9634	0.0021	down			up	down	up	up	up				up
ohr	PA2850	2.7047	6.5194	1.7057e-13	up			up	down		up		up	down	up
oprI	PA2853	-3.1891	-9.1207	0	down				down		up
PA2854	PA2854	0.6342	1.5521	0.0377	up				up	down				up
tesA	PA2856	-1.4958	-2.8203	7.3762e-06	down					down	down
PA2860	PA2860	-1.3162	-2.4901	0.0014	down				up	down	down	down			up
mttC	PA2866	0.8426	1.7933	0.0095	up	down
PA2867	PA2867	-2.0592	-4.1674	5.3023e-09	down			down	up		down	down	up	up	up
PA2868	PA2868	2.2667	4.8121	1.584e-10	up	up		down	up					up
PA2869	PA2869	0.6947	1.6185	0.0449	up				up			up		up	down
PA2871	PA2871	-1.0953	-2.1366	0.00010689	down					down	down			up
PA2872	PA2872	-0.7878	-1.7264	0.0217	down	up			down	down				up
PA2883	PA2883	1.5515	2.9312	2.4425e-05	up	down		up	up	up	up	up		up
PA2895	PA2895	2.1082	4.3115	3.4566e-12	up				up	up				up
PA2896	PA2896	2.4835	5.5924	5.4745e-15	up	down			up			up		up
PA2899	PA2899	0.9201	1.8922	0.0074	up			up			up
cobI	PA2904	-0.7025	-1.6273	0.0252	down	up			down	down				down	up
cobH	PA2905	1.0905	2.1295	0.00017856	up	up									up
PA2915	PA2915	-0.7304	-1.6591	0.0105	down				down					up	down
PA2917	PA2917	-1.3691	-2.5831	0.0016	down			down			down	down		up
PA2920	PA2920	1.6766	3.1968	2.604e-09	up	down				up		down		up	down
hisQ	PA2924	1.9158	3.7731	4.0139e-11	up
hisM	PA2925	1.1906	2.2824	0.00025877	up					up	up
hisP	PA2926	1.008	2.0111	0.0023	up
PA2927	PA2927	0.7404	1.6707	0.0231	up									up
PA2930	PA2930	2.8342	7.1316	0	up						up
cifR	PA2931	2.8079	7.0024	0	up	down		up	up		up
morB	PA2932	3.5309	11.5586	0	up			up	up
PA2937	PA2937	1.7666	3.4025	5.4239e-05	up	down			up	up	up	down		up	down
PA2938	PA2938	1.5904	3.0113	5.6034e-08	up					up				up
PA2939	PA2939	0.7841	1.722	0.0082	up					up				up
PA2946	PA2946	1.1902	2.2818	0.00018336	up	up				down				up	up
PA2947	PA2947	1.9959	3.9888	7.7207e-10	up	up
PA2949	PA2949	-0.9546	-1.9381	0.0027	down						down			up
PA2950	PA2950	-1.1314	-2.1907	0.0014	down	up	down	down		down	down				up
etfA	PA2951	-1.3388	-2.5294	0.00011113	down					down		up				down
PA2955	PA2955	0.7144	1.6408	0.0152	up					down
PA2958	PA2958	0.7402	1.6704	0.0124	up				up		up			up
PA2959	PA2959	-1.5302	-2.8882	6.272e-08	down					down	down	down
pilZ	PA2960	-1.6546	-3.1484	5.8627e-06	down	down			up	down	down			up
holB	PA2961	-1.0422	-2.0594	0.00058859	down	up			up						up
fabF1	PA2965	-1.0818	-2.1166	0.00025965	down	up					down				up
acpP	PA2966	-1.7694	-3.409	1.3684e-06	down			down		down	down	down	down	down
fabG	PA2967	-3.0511	-8.2885	0	down	up			up		up	up	up	up	up
fabD	PA2968	-2.2089	-4.6233	4.2988e-10	down		down	down	down	down	down		down		up
rpmF	PA2970	-1.0011	-2.0015	0.015	down			down		down	down	down		down	up
PA2971	PA2971	-0.98	-1.9724	0.0242	down			down	up	down	down			down	up
rluC	PA2975	0.8587	1.8133	0.0234	up	down			up	down	down
rne	PA2976	1.2646	2.4027	0.0018	up	up		down		down	down	up			up
ptpA	PA2978	-0.8119	-1.7555	0.0046	down	up				down					up
lpxK	PA2981	-1	-2	0.0012	down	up				down	down				up
PA2982	PA2982	-1.1523	-2.2227	0.00084485	down	up				down
PA2985	PA2985	-0.9113	-1.8808	0.0245	down	down			up	down
PA2988	PA2988	0.8532	1.8065	0.0082	up				up	down	down			down
PA2990	PA2990	-0.6064	-1.5225	0.0285	down
PA2992	PA2992	-2.1471	-4.4293	2.0867e-07	down	up			down		up
PA2993	PA2993	-1.1006	-2.1444	0.00021318	down				down	down		up			up
nqrF	PA2994	-0.9079	-1.8763	0.0019	down	up			down	down		up		up	up
nqrE	PA2995	-0.8133	-1.7572	0.0075	down	up				down		up	up	up	up
nqrD	PA2996	-0.8489	-1.8011	0.0098	down	up			down	down		up		up	up
nqrC	PA2997	-1.248	-2.3752	2.8e-05	down	up				down		up		up	up
nqrB	PA2998	-1.5335	-2.8949	7.7573e-08	down	up				down	down	up			up
nqrA	PA2999	-0.8935	-1.8577	0.007	down	up			up	down	down				up
aroP1	PA3000	0.7591	1.6925	0.0035	up					up	up
psrA	PA3006	1.3183	2.4938	3.0457e-05	up	down	up	up		down	up	up	up	up	down	down
lexA	PA3007	1.4854	2.8	8.1172e-08	up				up		up	up	up
PA3008	PA3008	2.0385	4.1081	1.5217e-11	up								up
PA3009	PA3009	1.1485	2.2169	0.00086619	up	down		down		down	down
foaB	PA3013	0.7974	1.738	0.0203	up	down	up		down	down					down	down
faoA	PA3014	1.553	2.9343	2.2925e-05	up	down	up			down		up			down	down
PA3017	PA3017	1.0074	2.0102	0.00088838	up					up	up			up
PA3018	PA3018	-1.0797	-2.1136	0.00040069	down	up			up			up	up		up
PA3021	PA3021	-0.9284	-1.9032	0.0042	down	up			down	up		up	up
PA3022	PA3022	-0.662	-1.5823	0.0214	down				down					up
PA3023	PA3023	1.8015	3.4859	4.6196e-08	up				up	up		up		up
PA3026	PA3026	0.8205	1.7661	0.0114	up
PA3027	PA3027	-1.1688	-2.2483	0.00028476	down					down	down
moaB2	PA3029	-1.1714	-2.2524	0.00072731	down					down	down			down
snr1	PA3032	1.5861	3.0023	6.382e-09	up			up						up
PA3033	PA3033	0.7908	1.73	0.0354	up	down			up	down	down	down		up
PA3035	PA3035	1.7892	3.4563	1.1325e-09	up
PA3037	PA3037	0.794	1.7339	0.0173	up
PA3038	PA3038	-1.9226	-3.7911	1.2254e-07	down	down	down	up	down	up		down			up
PA3040	PA3040	1.3207	2.4978	7.4879e-05	up				down	up	up	up	down	up	down
PA3041	PA3041	0.825	1.7715	0.017	up	down			down	up	up	up	down	up	down
PA3055	PA3055	-1.1399	-2.2036	0.00015619	down				up					down	down
PA3057	PA3057	-1.9276	-3.8041	0.0035	down					up	up			down		up
pelA	PA3064	-0.907	-1.8752	0.0061	down
PA3066	PA3066	0.7007	1.6253	0.0268	up			up	up	up	up
PA3067	PA3067	0.674	1.5954	0.0442	up	down		up	up		up
gdhB	PA3068	-1.1041	-2.1496	0.0115	down	up			down	down		up
PA3069	PA3069	1.1308	2.1898	0.002	up				up	down	down
PA3077	PA3077	0.8006	1.7418	0.012	up
PA3086	PA3086	-1.3585	-2.5642	1.7032e-05	down				down			down
PA3087	PA3087	-1.0552	-2.0781	0.00018563	down
PA3088	PA3088	-1.1224	-2.1771	0.00014571	down
fadH1	PA3092	0.6653	1.5859	0.0401	up		up		down			down			down
xcpZ	PA3095	-2.0385	-4.1083	7.6316e-05	down	up			down	up	up		up	up		down
xcpY	PA3096	-0.9294	-1.9045	0.0017	down				down							down
xcpW	PA3098	-0.7315	-1.6604	0.0359	down				down	up	up				down	down
xcpV	PA3099	-1.3617	-2.57	0.0021	down					up	up			up
xcpU	PA3100	-1.2721	-2.4152	0.00031233	down		down		down						down	down
xcpT	PA3101	-2.0649	-4.184	1.1111e-10	down				down	up				down	down
xcpR	PA3103	-0.7197	-1.6469	0.0174	down				down					up	down
xcpQ	PA3105	-1.0924	-2.1323	0.00095168	down				down			down			down
metZ	PA3107	-0.7683	-1.7033	0.0093	down	up									up
PA3109	PA3109	1.1116	2.1608	0.0026	up				up	down	down				up
folC	PA3111	-1.3462	-2.5425	1.9258e-05	down	up				down	down				up
accD	PA3112	-1.5829	-2.9958	9.8602e-06	down					down	down
truA	PA3114	-1.3015	-2.4649	0.00026998	down									down
PA3116	PA3116	-1.5493	-2.9269	2.9861e-06	down	up				down	up				up
asd	PA3117	-0.6823	-1.6046	0.0382	down			down		down	down
PA3119	PA3119	0.9826	1.976	0.0018	up				up
leuC	PA3121	1.6675	3.1766	1.0252e-06	up			down		up
PA3124	PA3124	-1.3139	-2.4862	1.1196e-05	down			up		up	up	up		down
PA3132	PA3132	1.1752	2.2582	0.00048698	up
PA3133	PA3133	2.6235	6.1624	0	up
PA3137	PA3137	0.7929	1.7325	0.0097	up					up	up			up
PA3139	PA3139	-1.1601	-2.2347	0.00041287	down			down		down	down	down
wbpM	PA3141	-1.0926	-2.1326	0.00059609	down					down
himD	PA3161	-1.6443	-3.126	1.7353e-07	down			up		up	up			up
rpsA	PA3162	0.9093	1.8782	0.0185	up			down		down	down	up			up
cmk	PA3163	-0.9223	-1.8951	0.002	down	up						up	up	up	up
pheA	PA3166	-1.1649	-2.2422	0.00011804	down	up			down	down		up	up	up	up
PA3169	PA3169	-0.7489	-1.6805	0.0167	down					down	down				up
ubiG	PA3171	-0.8498	-1.8022	0.011	down			down		down	down				down
PA3174	PA3174	2.5342	5.7926	0	up
PA3175	PA3175	2.7586	6.7675	0	up					up	up			up
gltS	PA3176	1.4231	2.6816	2.0621e-05	up
PA3177	PA3177	0.7524	1.6846	0.0241	up				up		up
PA3179	PA3179	0.8508	1.8035	0.0122	up	up						up		up	up
PA3180	PA3180	0.6487	1.5677	0.0485	up									up
PA3181	PA3181	1.6084	3.0492	3.0769e-05	up			down	down	down	down			down
pgl	PA3182	3.1594	8.9345	0	up		down	down	down	down	down			down
zwf	PA3183	2.798	6.9546	5.5462e-13	up	down		down		down	down			down
gltR	PA3192	-0.9142	-1.8845	0.0204	down				down	down				down	up	down
glk	PA3193	-1.0441	-2.062	0.00039683	down				down	down		up
edd	PA3194	1.3357	2.5239	1.2854e-05	up				down	down	down	up		down
gapA	PA3195	1.0384	2.0539	0.00071291	up	down			down	down	down			down
PA3196	PA3196	0.9941	1.9918	0.0102	up					down	down
PA3197	PA3197	0.6059	1.5219	0.0498	up						down
PA3202	PA3202	-0.8213	-1.767	0.0214	down					down	down	down
PA3205	PA3205	2.3395	5.0611	1.3366e-12	up			up		up	up	up	up	down	up	up
cyaB	PA3217	-1.108	-2.1555	0.00076675	down				up	down	down	down		down
csaA	PA3221	-0.9037	-1.8709	0.0489	down						down
azoR3	PA3223	1.1645	2.2415	0.0013	up				up
PA3224	PA3224	0.8083	1.7512	0.0115	up					up	up	up
PA3225	PA3225	-1.0666	-2.0945	0.00084178	down				up	up	up	up
ppiA	PA3227	-1.1708	-2.2514	0.00033234	down						up			down	down
PA3228	PA3228	-1.1608	-2.2358	0.00030764	down					up	up
PA3229	PA3229	2.2267	4.6805	1.1929e-11	up					up						up
PA3230	PA3230	1.2302	2.3459	3.2856e-05	up
PA3231	PA3231	1.3144	2.487	0.0046	up					up
PA3233	PA3233	-1.0942	-2.135	0.0034	down					up
PA3234	PA3234	-1.0779	-2.1109	0.0008389	down			up		up				up
PA3235	PA3235	-2.1833	-4.5418	2.5301e-08	down	down	down	up	down	up		down	down		up
PA3236	PA3236	0.6617	1.582	0.0384	up
PA3237	PA3237	5.8099	56.1007	0	up					down	up
PA3240	PA3240	1.2292	2.3443	0.0001004	up				up	up	up				down
PA3241	PA3241	-1.3068	-2.4739	3.3185e-06	down						down	down
minC	PA3243	-0.7274	-1.6557	0.0355	down
minD	PA3244	-1.0326	-2.0457	0.0038	down	up			up	down	down				up
minE	PA3245	-1.8175	-3.5247	6.2709e-08	down	up			up	down	down
rluA	PA3246	1.3077	2.4754	2.6632e-05	up										up
PA3261	PA3261	0.6237	1.5409	0.0317	up	down			up	up				up
PA3268	PA3268	1.101	2.1451	0.00034269	up										up
PA3269	PA3269	-1.2663	-2.4054	8.3122e-05	down				up		up			up
PA3273	PA3273	1.9882	3.9675	9.6322e-08	up				up	up	up	up		up
PA3274	PA3274	3.2457	9.4856	0	up					up	up			up	down
PA3275	PA3275	2.5565	5.8827	8.8069e-11	up					up		up		up
PA3276	PA3276	0.9949	1.9929	0.0163	up					down	down	down		down	up
PA3277	PA3277	1.4738	2.7775	3.7044e-06	up	down		down	up							down
oprO	PA3280	3.0593	8.3359	0	up	down							down		down
PA3281	PA3281	7.7858	220.683	0	up	down		down	down	down			down	down	down	down
PA3282	PA3282	8.0485	264.76	0	up	down		down	down	down			down	down	down	down
PA3283	PA3283	8.8377	457.517	0	up	down		down		up		down		down		down
PA3284	PA3284	8.595	386.671	0	up			down				down		down	down	down
PA3285	PA3285	-0.9179	-1.8894	0.00084485	down									up
PA3286	PA3286	-0.9329	-1.9091	0.004	down	up				down	down			up		up
PA3287	PA3287	3.6076	12.1894	0	up								up	up
PA3288	PA3288	2.0256	4.0715	8.8094e-12	up				up						up
PA3289	PA3289	1.821	3.5332	2.6578e-05	up					up				up	down
PA3291	PA3291	-2.3841	-5.2201	6.2301e-11	down	up							up
PA3292	PA3292	-3.2693	-9.6417	2.8247e-15	down
PA3295	PA3295	-2.3435	-5.0753	1.3448e-11	down					down
fadD1	PA3299	-1.0955	-2.1369	0.00056639	down		up		up	down	down
PA3301	PA3301	-1.2467	-2.3731	2.9735e-05	down
PA3302	PA3302	-0.8431	-1.7939	0.0054	down	up			down					down	down
PA3303	PA3303	1.9353	3.8246	3.4221e-13	up					up	up
PA3303a	PA3303a	1.1192	2.1723	0.0044	up	down	up		up		up	down			down
PA3304	PA3304	1.1789	2.2641	0.00016172	up	down					up	down			down
PA3305	PA3305	1.489	2.807	9.8239e-08	up	down				down	up	down
PA3306	PA3306	-0.7826	-1.7202	0.0062	down					up	up
PA3307	PA3307	2.5533	5.8698	0	up					up	up				down
PA3310	PA3310	2.1472	4.4296	2.9116e-10	up				up
PA3313	PA3313	-1.7291	-3.3152	1.1898e-06	down	up									up
PA3320	PA3320	2.1078	4.3103	5.9183e-08	up
PA3336	PA3336	1.6931	3.2336	0.00021437	up	up		down	up	up			up	up		down
PA3341	PA3341	0.7342	1.6635	0.0494	up	down		down		up				up	down
recQ	PA3344	-0.7759	-1.7123	0.0153	down	up			up	down	down				up
PA3348	PA3348	-0.632	-1.5497	0.0275	down	down				up				up	down
PA3349	PA3349	-1.5661	-2.961	1.5423e-07	down				down						down
PA3350	PA3350	-0.9282	-1.9029	0.0028	down
flgM	PA3351	1.5639	2.9565	6.8302e-08	up						up				down
PA3356	PA3356	-0.8625	-1.8182	0.0095	down						down
PA3368	PA3368	-1.1664	-2.2445	0.0026	down					up	up
amrZ	PA3385	1.4835	2.7962	6.5169e-06	up			down	up	down	up			up	down
nosR	PA3391	2.1999	4.5945	1.6593e-11	up	down				down	down	down		down
nosY	PA3395	3.7875	13.8082	0	up	down			down	down		down		down	down	down
nosL	PA3396	3.7075	13.0638	2.8247e-15	up	down			down	down		down	down	down	down	down
fpr	PA3397	1.7935	3.4666	1.2821e-07	up					down	down		down	down
PA3399	PA3399	-1.1272	-2.1844	0.0023	down					up
PA3400	PA3400	-0.9929	-1.9902	0.0028	down	up
PA3401	PA3401	-1.5834	-2.9967	3.6601e-06	down	up								down
PA3402	PA3402	-0.6457	-1.5645	0.05	down
PA3403	PA3403	-1.1772	-2.2614	0.002	down							down
PA3403a	PA3403a	2.4681	5.5331	0	up		up	up	up			up		up
PA3404	PA3404	3.7925	13.8562	0	up
hasAp	PA3407	2.4333	5.4011	2.5093e-09	up			up						up
hasR	PA3408	5.0059	32.131	0	up
PA3409	PA3409	4.7604	27.1028	0	up			up			up					up
PA3410	PA3410	4.3554	20.4692	0	up			up			up	up		up		up
PA3411	PA3411	2.3717	5.1754	3.4043e-08	up			up			up					up
PA3412	PA3412	3.5626	11.8154	0	up								up	up	up
PA3413	PA3413	2.417	5.3407	0	up	down			up	down			up
PA3414	PA3414	2.1987	4.5908	4.9833e-13	up				up	up	up	up	up	up
PA3416	PA3416	2.6355	6.2141	3.0427e-12	up	down		down	up	up	up	down	down	up	down
PA3417	PA3417	2.3922	5.2494	4.7642e-11	up				up	up	up			up
ldh	PA3418	0.9197	1.8918	0.0105	up	down			up	up	up	down		up	down
PA3423	PA3423	-1.2546	-2.386	0.00017713	down
PA3424	PA3424	1.7684	3.4068	1.3765e-10	up									up
PA3425	PA3425	1.0918	2.1314	0.0014	up					up				up
PA3426	PA3426	1.8706	3.6567	5.2987e-11	up					up				up
PA3427	PA3427	1.2034	2.3028	4.255e-05	up	down	down		up			down			down
PA3429	PA3429	0.6539	1.5734	0.0378	up	down		down	down	down	up	down	down	down	down	down
PA3430	PA3430	2.4148	5.3326	3.4012e-11	up	down		down	down	down	up	down		down	down	down
PA3431	PA3431	4.6549	25.1916	0	up			down	down	down	up	down		down	down	down
PA3432	PA3432	5.9383	61.3208	0	up			down	down	down	up	down		down	down	down
PA3435	PA3435	-0.8066	-1.7491	0.0115	down					down	down			down
folX	PA3439	-0.919	-1.8908	0.0047	down				down	down		down		down	down
PA3440a	PA3440a	-0.9389	-1.9171	0.0034	down						down			down
PA3442	PA3442	1.4026	2.6438	8.0235e-05	up					up
PA3443	PA3443	1.7119	3.2759	3.59e-05	up					up
PA3444	PA3444	2.3962	5.2642	1.8482e-11	up					up
PA3445	PA3445	2.1959	4.5817	2.7492e-10	up					up		up
PA3446	PA3446	1.2141	2.3199	0.00080039	up	down	up	down	down	up	up	up	down			up
PA3451	PA3451	1.2114	2.3157	0.0018	up					up	up	down		up	down
mqoA	PA3452	0.813	1.7569	0.0149	up					down	down				up
PA3454	PA3454	0.8269	1.7739	0.0072	up	down									down
PA3457	PA3457	1.7274	3.3112	2.1885e-06	up				up				up
PA3458	PA3458	1.019	2.0266	0.0023	up		up		up	up	up	up	up
PA3459	PA3459	0.7436	1.6743	0.039	up		up			up		up	up	up
PA3460	PA3460	1.2875	2.4411	0.00037213	up	down			down	up		up		up	down	down
PA3465	PA3465	0.853	1.8063	0.0049	up			down	up	up			up	up
PA3471	PA3471	-0.9603	-1.9457	0.0069	down	up				down		up		up
PA3472	PA3472	2.0348	4.0976	4.2522e-08	up	up			up		down			up	up
PA3473	PA3473	1.3074	2.4749	5.891e-05	up	up			up						up
PA3474	PA3474	0.8849	1.8467	0.0152	up										up
PA3480	PA3480	-0.8642	-1.8204	0.0162	down				up	down	down	down		down
PA3483	PA3483	-0.9036	-1.8707	0.0069	down	up				down			up		up
PA3484	PA3484	-1.7185	-3.2909	2.4112e-06	down	up						up	up		up
PA3485	PA3485	-1.18	-2.2657	0.0027	down	up	down		down			up	up	down	up
nth	PA3495	-1.8662	-3.6458	4.7998e-08	down	up									up
PA3496	PA3496	-1.138	-2.2008	0.00090691	down		down		up			down	down	up
gloA1	PA3524	-1.0276	-2.0387	0.00018712	down	down		down		down	down		down	down	down
pyrC	PA3527	-0.6379	-1.556	0.0469	down					down	down
PA3529	PA3529	-2.5785	-5.9731	0	down					down	up	up
PA3530	PA3530	1.7655	3.4	1.1157e-06	up	down		up	down		up	up	down	up	down	up
bfrB	PA3531	1.628	3.0908	0.00052976	up			down	up	down	down	down	down	down	down	down
PA3532	PA3532	1.8323	3.561	3.7691e-09	up	down		down		down	down	down	down	down	down	down
PA3533	PA3533	1.3919	2.6243	7.8466e-06	up				down	down	down	down	down	down	down
PA3539	PA3539	0.9872	1.9824	0.0017	up	up
algD	PA3540	6.095	68.3554	0	up
alg8	PA3541	3.1585	8.9291	1.8118e-14	up	down			down	up	up	down			down
alg44	PA3542	2.9212	7.575	0	up
algK	PA3543	2.8613	7.2668	2.3006e-14	up
algE	PA3544	4.2341	18.8183	0	up
algG	PA3545	1.1732	2.2551	0.0008684	up					up	up
algX	PA3546	4.5913	24.1065	0	up
algL	PA3547	3.2305	9.386	0	up
algI	PA3548	0.6687	1.5896	0.0224	up
algJ	PA3549	3.4078	10.6131	0	up
algF	PA3550	2.7564	6.7569	3.8119e-13	up
algA	PA3551	3.5393	11.6258	0	up
arnB	PA3552	0.7161	1.6427	0.0396	up				down	down	down	up		down		down
arnC	PA3553	0.6633	1.5837	0.037	up	up		up				up
PA3568	PA3568	-1.6881	-3.2222	0.0026	down					up	up			up
mmsB	PA3569	-2.76	-6.774	3.8879e-06	down					up	up			up
mmsA	PA3570	-2.0284	-4.0796	0.0017	down			down		up	up	down		up	down
mmsR	PA3571	-1.2862	-2.4389	4.6569e-05	down	down				down	down			down
PA3573	PA3573	2.4524	5.4733	3.3842e-12	up	up			up	up	up		up	up
PA3574a	PA3574a	-1.4419	-2.7168	0.00010232	down	down		up		down	up		down	down	down
PA3575	PA3575	-2.4262	-5.3746	8.4919e-08	down	up		up	up			up		down		up
PA3578	PA3578	2.1993	4.5924	0	up	down				down				down
glpR	PA3583	-1.6155	-3.0642	8.73e-06	down					down				down
glpM	PA3585	3.1973	9.1725	0	up				up	down	down	up		down
PA3586	PA3586	3.3787	10.4015	0	up
metR	PA3587	1.986	3.9613	6.5859e-13	up						up
PA3598	PA3598	2.2262	4.6791	3.1393e-12	up				up			up
PA3599	PA3599	3.6736	12.7608	0	up					down	up
PA3600	PA3600	5.7532	53.9351	0	up						up
PA3601	PA3601	5.4708	44.3479	0	up	down		up			up	up		up	down	up
dgkA	PA3603	1.1185	2.1712	0.00023887	up	down		down		down	down	down		down		down
PA3611	PA3611	-0.6126	-1.529	0.0417	down				up			up
PA3612	PA3612	0.6114	1.5278	0.037	up	up			up			up
PA3615	PA3615	-1.0189	-2.0264	0.0017	down				up	up	up		up
recA	PA3617	0.8347	1.7835	0.0128	up				up		up	up	up	down
mutS	PA3620	-1.4215	-2.6786	0.00020194	down					down	down		up		up
fdxA	PA3621	-1.6352	-3.1062	1.0754e-06	down			down	up	down	down	down		down
rpoS	PA3622	-0.8471	-1.7988	0.0268	down		down	down	down	up				up
surE	PA3625	-1.8714	-3.6588	2.5143e-09	down					down	down
PA3626	PA3626	-0.8247	-1.7712	0.0115	down	up				down	down				up
ygbB	PA3627	-0.9166	-1.8877	0.0024	down			down		down	down				up
adhC	PA3629	-1.0517	-2.073	0.00053611	down		up		down	down	down
PA3634	PA3634	1.8867	3.6978	2.6072e-10	up					down
eno	PA3635	-1.1479	-2.2159	0.00058463	down	up		down		down	down	up			up
kdsA	PA3636	-1.1732	-2.2551	0.00018262	down			down			down	up			up
PA3638	PA3638	-0.6666	-1.5874	0.0318	down	up									up
accA	PA3639	-1.7174	-3.2884	7.4333e-07	down		down	down		down	down
lpxB	PA3643	-1.8413	-3.5832	2.6083e-09	down	up		down		down					up
lpxA	PA3644	-1.1484	-2.2167	0.0021	down			down		down	down				up
fabZ	PA3645	-1.9013	-3.7356	4.8942e-07	down			down	down	down
lpxD	PA3646	-1.821	-3.5332	6.9115e-08	down	up		down		down		up			up
PA3647	PA3647	-0.9195	-1.8914	0.0035	down	up			down	down	down	up			up
opr86	PA3648	-1.135	-2.1962	0.0025	down	up		down		down	down				up
dxr	PA3650	-0.8145	-1.7587	0.0104	down	up				down					up
cdsA	PA3651	-0.6041	-1.5201	0.0411	down	up				up	up				up
uppS	PA3652	-1.0234	-2.0327	0.002	down					down		up			up
pyrH	PA3654	0.8079	1.7507	0.0319	up					down					up
tsf	PA3655	-1.3536	-2.5555	0.0001819	down	up				down		up		down	up
map	PA3657	-0.7788	-1.7157	0.0223	down				up	down	down
PA3659	PA3659	-0.6293	-1.5468	0.0414	down
PA3665	PA3665	-1.0076	-2.0106	0.0088	down				up	down					up
PA3668	PA3668	-1.6918	-3.2307	1.5047e-05	down				down	up	up			up
PA3669	PA3669	-2.9504	-7.7295	0	down	up					up			up
PA3670	PA3670	-2.3558	-5.1188	5.3581e-14	down	up									up
PA3671	PA3671	-1.1106	-2.1593	0.00055804	down	up
PA3672	PA3672	-1.7434	-3.3483	7.562e-07	down				up			down
plsB	PA3673	-0.6586	-1.5785	0.0312	down	up					down				up
PA3674	PA3674	-0.8586	-1.8133	0.0139	down	up			down	up	up	up			down	up
PA3676	PA3676	-0.8785	-1.8384	0.0026	down	up	up	up		down				down	down
PA3679	PA3679	-1.1719	-2.2531	0.00046981	down	up	up			down				down
PA3680	PA3680	-1.1198	-2.1732	0.00057884	down					down	down				up
PA3684	PA3684	-1.822	-3.5356	0.00016734	down	down				down				up
PA3685	PA3685	1.0916	2.1311	0.0012	up					down	down			down	up
PA3691	PA3691	2.9381	7.6642	0	up	down	up		up	up		up		up	down
lptF	PA3692	1.7909	3.4604	6.5753e-09	up	down			up	up		up		up	down
PA3693	PA3693	-1.0012	-2.0017	0.0072	down	up		down	down	down
PA3694	PA3694	-1.3107	-2.4807	7.2165e-05	down			down	down	down	down	down
PA3696	PA3696	-1.411	-2.6593	5.7505e-05	down				down
PA3697	PA3697	-1.894	-3.7166	1.6683e-09	down						down	down		up
PA3698	PA3698	-0.9274	-1.9018	0.0017	down					down	down			up
PA3699	PA3699	-1.2644	-2.4022	0.00080409	down
wspD	PA3705	-0.7559	-1.6886	0.0478	down				down			down				down
PA3711	PA3711	-0.6913	-1.6148	0.0193	down			up		up					down
PA3716	PA3716	-0.6431	-1.5617	0.0426	down	up
PA3720	PA3720	1.6588	3.1574	3.2102e-07	up	down		up	up		up	up	down	up		up
PA3723	PA3723	0.9805	1.9732	0.0135	up	down		down		up	up	down		up	down
PA3727	PA3727	-1.2363	-2.356	0.002	down	up			down	up	up	up	up	down
PA3728	PA3728	-2.4299	-5.3885	8.6935e-13	down	up			down		up	up	up	down
PA3729	PA3729	-1.3621	-2.5707	0.00010018	down	up			down	up	up	up	up	down
PA3730	PA3730	-0.997	-1.9958	0.00088693	down	up			down		up	up	up	down	up
PA3733	PA3733	1.0059	2.0082	0.002	up									up
PA3733a	PA3733a	3.1545	8.9046	0	up				up			up		up
thrC	PA3735	-1.3491	-2.5475	2.521e-05	down	up			down			up		up
xerD	PA3738	-1.1488	-2.2172	0.0024	down	down				down	down	down		down
PA3739	PA3739	0.6045	1.5204	0.0313	up	down									down
PA3740	PA3740	0.7122	1.6383	0.0478	up	down		down				down			down
PA3741	PA3741	1.1795	2.265	0.0085	up			down				down
rpsP	PA3745	-1.3279	-2.5104	0.0037	down			down	up	down	down			down	up
PA3747	PA3747	-0.7244	-1.6522	0.0277	down	down				down	down			down
PA3748	PA3748	-1.8801	-3.681	1.0645e-09	down					down	down			down
PA3753	PA3753	-1.62	-3.0737	2.1494e-07	down						up	down			down
PA3754	PA3754	-1.219	-2.3278	1.8756e-05	down	down						down
PA3756	PA3756	-0.7938	-1.7336	0.0054	down				up	down
PA3761	PA3761	1.4181	2.6723	2.2098e-05	up					up	up				up
PA3762	PA3762	1.2224	2.3334	0.00031706	up	down			up	down					down
PA3764	PA3764	-0.7883	-1.727	0.0129	down				up	down	down			down	up
PA3767	PA3767	0.7747	1.7108	0.0049	up			up		up				up
PA3768	PA3768	0.8466	1.7983	0.0052	up	down		up	up	down		up	up	up	up	up
PA3783	PA3783	1.1699	2.25	0.00037989	up			down	down	down				up	down	down
PA3785	PA3785	1.0974	2.1397	0.00028739	up			down	down	down		down	down	up	down
PA3786	PA3786	1.3582	2.5636	1.5899e-05	up					down				up
PA3787	PA3787	-1.8719	-3.6602	3.9295e-09	down									up
PA3788	PA3788	0.8914	1.855	0.0062	up	up				up	up	up		up	down
PA3789	PA3789	1.3331	2.5195	0.00020603	up	up				up	up	up		up	down
oprC	PA3790	1.0107	2.0149	0.0021	up	up		down	down			up		up	down
PA3795	PA3795	1.0441	2.0621	0.00020603	up				up	up	up	up		up
PA3797	PA3797	-1.042	-2.059	0.00024173	down					up	up			up
hisS	PA3802	-0.7605	-1.694	0.0245	down	up			down	down		up	up		up
gcpE	PA3803	-0.9124	-1.8822	0.0036	down	up			down	down	down	up	up		up
pilF	PA3805	-0.9601	-1.9454	0.0052	down	up				down	down				up
ndk	PA3807	-0.9294	-1.9045	0.005	down					down	down			down	up
hscB	PA3811	1.7645	3.3976	2.0014e-07	up	down			down	down			down		down
iscU	PA3813	1.1002	2.1439	0.0016	up	down			down	down	up		down	down	down
iscS	PA3814	1.7193	3.2928	3.138e-06	up	down			down	down			down	down	down	up
iscR	PA3815	2.2522	4.7642	2.5813e-13	up			up	down	down	up	up	down		down	up
PA3817	PA3817	0.6835	1.6061	0.0487	up	down				down	down			down
PA3818	PA3818	1.9261	3.8004	6.0282e-06	up				up	down	down	up			up
PA3819	PA3819	2.8926	7.4258	0	up	down			up	up			down		down
secF	PA3820	-0.9045	-1.8718	0.0037	down	up			down	down		up		down	up
PA3822	PA3822	-1.2565	-2.3892	7.8293e-05	down					down	down			down	up
tgt	PA3823	-0.8183	-1.7634	0.0132	down	up									up
PA3825	PA3825	0.7574	1.6904	0.011	up									up
holC	PA3832	0.8573	1.8116	0.0042	up							up
PA3835	PA3835	-1.5012	-2.8308	0.0035	down				up			up
PA3836	PA3836	-1.2636	-2.4009	0.0014	down					up	down	down
PA3837	PA3837	-0.8694	-1.8269	0.0159	down							down
PA3838	PA3838	-1.9369	-3.8288	7.1311e-08	down					up		down		down
PA3840	PA3840	0.8477	1.7997	0.0223	up				up	up	up		up
exoS	PA3841	1.3526	2.5537	4.3833e-05	up				down	up	up				down	up
PA3842	PA3842	1.886	3.6962	2.1906e-09	up				down	up	down	down			up	up
PA3844	PA3844	1.0798	2.1137	0.00046064	up	down			down					up	down
PA3846	PA3846	1.1026	2.1474	1.9649e-05	up	down								up	down
PA3850	PA3850	-0.9941	-1.9919	0.001	down								up
PA3859	PA3859	-0.8416	-1.7921	0.0133	down	up					down
PA3860	PA3860	-1.3633	-2.5727	0.00013599	down	up				up
rhl	PA3861	-0.914	-1.8843	0.005	down	up				down	down	down		down	up
dauA	PA3863	-0.9354	-1.9124	0.0088	down									down
PA3866	PA3866	0.9027	1.8695	0.0041	up	down				down					down
moaA1	PA3870	2.8922	7.4239	4.6233e-13	up	up			down	down	up	up	down	down	down	up
PA3871	PA3871	2.5316	5.782	1.185e-07	up	up			down	down	up	up	down	down	down	up
narI	PA3872	3.442	10.8679	1.1013e-13	up	up			down	down	up	up	down	down	down	up
narJ	PA3873	2.8909	7.4176	3.95e-08	up	up		up	down	down	up	up		down	down	up
narH	PA3874	3.314	9.9454	3.8641e-10	up	up			down	down	up	up		down	down	up
narG	PA3875	3.2798	9.7119	6.8675e-10	up	up		up	down	down	up	up	up	down	down	up
narK2	PA3876	1.9642	3.9019	6.7367e-05	up	up			down	up	up	up	up	down
narK1	PA3877	1.4555	2.7425	0.0027	up	up			up		up	up	up		up	up
narX	PA3878	-1.7936	-3.4668	3.7236e-07	down	up			up		up
narL	PA3879	-0.8132	-1.7571	0.0381	down	up			up	up	up		up
PA3886	PA3886	-0.6949	-1.6188	0.0341	down					down
nhaP	PA3887	0.6707	1.5919	0.0413	up	up						up		down	up
PA3891	PA3891	1.0574	2.0812	0.00072155	up							up
PA3892	PA3892	-2.7826	-6.881	1.599e-09	down							up			up
PA3893	PA3893	-0.9889	-1.9847	0.0103	down	up									up
PA3894	PA3894	-2.2757	-4.8424	2.4855e-07	down
PA3898	PA3898	0.675	1.5966	0.0228	up	down				down		down
PA3899	PA3899	3.195	9.1579	2.8247e-15	up			up			up	up		up		up
fecA	PA3901	1.8096	3.5053	1.5319e-08	up			up					up
PA3902	PA3902	0.916	1.8869	0.0046	up				up	down		down		down	down
moeA1	PA3914	3.083	8.4736	2.0242e-09	up	up				up	up	up	up
moaB1	PA3915	1.4742	2.7783	0.0108	up	up			down		up	up	up	down	up
moaE	PA3916	0.6378	1.5559	0.048	up							down		down	down
PA3921	PA3921	-2.0249	-4.0696	2.8091e-09	down			up	down	up	up		down	up	down
cioB	PA3929	1.005	2.0069	0.0016	up	down				up	up		down	up	down
cioA	PA3930	2.3434	5.075	0	up	down		down	down		up		down	up	down
PA3931	PA3931	0.9839	1.9778	0.0129	up					up		up
PA3933	PA3933	1.4951	2.8188	2.4951e-08	up							up		up
PA3936	PA3936	1.8343	3.5659	2.3917e-09	up					up
PA3938	PA3938	0.9579	1.9425	0.0013	up
PA3940	PA3940	-1.2609	-2.3964	1.9298e-05	down				down	down	down		down	down	down
PA3944	PA3944	0.8719	1.8301	0.0015	up				up	up				up
rocA1	PA3948	-0.707	-1.6324	0.03	down					down	down	down		down
PA3949	PA3949	-0.9482	-1.9295	0.0011	down						down
PA3962	PA3962	1.9506	3.8654	5.682e-10	up		up		up			up
PA3969a	PA3969a	1.4353	2.7044	2.2847e-06	up				up
PA3971	PA3971	1.233	2.3506	0.00048128	up	down			down		up				down
PA3972	PA3972	1.2514	2.3808	0.00040623	up	down			down	up	up			down	down
PA3973	PA3973	1.0423	2.0595	0.0023	up					up	up	up		up	down
ladS	PA3974	-0.9402	-1.9188	0.0029	down
hemL	PA3977	-0.5992	-1.5149	0.044	down	up
PA3978	PA3978	1.3905	2.6216	3.3065e-07	up					down
PA3979	PA3979	2.3499	5.098	1.1787e-09	up	down				down	down			down	up
PA3981	PA3981	-0.6806	-1.6028	0.0318	down				down					down
PA3983	PA3983	-1.2623	-2.3988	2.6774e-05	down				down					down
PA3986	PA3986	1.8194	3.5292	1.545e-09	up	down				up	up			up	down
PA3988	PA3988	-1.0854	-2.122	0.00019289	down	up			down	down	down	up
lis	PA3996	-0.8479	-1.7998	0.0099	down	up			down						up
PA3998	PA3998	-1.5916	-3.0139	1.3e-07	down								up	up	up
dacC	PA3999	-1.001	-2.0013	0.00074984	down	up						up			up
sltB1	PA4001	-1.4028	-2.6442	1.1295e-05	down	up			up	down	down				up
rodA	PA4002	-1.1753	-2.2584	0.00037778	down	up				down					up
pbpA	PA4003	-0.9519	-1.9344	0.0015	down	up				down	down			down	up
nadD	PA4006	-0.8885	-1.8513	0.0067	down	up				down					up
PA4010	PA4010	-1.2684	-2.409	0.00020194	down						down	up				down
PA4012	PA4012	-0.9071	-1.8753	0.0031	down							up		up
PA4013	PA4013	-1.2538	-2.3847	0.00015241	down	up				down	down	up			up
PA4022	PA4022	-1.8206	-3.5322	0.00019625	down					up
PA4023	PA4023	-1.3643	-2.5744	0.00035702	down					up
eutB	PA4024	-1.2326	-2.3499	0.0013	down					up
PA4025	PA4025	-0.9262	-1.9002	0.0226	down					up				up
ppa	PA4031	-0.9281	-1.9027	0.0115	down	up				down				down
PA4038	PA4038	1.6107	3.054	1.7239e-08	up
PA4041	PA4041	0.8167	1.7613	0.0068	up									up
PA4045	PA4045	0.7986	1.7394	0.0067	up					down	down			down	up
ribA	PA4047	-0.6533	-1.5727	0.0356	down	down			up	down	down
PA4048	PA4048	-0.8612	-1.8165	0.0142	down									up
nusB	PA4052	0.6527	1.5721	0.0348	up	up		down	up	down	down
ribD	PA4056	-0.6741	-1.5955	0.0241	down					down	down	down
PA4061	PA4061	0.7354	1.6648	0.0214	up			up	up	down	down		up
PA4062	PA4062	1.5614	2.9513	3.4659e-08	up					down	down
PA4063	PA4063	3.1821	9.0762	0	up	down		up		down	down				down
PA4064	PA4064	1.2889	2.4434	0.00041214	up
PA4065	PA4065	2.4904	5.6192	0	up					down	down	down
PA4066	PA4066	0.9261	1.9001	0.002	up							down
oprG	PA4067	-2.3655	-5.1532	1.9489e-07	down					down	up	up	up
PA4069	PA4069	-1.1478	-2.2157	0.0012	down					down	down
PA4079	PA4079	-1.0857	-2.1224	0.0016	down	down				down	down			up
PA4090	PA4090	0.6505	1.5697	0.0424	up	down		up	down	down	up
PA4095	PA4095	2.5092	5.6932	7.4842e-11	up
PA4096	PA4096	2.1867	4.5526	0	up
PA4098	PA4098	1.5485	2.9252	7.0212e-07	up
PA4099	PA4099	3.5064	11.3641	0	up
PA4100	PA4100	3.4768	11.1334	0	up
bfmR	PA4101	1.1516	2.2216	0.00038387	up					up	up
bfmS	PA4102	0.9839	1.9779	0.0047	up					up
PA4103	PA4103	1.0029	2.004	0.0073	up
PA4104	PA4104	1.5279	2.8836	8.6588e-07	up
PA4105	PA4105	2.0513	4.1449	8.374e-09	up
PA4108a	PA4108a	-1.7608	-3.3889	0.00013599	down					up				up
ampC	PA4110	5.282	38.909	0	up
PA4111	PA4111	4.5144	22.8551	0	up					up	up			up	down
PA4112	PA4112	2.3816	5.2112	5.4745e-15	up					up	up	down		up
PA4113	PA4113	1.88	3.6807	1.0967e-09	up					down	down	down		down		down
bphO	PA4116	1.1149	2.1658	0.00035891	up	down		down		down		down
PA4135	PA4135	-0.6491	-1.5682	0.0418	down					down	down			up	up
PA4139	PA4139	-3.3962	-10.5285	8.0749e-08	down		up	up	down	up	up	up	up		up
PA4140	PA4140	-1.7731	-3.4178	7.3619e-06	down
PA4141	PA4141	-3.8774	-14.697	8.3275e-14	down				up	up	up			up
acoR	PA4147	1.1813	2.2678	2.8402e-05	up	down				up		down
acoB	PA4151	0.7557	1.6884	0.0153	up
PA4154	PA4154	3.0834	8.4759	0	up				up
PA4156	PA4156	2.5301	5.7759	0	up			up			up	up				up
fepC	PA4158	1.6343	3.1044	1.7754e-06	up			up			up	up		up		up
PA4166	PA4166	-1.3247	-2.5047	0.0024	down						up
PA4167	PA4167	1.8546	3.6165	2.3898e-09	up			up			up
fpvB	PA4168	1.3377	2.5275	5.2614e-05	up			up			up			up		up
PA4169	PA4169	2.0546	4.1543	1.6436e-09	up	down				down
PA4170	PA4170	2.1562	4.4574	8.3586e-13	up			up	down	up	up	up				up
PA4171	PA4171	2.692	6.4623	8.7697e-14	up							up		up
ppiC2	PA4176	-1.347	-2.5438	0.00020909	down				down	down
PA4178	PA4178	1.7503	3.3644	1.3322e-07	up
PA4179	PA4179	0.6232	1.5403	0.0492	up					up
PA4182	PA4182	-0.8749	-1.8339	0.0055	down				up			down		down	down
PA4185	PA4185	-1.0516	-2.0728	0.0038	down					down
PA4194	PA4194	1.405	2.6481	0.00017044	up
PA4198	PA4198	-0.766	-1.7006	0.0334	down			up	up	up
PA4203	PA4203	1.3234	2.5026	4.8811e-05	up			up	up		up	up	down		up
ppgL	PA4204	1.1537	2.2249	0.00013617	up			up	up	up	up	up
phzG1	PA4216	1.0444	2.0626	0.0019	up
phzS	PA4217	-1.2445	-2.3693	0.0002534	down						up			up
PA4218	PA4218	-2.187	-4.5537	5.4918e-10	down			up			up		up	up
PA4219	PA4219	-1.8982	-3.7274	5.0463e-06	down			up			up		up	up
PA4220	PA4220	-3.4425	-10.8717	0.00027311	down			up			up		up	up
fptA	PA4221	-2.3887	-5.2368	2.0621e-14	down			up		up	up		up	up		up
PA4222	PA4222	-2.306	-4.9452	1.5296e-10	down			up			up		up	up		up
PA4223	PA4223	-2.7357	-6.6607	5.2229e-13	down								up	up
pchG	PA4224	-2.9686	-7.8276	1.3424e-12	down								up	up
pchF	PA4225	-2.6613	-6.326	5.4745e-15	down			up					up	up
pchE	PA4226	-2.6024	-6.0729	2.6037e-12	down			up			up		up	up
pchD	PA4228	-1.7876	-3.4525	1.0484e-07	down			up			up			up		up
pchC	PA4229	-2.6804	-6.4104	1.385e-13	down			up			up		up	up
pchB	PA4230	-2.3654	-5.1529	3.4692e-08	down			up			up		up	up		up
pchA	PA4231	-1.5947	-3.0202	2.3085e-06	down			up					up	up
PA4233	PA4233	-1.5513	-2.9308	4.7388e-07	down	up			up	down	down			up	up
uvrA	PA4234	-0.9703	-1.9593	0.0027	down					down	down			down	up
bfrA	PA4235	-1.1306	-2.1895	0.00035702	down	down			down	down	down			down	down
katA	PA4236	1.6777	3.1992	0.00018058	up							up	up		down
rpoA	PA4238	0.8576	1.812	0.0326	up	up			down	down		up		down	up
rpmJ	PA4242	-4.473	-22.2078	0	down
rpmD	PA4245	-1.2449	-2.3701	7.2991e-05	down	up			down	down		up			up
rplF	PA4248	1.2881	2.442	0.00090816	up	up				down	down	up		down	up
rpsN	PA4250	-0.7133	-1.6395	0.0398	down				down	down	up	up		down	up
rpsQ	PA4254	0.7605	1.694	0.0416	up				down		up	up			up
rplD	PA4262	1.6656	3.1724	1.0909e-05	up	up				down		up		down	up
rplC	PA4263	1.2989	2.4605	0.00094195	up					down		up		down	up
rpsJ	PA4264	-0.9939	-1.9915	0.0108	down				up	down	down				up
tufA	PA4265	-1.0702	-2.0997	0.0063	down	up			down	down	up	up			up
rpsL	PA4268	-1.1551	-2.2269	0.0043	down			down	up	down	down	up		up	up
recD	PA4283	-0.837	-1.7864	0.0052	down				down	up	up		up
recB	PA4284	-0.881	-1.8416	0.0067	down	up			down		up		up
recC	PA4285	-1.1214	-2.1756	0.00056061	down	up
PA4311	PA4311	2.1302	4.3778	2.1682e-09	up	down			up	up	up	up		up	down
PA4313	PA4313	0.7579	1.691	0.0069	up					up				up
purU1	PA4314	-1.0824	-2.1176	0.00020254	down					down				down
mvaT	PA4315	-1.4112	-2.6596	0.00015502	down			down	down	down			down	down	down
sbcB	PA4316	-0.8109	-1.7543	0.0075	down
PA4317	PA4317	-1.4045	-2.6473	0.00013599	down					down	down			down
PA4319	PA4319	-2.3957	-5.2622	6.2495e-13	down	up			down	down	down	down	up	down	up
PA4320	PA4320	-1.0063	-2.0087	0.00029028	down	up			down	down			up	down	up
PA4321	PA4321	-1.2717	-2.4145	0.00010213	down	up			down	down			up	down	up
PA4322	PA4322	-1.7733	-3.4184	3.3021e-08	down	up			down		up	up	up	down	up
PA4323	PA4323	-0.9441	-1.924	0.0014	down				down				up
PA4325	PA4325	0.7494	1.681	0.0279	up				up	down				up
PA4327	PA4327	-0.808	-1.7507	0.0088	down				up		down
PA4331	PA4331	-0.8838	-1.8452	0.023	down				down	up
PA4332	PA4332	-1.6062	-3.0444	1.7019e-06	down				down			down
PA4335	PA4335	-1.6241	-3.0824	2.0626e-05	down				down		up			down	down
PA4336	PA4336	-1.3313	-2.5163	1.7414e-05	down				down	up	up	down		down
PA4338	PA4338	0.6913	1.6147	0.0107	up	up		up	up	up	up	up		up
PA4340	PA4340	-1.1157	-2.1671	0.0021	down					down	down
PA4344	PA4344	1.0615	2.0871	0.0014	up					up	up	up			down
PA4345	PA4345	1.8961	3.7222	5.9955e-13	up					up		up		up
PA4346	PA4346	0.933	1.9092	0.0056	up	up					up		up
PA4347	PA4347	-0.775	-1.7112	0.0162	down	up				down	down		up			down
PA4348	PA4348	-2.3955	-5.2617	3.0756e-08	down			down	up	down	down	down	up		up	down
PA4354	PA4354	1.5829	2.9957	4.4787e-05	up								down	down	up
PA4355	PA4355	1.8679	3.6501	3.8946e-12	up				up		up
xenB	PA4356	2.3228	5.0031	6.5245e-14	up					up	up			up
PA4357	PA4357	1.512	2.8521	3.2011e-05	up	up				up			up	up
PA4358	PA4358	1.5481	2.9243	2.6629e-06	up								up	up	up
PA4359	PA4359	1.0949	2.136	0.0014	up						down	up	up	up	up
sodB	PA4366	-2.968	-7.8247	2.8247e-15	down			down	down	down			down	down	down
bifA	PA4367	-0.9326	-1.9087	0.0033	down						up				down
PA4368	PA4368	0.6328	1.5506	0.0279	up					up	up				down
PA4369	PA4369	0.73	1.6586	0.0345	up			up		up	up			up
PA4374	PA4374	-1.3069	-2.4741	2.1743e-05	down					down	down	down		down
PA4375	PA4375	-0.855	-1.8088	0.0126	down	up			down	down	down			down
PA4377	PA4377	-1.1445	-2.2106	0.0307	down				up			down		up
PA4380	PA4380	-1.0688	-2.0977	0.00082934	down	up			up
PA4381	PA4381	-1.2866	-2.4395	0.00052976	down				up		down	down
PA4383	PA4383	1.4223	2.68	3.1782e-05	up	down				down		up	up
PA4384	PA4384	0.8667	1.8235	0.0089	up					up	up			up	up
groEL	PA4385	-1.8127	-3.5129	0.00034123	down			up	down		up	up		down	up
groES	PA4386	-1.7955	-3.4713	0.00013255	down			up	up	down		up			up
PA4390	PA4390	1.4186	2.6732	2.9466e-06	up	up			up	down	down				up
PA4392	PA4392	-1.2501	-2.3785	0.00010359	down				up
PA4395	PA4395	-0.742	-1.6725	0.0174	down					down				down
PA4398	PA4398	-0.6507	-1.5699	0.042	down	up					down
PA4400	PA4400	-0.9452	-1.9254	0.0018	down				down
PA4401	PA4401	-1.8156	-3.5201	3.3435e-09	down				down					up
lpxC	PA4406	1.5243	2.8764	7.8095e-06	up				up	down	down			down
murG	PA4412	-0.8286	-1.7759	0.0063	down	up					up		up	down
ftsW	PA4413	-0.772	-1.7076	0.0149	down	up					up		up	down	up
murD	PA4414	-0.7247	-1.6526	0.0312	down	up					up		up	down
mraY	PA4415	0.7589	1.6922	0.0213	up	up			down				up	down		down
PA4430	PA4430	-1.3149	-2.4878	3.5759e-05	down	up		down		down	down	up		down	up
PA4431	PA4431	-1.0776	-2.1106	0.003	down	up		down	up	down	down			down
PA4434	PA4434	-0.778	-1.7148	0.0186	down							up
PA4435	PA4435	-0.8339	-1.7825	0.0218	down		up
PA4436	PA4436	-0.6944	-1.6182	0.0392	down
PA4440	PA4440	-0.8582	-1.8128	0.0116	down					down				down
PA4441	PA4441	-2.2568	-4.7792	6.1432e-11	down				down					down
cysN	PA4442	-1.6164	-3.066	2.0624e-06	down			down	down	down	down			down
mltB1	PA4444	-1.451	-2.7339	2.6377e-07	down	up					down	down		up
PA4445	PA4445	-1.5572	-2.9429	4.5231e-06	down						down	down
hisG	PA4449	-1.0335	-2.047	0.0027	down	up			up	down	down			down	up
PA4451	PA4451	-0.9515	-1.9339	0.0128	down				up	down	down			down	up
PA4452	PA4452	-0.9467	-1.9275	0.0037	down	up						up
PA4453	PA4453	-1.7818	-3.4387	8.1924e-09	down	up						up
PA4454	PA4454	-1.5583	-2.945	4.7126e-07	down	up				down	down	up
PA4456	PA4456	-0.6941	-1.6179	0.0461	down				up	down	down	up		down
PA4461	PA4461	-0.6525	-1.5719	0.041	down	up				down	down			down
rpoN	PA4462	-0.8464	-1.798	0.0215	down				up	down	down
PA4463	PA4463	-1.5031	-2.8345	0.00021314	down			down	down	up	up	down		down	down
PA4465	PA4465	-0.704	-1.629	0.0258	down						up			down
PA4467	PA4467	3.9066	14.9969	0	up	down		up		up	up	up		up		up
sodM	PA4468	4.5067	22.7329	0	up	down		up		up	up	up	up	up		up
PA4469	PA4469	4.3518	20.4183	0	up			up			up	up		up		up
fumC1	PA4470	4.042	16.4729	0	up	down		up		up	up	up	up	up		up
PA4471	PA4471	5.7845	55.1194	0	up			up			up	up		up		up
PA4473	PA4473	-0.8569	-1.8111	0.006	down				up
mreD	PA4479	-1.6731	-3.1889	3.202e-05	down	up		down		down	down			down	up
PA4485	PA4485	0.9832	1.9768	0.0104	up						up	up	up
PA4487	PA4487	-1.9032	-3.7403	3.1636e-09	down	up			down		up		up	down	down
PA4488	PA4488	-1.5621	-2.9529	1.7353e-07	down	up					up	up	up
PA4489	PA4489	-1.6686	-3.1791	4.7053e-08	down	up			down		up	up	up	down
PA4490	PA4490	-1.7206	-3.2958	5.6509e-09	down	up			down				up	down
PA4491	PA4491	-1.4008	-2.6405	6.4255e-07	down	up			down				up	down
PA4492	PA4492	-1.2127	-2.3178	6.7518e-05	down	down				down
PA4495	PA4495	2.5299	5.7753	2.8247e-15	up	down			up						down
PA4496	PA4496	-1.9817	-3.9495	1.162e-06	down					up	up			up
PA4497	PA4497	-1.1857	-2.2748	0.002	down			down		up						down
PA4500	PA4500	-2.0203	-4.0566	2.7631e-08	down	down			down	up	down	down		down
PA4505	PA4505	-1.02	-2.0279	0.0179	down	up			up	up	up	up
PA4506	PA4506	-0.8189	-1.7641	0.0143	down	up		up	up	up	up	up		up
PA4507	PA4507	-0.9152	-1.8858	0.0078	down	up		up	up	up		up	up
PA4510	PA4510	-1.3676	-2.5804	0.00020088	down							down			down
PA4511	PA4511	-0.9345	-1.9112	0.0103	down						up
PA4515	PA4515	0.9445	1.9246	0.0021	up	down		up			up	up		up		up
speC	PA4519	1.1567	2.2294	0.0012	up	up		down			down			up
PA4521	PA4521	-0.891	-1.8545	0.0034	down			up		up	up			up
PA4523	PA4523	1.3985	2.6362	1.3051e-06	up	down		down	up		up	down	down	up	down
pilB	PA4526	-1.1613	-2.2366	0.00016022	down				down	down		down		down	down
pilD	PA4528	-0.8815	-1.8423	0.004	down	down				down	down			down
coaE	PA4529	-1.0738	-2.105	0.0012	down					down	down
PA4530	PA4530	-0.8502	-1.8028	0.0149	down	up		down		up	down					down
PA4531	PA4531	-1.4874	-2.8038	9.8052e-05	down			down	up		down	down				down
PA4536	PA4536	-0.6657	-1.5863	0.0454	down	down			down	up	up				down
ndh	PA4538	-0.7936	-1.7334	0.0036	down					up		down
pilS	PA4546	-1.3756	-2.5948	2.5913e-05	down					down		down		down
pilR	PA4547	-1.2586	-2.3927	6.6403e-05	down	up			down	down	down
PA4558	PA4558	-1.6216	-3.0773	2.0088e-06	down	up			down	down		up	up		up	down
lspA	PA4559	-2.1759	-4.5187	3.4559e-12	down	up			down	down		up	up		up
ileS	PA4560	-0.7255	-1.6534	0.041	down	up				down		up			up
ribF	PA4561	-1.7697	-3.4099	1.0782e-06	down				up	down	down				up
PA4562	PA4562	-1.0244	-2.0341	0.0333	down	up			up
rpsT	PA4563	-1.0873	-2.1247	0.0199	down			down	up	down	down	down	down	down	up
obg	PA4566	1.0913	2.1306	0.00032792	up					down				down
rpmA	PA4567	-1.1661	-2.244	0.00039398	down			down		down	down			down	up
ispB	PA4569	-0.6686	-1.5895	0.0487	down	up			up	down	up	down			up
PA4570	PA4570	4.0553	16.6248	0	up			up		up	up	up	up	up		up
PA4571	PA4571	-1.3986	-2.6365	0.0011	down	up		down	up			up	up			down
fklB	PA4572	0.882	1.8429	0.004	up	up			up				up	up
PA4573	PA4573	1.6006	3.0326	2.5143e-09	up	up			up	up		up		up
PA4574	PA4574	1.2884	2.4425	0.0035	up				up					down	up
PA4575	PA4575	0.9664	1.9539	0.0093	up			up	up	up	up		up
PA4578	PA4578	-3.1049	-8.6034	0	down				down	up	up	up		down	down	up
PA4579	PA4579	-1.5702	-2.9694	3.8288e-06	down	up			down					down
PA4580	PA4580	-0.7518	-1.6839	0.0175	down	up								down
PA4582	PA4582	1.4696	2.7694	6.0829e-06	up						up		up
PA4583	PA4583	1.6691	3.1801	2.9473e-08	up						up		up
PA4584	PA4584	0.8244	1.7708	0.0137	up								up
rtcA	PA4585	1.0616	2.0872	0.0035	up	up					up	up	up	down
PA4586	PA4586	0.813	1.7568	0.037	up
gdhA	PA4588	1.4827	2.7947	5.4439e-06	up				up		down			down
PA4595	PA4595	-0.6654	-1.586	0.049	down						down			down
PA4596	PA4596	-2.2743	-4.8377	8.4975e-06	down				up	up	up	up	up	up
oprJ	PA4597	-3.0472	-8.266	1.56e-09	down
mexD	PA4598	-2.2871	-4.8809	2.7728e-07	down						up
mexC	PA4599	-2.0379	-4.1064	7.1725e-05	down
nfxB	PA4600	-1.4632	-2.7572	4.2915e-05	down					down	down			down
morA	PA4601	-0.6904	-1.6137	0.0159	down				down	down	down	down
glyA3	PA4602	0.7313	1.6601	0.0462	up	up				down	down			down	up
PA4605	PA4605	-0.9966	-1.9953	0.0061	down						up	down	down		down
PA4606	PA4606	-1.7808	-3.4362	1.0747e-08	down						up	down	down	up	down
PA4607	PA4607	-2.2462	-4.7442	7.796e-12	down		down	down		up		down		up	down	down
PA4610	PA4610	0.9241	1.8975	0.035	up					down				down	down
PA4612	PA4612	2.2718	4.8293	2.8247e-15	up	down				up	up				down
katB	PA4613	3.4715	11.0925	0	up					up			up	up
mscL	PA4614	-1.3672	-2.5797	1.4511e-05	down	down			down			down			down
PA4615	PA4615	2.0724	4.2058	1.1047e-10	up	down			down	down				down	down
PA4616	PA4616	0.7706	1.706	0.0184	up	up			down	down	down	down		down		down
PA4622	PA4622	2.7547	6.7491	0	up
PA4623	PA4623	3.7447	13.4051	0	up	down			down	down	up	down	down	down	down
PA4624	PA4624	0.967	1.9548	0.0015	up	down
PA4629	PA4629	0.8941	1.8584	0.0145	up				up						up
PA4630	PA4630	-1.0689	-2.0978	0.011	down			down	up			down
PA4632	PA4632	-1.4143	-2.6653	4.2549e-05	down	up		down	up	down	down			down
PA4635	PA4635	1.6527	3.1441	1.3792e-07	up				up	up	up			up
PA4635a	PA4635a	1.1548	2.2266	0.00087308	up				up	up				up
PA4636a	PA4636a	1.8647	3.642	8.9537e-12	up					up				up
PA4637a	PA4637a	-1.5781	-2.9859	7.8875e-05	down					up				up		up
PA4639	PA4639	-1.6965	-3.2412	1.791e-06	down				up	down	down			down
PA4642	PA4642	-1.8511	-3.6079	0.000173	down				up	down	down	down		down
PA4643	PA4643	0.6967	1.6208	0.0277	up	down				down	down
PA4645	PA4645	-0.9381	-1.916	0.0044	down	up				down	down				up
upp	PA4646	0.8481	1.8001	0.0113	up
PA4657	PA4657	0.7955	1.7357	0.0085	up	down			up	up	up			up	down
murI	PA4662	-1.4606	-2.7522	2.5587e-06	down									down	up
moeB	PA4663	-1.1865	-2.2759	2.2707e-05	down	up									up
hemK	PA4664	-1.4542	-2.74	4.3693e-07	down	up				down	down			down	up
prfA	PA4665	-1.0939	-2.1345	0.00016545	down	up				down	down			down	up
hemA	PA4666	-1.1118	-2.1611	0.0016	down				up	down	down	down		down	up
PA4667	PA4667	-1.1562	-2.2287	8.7427e-05	down					down	down			down
ipk	PA4669	-1.9719	-3.9229	1.2499e-06	down				up	down	down			down	up
PA4675	PA4675	-0.777	-1.7136	0.021	down	down			down				down			up
PA4689	PA4689	-1.2442	-2.3689	0.00037909	down							down		down
PA4690	PA4690	-1.2043	-2.3043	0.00063825	down							down
PA4690a	PA4690a	-0.715	-1.6415	0.0223	down					up		down
PA4691	PA4691	3.5903	12.0447	0	up	down		down	down			down	down	down	down
PA4692	PA4692	4.5561	23.5242	0	up	down		down	down	down		down	down	down	down
phuT	PA4708	1.9232	3.7927	1.2943e-09	up	down		up			up	up		up	down	up
PA4709	PA4709	3.3805	10.4141	1.0806e-14	up			up			up	up		up		up
phuR	PA4710	2.5221	5.744	2.4258e-06	up			up	up		up			up		up
PA4711	PA4711	1.0322	2.0451	0.003	up						up			down
PA4712	PA4712	1.942	3.8424	7.0417e-10	up	down			up		up			up
PA4713	PA4713	0.7835	1.7213	0.018	up				up	up	up			up
PA4714	PA4714	-1.1511	-2.2208	0.00035129	down	down			down	down		down	down	down	down	down
PA4721	PA4721	-1.108	-2.1555	0.00010314	down					down	down
PA4722	PA4722	-0.9083	-1.8769	0.00080738	down									up
panB	PA4729	-1.2541	-2.3852	0.00017721	down	up				down	down			down
panC	PA4730	-1.3065	-2.4734	8.8258e-06	down	up				down	down	up		down	up
panD	PA4731	-1.3723	-2.5888	0.00054538	down	up				down				down
acsB	PA4733	-1.1592	-2.2334	0.00019289	down					up				up
PA4734	PA4734	-1.1334	-2.1938	0.0015	down					down	down
PA4736	PA4736	-1.3156	-2.489	4.0902e-05	down	up				up				up
PA4737	PA4737	-1.2861	-2.4386	0.00046568	down					up		up		up
rpsO	PA4741	-2.0447	-4.126	3.7226e-10	down				down	down		up		down	up
nusA	PA4745	1.6259	3.0864	1.1469e-05	up	up		down		down	down			down	up
PA4746	PA4746	1.6894	3.2253	0.00012992	up	down		down	up	down	down	up		down
secG	PA4747	-1.1857	-2.2748	0.00098844	down				up	down	down	down		down
glmM	PA4749	-0.6348	-1.5528	0.0404	down	up			down					down
PA4754	PA4754	-0.8948	-1.8593	0.004	down	down				down		up
greA	PA4755	-1.9101	-3.7584	1.1792e-09	down					down	up			up
recN	PA4763	2.4885	5.6119	0	up				up				up
smpB	PA4768	-1.0994	-2.1426	0.0014	down				up	down	down	down		down	up
lldP	PA4770	1.8702	3.6558	2.525e-14	up	up	down		down		down		down	down	up
lldD	PA4771	1.1599	2.2344	8.3946e-05	up	up	down		down	down			down	down	up
PA4772	PA4772	0.6877	1.6108	0.0103	up	up	down		down	down	up		down	down	up
PA4779	PA4779	1.0926	2.1326	0.0012	up						down
PA4782	PA4782	-0.7102	-1.636	0.0308	down				down			down		down	down
PA4784	PA4784	-1.116	-2.1674	0.0153	down
PA4785	PA4785	1.7541	3.3733	1.9102e-06	up
PA4786	PA4786	1.6664	3.1742	4.1228e-08	up					up		up		up
PA4787	PA4787	-1.5962	-3.0235	3.201e-07	down	down					down	down	down
PA4789	PA4789	0.7735	1.7095	0.0407	up	down		down		down	down	down	down	down	up
PA4791	PA4791	0.8301	1.7778	0.007	up				up	up	up	down
PA4792	PA4792	1.243	2.3669	1.5958e-05	up					up	up				down
PA4794	PA4794	-1.2284	-2.343	0.00028096	down	down			down		up	down		down	down
PA4795	PA4795	-0.7682	-1.7031	0.0301	down	down						down		down	down
PA4801	PA4801	-1.4228	-2.681	0.0043	down					down	down				up
PA4802	PA4802	1	2	0.001	up
PA4803	PA4803	1.1287	2.1867	0.00081872	up					up	up			down		up
fdnI	PA4810	-0.9093	-1.8781	0.0231	down	up			down	up	up	up		down
fdnG	PA4812	-0.7917	-1.7312	0.011	down	up				up
PA4817	PA4817	1.5852	3.0004	4.2871e-05	up
PA4824	PA4824	2.0574	4.1625	1.4596e-07	up
PA4826	PA4826	2.6381	6.225	3.1393e-12	up				up
PA4828	PA4828	1.3354	2.5235	8.0259e-05	up					up	up			up
lpd3	PA4829	1.9776	3.9384	2.9628e-10	up					up	up
PA4830	PA4830	1.1986	2.2952	0.0021	up			up		up	up	up	up	up
PA4832	PA4832	2.5112	5.7009	4.7015e-14	up					up	up	up		down
PA4833	PA4833	1.8101	3.5068	5.4226e-12	up					up	up				down
PA4834	PA4834	1.8396	3.5791	1.0745e-10	up					up	up	up		down	down	up
PA4835	PA4835	4.0109	16.1211	0	up
PA4836	PA4836	5.2661	38.4824	0	up
PA4837	PA4837	5.2866	39.0332	0	up
PA4838	PA4838	2.0127	4.0355	8.3004e-12	up
PA4840	PA4840	1.2386	2.3597	0.0029	up	up			up	down				down	up
aroQ1	PA4846	-1.805	-3.4942	2.3512e-06	down		down			down	down	down		down
accB	PA4847	-2.4492	-5.4612	2.8247e-15	down	up	down	down	down	down	down
accC	PA4848	-2.2545	-4.7718	1.723e-11	down	up	down		down	down		up			up
fis	PA4853	-0.8289	-1.7763	0.0213	down	up				down	down	up			up
retS	PA4856	-1.3208	-2.498	9.3889e-06	down	up
PA4869	PA4869	1.015	2.021	0.0015	up			up		down	down	down			down
PA4870	PA4870	1.0041	2.0057	0.0035	up	down		up	up	down		down	up	up	down
PA4874	PA4874	-1.0306	-2.0429	0.00045815	down					up		down		up	down
osmE	PA4876	1.5421	2.9123	8.4888e-06	up	down				up		up		up	down
PA4877	PA4877	2.4598	5.5014	7.6728e-14	up	down			up	up	up	up		up	down
PA4879	PA4879	1.2441	2.3688	1.9462e-05	up	down		up		up	up	up			down
PA4880	PA4880	1.499	2.8266	1.7208e-05	up	down		down		up	down	up	down	down	down
PA4881	PA4881	5.6753	51.1027	0	up			up	up			up
PA4882	PA4882	4.4643	22.0746	0	up
PA4883	PA4883	8.7285	424.166	0	up
PA4884	PA4884	6.596	96.7369	0	up
irlR	PA4885	2.0925	4.2649	8.1921e-12	up				up	up
PA4886	PA4886	1.6863	3.2183	2.3853e-11	up				up
PA4889	PA4889	1.1648	2.2421	0.0018	up	down	down	down	down	down	down	down	down	down
ureG	PA4893	2.5827	5.9906	2.8247e-15	up
PA4894	PA4894	4.0344	16.3858	0	up			up
PA4895	PA4895	3.8667	14.5877	0	up			up			up			up		up
PA4896	PA4896	3.3786	10.4007	1.3818e-12	up			up			up	up		up		up
PA4897	PA4897	0.9311	1.9067	0.0023	up			up
PA4899	PA4899	0.9409	1.9197	0.003	up					up	up
PA4900	PA4900	1.5097	2.8476	7.2453e-06	up
PA4907	PA4907	-1.215	-2.3214	2.3853e-05	down				down	down	down	down		down
PA4912	PA4912	-1.3528	-2.5541	0.00011809	down					up
PA4917	PA4917	-1.0432	-2.0608	0.0142	down				down	down		up			down
PA4918	PA4918	-1.4101	-2.6575	0.0026	down			down	down	down		up		down	down	up
azu	PA4922	-1.9853	-3.9595	1.67e-07	down				down		up	up		down	down
PA4929	PA4929	0.9914	1.9881	0.0021	up				up	up				up
rplI	PA4932	-0.7976	-1.7382	0.0254	down			down	down	down	up	up		down	up
PA4939	PA4939	0.7389	1.6689	0.0201	up			down						down
hflC	PA4941	-1.5571	-2.9426	1.4137e-06	down	up				down	down			down
hfq	PA4944	1.6592	3.1584	3.0472e-06	up				up	down
mutL	PA4946	-1.6298	-3.0947	3.0213e-07	down
amiB	PA4947	-0.8587	-1.8134	0.0074	down				up		down
PA4950	PA4950	0.806	1.7484	0.0034	up									down
PA4952	PA4952	-0.8279	-1.7751	0.0087	down				up	down	down
motB	PA4953	-1.0101	-2.014	0.00039257	down					down	down	down
PA4955	PA4955	-0.6107	-1.527	0.0342	down					down		down
psd	PA4957	-0.9435	-1.9231	0.0114	down	up				down	down			down
fimX	PA4959	-1.6552	-3.1498	1.9037e-07	down					down		down		down
PA4961	PA4961	-0.8145	-1.7587	0.014	down					down	down	down		down
parC	PA4964	-1.3867	-2.6147	7.2951e-06	down	up			down	down		up		down
PA4965	PA4965	-1.7138	-3.2803	4.3554e-07	down	up			down	down	up			down
PA4966	PA4966	-1.3826	-2.6073	2.0324e-06	down	up			down	down				down
parE	PA4967	-1.339	-2.5298	4.4499e-05	down	up			down	down	down			down
PA4968	PA4968	-0.7822	-1.7197	0.0258	down					down	down			down
PA4974	PA4974	-1.4039	-2.6462	1.3128e-05	down	up					down	down
PA4984	PA4984	-0.6429	-1.5614	0.0365	down	down						down
PA4987	PA4987	-1.0254	-2.0356	0.0045	down	up					down			down	up
waaA	PA4988	-1.1619	-2.2375	7.8896e-05	down	up				down				down	up
PA5001	PA5001	-1.3749	-2.5936	1.3193e-06	down	up			down					down	up
PA5002	PA5002	-0.6534	-1.5729	0.0378	down	up			down	down				down	up
PA5003	PA5003	-0.9844	-1.9785	0.00049882	down	up			down	down	up	up	up		up
PA5004	PA5004	-1.2124	-2.3173	1.1837e-05	down	up			down					down	up
PA5006	PA5006	-1.7233	-3.3018	2.1682e-09	down					down
PA5007	PA5007	-1.0046	-2.0063	0.004	down			up	down	down		down	up	down	up
PA5008	PA5008	-1.694	-3.2355	4.646e-06	down			up		down			up	down
waaP	PA5009	-1.8177	-3.5251	3.2905e-09	down	up		up		down			up	down	up
waaG	PA5010	-0.7936	-1.7334	0.0175	down			up					up	down
waaC	PA5011	-1.5667	-2.9622	4.2695e-08	down			up	up	down			up		up
waaF	PA5012	-0.9362	-1.9135	0.0023	down					down					up
ilvE	PA5013	-1.0365	-2.0512	0.0025	down					down
glnE	PA5014	-0.929	-1.904	0.0051	down					down
aceE	PA5015	1.3671	2.5795	0.00020016	up			down	down	down		up		down		down
aceF	PA5016	1.4049	2.648	1.0983e-05	up			down	down	down		up		down		down
PA5020	PA5020	1.1272	2.1843	7.2783e-05	up				up
PA5023	PA5023	1.4201	2.6761	8.8345e-07	up	down			down	down			down	down	down
metY	PA5025	-0.9095	-1.8784	0.0156	down	up		down
PA5030	PA5030	2.8167	7.0453	0	up	down		up			up	up		down	down
pilM	PA5044	-1.3647	-2.5753	6.8216e-06	down									down
PA5047	PA5047	-0.6972	-1.6213	0.018	down					up		down
priA	PA5050	-0.8472	-1.799	0.0041	down	up								down
hslV	PA5053	-1.248	-2.3751	0.0018	down		up	up	up	down			up		down
hslU	PA5054	-1.1962	-2.2913	0.0104	down			up		down			up	down
PA5055	PA5055	0.7143	1.6407	0.0296	up			up		down			up
PA5059	PA5059	0.8418	1.7923	0.0157	up									up
PA5061	PA5061	1.0262	2.0366	0.0041	up				up	up			down	up	down
ubiE	PA5063	0.6524	1.5718	0.0323	up					down	down			down
ubiB	PA5065	-0.8857	-1.8477	0.0021	down	up				down	down			down
PA5071	PA5071	0.9107	1.88	0.0069	up				down	down	down			down
PA5073	PA5073	0.9549	1.9384	0.00058493	up	down				down				down
PA5074	PA5074	-0.8706	-1.8284	0.0149	down	up				down	down			down
PA5079	PA5079	-0.7642	-1.6985	0.0142	down	up
PA5080	PA5080	-0.8826	-1.8437	0.0021	down				up	down	down			down
PA5083	PA5083	1.4031	2.6447	6.1517e-05	up
PA5085	PA5085	0.8733	1.8319	0.0042	up	down		up						down
PA5087	PA5087	-1.8327	-3.5621	2.2887e-08	down	down								down	down
PA5088	PA5088	-1.9699	-3.9173	3.5663e-11	down									down	down
PA5089	PA5089	-1.5333	-2.8945	6.0837e-07	down					up
PA5106	PA5106	1.7809	3.4364	2.9798e-08	up	down			up	up	up			up
blc	PA5107	1.5365	2.9009	1.5588e-07	up				up	up				up
estA	PA5112	-1.0352	-2.0494	0.00073915	down					up	up		up		down
PA5113	PA5113	-1.934	-3.8211	2.9123e-09	down	up					up		up	down		down
PA5115	PA5115	1.3656	2.5769	4.6425e-06	up	down		down	down				down	down	down
typA	PA5117	1.235	2.3539	0.00011197	up	up		down		down	down			down	up
PA5120	PA5120	-1.276	-2.4216	0.0046	down
PA5121	PA5121	-1.0881	-2.1259	0.00018119	down						down
secB	PA5128	-0.8108	-1.7542	0.0299	down			down	down	down	down			down
PA5134	PA5134	-0.8897	-1.8528	0.0028	down	up
PA5135	PA5135	-1.6418	-3.1206	1.1447e-06	down				down	down	down			down
PA5136	PA5136	-2.6394	-6.2308	0	down	up		down	down	down	down			down
PA5137	PA5137	-2.9322	-7.6325	1.8697e-12	down	up			down					down	up
PA5138	PA5138	-2.2345	-4.706	2.6256e-08	down	up				down	down			down	up
hisF1	PA5140	-1.2072	-2.309	2.8606e-05	down	up				down	down			down	up
hisA	PA5141	-1.2859	-2.4384	7.3212e-05	down	up			up	down	down			down	up
hisH1	PA5142	-0.8565	-1.8106	0.0066	down	up			up		down
hisB	PA5143	-1.4691	-2.7686	1.6189e-05	down				up	down	down				up
PA5146	PA5146	-1.06	-2.0849	0.00041245	down	up			up		down				up
mutY	PA5147	-1.2843	-2.4356	1.297e-06	down	up					down
PA5148	PA5148	-2.9748	-7.8616	0	down	up				up	up	up
PA5150	PA5150	1.2124	2.3173	1.1469e-05	up						down
PA5151	PA5151	1.5366	2.9012	5.0843e-07	up				up					up
PA5152	PA5152	-0.8404	-1.7906	0.0287	down						down	down		down
PA5153	PA5153	-2.6954	-6.4772	6.1455e-11	down					up			down	down		up
PA5154	PA5154	-1.6139	-3.0608	0.0002438	down					up			down	down	up	up
PA5157	PA5157	1.0998	2.1432	0.0014	up		up	down	up	down				up	up
[truncated: 192 more rows]

## Sheet: Staphylococcus aureus
Name	Locus_tag	Homologue locus tag in S. aureus MSSA 476	Log2 fold change	Fold change	FDR p-value	Acute infection	P-value	As	Bs	Li	Hyp	Nd	Ns	Oss	Oxs	Sp	Tm	Vic
dnaA	RSAU_000001	SAS_RS00005	-1.96	-3.9	0	down	0			up	up	up	down		up	up	up	up
dnaN	RSAU_000002	SAS_RS00010	-1.3	-2.46	9.21e-07	down	9.21e-07					up	down			up	up
yaaA	RSAU_000003	SAS_RS00015	-1.01	-2.02	0.000139	down	0.000139						up	down				up
recF	RSAU_000004	SAS_RS00020	-2	-4.01	0	down	0					up	up					up
gyrB	RSAU_000005	SAS_RS00025	-1.93	-3.82	4.02e-10	down	4.02e-10						up				up	up
gyrA	RSAU_000006	SAS_RS00030	-2.36	-5.14	1.11e-16	down	1.11e-16	down	down			down
serS	RSAU_000009	SAS_RS00045	-0.79	-1.72	0.000492	down	0.000492	down	down	down	down	down			down	down	down	down
RSAU_000013	RSAU_000013	SAS_RS00065	-0.79	-1.73	0.00133	down	0.00133	up	up				down
RSAU_000014	RSAU_000014	SAS_RS00070	-0.73	-1.66	0.00481	down	0.00481
rplI	RSAU_000015	SAS_RS00075	-0.91	-1.88	7.33e-05	down	7.33e-05	down			down
dnaB	RSAU_000016	SAS_RS00080	-0.82	-1.77	0.000568	down	0.000568
vicR	RSAU_000020	SAS_RS00100	0.6	1.52	0.01	up	0.01				up					up
sasH	RSAU_000025	SAS_RS00125	-0.63	-1.55	0.00932	down	0.00932	up	up	up	up	up	down		up	up	up	up
dus	RSAU_000036	SAS_RS00295	-1.27	-2.41	2.44e-05	down	2.44e-05	up								down
RSAU_000062	RSAU_000062	SAS_RS00405	2.87	7.33	0	up	0	down	down		up		up		down		up	up
RSAU_000064	RSAU_000064	SAS_RS00415	-1.98	-3.95	1.37e-12	down	1.37e-12				down	up						down
sirC	RSAU_000067	SAS_RS00430	1.09	2.12	0.00412	up	0.00412	down	down		down	up			down	down	down	down
butA	RSAU_000081	SAS_RS00505	1.36	2.57	1.01e-06	up	1.01e-06	down			up	up	up		down	up	up	up
sodA	RSAU_000087	SAS_RS00540	1.86	3.62	1.32e-11	up	1.32e-11				up		up			up	up	up
adhE	RSAU_000102	SAS_RS00635	1.68	3.21	1.62e-05	up	1.62e-05	down	down	down	up	down		down	down	up	up	up
capA1	RSAU_000103	SAS_RS00640	6.23	74.81	0	up	0									up
capB1	RSAU_000104	SAS_RS00645	4.32	19.96	0	up	0
capC1	RSAU_000105	SAS_RS00650	4.96	31.03	0	up	0					up				up
capD	RSAU_000106	SAS_RS00655	5.31	39.62	0	up	0
capE	RSAU_000107	SAS_RS00660	5.33	40.12	0	up	0
capF	RSAU_000108	SAS_RS00665	4.76	27.07	0	up	0
capG	RSAU_000109	SAS_RS00670	5.16	35.64	0	up	0
capH1	RSAU_000110	SAS_RS00675	4.53	23.03	0	up	0
capI	RSAU_000111	SAS_RS00680	3.52	11.45	0	up	0
capJ	RSAU_000112	SAS_RS00685	3.6	12.09	0	up	0
capL	RSAU_000114	SAS_RS00695	3.52	11.44	0	up	0
capM1	RSAU_000115	SAS_RS00700	3.27	9.68	0	up	0					up				up	up
capO	RSAU_000117	SAS_RS00710	2.57	5.93	0	up	0							up			up
aldA1	RSAU_000121	SAS_RS00730	4.22	18.63	0	up	0				up		up	up	up	up	up	down
RSAU_000130	RSAU_000130	SAS_RS00785	1.88	3.67	1.48e-11	up	1.48e-11				up					up	up
RSAU_000131	RSAU_000131	SAS_RS00790	1.17	2.25	6.91e-08	up	6.91e-08	down	down		up
RSAU_000132	RSAU_000132	SAS_RS00795	-0.84	-1.79	0.00617	down	0.00617	down	down			down	up	down	down	down	down	up
glcA	RSAU_000140	SAS_RS00840	-5.33	-40.29	0	down	0	up	up	up	down	down	up			down	down	up
RSAU_000143	RSAU_000143	SAS_RS00850	1.77	3.41	3.45e-09	up	3.45e-09	down	down	down	up	up			down	up	up
RSAU_000144	RSAU_000144	SAS_RS00855	1.08	2.12	1.69e-05	up	1.69e-05	down	down	down	up	up	up		down	up	up
azoR	RSAU_000155	SAS_RS00950	0.72	1.64	0.00197	up	0.00197		down		down	down		down		down
RSAU_000156	RSAU_000156	SAS_RS00955	2.89	7.43	0	up	0		up				up
RSAU_000164	RSAU_000164	SAS_RS00995	-3.6	-12.1	0	down	0	up	up		down	down		down	up	down	up	up
pflA	RSAU_000171	SAS_RS01025	1.42	2.68	8.82e-05	up	8.82e-05	down	down	down	up	down	up		down
coa	RSAU_000175	SAS_RS01045	0.97	1.95	0.000116	up	0.000116	up	up		down	down	up			down	up
RSAU_000180	RSAU_000180	SAS_RS01080	5.08	33.94	0	up	0					up				up
RSAU_000182	RSAU_000182	SAS_RS01090	1.31	2.49	4.16e-05	up	4.16e-05					down	up			down	up	up
RSAU_000185	RSAU_000185	SAS_RS01105	1.91	3.77	3.58e-07	up	3.58e-07	down	down		up	down	up		down	down		up
ldh1	RSAU_000186	SAS_RS01115	-4.65	-25.18	0	down	0	down	down	down	down	down	up		down	down
RSAU_000196	RSAU_000196	SAS_RS01175	-0.63	-1.55	0.02	down	0.02	down			up	up	down			up	up	up
RSAU_000202	RSAU_000202	SAS_RS01210	-1.03	-2.04	0.00013	down	0.00013
scdA	RSAU_000206	SAS_RS01215	-0.68	-1.6	0.02	down	0.02	down	down	down	up	down			down	down		up
lrgA	RSAU_000209	SAS_RS01230	-3.98	-15.73	4.62e-12	down	4.62e-12	down	down	down	up	up	up	down	down		down	down
lrgB	RSAU_000210	SAS_RS01235	-2.31	-4.97	1.14e-09	down	1.14e-09	down	down	down	up	up	up	down	down		down	down
lytM	RSAU_000222	SAS_RS01305	2.82	7.08	0	up	0			up	down			up	up	down
RSAU_000226	RSAU_000226	SAS_RS01325	2.84	7.15	0	up	0					down	down			up		up
RSAU_000228	RSAU_000228	SAS_RS01335	-2.88	-7.38	0	down	0	down	down			up		down	down	up
RSAU_000238	RSAU_000238	SAS_RS01385	-0.74	-1.66	0.000438	down	0.000438
RSAU_000249	RSAU_000249	SAS_RS01445	1.26	2.4	5.34e-07	up	5.34e-07	down	down		down	down	down		down	down
RSAU_000251	RSAU_000251	SAS_RS01455	-3.52	-11.47	0	down	0	down	down	down		down			down	down
RSAU_000253	RSAU_000253	SAS_RS01465	1	2	0.000565	up	0.000565	down	down		up	down			down	up		up
RSAU_000254	RSAU_000254	SAS_RS01475	1.46	2.74	1.12e-08	up	1.12e-08	down	down		down				down	down	down
RSAU_000255	RSAU_000255	SAS_RS01480	1.46	2.75	1.15e-06	up	1.15e-06	down	down		down				down	down	down
RSAU_000263	RSAU_000263	SAS_RS01520	2.41	5.32	0	up	0				up	down
geh	RSAU_000266	SAS_RS01535	0.77	1.71	0.00566	up	0.00566	up	up		up	up	up			up	up	up
RSAU_000284	RSAU_000284	SAS_RS01630	1.16	2.24	3.4e-05	up	3.4e-05			up	up	up				up	up	up
RSAU_000293	RSAU_000293	SAS_RS01675	1.31	2.48	6.1e-08	up	6.1e-08	up	up		down	down	down	up	up	down
RSAU_000295	RSAU_000295	SAS_RS01685	-2.94	-7.65	0	down	0					up	up				up
RSAU_000296	RSAU_000296	SAS_RS01690	-2.61	-6.1	0	down	0					up	up		down		up
RSAU_000297	RSAU_000297	SAS_RS01695	-2.8	-6.95	0	down	0					up					up
RSAU_000299	RSAU_000299	SAS_RS01710	-2.65	-6.28	0	down	0
mscS	RSAU_000306	SAS_RS01745	-2.66	-6.33	0	down	0	up	up		up					up
RSAU_000307	RSAU_000307	SAS_RS01750	-2.44	-5.44	0	down	0	up	up		up				up	up	up	up
ychF	RSAU_000308	SAS_RS01755	-2.77	-6.81	0	down	0
RSAU_000309	RSAU_000309	SAS_RS01760	-3.1	-8.55	1.36e-09	down	1.36e-09					up			up			up
rpsF	RSAU_000310	SAS_RS01765	-3.35	-10.21	0	down	0		up		down	down				down
ssb	RSAU_000311	SAS_RS01770	-3.76	-13.56	0	down	0				down	down				down	down
rpsR	RSAU_000312	SAS_RS01775	-3.97	-15.68	0	down	0				down	down				down
RSAU_000318	RSAU_000318	SAS_RS01805	1.83	3.54	5.59e-11	up	5.59e-11	up	up	up	up					up	up	up
ahpF	RSAU_000323	SAS_RS01840	1.76	3.39	1.78e-08	up	1.78e-08			up	up	up	up		up	up	up	down
ahpC	RSAU_000324	SAS_RS01845	2.21	4.64	1.1e-14	up	1.1e-14			up		up	up		up	up	up	down
RSAU_000325	RSAU_000325	SAS_RS01850	1.16	2.23	1.19e-05	up	1.19e-05			up	up	up			up	up	up
RSAU_000326	RSAU_000326	SAS_RS01855	-1.05	-2.07	3.18e-07	down	3.18e-07	down	down	up	up		down	down	down
RSAU_000330	RSAU_000330	SAS_RS01875	2.08	4.22	2.43e-14	up	2.43e-14	down	down			up			down			down
pbuX	RSAU_000333	SAS_RS01885	-0.6	-1.52	0.00718	down	0.00718	up	up	down	down	down	down		up
guaB	RSAU_000334	SAS_RS01890	-1.32	-2.5	1.02e-07	down	1.02e-07			down	down	down
guaA	RSAU_000335	SAS_RS01895	-1.89	-3.7	4.6e-11	down	4.6e-11			down	down	down					down	down
RSAU_000336	RSAU_000336	SAS_RS01900	3.71	13.09	0	up	0
RSAU_000342	RSAU_000342	SAS_RS01955	1.45	2.73	1.14e-08	up	1.14e-08
RSAU_000343	RSAU_000343	SAS_RS01960	1.72	3.29	4.57e-08	up	4.57e-08
RSAU_000351	RSAU_000351	SAS_RS01975	2.52	5.74	0	up	0		up	up	up	up	up	up	up		up	up
RSAU_000352	RSAU_000352	SAS_RS01980	3.23	9.35	0	up	0	up
RSAU_000353	RSAU_000353	SAS_RS01985	2.5	5.64	9.89e-13	up	9.89e-13
RSAU_000355	RSAU_000355	SAS_RS02005	2.67	6.34	1.85e-14	up	1.85e-14
RSAU_000356	RSAU_000356	SAS_RS02020	2.57	5.95	0	up	0
RSAU_000364	RSAU_000364	SAS_RS02055	-3.78	-13.73	0	down	0	up	up			down	up	down	up	down	up	up
RSAU_000365	RSAU_000365	SAS_RS02060	-2.6	-6.08	2.66e-15	down	2.66e-15	up	up			down	up	down		down	up	up
RSAU_000366	RSAU_000366	SAS_RS02065	5.43	43.01	0	up	0					up	up		down	up	up	up
RSAU_000376	RSAU_000376	SAS_RS02095	1.01	2.01	2.11e-05	up	2.11e-05	down	down			up					up	up
RSAU_000377	RSAU_000377	SAS_RS02100	1.04	2.05	0.00157	up	0.00157	down	down		down	up	down		down		up
RSAU_000378	RSAU_000378	SAS_RS02105	1.4	2.63	5.84e-07	up	5.84e-07	down	down		down	up	down				up
ndhF	RSAU_000385	SAS_RS02125	1.51	2.85	1.59e-08	up	1.59e-08		up		down	down	down			down		down
RSAU_000388	RSAU_000388	SAS_RS14415	2.2	4.59	1.33e-15	up	1.33e-15								up
RSAU_000390	RSAU_000390	SAS_RS02150	-0.86	-1.82	0.000525	down	0.000525			down		down				down		down
RSAU_000391	RSAU_000391	SAS_RS02160	1.53	2.89	2.88e-06	up	2.88e-06				down	down				down	down	down
RSAU_000396	RSAU_000396	SAS_RS02185	-0.67	-1.59	0.02	down	0.02	down	down	up	down	up	down	down	down	down	down	down
RSAU_000398	RSAU_000398	SAS_RS02190	1.16	2.23	0.000676	up	0.000676			up	up	down		up	up	up		up
gltA	RSAU_000405	SAS_RS02225	4.94	30.79	0	up	0
gltB	RSAU_000406	SAS_RS02230	2.53	5.76	7.55e-15	up	7.55e-15
dnaX	RSAU_000412	SAS_RS02265	-0.92	-1.89	0.000823	down	0.000823					down
recR	RSAU_000414	SAS_RS02275	-1.58	-2.98	2.23e-10	down	2.23e-10
metS	RSAU_000427	SAS_RS02355	-0.96	-1.94	0.00112	down	0.00112						down
tatD	RSAU_000428	SAS_RS02360	-1.53	-2.89	8.93e-11	down	8.93e-11						down
RSAU_000429	RSAU_000429	SAS_RS02365	-1.19	-2.28	0.000141	down	0.000141					down
ksgA	RSAU_000430	SAS_RS02370	-1.04	-2.06	0.000275	down	0.000275					down	down		up
veg	RSAU_000431	SAS_RS02375	1.75	3.36	7.67e-09	up	7.67e-09	down	down				down	down		up
yabJ	RSAU_000434	SAS_RS02390	1.17	2.25	6.96e-05	up	6.96e-05	down	down			up	up		down
spoVG	RSAU_000435	SAS_RS02395	1.02	2.02	2.33e-05	up	2.33e-05	down	down			up			down	down
glmU	RSAU_000438	SAS_RS02405	-1.94	-3.84	9.1e-15	down	9.1e-15				up	up
prsA	RSAU_000439	SAS_RS02410	-2.47	-5.53	0	down	0
rplY	RSAU_000440	SAS_RS02420	-4.87	-29.23	0	down	0				down	down				down	down	down
mfd	RSAU_000442	SAS_RS02430	-1.53	-2.89	1.4e-09	down	1.4e-09
tilS	RSAU_000448	SAS_RS02460	-1.5	-2.83	1.65e-11	down	1.65e-11	up	up			down	down		up			up
hpt	RSAU_000449	SAS_RS02465	-1.5	-2.82	1.71e-07	down	1.71e-07	up	up			down
ftsH	RSAU_000450	SAS_RS02470	-0.82	-1.76	0.00365	down	0.00365					down	down
cysK	RSAU_000452	SAS_RS02480	-3.9	-14.92	0	down	0	down	down			up
folB	RSAU_000454	SAS_RS02490	-0.62	-1.54	0.02	down	0.02			up			down			down
folK	RSAU_000455	SAS_RS02495	-1.91	-3.77	1.11e-13	down	1.11e-13		up
lysS	RSAU_000456	SAS_RS02505	-1.43	-2.69	1.16e-08	down	1.16e-08				down	down				down	down	down
pdxS	RSAU_000470	SAS_RS02595	-6.02	-64.79	0	down	0				up	up		down		down	up
RSAU_000471	RSAU_000471	SAS_RS02600	-6.3	-79.04	0	down	0				up	up		down		down
ctsR	RSAU_000473	SAS_RS02610	0.66	1.58	0.01	up	0.01	down		up		up	up			down	up	up
RSAU_000474	RSAU_000474	SAS_RS02615	1.41	2.65	3.65e-10	up	3.65e-10	down		up		up	up			down	up	up
RSAU_000475	RSAU_000475	SAS_RS02620	1.12	2.17	0.000166	up	0.000166		up	up	up	up	up				up	up
clpC	RSAU_000476	SAS_RS02625	1.13	2.19	0.000387	up	0.000387			up	up	up	up				up	up
gltX	RSAU_000479	SAS_RS02645	-1.96	-3.9	2.39e-10	down	2.39e-10	up	up			down
RSAU_000482	RSAU_000482	SAS_RS02660	0.86	1.82	0.000168	up	0.000168	down	down									down
rplK	RSAU_000489	SAS_RS02690	-4.37	-20.65	0	down	0				down	down				down
rplA	RSAU_000490	SAS_RS02695	-4.45	-21.82	0	down	0				down	down				down	down	down
rplJ	RSAU_000491	SAS_RS02700	-5.64	-49.97	0	down	0				down	down	up			down	down	down
rplL	RSAU_000492	SAS_RS02705	-5.45	-43.82	0	down	0			down	down	down	up			down	down	down
RSAU_000493	RSAU_000493	SAS_RS02710	-3.02	-8.13	0	down	0	down			down	down				down	down	down
rpoB	RSAU_000494	SAS_RS02715	-2.65	-6.29	0	down	0				down	down
rpoC	RSAU_000495	SAS_RS02720	-2.77	-6.8	1.05e-14	down	1.05e-14				down	down	up			down
RSAU_000496	RSAU_000496	SAS_RS02725	-3.17	-8.98	0	down	0				down	down				down	down
rpsL	RSAU_000497	SAS_RS02730	-4.43	-21.57	0	down	0				down	down				down	down
rpsG	RSAU_000498	SAS_RS02735	-3.76	-13.56	0	down	0				down	down				down	down	down
fusA	RSAU_000499	SAS_RS02740	-3.72	-13.2	0	down	0	down	down		down	down	up		down	down	down	down
tuf	RSAU_000500	SAS_RS02745	-3.19	-9.11	0	down	0	down	down		down				down	down		down
RSAU_000501	RSAU_000501	SAS_RS02750	1.73	3.32	1.43e-09	up	1.43e-09					down				down
RSAU_000505	RSAU_000505	SAS_RS02770	-1.51	-2.85	2.54e-08	down	2.54e-08										up	down
RSAU_000510	RSAU_000510	SAS_RS02795	-2.14	-4.4	1.47e-12	down	1.47e-12	up	up			down	down		up
RSAU_000511	RSAU_000511	SAS_RS02800	2.41	5.31	0	up	0	up	up		up		down		up
RSAU_000522	RSAU_000522	SAS_RS02845	0.73	1.66	0.00845	up	0.00845					down
hps	RSAU_000524	SAS_RS02855	-1.28	-2.42	3.05e-06	down	3.05e-06	down			down			up
RSAU_000525	RSAU_000525	SAS_RS02860	-1.59	-3.01	6.3e-08	down	6.3e-08	down	down		down			up		down		down
ung	RSAU_000532	SAS_RS02905	-2.02	-4.07	8.1e-15	down	8.1e-15		up	up
RSAU_000533	RSAU_000533	SAS_RS02910	-1.54	-2.91	6.54e-10	down	6.54e-10			up			down		up
RSAU_000534	RSAU_000534	SAS_RS02915	-2.63	-6.19	3.9e-14	down	3.9e-14					down						down
RSAU_000535	RSAU_000535	SAS_RS02920	-2.2	-4.61	3.17e-13	down	3.17e-13	down	down		down	down	down		down	down	down	down
pta	RSAU_000540	SAS_RS02940	-2.31	-4.95	0	down	0			up
RSAU_000541	RSAU_000541	SAS_RS02945	-2.2	-4.6	0	down	0	down	down							down
mvk	RSAU_000542	SAS_RS02950	-1.17	-2.24	5.35e-06	down	5.35e-06						down					up
mvaK2	RSAU_000544	SAS_RS02960	-0.79	-1.73	0.00113	down	0.00113	down			down				down	down
RSAU_000545	RSAU_000545	SAS_RS02965	0.7	1.63	0.00871	up	0.00871	up		down	down	down				down
RSAU_000558	RSAU_000558	SAS_RS03060	1.82	3.54	0	up	0				up
RSAU_000559	RSAU_000559	SAS_RS03065	2.22	4.65	0	up	0	up	up			down	down		up		up	up
RSAU_000560	RSAU_000560	SAS_RS03070	0.77	1.7	0.000682	up	0.000682	up	up	up	up	down	down		up		up
adhA	RSAU_000562	SAS_RS03080	-1.69	-3.22	3.85e-06	down	3.85e-06	down	down		up	down	up	down	down	up	up	up
RSAU_000570	RSAU_000570	SAS_RS03125	-2.15	-4.45	7.35e-13	down	7.35e-13	down	down			up	up	down	down	down
RSAU_000572	RSAU_000572	SAS_RS03135	-0.92	-1.89	0.000686	down	0.000686	down	down			up	up		down	down	up	up
RSAU_000577	RSAU_000577	SAS_RS03160	-2.94	-7.69	1.38e-06	down	1.38e-06	down	down		down		down
RSAU_000587	RSAU_000587	SAS_RS03205	3.64	12.48	0	up	0	down	down	up			down			up	down	up
RSAU_000588	RSAU_000588	SAS_RS03210	3.05	8.28	0	up	0	down	down	up		up	down		up	up	down	up
RSAU_000589	RSAU_000589	SAS_RS03215	2.08	4.23	2.58e-10	up	2.58e-10	down		up		up	down		up	up	down	up
RSAU_000590	RSAU_000590	SAS_RS03220	-1.19	-2.29	0.000606	down	0.000606				down		down
tagD	RSAU_000597	SAS_RS03255	-0.67	-1.59	0.01	down	0.01	down	down		down	up			down	down
sak	RSAU_000617	SAS_RS10145	-1.88	-3.68	6.28e-06	down	6.28e-06	down	down		up			down	down	up		up
scn	RSAU_000620	SAS_RS10135	1.32	2.49	0.000148	up	0.000148			down		down	up	down	down	up
RSAU_000622	RSAU_000622	SAS_RS03280	-0.73	-1.66	0.00661	down	0.00661					up	down			up
dhaL	RSAU_000627	SAS_RS03305	1.35	2.54	4.87e-07	up	4.87e-07				up	up	up	up		up	up
RSAU_000629	RSAU_000629	SAS_RS03315	0.68	1.6	0.00601	up	0.00601	up			up	up				up
RSAU_000630	RSAU_000630	SAS_RS03320	-3.38	-10.44	0	down	0	up	up		down	down		up		down
RSAU_000632	RSAU_000632	SAS_RS03335	1.58	2.99	2.17e-07	up	2.17e-07					up				up
bceA	RSAU_000637	SAS_RS03360	3.96	15.59	0	up	0
bceB	RSAU_000638	SAS_RS03365	2.99	7.97	0	up	0					down				down
RSAU_000639	RSAU_000639	SAS_RS03370	-1.61	-3.04	3.47e-13	down	3.47e-13									down
RSAU_000640	RSAU_000640	SAS_RS03375	-2.64	-6.24	0	down	0
RSAU_000641	RSAU_000641	SAS_RS03380	2.35	5.09	1.52e-13	up	1.52e-13			up		down	down	up	up		down
sarX	RSAU_000644	SAS_RS03395	-3.36	-10.25	4.44e-16	down	4.44e-16	up
RSAU_000645	RSAU_000645	SAS_RS03400	-1.81	-3.51	7.81e-09	down	7.81e-09			up		down
RSAU_000646	RSAU_000646	SAS_RS03405	-1.95	-3.85	1.7e-10	down	1.7e-10					down				down
RSAU_000647	RSAU_000647	SAS_RS03415	-0.67	-1.59	0.00667	down	0.00667	up	up	up	up	up				up	up	up
RSAU_000648	RSAU_000648	SAS_RS03420	-1.09	-2.13	0.000351	down	0.000351				up	up
RSAU_000653	RSAU_000653	SAS_RS03450	2.23	4.68	0	up	0	up	up				down
RSAU_000654	RSAU_000654	SAS_RS03455	2.42	5.34	9.77e-15	up	9.77e-15	down	down			up	down		down		down
RSAU_000657	RSAU_000657	SAS_RS03470	-1.18	-2.26	8.84e-06	down	8.84e-06	down	down		down	up	up		down			down
uppP	RSAU_000659	SAS_RS03480	-0.67	-1.59	0.00856	down	0.00856				down	down	down
RSAU_000671	RSAU_000671	SAS_RS03545	2.43	5.38	0	up	0	up					down		up		down
RSAU_000673	RSAU_000673	SAS_RS03555	-7.16	-143.21	0	down	0	down	down	down	down	down	up	down	down	down		down
fruB	RSAU_000674	SAS_RS03560	-5.95	-61.95	0	down	0	down	down	down	down	down	up	down	down	down
fruA	RSAU_000675	SAS_RS03565	-4.94	-30.8	0	down	0	down	down	down	down	down	up	down	down	down
RSAU_000678	RSAU_000678	SAS_RS03585	1.61	3.06	5.03e-10	up	5.03e-10	down	down		down	up	up		down	down	down	down
saeS	RSAU_000680	SAS_RS03595	1.59	3.02	2.56e-07	up	2.56e-07				up		up			up	up	up
saeR	RSAU_000681	SAS_RS03600	1.55	2.92	2.3e-10	up	2.3e-10		up		up		up			up	up	up
RSAU_000682	RSAU_000682	SAS_RS03605	3.31	9.94	0	up	0		up		up		up			up	up	up
RSAU_000683	RSAU_000683	SAS_RS03610	4.27	19.25	0	up	0				up	up	up	down		up	up	up
ltaS	RSAU_000693	SAS_RS03665	1.22	2.34	0.000101	up	0.000101				up					up
RSAU_000694	RSAU_000694	SAS_RS03675	0.96	1.95	0.000661	up	0.000661					down	down
recQ1	RSAU_000695	SAS_RS03680	1.74	3.33	8.28e-08	up	8.28e-08					down	down			down
RSAU_000696	RSAU_000696	SAS_RS03685	1.55	2.93	6.73e-13	up	6.73e-13			up
RSAU_000697	RSAU_000697	SAS_RS03690	1.28	2.43	1.26e-08	up	1.26e-08	down	down			down				down
hisC2	RSAU_000698	SAS_RS03695	0.75	1.68	0.00866	up	0.00866	down	down		down				down	up
RSAU_000700	RSAU_000700	SAS_RS03710	0.87	1.83	0.000528	up	0.000528	down	down		down	up			down	down		down
RSAU_000702	RSAU_000702	SAS_RS03720	-2.13	-4.39	1.04e-14	down	1.04e-14	down			up	down				down	down
queF	RSAU_000703	SAS_RS03725	-1.42	-2.67	1.75e-05	down	1.75e-05				down	down				down	down	down
RSAU_000704	RSAU_000704	SAS_RS03730	-1.54	-2.92	8.02e-11	down	8.02e-11	up	up		down	down	down		up	down
nrdI	RSAU_000705	SAS_RS03735	1.51	2.86	1.3e-11	up	1.3e-11			down	up					up
nrdE	RSAU_000706	SAS_RS03740	0.67	1.6	0.01	up	0.01	down	down			down			up		down	down
nrdF	RSAU_000707	SAS_RS03745	0.99	1.99	0.000904	up	0.000904	down	down	down	down	down				down	down	down
RSAU_000721	RSAU_000721	SAS_RS03825	-1.95	-3.88	4e-15	down	4e-15				down	down				down	down
RSAU_000724	RSAU_000724	SAS_RS03840	-1.67	-3.19	5.85e-08	down	5.85e-08
RSAU_000727	RSAU_000727	SAS_RS03855	-0.73	-1.66	0.00162	down	0.00162	down	down		down	up	up	down	down	down
RSAU_000731	RSAU_000731	SAS_RS03885	1.29	2.45	2.13e-05	up	2.13e-05	up	up		up	up	down			up	up
RSAU_000732	RSAU_000732	SAS_RS03890	1.69	3.22	1.09e-05	up	1.09e-05	up			up		down			up		up
uvrA	RSAU_000734	SAS_RS03900	-0.89	-1.86	0.000572	down	0.000572	down	down			up			up
RSAU_000741	RSAU_000741	SAS_RS03940	0.63	1.54	0.00901	up	0.00901	down	down			up	up		down
clpP	RSAU_000744	SAS_RS03955	0.75	1.69	0.02	up	0.02						up			down	up
RSAU_000746	RSAU_000746	SAS_RS03960	2.3	4.92	1.11e-15	up	1.11e-15	down	down		down	up			down		down	down
RSAU_000748	RSAU_000748	SAS_RS03965	1.26	2.39	7.4e-06	up	7.4e-06					down			down
pgk	RSAU_000751	SAS_RS03980	-0.9	-1.87	0.00366	down	0.00366	down	down		down	down	up		down	down		up
gpmI	RSAU_000753	SAS_RS03990	-1.3	-2.46	0.000615	down	0.000615	down	down		down	down	up		down	down	up	up
eno	RSAU_000754	SAS_RS03995	-1.45	-2.74	1.49e-05	down	1.49e-05	down	down		down	up			down	down		up
RSAU_000755	RSAU_000755	SAS_RS04000	-1.01	-2.02	0.000131	down	0.000131				up					up
secG	RSAU_000756	SAS_RS04005	-1.36	-2.57	6.2e-07	down	6.2e-07							down
clfA	RSAU_000765	SAS_RS04045	2.55	5.87	1.11e-16	up	1.11e-16	down	down		down		up		down
RSAU_000769	RSAU_000769	SAS_RS04065	3.58	11.93	0	up	0	up	up	up	up		down		up	up	up	up
cspC	RSAU_000770	SAS_RS04070	-2.23	-4.69	2.62e-10	down	2.62e-10	down	down	down	down	down	down	down	down	down	down	down
RSAU_000775	RSAU_000775	SAS_RS04110	1.42	2.67	1.89e-08	up	1.89e-08									up
RSAU_000776	RSAU_000776	SAS_RS04115	-2.09	-4.26	9.45e-08	down	9.45e-08
RSAU_000777	RSAU_000777	SAS_RS04120	-1.25	-2.37	3.61e-05	down	3.61e-05					up
RSAU_000778	RSAU_000778	SAS_RS04125	1.67	3.18	6.32e-10	up	6.32e-10	down	down		down				down	down		down
RSAU_000781	RSAU_000781	SAS_RS04140	1.43	2.7	2.32e-05	up	2.32e-05					down					up
RSAU_000782	RSAU_000782	SAS_RS04145	1.33	2.51	1.17e-08	up	1.17e-08					up				up
RSAU_000783	RSAU_000783	SAS_RS04150	-1.08	-2.12	0.0005	down	0.0005				down	up						down
RSAU_000785	RSAU_000785	SAS_RS04165	1.1	2.15	0.000353	up	0.000353				down	up
RSAU_000789	RSAU_000789	SAS_RS04185	0.84	1.79	0.00181	up	0.00181	down	down	down	down	up			down	down		down
RSAU_000791	RSAU_000791	SAS_RS04195	-1.86	-3.62	1.2e-12	down	1.2e-12				down					down	down
sufC	RSAU_000792	SAS_RS04200	0.96	1.95	0.00213	up	0.00213					up				down		down
sufD	RSAU_000793	SAS_RS04205	-0.92	-1.89	0.000361	down	0.000361	down								down	down	down
sufS	RSAU_000794	SAS_RS04210	-1.28	-2.43	2.18e-05	down	2.18e-05	down	down							down		down
RSAU_000795	RSAU_000795	SAS_RS04215	-1.33	-2.51	3.08e-05	down	3.08e-05	down	down							down		down
sufB	RSAU_000796	SAS_RS04220	-1.02	-2.03	0.000212	down	0.000212	down	down							down		down
RSAU_000798	RSAU_000798	SAS_RS04235	1.01	2.02	3.58e-06	up	3.58e-06					up			down	up
RSAU_000799	RSAU_000799	SAS_RS04240	0.94	1.92	0.000638	up	0.000638	down	down			up			down
RSAU_000800	RSAU_000800	SAS_RS04245	0.59	1.51	0.01	up	0.01				up	up				up
RSAU_000802	RSAU_000802	SAS_RS04255	0.84	1.79	0.000322	up	0.000322				up	up
RSAU_000808	RSAU_000808	SAS_RS04285	-1.35	-2.54	6.13e-07	down	6.13e-07	down				up
dltA	RSAU_000809	SAS_RS04300	2.34	5.06	1.78e-15	up	1.78e-15				down	down		down		down
dltB	RSAU_000810	SAS_RS04305	1.36	2.57	1.23e-06	up	1.23e-06				down	down				down
dltC	RSAU_000811	SAS_RS04310	1.14	2.21	3.5e-05	up	3.5e-05				down	down		down		down
dltD	RSAU_000812	SAS_RS04315	0.73	1.66	0.01	up	0.01				down	down				down
RSAU_000813	RSAU_000813	SAS_RS04320	0.88	1.84	0.00777	up	0.00777				down		down
RSAU_000816	RSAU_000816	SAS_RS04335	2.34	5.05	4.44e-14	up	4.44e-14	up	up	up		up			up	up	up
RSAU_000818	RSAU_000818	SAS_RS04345	-2.6	-6.05	0	down	0	down			down					down
RSAU_000820	RSAU_000820	SAS_RS04355	-0.73	-1.66	0.00934	down	0.00934				down	down		up		down
RSAU_000821	RSAU_000821	SAS_RS04360	-0.7	-1.62	0.01	down	0.01		down		down	down				down	down
RSAU_000822	RSAU_000822	SAS_RS04365	2.95	7.74	0	up	0	up	up
mnhG2	RSAU_000823	SAS_RS04370	-2.68	-6.41	1.11e-15	down	1.11e-15	down	down		down	down				down	down	down
mnhF2	RSAU_000824	SAS_RS04375	-1.81	-3.5	7.76e-08	down	7.76e-08	down	down		down	down				down		down
mnhE2	RSAU_000825	SAS_RS04380	-2.24	-4.73	1.09e-13	down	1.09e-13				down	down	up			down
mnhC2	RSAU_000827	SAS_RS04390	-1.5	-2.83	3.08e-08	down	3.08e-08					down				down
mnhB2	RSAU_000828	SAS_RS04395	-1.58	-3	4.36e-09	down	4.36e-09					down				down
RSAU_000831	RSAU_000831	SAS_RS04410	-1.6	-3.03	3.16e-06	down	3.16e-06			up	down					down
RSAU_000832	RSAU_000832	SAS_RS04415	1.7	3.25	4.53e-08	up	4.53e-08				up	up				up	up	up
RSAU_000833	RSAU_000833	SAS_RS04420	2.81	7.01	5.33e-14	up	5.33e-14				up			up		up	up
rocD2	RSAU_000834	SAS_RS04425	3.34	10.12	0	up	0	down	down		up	up			down	up	up
gluD	RSAU_000835	SAS_RS04430	1.14	2.21	3.59e-05	up	3.59e-05	down			up	up				up		down
glpQ	RSAU_000836	SAS_RS04435	3.45	10.9	0	up	0	up			up			up	up	up	up	up
argH	RSAU_000837	SAS_RS04440	-2.14	-4.42	2.05e-07	down	2.05e-07	down	down	down	down	down	up		down	down	up
argG	RSAU_000838	SAS_RS04445	-1.22	-2.33	1.35e-07	down	1.35e-07	down	down	down	down	down	up		down	down	up
pgi	RSAU_000839	SAS_RS04450	-1.11	-2.15	0.000148	down	0.000148	down				down	up
RSAU_000840	RSAU_000840	SAS_RS04455	1.23	2.34	1.02e-06	up	1.02e-06	up				down	down		up
RSAU_000847	RSAU_000847	SAS_RS04490	1.01	2.02	6.78e-06	up	6.78e-06
RSAU_000848	RSAU_000848	SAS_RS04495	1.41	2.66	2.56e-09	up	2.56e-09		up				down		up
clpB	RSAU_000851	SAS_RS04510	2.39	5.24	2.66e-15	up	2.66e-15	down	down	up	down			down	up	down	up	up
RSAU_000857	RSAU_000857	SAS_RS04540	3.16	8.91	0	up	0				up	up	up	up		up	up	up
fabH	RSAU_000858	SAS_RS04550	-2.88	-7.37	0	down	0				down	down	up			down	down
fabF	RSAU_000859	SAS_RS04555	-2.58	-6	0	down	0				down	down	up			down
oppB1	RSAU_000860	SAS_RS04565	1.42	2.68	3.82e-08	up	3.82e-08	down	down		down	up	down		down	up	down	down
oppA1	RSAU_000864	SAS_RS04585	1.21	2.32	1.17e-05	up	1.17e-05	down	down		down	up	down		down	up	down	down
RSAU_000874	RSAU_000874	SAS_RS04625	2.21	4.64	8.33e-15	up	8.33e-15					up	up
RSAU_000876	RSAU_000876	SAS_RS04635	0.96	1.95	0.00234	up	0.00234		up		up	down	down		up	up
RSAU_000880	RSAU_000880	SAS_RS04640	2.05	4.13	2.39e-11	up	2.39e-11				up	up		up
RSAU_000881	RSAU_000881	SAS_RS04645	2.4	5.26	0	up	0	up	up		up	up		up		up	up	up
RSAU_000888	RSAU_000888	SAS_RS04680	-1.64	-3.11	9.68e-12	down	9.68e-12				down					down		down
fabI	RSAU_000889	SAS_RS04685	-1.52	-2.87	1.69e-07	down	1.69e-07									down
RSAU_000890	RSAU_000890	SAS_RS04690	-0.79	-1.73	0.0068	down	0.0068					down	down
RSAU_000895	RSAU_000895	SAS_RS04705	0.94	1.92	5.93e-05	up	5.93e-05		down		up	up				up
ugtP	RSAU_000902	SAS_RS04715	0.77	1.7	8.37e-05	up	8.37e-05	up	up
murE	RSAU_000903	SAS_RS04720	-0.9	-1.87	0.000271	down	0.000271	up	up			down	down
RSAU_000904	RSAU_000904	SAS_RS04725	-1.28	-2.43	4.71e-06	down	4.71e-06					down	down			down
RSAU_000906	RSAU_000906	SAS_RS04735	-2.4	-5.26	0	down	0		up		down	down				down
comK	RSAU_000912	SAS_RS05075	5.22	37.28	0	up	0
RSAU_000913	RSAU_000913	SAS_RS05080	3.17	9	0	up	0	down	up		up	up	up		down	up	up
RSAU_000916	RSAU_000916	SAS_RS05095	-1.19	-2.28	2.22e-06	down	2.22e-06				down	down				down	down	down
RSAU_000922	RSAU_000922	SAS_RS14545	4.56	23.57	0	up	0						down	down	down	up		up
RSAU_000929	RSAU_000929	SAS_RS05165	1.74	3.33	9.3e-10	up	9.3e-10	up	up	up	up	up				up	up	up
menA	RSAU_000930	SAS_RS05170	-1.45	-2.74	2.66e-08	down	2.66e-08	up	up			down			up
menB	RSAU_000934	SAS_RS05190	-1.05	-2.07	0.000142	down	0.000142
sspB	RSAU_000935	SAS_RS05200	6.83	113.9	0	up	0					up				up
RSAU_000936	RSAU_000936	SAS_RS05205	6.83	113.64	0	up	0			up						up
RSAU_000937	RSAU_000937	SAS_RS05210	1.33	2.51	7.14e-10	up	7.14e-10				down	down	down					down
atl	RSAU_000940	SAS_RS05230	2.74	6.68	0	up	0			up	up			up		up
RSAU_000942	RSAU_000942	SAS_RS05240	1.42	2.67	5.5e-09	up	5.5e-09									down
RSAU_000943	RSAU_000943	SAS_RS05245	1.15	2.22	3.43e-06	up	3.43e-06
qoxC	RSAU_000946	SAS_RS05260	-1.44	-2.71	3.44e-07	down	3.44e-07	down				down	up		down	up
qoxB	RSAU_000947	SAS_RS05265	-1.98	-3.94	4.6e-09	down	4.6e-09	down				down	up		down	up
qoxA	RSAU_000948	SAS_RS05270	-1.89	-3.71	1.71e-11	down	1.71e-11					down	up			up
iraE	RSAU_000949	SAS_RS05280	1.27	2.42	1.31e-06	up	1.31e-06				up					up	up	up
purE	RSAU_000951	SAS_RS05290	4.19	18.22	0	up	0
purK	RSAU_000952	SAS_RS05295	3.68	12.82	0	up	0				down		down		down	up
purC	RSAU_000953	SAS_RS05300	3.3	9.82	0	up	0
purS	RSAU_000954	SAS_RS05305	2.31	4.96	9.8e-11	up	9.8e-11	down			down		down		down
RSAU_000966	RSAU_000966	SAS_RS05370	-1.43	-2.69	6.37e-08	down	6.37e-08		down							down		down
RSAU_000968	RSAU_000968	SAS_RS05380	0.62	1.54	0.02	up	0.02	down	down		down				down	down	down	down
ptsH	RSAU_000969	SAS_RS05385	-0.64	-1.56	0.02	down	0.02	down			down		up			down
ptsI	RSAU_000970	SAS_RS05390	-1.02	-2.03	0.000865	down	0.000865	down	down		down					down
cydA	RSAU_000971	SAS_RS05400	-0.95	-1.93	0.01	down	0.01			down		down	up		up			up
cydB	RSAU_000972	SAS_RS05405	-1.08	-2.11	0.00461	down	0.00461			down		down			up	down		up
RSAU_000974	RSAU_000974	SAS_RS05420	-1.44	-2.71	4.4e-10	down	4.4e-10
def1	RSAU_000976	SAS_RS05435	-0.97	-1.96	0.0056	down	0.0056	up	up								up
RSAU_000977	RSAU_000977	SAS_RS05440	0.93	1.9	0.00192	up	0.00192						down					down
pdhA	RSAU_000978	SAS_RS05445	-2.57	-5.92	1.04e-12	down	1.04e-12	down		up		up	up			down		down
pdhB	RSAU_000979	SAS_RS05450	-2.64	-6.24	1.11e-16	down	1.11e-16	down	down			up	up		down	down		down
pdhC	RSAU_000980	SAS_RS05455	-2.34	-5.06	1.31e-11	down	1.31e-11	down	down			up	up		down	down		down
pdhD	RSAU_000981	SAS_RS05460	-2.02	-4.05	9.09e-12	down	9.09e-12	down	down			up	up		down	down		down
RSAU_000982	RSAU_000982	SAS_RS05465	-1.37	-2.59	2.15e-06	down	2.15e-06					down					down	down
RSAU_000983	RSAU_000983	SAS_RS05470	-2.16	-4.46	1.45e-12	down	1.45e-12	up	up		down	down			up	down		up
potA	RSAU_000984	SAS_RS05475	-2.12	-4.33	6.93e-14	down	6.93e-14	up	up		down	down			up	down		up
RSAU_000989	RSAU_000989	SAS_RS05500	0.75	1.68	0.00841	up	0.00841			down		down		down			down	down
RSAU_000990	RSAU_000990	SAS_RS05505	1.6	3.03	2.13e-09	up	2.13e-09		up			down	down				down
RSAU_000991	RSAU_000991	SAS_RS05510	3.52	11.44	0	up	0	up	up		up	up	down		up	up	up
RSAU_000992	RSAU_000992	SAS_RS05515	-1.15	-2.22	0.000117	down	0.000117	down	down			up			down
RSAU_000993	RSAU_000993	SAS_RS05520	-2.5	-5.66	1e-10	down	1e-10				up	up				up
typA	RSAU_000994	SAS_RS05525	-3.03	-8.14	0	down	0				down	down	down		up	down	down
ylaN	RSAU_000997	SAS_RS05540	1.45	2.73	1.59e-05	up	1.59e-05	up				up	down			up
RSAU_000998	RSAU_000998	SAS_RS05545	1.25	2.37	4.19e-08	up	4.19e-08				down	down	down				down
pyc	RSAU_000999	SAS_RS05550	2.03	4.07	0	up	0	down	down		up		down		down	up	up	up
ctaA	RSAU_001000	SAS_RS05555	-1.41	-2.66	9.42e-09	down	9.42e-09				up	down			up	up
ctaB	RSAU_001001	SAS_RS05560	-1	-2	0.00011	down	0.00011				up	down			up	up
RSAU_001002	RSAU_001002	SAS_RS05565	-1.34	-2.54	1.86e-07	down	1.86e-07	down	down			down					down
RSAU_001003	RSAU_001003	SAS_RS05575	0.68	1.6	0.00177	up	0.00177		up		up					up
RSAU_001005	RSAU_001005	SAS_RS05585	-0.99	-1.99	0.000257	down	0.000257	up	up			up				up
RSAU_001011	RSAU_001011	SAS_RS05615	-3.66	-12.61	0	down	0				down	down				down
rpmF	RSAU_001012	SAS_RS05625	-2.95	-7.73	0	down	0		down		down	down				down	down
isdA	RSAU_001014	SAS_RS05635	1.79	3.47	3.36e-14	up	3.36e-14	up	up	up		up	down		up	up		up
RSAU_001021	RSAU_001021	SAS_RS05675	0.76	1.69	0.0096	up	0.0096		up		up
pheS	RSAU_001022	SAS_RS05680	-3.73	-13.28	0	down	0				down	down				down	down
pheT	RSAU_001023	SAS_RS05685	-3.93	-15.26	0	down	0	down	down		down	down				down	down	down
RSAU_001026	RSAU_001026	SAS_RS05700	1.41	2.66	2.41e-06	up	2.41e-06	up			up	up
RSAU_001028	RSAU_001028	SAS_RS05710	0.97	1.96	0.00508	up	0.00508						up
trxA	RSAU_001029	SAS_RS05715	1.04	2.05	6.51e-05	up	6.51e-05
sdhC	RSAU_001031	SAS_RS05730	-1.01	-2.02	0.00149	down	0.00149				up	up			down	up
sdhA	RSAU_001032	SAS_RS05735	-0.79	-1.73	0.00454	down	0.00454	down				up	up		down	up		down
sdhB	RSAU_001033	SAS_RS05740	-0.77	-1.7	0.0058	down	0.0058	down	down			up	up		down	up		down
murI	RSAU_001034	SAS_RS05745	1.73	3.31	2.6e-10	up	2.6e-10				up					up
RSAU_001035	RSAU_001035	SAS_RS05750	0.71	1.64	0.00553	up	0.00553				up
RSAU_001036	RSAU_001036	SAS_RS05755	0.93	1.91	0.01	up	0.01				up		down
RSAU_001037	RSAU_001037	SAS_RS05765	3.22	9.31	0	up	0	up	up		down	up		down		up	up	up
efb	RSAU_001040	SAS_RS05785	3.04	8.21	0	up	0		up					down		up	up	up
RSAU_001041	RSAU_001041	SAS_RS05790	2.23	4.69	1.09e-14	up	1.09e-14							down		up	up	up
RSAU_001043	RSAU_001043	SAS_RS05820	-1.51	-2.84	0.000138	down	0.000138
hla	RSAU_001044	SAS_RS05825	2.82	7.08	0	up	0				up	up	up		down	up	up	up
psmB1	RSAU_001054	SAS_RS05890	-5.29	-39.14	0	down	0
psmB2	RSAU_001055	SAS_RS05895	-6.17	-72.23	0	down	0
RSAU_001056	RSAU_001056	SAS_RS05900	0.98	1.97	4.01e-05	up	4.01e-05						up					down
RSAU_001057	RSAU_001057	SAS_RS05905	1.76	3.39	2.33e-15	up	2.33e-15	down	down			up				up	up	up
RSAU_001058	RSAU_001058	SAS_RS05910	1	2	0.000269	up	0.000269		up		up		up				up
mraZ	RSAU_001059	SAS_RS05915	-2.68	-6.41	1.11e-16	down	1.11e-16				up	up				up	up
mraW	RSAU_001060	SAS_RS05920	-2.6	-6.08	0	down	0				up	up			down	up
pbp1	RSAU_001062	SAS_RS05930	-1.57	-2.97	2.21e-12	down	2.21e-12				down	down				down
mraY	RSAU_001063	SAS_RS05935	-2.35	-5.08	0	down	0				down	down	down			down
murD	RSAU_001064	SAS_RS05940	-0.81	-1.75	0.00381	down	0.00381				down	down				down
RSAU_001068	RSAU_001068	SAS_RS05960	1.65	3.14	6.69e-11	up	6.69e-11									up
ylmG	RSAU_001071	SAS_RS05975	-0.89	-1.85	0.01	down	0.01					down
ylmH	RSAU_001072	SAS_RS05980	2.53	5.76	0	up	0	up	up
RSAU_001073	RSAU_001073	SAS_RS05985	1.36	2.56	2.01e-06	up	2.01e-06						down
lileS	RSAU_001074	SAS_RS05990	-2.29	-4.87	1.11e-16	down	1.11e-16				down	down				down
lspA	RSAU_001079	SAS_RS06005	-2.53	-5.78	0	down	0				down	down				down	down	down
RSAU_001080	RSAU_001080	SAS_RS06010	-2.5	-5.66	0	down	0	down			down	down				down	down	down
pyrR	RSAU_001081	SAS_RS06015	2.13	4.38	0	up	0		down	down			down	down	up
pyrAA	RSAU_001085	SAS_RS06035	-1.16	-2.24	0.03	down	0.03	down	down	down	down		down	down	down	down		down
pyrAB	RSAU_001086	SAS_RS06040	-1.86	-3.64	2.2e-05	down	2.2e-05	down	down	down	down		down	down	down			down
pyrF	RSAU_001087	SAS_RS06045	-2.89	-7.39	3.29e-09	down	3.29e-09	down	down	down	down		down	down	down			down
pyrE	RSAU_001088	SAS_RS06050	-2.65	-6.28	5.7e-12	down	5.7e-12	down	down	down	down		down	down	down			down
gmk	RSAU_001091	SAS_RS06070	0.81	1.75	0.00521	up	0.00521	up				down	down
RSAU_001095	RSAU_001095	SAS_RS06090	1.02	2.03	3.9e-05	up	3.9e-05						down					up
engC	RSAU_001103	SAS_RS06130	1.16	2.23	1.83e-07	up	1.83e-07				up	up				up
rpmB	RSAU_001106	SAS_RS06145	-1.89	-3.71	2.97e-05	down	2.97e-05	down	down	down	down	down		down	down
RSAU_001108	RSAU_001108	SAS_RS06155	-1.65	-3.14	3.29e-06	down	3.29e-06				down		down
RSAU_001110	RSAU_001110	SAS_RS06165	-3.63	-12.41	0	down	0	up
plsX	RSAU_001111	SAS_RS06170	-3.42	-10.72	0	down	0
fabD	RSAU_001112	SAS_RS06175	-2.8	-6.96	0	down	0
fabG	RSAU_001113	SAS_RS06180	-2.18	-4.54	2.87e-12	down	2.87e-12						up
acpP	RSAU_001114	SAS_RS06190	-3.58	-11.94	0	down	0	down	down		down	down		down	down	down	down	down
rnc	RSAU_001115	SAS_RS06195	-2.85	-7.23	0	down	0	up	up								up
RSAU_001118	RSAU_001118	SAS_RS06210	1.43	2.69	1.56e-07	up	1.56e-07						up
rpsP	RSAU_001120	SAS_RS06220	-0.72	-1.64	0.01	down	0.01				down	down		down		down	down	down
rimM	RSAU_001121	SAS_RS06225	-2.26	-4.8	2.28e-14	down	2.28e-14				down	down				down	down	down
trmD	RSAU_001122	SAS_RS06230	-2.44	-5.44	3.84e-14	down	3.84e-14			down	down	down		down		down	down
rplS	RSAU_001123	SAS_RS06235	-4.84	-28.59	0	down	0				down	down				down	down	down
rpsB	RSAU_001138	SAS_RS06320	-3.16	-8.92	0	down	0			down	down	down				down	down	down
tsf	RSAU_001139	SAS_RS06330	-2.72	-6.57	0	down	0			down	down					down
pyrH	RSAU_001140	SAS_RS06335	-1.48	-2.78	1.1e-07	down	1.1e-07	up	up			up	down		up	up	up	up
rrf	RSAU_001141	SAS_RS06340	-1.97	-3.91	2.38e-12	down	2.38e-12		up
uppS	RSAU_001142	SAS_RS06345	-2.34	-5.06	5.44e-15	down	5.44e-15	up	up		down	down	down		up
cdsA	RSAU_001143	SAS_RS06350	-2.18	-4.53	4.55e-15	down	4.55e-15	up				down	down		up
rimP	RSAU_001147	SAS_RS06370	-2.32	-4.99	2.22e-16	down	2.22e-16	up	up						up			up
RSAU_001148	RSAU_001148	nusA	-2.04	-4.1	0	down	0		up			down
RSAU_001150	RSAU_001150	SAS_RS06380	-1.73	-3.31	1.71e-07	down	1.71e-07					down
RSAU_001151	RSAU_001151	SAS_RS06385	-1.48	-2.79	1.55e-08	down	1.55e-08					down
infB	RSAU_001152	SAS_RS06390	-1.64	-3.12	3.13e-09	down	3.13e-09					down
rbfA	RSAU_001153	SAS_RS06395	-2.02	-4.05	1.51e-14	down	1.51e-14									down
truB	RSAU_001154	SAS_RS06400	1.21	2.31	1.76e-05	up	1.76e-05					up	down
ribCF	RSAU_001155	SAS_RS06405	1.13	2.18	8.33e-06	up	8.33e-06				up	up
rpsO	RSAU_001156	SAS_RS06410	-3.2	-9.18	0	down	0	down	down		down	down		down	down	down	down	down
pnpA	RSAU_001157	SAS_RS06415	-1.99	-3.98	5.23e-11	down	5.23e-11	down	down		down	down				down	down	down
recA	RSAU_001168	SAS_RS06470	0.67	1.59	0.02	up	0.02					up			up
RSAU_001170	RSAU_001170	SAS_RS06480	2.57	5.95	0	up	0	up		up						up		up
RSAU_001172	RSAU_001172	SAS_RS06490	1.23	2.34	1.99e-06	up	1.99e-06	up	up		up				up
RSAU_001173	RSAU_001173	SAS_RS06495	1.51	2.86	2.45e-06	up	2.45e-06					down			up
glpP	RSAU_001180	SAS_RS06530	0.88	1.85	3.59e-05	up	3.59e-05		down		down	down					down	down
glpF	RSAU_001182	SAS_RS06535	3.21	9.26	0	up	0				up	down			up	up		down
glpK	RSAU_001183	SAS_RS06540	-1.12	-2.18	1.49e-05	down	1.49e-05		up			down			up	up		down
glpD	RSAU_001184	SAS_RS06545	0.73	1.66	0.00546	up	0.00546	down	down			down				down	down	down
bsaA	RSAU_001188	SAS_RS06565	1.21	2.31	1.25e-06	up	1.25e-06				up	up			down	up
glnR	RSAU_001191	SAS_RS06580	-2.09	-4.27	1.55e-10	down	1.55e-10				down		down		down
glnA	RSAU_001192	SAS_RS06585	-1.91	-3.76	8.07e-12	down	8.07e-12	down	down		down		down		down	down
RSAU_001208	RSAU_001208	SAS_RS06710	3.44	10.86	0	up	0	up		down	up		down			up		down
RSAU_001209	RSAU_001209	SAS_RS06715	6.35	81.54	0	up	0				up					up
dhoM	RSAU_001210	SAS_RS06720	4.49	22.46	0	up	0	down			up	up			down	up	up
thrC	RSAU_001211	SAS_RS06725	4.33	20.16	0	up	0	down	down			up			down	up
thrB	RSAU_001212	SAS_RS06730	3.62	12.28	0	up	0	down	down			up			down	up
RSAU_001213	RSAU_001213	SAS_RS06735	1.61	3.05	2.03e-12	up	2.03e-12	down	down			up
katA	RSAU_001216	SAS_RS06755	2.57	5.95	0	up	0	down	down		down	up				up		down
rpmG2	RSAU_001217	SAS_RS06760	-1.96	-3.9	7.29e-08	down	7.29e-08				down	up
rpsN1	RSAU_001218	SAS_RS06765	2.53	5.78	2.22e-16	up	2.22e-16			down	down	down		down	down	down	down
RSAU_001220	RSAU_001220	SAS_RS06780	1.16	2.23	6e-05	up	6e-05
lexA	RSAU_001221	SAS_RS06785	0.69	1.61	0.01	up	0.01				up	up			up	up
RSAU_001225	RSAU_001225	SAS_RS06805	-3.11	-8.61	1.89e-15	down	1.89e-15				down	down				down	down	down
opuD	RSAU_001231	SAS_RS06835	-1.76	-3.39	7.66e-15	down	7.66e-15				down	down
citB	RSAU_001232	SAS_RS06840	-0.78	-1.72	0.00162	down	0.00162					up		up	up	up		down
RSAU_001233	RSAU_001233	SAS_RS06845	1.14	2.21	9.78e-07	up	9.78e-07				down				up
parE	RSAU_001236	SAS_RS06860	-1.17	-2.24	4.61e-05	down	4.61e-05					down	down		up	down
parC	RSAU_001237	SAS_RS06865	-1.45	-2.73	4.66e-08	down	4.66e-08				down	down	down		up	down	down
alsT	RSAU_001238	SAS_RS06875	-1.26	-2.4	6.2e-10	down	6.2e-10				down	down				down	down	down
fmtC	RSAU_001241	SAS_RS06895	2.26	4.81	1.11e-16	up	1.11e-16					down				up
msrA	RSAU_001242	SAS_RS06900	2.86	7.28	0	up	0	up	up		up					up	up	up
msrR	RSAU_001243	SAS_RS06905	-1.04	-2.05	3.07e-06	down	3.07e-06	up	up			down	down
pstS	RSAU_001269	SAS_RS07045	5.25	38.06	0	up	0
RSAU_001271	RSAU_001271	SAS_RS07065	-2.83	-7.1	0	down	0			up	down	down				down	down
lysC	RSAU_001272	SAS_RS07070	1.16	2.23	0.00512	up	0.00512					up
asd	RSAU_001273	SAS_RS07075	2.47	5.56	2.66e-14	up	2.66e-14	down	down		down	up			down			down
dapA	RSAU_001274	SAS_RS07080	2.06	4.17	1.39e-08	up	1.39e-08	down	down		down	up			down			down
dapB	RSAU_001275	SAS_RS07085	2.12	4.35	9.88e-13	up	9.88e-13	down	down		down				down	up		down
dapD	RSAU_001276	SAS_RS07090	1.65	3.13	8.68e-09	up	8.68e-09	down	down		down				down		down	down
cspA	RSAU_001282	SAS_RS07115	-1.11	-2.16	0.00017	down	0.00017	down	down		down	down		down	down	down	down	down
RSAU_001283	RSAU_001283	SAS_RS07125	2.95	7.73	0	up	0		up		up
xpaC	RSAU_001285	SAS_RS07135	0.61	1.53	0.00882	up	0.00882				up	up				up	up
RSAU_001286	RSAU_001286	SAS_RS07140	0.61	1.53	0.01	up	0.01				up	up				up	up
odhB	RSAU_001292	SAS_RS07180	1.24	2.37	1.89e-05	up	1.89e-05				up	up	up	up		up	up
arlR	RSAU_001295	SAS_RS07195	1.44	2.71	1.79e-09	up	1.79e-09	up	up		up	up				up	up
RSAU_001296	RSAU_001296	SAS_RS07205	-1.21	-2.31	0.0001	down	0.0001	down	down		down	down	down		down	down		down
murG	RSAU_001297	SAS_RS07210	-1.38	-2.61	1.85e-07	down	1.85e-07	down			down	down			down	down
RSAU_001298	RSAU_001298	SAS_RS07215	-2.25	-4.77	1.52e-11	down	1.52e-11				down	down			down	down
ctpA	RSAU_001299	SAS_RS07225	1.32	2.5	9.64e-07	up	9.64e-07	up	up						up
msrA2	RSAU_001303	SAS_RS07250	1.5	2.84	2.2e-06	up	2.2e-06				up	up	up			up	up
RSAU_001304	RSAU_001304	SAS_RS07255	-1.07	-2.1	0.000231	down	0.000231				up	up
RSAU_001317	RSAU_001317	SAS_RS07365	-1.29	-2.44	9.91e-09	down	9.91e-09				down		down		up	down
RSAU_001320	RSAU_001320	SAS_RS07380	0.76	1.7	0.01	up	0.01		up		up	up				up	up	up
recU	RSAU_001321	SAS_RS07390	-1.99	-3.98	4.05e-13	down	4.05e-13
pbp2	RSAU_001322	SAS_RS07395	-1.15	-2.22	5.37e-05	down	5.37e-05					down
nth	RSAU_001324	SAS_RS07405	1.05	2.07	0.000248	up	0.000248	up	up		up	up					up	up
dnaD	RSAU_001325	SAS_RS07410	1.79	3.45	2.02e-12	up	2.02e-12	up	up		up	up					up	up
asnS	RSAU_001326	NA	-1.45	-2.74	4.59e-08	down	4.59e-08					down
mazG	RSAU_001331	SAS_RS07440	0.79	1.73	0.00135	up	0.00135	up	up		up
RSAU_001332	RSAU_001332	SAS_RS07445	-1.1	-2.15	0.000105	down	0.000105	down	down		down	up				down
gerCC	RSAU_001340	SAS_RS07490	-0.61	-1.53	0.03	down	0.03		up		up		down
RSAU_001342	RSAU_001342	SAS_RS07500	0.7	1.63	0.03	up	0.03	up	up		up	up	down		up	up
hup	RSAU_001343	SAS_RS07510	-3.24	-9.46	0	down	0	down	down		down			down	down	down	down	down
gpsA	RSAU_001344	SAS_RS07515	-1.6	-3.04	9.51e-09	down	9.51e-09	down			down	down				down	down
engA	RSAU_001345	SAS_RS07520	-1.54	-2.91	7.02e-08	down	7.02e-08					down				down	down
rpsA	RSAU_001347	SAS_RS07525	0.77	1.71	0.03	up	0.03	down	down		up	up			down	up
RSAU_001350	RSAU_001350	SAS_RS07545	-0.65	-1.57	0.01	down	0.01					down				down
ebpS	RSAU_001351	SAS_RS07555	1.97	3.93	2.54e-11	up	2.54e-11	down			up	up	up		down	up	up
RSAU_001353	RSAU_001353	SAS_RS07565	2.55	5.87	1.44e-15	up	1.44e-15			up	up	up				up		up
fer	RSAU_001354	SAS_RS07570	1.85	3.59	6.61e-09	up	6.61e-09	up	up				up		up
RSAU_001358	RSAU_001358	SAS_RS07590	2.83	7.1	0	up	0
srrB	RSAU_001359	SAS_RS07610	-1.09	-2.12	1.41e-05	down	1.41e-05	down	down			down			down
srrA	RSAU_001360	SAS_RS07615	-1.92	-3.78	1.02e-13	down	1.02e-13	down	down		down	down			down	down	down	down
xerD	RSAU_001365	SAS_RS07640	1.16	2.23	0.00015	up	0.00015						down		up
fur	RSAU_001366	SAS_RS07645	1.25	2.38	1.98e-06	up	1.98e-06						down		up			down
RSAU_001368	RSAU_001368	SAS_RS07655	0.92	1.89	0.000178	up	0.000178									up
proC	RSAU_001370	SAS_RS07670	2.69	6.43	0	up	0	up	up		up	up	down			up	up
zwf	RSAU_001372	SAS_RS07680	1.35	2.55	0.000193	up	0.000193
RSAU_001373	RSAU_001373	SAS_RS07685	0.81	1.75	0.00319	up	0.00319
RSAU_001376	RSAU_001376	SAS_RS07705	1.67	3.19	2.3e-08	up	2.3e-08					down				down	down	down
gnd	RSAU_001377	SAS_RS07710	-1.41	-2.66	4.28e-06	down	4.28e-06	down								down		down
RSAU_001378	RSAU_001378	SAS_RS07715	1.34	2.54	2.36e-07	up	2.36e-07				up	up	up			up	up	up
RSAU_001380	RSAU_001380	SAS_RS07730	0.72	1.64	0.00761	up	0.00761					down				down
RSAU_001383	RSAU_001383	SAS_RS07740	-1.16	-2.23	1.04e-05	down	1.04e-05						up			down
RSAU_001384	RSAU_001384	SAS_RS07745	-0.77	-1.71	0.00416	down	0.00416	down	down							down
lpdA	RSAU_001385	SAS_RS07750	-1.17	-2.26	5.42e-06	down	5.42e-06
ahrC	RSAU_001387	SAS_RS07760	0.9	1.87	0.000332	up	0.000332					up						up
ispA	RSAU_001388	SAS_RS07765	-1.19	-2.28	0.000101	down	0.000101				down	down				down	down	down
xseB	RSAU_001389	SAS_RS07770	-0.86	-1.82	0.00317	down	0.00317				down	down				down	down
xseA	RSAU_001390	SAS_RS07775	-1.29	-2.44	1.8e-09	down	1.8e-09					down				down	down
accC1	RSAU_001393	SAS_RS07790	-0.66	-1.58	0.00584	down	0.00584					down	down
accB1	RSAU_001394	SAS_RS07795	-1.27	-2.41	1.98e-06	down	1.98e-06	up	up	up		down	down		up			up
efp	RSAU_001395	SAS_RS07800	-1.62	-3.08	1.52e-10	down	1.52e-10	down	down		down	down		down	down	down	down	down
RSAU_001397	RSAU_001397	SAS_RS07810	1.12	2.17	8.16e-07	up	8.16e-07	up	up				down			up
RSAU_001399	RSAU_001399	SAS_RS07820	-1.03	-2.04	0.0017	down	0.0017				up	up
RSAU_001400	RSAU_001400	SAS_RS07825	-1.93	-3.8	2.24e-10	down	2.24e-10				down	down				down
RSAU_001401	RSAU_001401	SAS_RS07830	-1.3	-2.46	1.18e-07	down	1.18e-07					up		up		up	up
RSAU_001402	RSAU_001402	SAS_RS07835	-2.27	-4.81	3.22e-13	down	3.22e-13		up		up	up		up	up	up	up
gcvT	RSAU_001403	SAS_RS07840	-2.44	-5.42	0	down	0	up	up		up	up		up	up	up	up
aroK	RSAU_001404	SAS_RS07845	1.55	2.94	1.52e-06	up	1.52e-06	up			up					up
RSAU_001410	RSAU_001410	SAS_RS07885	-1.44	-2.72	2.54e-07	down	2.54e-07	down	down		down				down	down
RSAU_001411	RSAU_001411	SAS_RS07890	-1.08	-2.12	0.000448	down	0.000448	down	down						down	down
glkA	RSAU_001412	SAS_RS07895	-1.49	-2.81	4.19e-08	down	4.19e-08	down	down						down	down
RSAU_001413	RSAU_001413	SAS_RS07900	-2.25	-4.74	1.77e-09	down	1.77e-09	down	down
RSAU_001414	RSAU_001414	SAS_RS07905	-1.26	-2.4	5.48e-07	down	5.48e-07	down	down			up			down
rpmG3	RSAU_001416	SAS_RS07915	-5.76	-54.06	0	down	0				down	down	down			down
sodA2	RSAU_001418	SAS_RS07925	1.18	2.27	6.34e-05	up	6.34e-05			up		up	up		up	down		down
nfo	RSAU_001422	SAS_RS07945	-1.02	-2.03	0.000206	down	0.000206					down	down				down
RSAU_001423	RSAU_001423	SAS_RS07950	-0.77	-1.71	0.01	down	0.01					down	down		up		down
dnaG	RSAU_001427	SAS_RS07970	-0.71	-1.64	0.00692	down	0.00692	up
recO	RSAU_001431	SAS_RS07990	-0.69	-1.61	0.02	down	0.02	down	down							down
RSAU_001437	RSAU_001437	SAS_RS08020	-2.14	-4.39	0	down	0	down	down			up	up		down	up
RSAU_001438	RSAU_001438	SAS_RS08025	-2.37	-5.17	0	down	0	down	down			up	up		down	up
yqeZ	RSAU_001439	SAS_RS08030	-2.97	-7.84	0	down	0	down	down			up	up		down	up
rpsU	RSAU_001440	SAS_RS08035	-1.07	-2.11	0.02	down	0.02				down	down			down	down	down	down
dnaK	RSAU_001445	SAS_RS08060	1.21	2.32	4.57e-05	up	4.57e-05	up	up	up	up	up	up				up	up
grpE	RSAU_001446	SAS_RS08065	1.05	2.07	0.000262	up	0.000262	up	up	up	up	up	up				up	up
hrcA	RSAU_001447	SAS_RS08070	0.91	1.88	0.00246	up	0.00246	up	up	up	up	up	up		up		up	up
lepA	RSAU_001449	SAS_RS08080	-1.13	-2.18	3.58e-07	down	3.58e-07	up	up			down	down		up
rpsT	RSAU_001450	SAS_RS08085	-2.46	-5.52	1.64e-14	down	1.64e-14		down	down	down	down	down	down		down	down	down
comEB	RSAU_001453	SAS_RS08100	2.36	5.14	0	up	0				up					up
RSAU_001456	RSAU_001456	SAS_RS08115	0.77	1.71	0.00555	up	0.00555				down					down
RSAU_001457	RSAU_001457	SAS_RS08120	0.66	1.58	0.03	up	0.03				down	down				down
nadD	RSAU_001458	SAS_RS08125	-1.12	-2.18	2.23e-05	down	2.23e-05					down				down
yhbY	RSAU_001459	SAS_RS08130	-1.14	-2.21	3.86e-05	down	3.86e-05					down				down
aroE	RSAU_001460	SAS_RS08135	-1.53	-2.89	1.87e-11	down	1.87e-11				down	down				down
yqeH	RSAU_001461	SAS_RS08140	-2.68	-6.42	0	down	0		up			down				down
RSAU_001462	RSAU_001462	SAS_RS08145	-2.18	-4.52	4.44e-16	down	4.44e-16		up			down	down		up
mtnN	RSAU_001463	SAS_RS08150	-1.73	-3.32	1.1e-10	down	1.1e-10	up	up			down	down		up
RSAU_001474	RSAU_001474	SAS_RS08215	-1.03	-2.04	0.000398	down	0.000398	up	up			down			up
RSAU_001475	RSAU_001475	SAS_RS08220	-0.68	-1.6	0.0053	down	0.0053	up	up						up		up	up
RSAU_001478	RSAU_001478	SAS_RS08235	1.7	3.26	1.39e-07	up	1.39e-07					up
RSAU_001479	RSAU_001479	SAS_RS08240	2.03	4.09	1.11e-14	up	1.11e-14
alaS	RSAU_001480	SAS_RS08245	0.92	1.89	0.00156	up	0.00156				down	down				down		down
RSAU_001487	RSAU_001487	SAS_RS08285	1.23	2.34	0.000576	up	0.000576	down	down		down				down	down	down
RSAU_001490	RSAU_001490	SAS_RS08300	-1.34	-2.54	3.1e-07	down	3.1e-07					down				down
aspS	RSAU_001491	SAS_RS08310	-1.91	-3.75	4.36e-13	down	4.36e-13				down	down				down
hisS	RSAU_001492	SAS_RS08315	-2.06	-4.16	2.21e-10	down	2.21e-10	up	up			down			up
lytH	RSAU_001493	SAS_RS08320	1.22	2.33	0.000134	up	0.000134	down	down	down		down	down				down	down
dtd	RSAU_001494	SAS_RS08325	1.28	2.43	1.03e-06	up	1.03e-06			down		down	down			up
relA	RSAU_001495	SAS_RS08330	1.34	2.53	9.15e-07	up	9.15e-07	up	up		up		down			up
apt	RSAU_001496	SAS_RS08335	-0.67	-1.59	0.01	down	0.01					down	down			down
tgt	RSAU_001500	SAS_RS08355	-2.99	-7.93	0	down	0				down	down				down	down
queA	RSAU_001501	SAS_RS08360	-2.81	-7.02	0	down	0				down
ruvB	RSAU_001502	SAS_RS08365	-2.08	-4.21	9.84e-13	down	9.84e-13
ruvA	RSAU_001503	SAS_RS08370	-1.37	-2.58	2.16e-05	down	2.16e-05
RSAU_001504	RSAU_001504	SAS_RS08375	-1.2	-2.3	1.92e-05	down	1.92e-05
obgE	RSAU_001505	SAS_RS08380	-1.85	-3.61	2.8e-07	down	2.8e-07					up
rpmA	RSAU_001506	SAS_RS08385	-2.84	-7.16	0	down	0				down	down				down
RSAU_001507	RSAU_001507	SAS_RS08390	-3.4	-10.57	0	down	0				down	down				down
mreC	RSAU_001510	SAS_RS08405	-0.61	-1.53	0.02	down	0.02					up
RSAU_001511	RSAU_001511	SAS_RS08415	4.13	17.55	0	up	0	up	up	up	up	up	up		up	up	up	up
folC	RSAU_001522	SAS_RS08440	-1.63	-3.1	2.14e-10	down	2.14e-10	down	down		down	down				down	down	down
valS	RSAU_001523	SAS_RS08445	-1.46	-2.75	1.64e-06	down	1.64e-06				down	down				down	down	down
RSAU_001524	RSAU_001524	SAS_RS08450	2.09	4.25	8.33e-15	up	8.33e-15	up			up		down			up
RSAU_001525	RSAU_001525	SAS_RS08455	-1.01	-2.02	0.000607	down	0.000607					up	up			up	up
hemL	RSAU_001526	SAS_RS08465	-1.51	-2.84	2.3e-08	down	2.3e-08	down									up
hemB	RSAU_001527	SAS_RS08470	-1.62	-3.07	8.83e-09	down	8.83e-09
hemC	RSAU_001529	SAS_RS08480	-1.02	-2.03	0.000401	down	0.000401			down		down	down
engB	RSAU_001532	engB	-1.29	-2.44	3.73e-05	down	3.73e-05		up			down				down
clpX	RSAU_001533	SAS_RS08500	-1.25	-2.38	3.03e-05	down	3.03e-05				down	down				down
tig	RSAU_001534	SAS_RS08505	-2.5	-5.67	0	down	0				down	down				down
RSAU_001535	RSAU_001535	SAS_RS08515	-0.71	-1.63	0.01	down	0.01
RSAU_001536	RSAU_001536	SAS_RS08520	-1.03	-2.04	0.000851	down	0.000851						down			down
rplT	RSAU_001537	SAS_RS08530	-3.16	-8.93	0	down	0				down	down				down	down	down
rpmI	RSAU_001538	SAS_RS08535	-3.56	-11.82	0	down	0				down	down				down
infC	RSAU_001539	SAS_RS08540	-3.03	-8.18	0	down	0	up	up		down	down				down
lysP	RSAU_001540	SAS_RS08545	0.69	1.61	0.02	up	0.02	down								down
thrS	RSAU_001541	SAS_RS08550	1.71	3.27	4.48e-10	up	4.48e-10				up	down				up
gapA	RSAU_001545	SAS_RS08575	3.07	8.37	0	up	0				up	up	down			up
phoP	RSAU_001551	SAS_RS08605	2.07	4.2	5.66e-15	up	5.66e-15					up				up	up
citC	RSAU_001552	SAS_RS08615	0.79	1.73	0.000791	up	0.000791			up	up	up	up	up	up	up	up
RSAU_001553	RSAU_001553	SAS_RS08620	0.8	1.74	0.00112	up	0.00112	up	up	up	up	up	up	up	up	up	up	up
pykA	RSAU_001555	SAS_RS08630	-2.55	-5.85	4.44e-16	down	4.44e-16	down	down			up			down	down		up
pfkA	RSAU_001556	SAS_RS08635	-1.37	-2.59	2.32e-06	down	2.32e-06					up			down	down		up
accD	RSAU_001558	SAS_RS08645	-0.71	-1.63	0.0025	down	0.0025		up
RSAU_001562	RSAU_001562	SAS_RS08670	-0.8	-1.74	0.000683	down	0.000683				up	up
ald2	RSAU_001566	SAS_RS08695	1.23	2.34	8.95e-08	up	8.95e-08					up			down	up	up	down
RSAU_001567	RSAU_001567	SAS_RS08700	1.67	3.18	3.07e-12	up	3.07e-12	down	down		up	up	up		down		up	up
ackA	RSAU_001568	SAS_RS08705	-1.64	-3.11	3.38e-08	down	3.38e-08	down	down			down				down
RSAU_001569	RSAU_001569	SAS_RS08710	0.89	1.86	0.000295	up	0.000295				down	down	down		up	down
tpx	RSAU_001570	SAS_RS08715	1.06	2.08	3.22e-05	up	3.22e-05						up					down
ezrA	RSAU_001574	SAS_RS08740	-1.64	-3.11	4.73e-08	down	4.73e-08	down				up
rpsD	RSAU_001576	SAS_RS08750	-4.75	-26.93	0	down	0	down		down	down	down				down	down	down
RSAU_001578	RSAU_001578	SAS_RS08765	1.62	3.07	8.38e-11	up	8.38e-11								up
RSAU_001579	RSAU_001579	SAS_RS08770	2.74	6.69	0	up	0			up						up
serA	RSAU_001580	SAS_RS08775	2.63	6.21	0	up	0									up
RSAU_001581	RSAU_001581	SAS_RS08785	0.74	1.67	0.02	up	0.02	down	down		down		down		down			down
RSAU_001583	RSAU_001583	SAS_RS08795	-1.32	-2.5	2.47e-05	down	2.47e-05	up	up	up	up	down	down
RSAU_001584	RSAU_001584	SAS_RS08800	1.57	2.96	2.2e-09	up	2.2e-09				up	up	down			up		up
acsA	RSAU_001589	SAS_RS08835	3.68	12.78	1e-06	up	1e-06				up	up				up
aroA2	RSAU_001593	SAS_RS08860	2.34	5.07	1.08e-14	up	1.08e-14				up					up
RSAU_001596	RSAU_001596	SAS_RS08875	-0.91	-1.88	0.00115	down	0.00115	down	down	down	down			down	down	down	down	down
murC	RSAU_001597	SAS_RS08880	-1	-2	0.000922	down	0.000922				down	down				down
RSAU_001598	RSAU_001598	SAS_RS08885	-0.99	-1.99	0.000208	down	0.000208					down
RSAU_001599	RSAU_001599	SAS_RS08890	-1.67	-3.19	5.62e-07	down	5.62e-07		up
RSAU_001602	RSAU_001602	SAS_RS08905	-1.7	-3.24	1.98e-11	down	1.98e-11	down				up	up
trmB	RSAU_001605	SAS_RS08920	-0.76	-1.69	0.00193	down	0.00193	up				down
RSAU_001606	RSAU_001606	SAS_RS08925	-0.68	-1.61	0.00806	down	0.00806	up	up
rsuA	RSAU_001610	SAS_RS08945	-0.61	-1.53	0.01	down	0.01					down	down			down	down
RSAU_001611	RSAU_001611	SAS_RS08950	-1.23	-2.35	2.64e-07	down	2.64e-07						down
RSAU_001614	RSAU_001614	SAS_RS08965	-2.71	-6.55	9.84e-12	down	9.84e-12				down	down				down
leuS	RSAU_001615	SAS_RS08970	-2.01	-4.03	0	down	0					down				down
RSAU_001616	RSAU_001616	SAS_RS08975	-1.88	-3.67	2.41e-14	down	2.41e-14	up				down			up	down
RSAU_001617	RSAU_001617	SAS_RS08980	-0.77	-1.7	0.0011	down	0.0011	up	up			down			up
RSAU_001620	RSAU_001620	SAS_RS08995	0.88	1.84	0.00688	up	0.00688				up	up				up	up	up
putA	RSAU_001621	SAS_RS09005	2.96	7.78	0	up	0	down	down	down	up	up	up		down	up		down
RSAU_001631	RSAU_001631	SAS_RS09050	2.69	6.46	0	up	0	up	up		up
RSAU_001637	RSAU_001637	SAS_RS09075	3.2	9.21	0	up	0		up		up	up	up		up	up	up
RSAU_001641	RSAU_001641	SAS_RS09095	0.78	1.72	0.00141	up	0.00141				up	up				up
metK	RSAU_001643	SAS_RS09105	-3.71	-13.13	0	down	0			down	down	down	down	down		down	down	down
pckA	RSAU_001644	SAS_RS09110	2.83	7.1	1.03e-14	up	1.03e-14				up	up				up	up	down
splF	RSAU_001666	SAS_RS09230	7.45	175.04	0	up	0
splC	RSAU_001668	SAS_RS09235	7.55	187.87	0	up	0
splB	RSAU_001669	SAS_RS09240	7.35	163.6	0	up	0
splA	RSAU_001670	SAS_RS09245	6.14	70.65	0	up	0
RSAU_001671	RSAU_001671	SAS_RS09255	6.05	66.42	0	up	0
RSAU_001672	RSAU_001672	SAS_RS14720	1.56	2.94	4.14e-08	up	4.14e-08
lukD	RSAU_001674	SAS_RS09305	5.4	42.09	0	up	0
ecsA	RSAU_001696	SAS_RS09405	-1.38	-2.6	2.62e-05	down	2.62e-05					up	down			up
RSAU_001698	RSAU_001698	SAS_RS09415	0.73	1.66	0.01	up	0.01	down	down			up			down		down	down
ppi	RSAU_001700	SAS_RS09425	2.12	4.34	7.64e-08	up	7.64e-08				up	up		up		up	up	up
cbfA	RSAU_001701	SAS_RS09430	-0.85	-1.81	0.00562	down	0.00562	down	down			down					down	down
RSAU_001703	RSAU_001703	SAS_RS09440	0.79	1.73	0.00322	up	0.00322		up		up		down			up
RSAU_001704	RSAU_001704	SAS_RS09450	-1.85	-3.6	3.69e-11	down	3.69e-11
RSAU_001706	RSAU_001706	SAS_RS09460	-2.3	-4.91	0	down	0	up	up		down	down	down		up	down
fumC	RSAU_001710	SAS_RS09480	0.9	1.86	4.58e-05	up	4.58e-05				up	up				up
RSAU_001715	RSAU_001715	SAS_RS09510	-0.74	-1.67	0.00636	down	0.00636					down	down		up			up
RSAU_001716	RSAU_001716	glnQ	-3	-7.99	2.22e-16	down	2.22e-16	down	down	down	down	down		down	down	down	up
perR	RSAU_001748	SAS_RS09680	1.71	3.27	3.75e-08	up	3.75e-08					up				up
RSAU_001749	RSAU_001749	SAS_RS09685	1.08	2.11	0.000131	up	0.000131				up	up				up
bcp	RSAU_001750	SAS_RS09690	1.56	2.96	5.63e-11	up	5.63e-11				up	up				up
RSAU_001756	RSAU_001756	SAS_RS09725	1.62	3.08	1e-11	up	1e-11	down	down		up	up	up		down
RSAU_001757	RSAU_001757	SAS_RS09735	-0.8	-1.74	0.00643	down	0.00643					down
RSAU_001759	RSAU_001759	SAS_RS09745	1.78	3.44	5.55e-16	up	5.55e-16		up		up	up	down			up	up	up
recX	RSAU_001760	SAS_RS09750	1.21	2.31	7.89e-05	up	7.89e-05				up	up				up	up	up
mgt	RSAU_001761	SAS_RS09755	2.76	6.79	0	up	0					up				up
RSAU_001762	RSAU_001762	SAS_RS09760	1.16	2.24	0.000283	up	0.000283	down	down		down				down	down	down	down
RSAU_001767	RSAU_001767	SAS_RS09785	2.34	5.07	9.45e-11	up	9.45e-11					down
RSAU_001769	RSAU_001769	SAS_RS09795	-0.94	-1.91	3.76e-05	down	3.76e-05	down	down			up			down	down		down
RSAU_001774	RSAU_001774	SAS_RS09820	1.19	2.28	2.88e-06	up	2.88e-06	up	up		up		down		up	up	up	up
cobQ	RSAU_001778	SAS_RS09850	-1.43	-2.7	3.08e-06	down	3.08e-06				down	down	down			down	down
RSAU_001779	RSAU_001779	SAS_RS09855	-1.53	-2.88	5.93e-10	down	5.93e-10
ftn	RSAU_001780	SAS_RS09860	2.41	5.32	0	up	0	down	down	down		down	down		down		up	down
RSAU_001785	RSAU_001785	SAS_RS09890	0.82	1.77	0.000508	up	0.000508				up	up		down		up
gatB	RSAU_001786	SAS_RS09900	-1.92	-3.78	4.23e-10	down	4.23e-10	down			down	down				down	down	down
gatA	RSAU_001787	gatA	-1.53	-2.9	3.83e-11	down	3.83e-11	up	up				down		up
ligA	RSAU_001791	ligA	-0.98	-1.98	6.52e-06	down	6.52e-06				down	down				down
pcrA	RSAU_001792	SAS_RS09930	-1.84	-3.57	3.28e-07	down	3.28e-07	up	up			down	down			down
pcrB	RSAU_001793	SAS_RS09935	-1.54	-2.9	7.18e-08	down	7.18e-08	up	up			down	down					up
RSAU_001794	RSAU_001794	SAS_RS09940	-0.73	-1.65	0.01	down	0.01				down	down	down
sspA	RSAU_001796	SAS_RS09950	1.88	3.68	4.06e-09	up	4.06e-09				up					up	up	up
RSAU_001797	RSAU_001797	SAS_RS09960	-2.38	-5.21	3.9e-07	down	3.9e-07	down	down			down				down
RSAU_001798	RSAU_001798	SAS_RS09965	-0.72	-1.65	0.0014	down	0.0014					down				down
RSAU_001805	RSAU_001805	SAS_RS10005	0.74	1.67	0.01	up	0.01			up		down
ppaC	RSAU_001806	SAS_RS10010	0.74	1.67	0.00243	up	0.00243						up
aldA	RSAU_001807	SAS_RS10020	3.05	8.31	0	up	0	up	up		up		down	up	up	up	up	up
blaZ	RSAU_001811	SAS_RS14230	1.19	2.29	3.17e-05	up	3.17e-05		up		up	up				up	up	up
RSAU_001819	RSAU_001819	SAS_RS10035	-2.11	-4.33	3.9e-09	down	3.9e-09	down	down			up	up		down	down	down
RSAU_001822	RSAU_001822	SAS_RS10050	-0.6	-1.51	0.03	down	0.03				up	up				up		up
RSAU_001824	RSAU_001824	SAS_RS10060	1.56	2.94	1.53e-09	up	1.53e-09					up			down	up	up
RSAU_001829	RSAU_001829	SAS_RS10085	-1.02	-2.03	0.000452	down	0.000452	up			up	up				up	up	up
RSAU_001831	RSAU_001831	SAS_RS10100	-0.93	-1.9	9.77e-05	down	9.77e-05
RSAU_001832	RSAU_001832	SAS_RS10105	6.01	64.23	0	up	0									up
RSAU_001833	RSAU_001833	SAS_RS10110	5.92	60.59	0	up	0					up	up			up	up	up
lukG	RSAU_001837	SAS_RS10435	0.99	1.98	0.02	up	0.02			up	up	down		down	down	up	up	up
groEL	RSAU_001860	SAS_RS10490	-0.93	-1.9	0.00145	down	0.00145		up	up		up	up				up	up
groES	RSAU_001861	SAS_RS10495	-1.43	-2.7	1.96e-06	down	1.96e-06	up	up	up		up	up			down	up	up
RSAU_001864	RSAU_001864	SAS_RS10510	1.82	3.53	9.36e-09	up	9.36e-09				down
RSAU_001865	RSAU_001865	SAS_RS10515	0.76	1.7	0.01	up	0.01		up		up	up	up			up	up
hld	RSAU_001868	SAS_RS10520	-2.12	-4.36	2.32e-09	down	2.32e-09				up					up
agrB	RSAU_001869	SAS_RS10525	-3.56	-11.78	0	down	0	down	down		up			down	down	up	down	down
agrD	RSAU_001870	SAS_RS10530	-2.53	-5.76	2.81e-11	down	2.81e-11				up					up
agrC	RSAU_001871	SAS_RS10535	-2.6	-6.05	0	down	0	down	down		up			down	down	up	down	down
agrA	RSAU_001872	SAS_RS10540	-1.91	-3.75	2.74e-09	down	2.74e-09	down	down					down	down	up	down	down
RSAU_001885	RSAU_001885	SAS_RS10615	0.89	1.86	0.0034	up	0.0034	up	up						up			up
tex	RSAU_001903	SAS_RS10700	-0.72	-1.65	0.00151	down	0.00151				down	down				down
RSAU_001908	RSAU_001908	SAS_RS10730	-0.65	-1.57	0.00921	down	0.00921	up			up	up				up
kdpC	RSAU_001915	SAS_RS10765	3.03	8.14	0	up	0				up
kdpB	RSAU_001916	SAS_RS10770	4.4	21.12	0	up	0				up
kdpA	RSAU_001917	SAS_RS10775	5.31	39.74	0	up	0				up
kdpD	RSAU_001918	SAS_RS10785	4.51	22.76	0	up	0	up	up	up	up		up	up		up	up
kdpE	RSAU_001919	SAS_RS10790	3.88	14.7	0	up	0				up			up	down	up	up
RSAU_001920	RSAU_001920	SAS_RS10795	-2.83	-7.1	0	down	0				down	down	down			down	down
murF	RSAU_001921	SAS_RS10800	-1.08	-2.11	0.000195	down	0.000195					down				down	down
ddl	RSAU_001922	SAS_RS10805	-0.88	-1.85	0.00104	down	0.00104		up
RSAU_001928	RSAU_001928	SAS_RS10835	-1.18	-2.26	6.01e-07	down	6.01e-07
yidC	RSAU_001929	SAS_RS10845	-2.11	-4.3	1.51e-12	down	1.51e-12				down	down	down			down	down
fabZ	RSAU_001937	SAS_RS10890	-1.24	-2.37	1.26e-07	down	1.26e-07	down	down		down				down	down	down	down
atpC	RSAU_001940	SAS_RS10910	-4.05	-16.53	0	down	0	down	down	down	down	down		down	down	down	down	down
atpD	RSAU_001941	SAS_RS10915	-3.24	-9.43	0	down	0					down	up
atpG	RSAU_001942	SAS_RS10920	-2.88	-7.37	0	down	0					down	up
atpA	RSAU_001943	SAS_RS10925	-3.14	-8.79	0	down	0					down
atpH	RSAU_001944	SAS_RS10930	-3.59	-12.05	0	down	0					down
atpF	RSAU_001945	SAS_RS10935	-3.86	-14.52	0	down	0					down
atpE	RSAU_001946	SAS_RS10940	-3.26	-9.61	0	down	0					down
atpB	RSAU_001947	SAS_RS10945	-3.78	-13.78	0	down	0					down
atpI	RSAU_001948	SAS_RS10950	-3.78	-13.75	0	down	0					down
mnaA	RSAU_001949	SAS_RS10955	-2.16	-4.48	0	down	0	down				up
upp	RSAU_001950	SAS_RS10960	-2.51	-5.71	0	down	0	down				up				up
glyA	RSAU_001951	SAS_RS10965	-2.86	-7.25	0	down	0	down	down			up
RSAU_001952	RSAU_001952	SAS_RS10970	-3.03	-8.15	0	down	0	down	down			up
RSAU_001955	RSAU_001955	SAS_RS10985	-2.15	-4.45	9.53e-14	down	9.53e-14				down	down	down			down	down
prfA	RSAU_001956	SAS_RS10990	-2.19	-4.56	5.55e-16	down	5.55e-16					down	down
tdk	RSAU_001957	SAS_RS10995	-1.65	-3.13	9.28e-11	down	9.28e-11	up	up			down	down
rpmE	RSAU_001958	SAS_RS11000	-2.67	-6.35	2.31e-13	down	2.31e-13				down	down	up			down	down	down
rho	RSAU_001959	SAS_RS11005	-1.73	-3.31	9.48e-10	down	9.48e-10				down	down
murAB	RSAU_001962	SAS_RS11020	-0.77	-1.71	0.00164	down	0.00164		up		up	up				up
fbaA	RSAU_001963	SAS_RS11025	-3.91	-15.08	0	down	0	down	down		down	down			down	down	down
pyrG	RSAU_001965	SAS_RS11035	-3.04	-8.23	0	down	0				down	down				down
rpoE	RSAU_001966	SAS_RS11040	-1.39	-2.62	4.01e-07	down	4.01e-07	up	up		down	down			up	down
blt	RSAU_001967	SAS_RS11045	-1.65	-3.13	4.29e-10	down	4.29e-10					up
coaW	RSAU_001968	SAS_RS11050	-0.93	-1.91	0.000848	down	0.000848			up		down				down
RSAU_001969	RSAU_001969	SAS_RS11055	-2	-4	2.66e-15	down	2.66e-15	up				down	down		up	down		up
RSAU_001971	RSAU_001971	SAS_RS11065	-0.79	-1.73	0.00991	down	0.00991
RSAU_001973	RSAU_001973	SAS_RS11075	-2.06	-4.16	7.64e-09	down	7.64e-09	down	down		up	up	up			up
pynP	RSAU_001974	deoA	-0.92	-1.89	6.01e-05	down	6.01e-05	down			up	up	up			up	up
deoD2	RSAU_001976	SAS_RS11095	-1.05	-2.06	0.00104	down	0.00104		down						down		down
dps	RSAU_001977	SAS_RS11100	3.68	12.78	0	up	0	down	down						up			down
RSAU_001978	RSAU_001978	SAS_RS11105	1.91	3.75	3.71e-12	up	3.71e-12	down	down		up		up
RSAU_001982	RSAU_001982	SAS_RS11130	3.39	10.46	0	up	0		up	up		up	up	up		down	up	up
czrB	RSAU_001983	SAS_RS11135	2.46	5.51	4.55e-15	up	4.55e-15			up			up	up		down	up
glmS	RSAU_001991	SAS_RS11160	-2.46	-5.5	6.22e-15	down	6.22e-15				up	up	down	up		up		up
glmM	RSAU_001997	SAS_RS11190	-1.34	-2.53	1.33e-05	down	1.33e-05
RSAU_001998	RSAU_001998	SAS_RS11195	-1.66	-3.16	1.03e-12	down	1.03e-12						down					up
RSAU_001999	RSAU_001999	SAS_RS11200	-1.51	-2.85	1.16e-09	down	1.16e-09						down			up		up
rocF	RSAU_002000	SAS_RS11205	3.45	10.91	0	up	0				up	up	down			up	up
RSAU_002010	RSAU_002010	SAS_RS11260	-1.25	-2.38	1.56e-07	down	1.56e-07				up	up	up				up
RSAU_002012	RSAU_002012	SAS_RS11270	1.4	2.64	2.17e-06	up	2.17e-06								up
RSAU_002017	RSAU_002017	SAS_RS11295	5.41	42.66	0	up	0				up	up			down	up	up	down
htsA	RSAU_002021	SAS_RS11315	1.55	2.94	2.18e-06	up	2.18e-06	up	up	up	down	up	up		up			up
opuD2	RSAU_002029	SAS_RS11360	1.38	2.59	3.59e-07	up	3.59e-07	down	down		down	down	down		down	down	down	down
RSAU_002032	RSAU_002032	SAS_RS11375	1.26	2.39	5.56e-06	up	5.56e-06				up	up	up
lacR	RSAU_002040	SAS_RS11415	1.48	2.79	2.55e-08	up	2.55e-08	up	up		up				up	up	up	up
RSAU_002043	RSAU_002043	SAS_RS11440	3.01	8.03	0	up	0			up		up		up
RSAU_002044	RSAU_002044	SAS_RS11445	2.6	6.07	0	up	0
hysA2	RSAU_002045	SAS_RS11455	-1.25	-2.38	8.74e-05	down	8.74e-05
RSAU_002048	RSAU_002048	SAS_RS11460	5.77	54.69	0	up	0	down	down			up	up		down	up	up	up
rpsI	RSAU_002053	SAS_RS11480	-3.11	-8.61	0	down	0				down	down				down
rplM	RSAU_002054	SAS_RS11485	-3.1	-8.57	0	down	0	up	up		down	down				down
rplQ	RSAU_002059	SAS_RS11510	-3.64	-12.44	0	down	0	down			down	down				down
rpoA	RSAU_002060	SAS_RS11515	-3.21	-9.27	0	down	0	down			down		up			down
rpsK	RSAU_002061	SAS_RS11520	-2.82	-7.07	0	down	0	down			down		up			down
rpsM	RSAU_002062	SAS_RS11525	-3.09	-8.5	0	down	0	down			down	down				down
rpmJ	RSAU_002063	SAS_RS11530	-3.33	-10.03	0	down	0
infA	RSAU_002064	SAS_RS11535	-3.09	-8.52	0	down	0	down			down	down	up			down
adk	RSAU_002065	SAS_RS11540	-2.72	-6.57	0	down	0	down	down		down	down		down		down	down
secY1	RSAU_002066	SAS_RS11545	-2.78	-6.88	0	down	0	down			down	down	up			down
rplO	RSAU_002067	SAS_RS11550	-2.3	-4.93	3.33e-15	down	3.33e-15	down			down	down		down		down	down	down
rpmD	RSAU_002068	SAS_RS11555	-3.79	-13.84	0	down	0	down			down	down	up			down
rpsE	RSAU_002069	SAS_RS11560	-3.58	-11.94	0	down	0	down			down	down	up			down	down	down
rplR	RSAU_002070	SAS_RS11565	-3.52	-11.51	0	down	0	down			down	down				down	down	down
rplF	RSAU_002071	SAS_RS11570	-3.36	-10.28	0	down	0	down	down	down	down	down		down	down	down	down	down
rpsH	RSAU_002072	SAS_RS11575	-3.15	-8.9	9.18e-13	down	9.18e-13	down			down	down				down	down	down
rpsN2	RSAU_002073	rpsN	-3.25	-9.5	0	down	0	down			down	down				down	down	down
rplE	RSAU_002074	SAS_RS11585	-3.37	-10.34	0	down	0	down	down		down	down				down	down	down
rplX	RSAU_002075	SAS_RS11590	-3.3	-9.84	0	down	0	down			down	down	up			down	down	down
rplN	RSAU_002076	SAS_RS11595	-3.29	-9.81	0	down	0	down			down	down		down		down	down	down
rpsQ	RSAU_002077	SAS_RS11600	-2.16	-4.47	1.39e-07	down	1.39e-07	down			down	down				down	down	down
rpmC	RSAU_002078	SAS_RS11605	-2.6	-6.07	4.44e-16	down	4.44e-16	down			down	down				down	down	down
rplP	RSAU_002079	SAS_RS11610	-3.37	-10.35	0	down	0	down			down	down				down	down	down
rpsC	RSAU_002080	SAS_RS11615	-3.32	-9.95	0	down	0	down			down	down	up			down	down	down
rplV	RSAU_002081	SAS_RS11620	-3.16	-8.95	0	down	0				down	down	up			down	down
rpsS	RSAU_002082	SAS_RS11625	-2.6	-6.05	1.3e-13	down	1.3e-13				down	down	up			down	down
rplB	RSAU_002083	SAS_RS11630	-3.21	-9.24	0	down	0				down	down	up			down	down	down
rplW	RSAU_002084	SAS_RS11635	-3.33	-10.06	4.44e-16	down	4.44e-16				down	down				down	down
rplD	RSAU_002085	SAS_RS11640	-3.28	-9.74	0	down	0				down	down				down	down
rplC	RSAU_002086	SAS_RS11645	-3.25	-9.54	0	down	0				down	down				down	down
rpsJ	RSAU_002087	SAS_RS11650	-3.07	-8.39	0	down	0				down	down				down	down
RSAU_002089	RSAU_002089	SAS_RS11660	-1.23	-2.35	7.6e-06	down	7.6e-06				down	down	down			down
topB	RSAU_002090	SAS_RS11665	-0.86	-1.82	0.00242	down	0.00242
glcU	RSAU_002092	SAS_RS11680	-1.94	-3.82	8.25e-10	down	8.25e-10				down	down				down	down	down
femX	RSAU_002097	SAS_RS11710	-0.97	-1.96	1.06e-05	down	1.06e-05						down
modA	RSAU_002113	SAS_RS11805	0.8	1.75	0.00117	up	0.00117				up		down			up		up
ureA	RSAU_002121	SAS_RS11845	1.67	3.18	5.93e-08	up	5.93e-08		up								up
ureB	RSAU_002122	SAS_RS11850	1.55	2.92	1.53e-10	up	1.53e-10
ssaA3	RSAU_002132	SAS_RS11905	-0.79	-1.73	0.02	down	0.02	up	up		down			up	up	down		up
nhaC	RSAU_002133	SAS_RS11915	-2.21	-4.62	3.83e-10	down	3.83e-10			down	down	down	down
RSAU_002134	RSAU_002134	SAS_RS11920	-1.09	-2.13	4.32e-06	down	4.32e-06				down		down
ssaA2	RSAU_002136	SAS_RS11930	4.18	18.11	0	up	0	up			up	down		up	up
RSAU_002137	RSAU_002137	SAS_RS11940	-0.78	-1.72	0.00203	down	0.00203	down				up	up		down	up		down
RSAU_002143	RSAU_002143	SAS_RS11945	-0.77	-1.71	0.0011	down	0.0011					down				down
RSAU_002144	RSAU_002144	SAS_RS11950	-2.64	-6.23	0	down	0	up	up		down	down	down		up	down	down
RSAU_002152	RSAU_002152	SAS_RS12000	-1.96	-3.89	1.2e-13	down	1.2e-13					up
RSAU_002153	RSAU_002153	SAS_RS12005	-1.36	-2.57	9.54e-08	down	9.54e-08				down	down	down			down	down	down
RSAU_002161	RSAU_002161	SAS_RS12050	-0.99	-1.99	0.000803	down	0.000803	down	down		down	up				down
RSAU_002164	RSAU_002164	SAS_RS12065	2.33	5.02	0	up	0	down	down			up			down	up
RSAU_002174	RSAU_002174	SAS_RS12120	-2.16	-4.47	1.4e-07	down	1.4e-07				up	down	down					up
gltS	RSAU_002179	SAS_RS12145	-3.49	-11.2	0	down	0	up	up		down	down	down		up
RSAU_002182	RSAU_002182	SAS_RS12160	1.75	3.37	4.77e-14	up	4.77e-14	up	up	up	up	up		up		up
RSAU_002183	RSAU_002183	SAS_RS12165	1.54	2.91	2.51e-08	up	2.51e-08				up			up
RSAU_002185	RSAU_002185	SAS_RS12175	-1.46	-2.76	2.13e-08	down	2.13e-08	up				down	down			up
RSAU_002186	RSAU_002186	SAS_RS12180	-4.18	-18.1	0	down	0				down	down	down		up	down	down	down
RSAU_002187	RSAU_002187	SAS_RS12185	-4.9	-29.94	0	down	0		up		down	down	down		up	down	down	down
RSAU_002188	RSAU_002188	SAS_RS12190	0.92	1.89	0.00172	up	0.00172	up	up			down	down		up	up
tcaB	RSAU_002189	SAS_RS12195	-1.31	-2.48	4.1e-05	down	4.1e-05						down
tcaR	RSAU_002191	SAS_RS12215	-3.15	-8.89	0	down	0	down	down		down	down		down	down	down	down	down
RSAU_002192	RSAU_002192	SAS_RS12220	-1.07	-2.1	1.01e-05	down	1.01e-05				down					down
RSAU_002199	RSAU_002199	SAS_RS12250	1.11	2.16	0.00312	up	0.00312
lctP	RSAU_002204	SAS_RS12260	-5.92	-60.65	0	down	0	down	down		down	down	up		down
RSAU_002206	RSAU_002206	SAS_RS12270	0.67	1.59	0.00367	up	0.00367	down	down			up	up		down	up		up
RSAU_002207	RSAU_002207	SAS_RS12275	0.94	1.92	0.000981	up	0.000981	up	up		up		down	up		up		up
RSAU_002208	RSAU_002208	SAS_RS12280	-1.36	-2.56	5.12e-06	down	5.12e-06					down	down	up
RSAU_002211	RSAU_002211	SAS_RS12305	-0.67	-1.6	0.02	down	0.02	down	down		up	down		down	down	down	down
scrA	RSAU_002215	SAS_RS12330	-3.13	-8.74	0	down	0				down	down	up		down	down	down	down
RSAU_002216	RSAU_002216	SAS_RS12335	1.97	3.93	2.29e-10	up	2.29e-10				up	up	up			up	up
RSAU_002219	RSAU_002219	SAS_RS12350	-1.38	-2.61	4.59e-07	down	4.59e-07					down	down		up			up
RSAU_002224	RSAU_002224	SAS_RS12365	-2.25	-4.74	5.27e-13	down	5.27e-13					up				up
narT	RSAU_002226	SAS_RS12375	-4.74	-26.79	0	down	0	down	down	down	down	down	down		down	down	down	down
RSAU_002229	RSAU_002229	SAS_RS12390	-2.61	-6.12	1.39e-08	down	1.39e-08	down	down	down	down	down	down		down	down
RSAU_002230	RSAU_002230	SAS_RS12395	-1.86	-3.64	1.41e-07	down	1.41e-07	down	down	down	down	down	down		down	down
RSAU_002231	RSAU_002231	SAS_RS12400	-1.75	-3.36	2.34e-09	down	2.34e-09	down	down	down	down	down	down		down	down
narI	RSAU_002232	SAS_RS12405	-1.54	-2.91	2.46e-06	down	2.46e-06	down	down	down	down	down	down		down	down	down	down
narJ	RSAU_002233	SAS_RS12410	-2.67	-6.35	4.01e-09	down	4.01e-09	down	down	down	down	down	down		down	down	down	down
narH	RSAU_002234	SAS_RS12415	-3.21	-9.25	3.91e-14	down	3.91e-14	down	down	down	down	down	down		down	down	down	down
narG	RSAU_002235	SAS_RS12420	-4.61	-24.41	0	down	0	down	down	down	down	down	down		down	down	down	down
RSAU_002236	RSAU_002236	SAS_RS12425	-1.08	-2.12	0.01	down	0.01	down	down	down	down	down	down		down	down	down	down
nirD	RSAU_002237	SAS_RS12430	-2.02	-4.05	3.74e-06	down	3.74e-06	down	down	down	down	down	down		down	down
nirB	RSAU_002238	SAS_RS12435	-3.05	-8.27	0	down	0	down	down	down	down	down	down		down	down	down	down
RSAU_002239	RSAU_002239	SAS_RS12440	-5.36	-40.95	0	down	0	down	down	down	down	down	down		down	down	down	down
RSAU_002240	RSAU_002240	SAS_RS12445	-1.04	-2.06	0.000834	down	0.000834									down
RSAU_002241	RSAU_002241	SAS_RS12450	-2.04	-4.12	4.33e-11	down	4.33e-11					down				down
RSAU_002244	RSAU_002244	SAS_RS12465	1.12	2.17	0.000168	up	0.000168	up	up	down	down	down		down	down	down	down
RSAU_002248	RSAU_002248	SAS_RS12490	0.85	1.8	0.0017	up	0.0017	up	up			down	down		up
fmhA	RSAU_002249	SAS_RS12495	1.44	2.71	1.11e-07	up	1.11e-07				up		down			up	up
RSAU_002250	RSAU_002250	SAS_RS12500	-3.26	-9.59	0	down	0	down	down		down	down	down	down	down	down	down	down
RSAU_002251	RSAU_002251	SAS_RS12505	-4.51	-22.74	0	down	0	down	down		down	down				down	down
RSAU_002252	RSAU_002252	SAS_RS12510	-4.82	-28.2	0	down	0	down		up	down	down	down			down
RSAU_002253	RSAU_002253	SAS_RS12515	-1.73	-3.31	1.88e-10	down	1.88e-10	down	down		down	down	down		down	down	down	down
gpmA	RSAU_002255	SAS_RS12530	1.29	2.44	8.32e-05	up	8.32e-05	down	down	down	down				down	up
hlgA	RSAU_002258	SAS_RS12555	4.62	24.56	0	up	0				up	up	up			up	up	up
hlgC	RSAU_002259	SAS_RS12560	4.35	20.46	0	up	0				up	up				up	up	up
hlgB	RSAU_002260	SAS_RS12565	3.97	15.64	0	up	0				up	up	up			up	up	up
RSAU_002273	RSAU_002273	SAS_RS12640	1.12	2.17	2.41e-07	up	2.41e-07					up	up			up	up	up
RSAU_002275	RSAU_002275	SAS_RS12650	-2.18	-4.54	6.66e-16	down	6.66e-16		down		down	down	down			down		down
pepA2	RSAU_002295	SAS_RS12775	-1.74	-3.34	3.28e-14	down	3.28e-14					up
opp1F	RSAU_002301	SAS_RS12815	1.72	3.29	2.04e-08	up	2.04e-08	up	up	down					up	up		up
opp1B	RSAU_002304	SAS_RS12830	2.1	4.3	6.72e-14	up	6.72e-14				down				up	up	down	up
opp1A	RSAU_002305	SAS_RS12835	2.74	6.66	0	up	0	up	up			up		down	up	up	down	up
RSAU_002306	RSAU_002306	SAS_RS12840	3.81	14.01	0	up	0	up	up						up			up
RSAU_002307	RSAU_002307	SAS_RS12845	3.98	15.73	0	up	0	up
RSAU_002308	RSAU_002308	SAS_RS12850	3.7	13.01	0	up	0	up	up
RSAU_002312	RSAU_002312	SAS_RS12870	-1.64	-3.11	1.41e-06	down	1.41e-06	down	down		down	up	up		down	down
RSAU_002335	RSAU_002335	SAS_RS12955	3.87	14.66	0	up	0	up	up		up	up	down			up	up
fnbA	RSAU_002341	SAS_RS13000	2.97	7.85	0	up	0	up	up	up	down		up		up		up	up
RSAU_002345	RSAU_002345	SAS_RS13030	0.87	1.83	0.00266	up	0.00266		down			up
RSAU_002346	RSAU_002346	SAS_RS13035	0.66	1.58	0.00295	up	0.00295
RSAU_002347	RSAU_002347	SAS_RS13040	4.24	18.9	0	up	0				down	down				down	up
RSAU_002348	RSAU_002348	SAS_RS13045	1.53	2.89	1.82e-07	up	1.82e-07		up		down						up
fbp	RSAU_002357	SAS_RS13070	1.72	3.3	1.04e-09	up	1.04e-09				up	up	up		up	up	up	down
frp	RSAU_002364	SAS_RS13110	1.99	3.97	3.8e-13	up	3.8e-13								up	down	up
ldhD	RSAU_002365	SAS_RS13115	-1.82	-3.54	1.21e-09	down	1.21e-09	down	down	up	up	down	up		down	up	up	up
RSAU_002370	RSAU_002370	SAS_RS13140	-3.41	-10.62	0	down	0				down		down				down
sdaAA	RSAU_002372	SAS_RS13155	1.28	2.43	2.27e-06	up	2.27e-06				up						up
sdaAB	RSAU_002373	SAS_RS13160	1.01	2.01	0.000713	up	0.000713		up	up	up	up	up	up			up
RSAU_002374	RSAU_002374	SAS_RS13165	0.89	1.85	7.12e-05	up	7.12e-05		up		up		up				up
RSAU_002377	RSAU_002377	SAS_RS13185	1.11	2.16	0.000642	up	0.000642	up	up		up	up	up			up	up
RSAU_002378	RSAU_002378	SAS_RS13190	1.62	3.07	3.13e-08	up	3.13e-08	up	up	up	up	up	up			up	up	up
glcB	RSAU_002379	SAS_RS13195	-1.82	-3.54	3.96e-13	down	3.96e-13		up		down	down	up		down	down	down
ssaA4	RSAU_002384	SAS_RS13225	3.32	10.01	0	up	0	up	up			down			up		down
mvaA	RSAU_002385	SAS_RS13230	-1.56	-2.94	1.08e-11	down	1.08e-11
mvaS	RSAU_002386	SAS_RS13235	-2.38	-5.22	5.55e-16	down	5.55e-16			up	down	down				down
clpL	RSAU_002389	SAS_RS13245	2.89	7.42	1.81e-12	up	1.81e-12	down	down		up		up	up	down	up	up	up
rocA	RSAU_002395	SAS_RS13280	1.79	3.45	1.18e-14	up	1.18e-14				up	up		up	down	up	up
RSAU_002397	RSAU_002397	SAS_RS13290	3.57	11.87	0	up	0		up	up	up	up	up		up	up	up	up
copB	RSAU_002399	SAS_RS13300	-2.05	-4.14	1.21e-10	down	1.21e-10		down			up	up
ssaA1	RSAU_002407	SAS_RS13340	3.03	8.18	0	up	0							up	up		down
RSAU_002408	RSAU_002408	SAS_RS13345	-0.77	-1.71	0.0042	down	0.0042						down
isaA	RSAU_002410	SAS_RS13355	2.17	4.51	5.18e-13	up	5.18e-13	up	up			down	down	up	up
RSAU_002425	RSAU_002425	SAS_RS13435	3.16	8.95	0	up	0
RSAU_002433	RSAU_002433	SAS_RS13475	1.6	3.03	3.63e-06	up	3.63e-06	down	down		down	up				down
panC	RSAU_002439	SAS_RS13505	-1.28	-2.42	2.78e-08	down	2.78e-08	up	up		up						up	up
panB	RSAU_002440	SAS_RS13510	-0.89	-1.85	0.000396	down	0.000396	up	up		up						up	up
panE	RSAU_002441	SAS_RS13515	-1.38	-2.61	2.2e-08	down	2.2e-08				down	down	down
ldh2	RSAU_002443	SAS_RS13525	0.9	1.87	0.0047	up	0.0047	down	down	down	up	up			down	up	up	up
RSAU_002444	RSAU_002444	SAS_RS13535	1.4	2.65	2.9e-06	up	2.9e-06	down	down		down				down	down	down	down
RSAU_002445	RSAU_002445	SAS_RS13540	1.76	3.39	2e-10	up	2e-10
fda	RSAU_002447	SAS_RS13550	1.23	2.34	1.99e-05	up	1.99e-05	down	down	up	down	up	up		up			up
mqo2	RSAU_002448	SAS_RS13555	-2.54	-5.8	0	down	0
cudC	RSAU_002454	SAS_RS13595	-1.49	-2.82	8.93e-09	down	8.93e-09	up	up			down	down		up	up	up	up
RSAU_002455	RSAU_002455	SAS_RS13600	1.81	3.51	0	up	0
nrdG	RSAU_002457	SAS_RS13620	5.01	32.24	0	up	0	down	down	down	up	down	up		down			up
nrdD	RSAU_002458	SAS_RS13625	5.52	45.97	0	up	0	down	down		up	down	up		down	up		up
RSAU_002467	RSAU_002467	nsaS	-0.68	-1.6	0.01	down	0.01			up
RSAU_002471	RSAU_002471	SAS_RS13705	-2.32	-5	0	down	0				down		down
arcR	RSAU_002474	SAS_RS13720	0.76	1.7	0.00375	up	0.00375		down		up	down				up		up
arcD	RSAU_002476	SAS_RS13730	2.62	6.14	0	up	0	down	down		up	down			down	up	up	up
aur	RSAU_002480	SAS_RS13755	4.16	17.83	0	up	0						down			up
isaB	RSAU_002481	SAS_RS13760	3.33	10.08	0	up	0	down	down			up		down
RSAU_002482	RSAU_002482	SAS_RS13765	2.44	5.42	0	up	0				up					up
RSAU_002484	RSAU_002484	SAS_RS13775	-0.79	-1.73	0.0018	down	0.0018	down	down		down	down			down	down		down
manA2	RSAU_002485	SAS_RS13780	-1.1	-2.14	0.000345	down	0.000345	down	down		down	down	up		down	down		down
RSAU_002486	RSAU_002486	SAS_RS13785	-1.07	-2.09	0.000208	down	0.000208					down	down
RSAU_002487	RSAU_002487	SAS_RS13790	1.55	2.94	6.79e-06	up	6.79e-06		up	up	up	up				up	up	up
RSAU_002488	RSAU_002488	SAS_RS13795	1.82	3.54	1.07e-12	up	1.07e-12	down	down		down				down	down
sasF	RSAU_002489	SAS_RS13800	2.34	5.06	0	up	0	down	down		down	down			down	down
gtfB	RSAU_002490	SAS_RS13805	0.73	1.66	0.00104	up	0.00104	down	down			up	up		down	down
sraP	RSAU_002497	SAS_RS13840	1.64	3.13	6.75e-11	up	6.75e-11	down			up					up
lip	RSAU_002514	SAS_RS13920	3.33	10.08	0	up	0				up	up			down	up	up	down
RSAU_002525	RSAU_002525	hisZ	1.87	3.66	1.25e-06	up	1.25e-06
RSAU_002532	RSAU_002532	SAS_RS14005	0.68	1.6	0.00669	up	0.00669	down	down		down	up	up		down	down		up
RSAU_002534	RSAU_002534	SAS_RS14020	2.78	6.85	0	up	0	up	up	up	down	down			up	down
cna	RSAU_002539	SAS_RS14035	-1.97	-3.91	8.69e-11	down	8.69e-11	down	down	down	down				down		down
nixA	RSAU_002543	SAS_RS14055	2.65	6.27	0	up	0	down	down		down				down	down	down	down
cspB	RSAU_002553	SAS_RS14085	-1.91	-3.76	1.46e-07	down	1.46e-07	down	down	down		down	down		down	down	down	down
RSAU_002557	RSAU_002557	SAS_RS14105	-0.85	-1.8	0.000334	down	0.000334			down	down					down		down
rsmG	RSAU_002558	SAS_RS14110	-1.91	-3.75	3.52e-10	down	3.52e-10				down					down
trmFo	RSAU_002559	SAS_RS14115	-1.8	-3.48	2.37e-10	down	2.37e-10				down					down
trmE	RSAU_002560	SAS_RS14120	-1.49	-2.8	1.09e-10	down	1.09e-10		up							down
rnpA	RSAU_002561	SAS_RS14125	-1.47	-2.77	1.82e-08	down	1.82e-08	up			down				up			up
rpmH	RSAU_002562	SAS_RS14130	-4.18	-18.13	0	down	0
