# Supplementary material for: RNA atlas of human bacterial pathogens uncovers stress dynamics linked to infection
Source: Nat Commun. 2021 Jun 2;12:3282. doi: 10.1038/s41467-021-23588-w (PMC8172932; doi:10.1038/s41467-021-23588-w)
Supplement: Supplementary file 15 — Source Data [file 41467_2021_23588_MOESM15_ESM.xlsx]

## Sheet: Fig. 1b
	Strain	Number of regulated genes in As	Number of regulated genes in Bs	Number of regulated genes in Li	Number of regulated genes in Hyp	Number of regulated genes in Nd	Number of regulated genes in Ns	Number of regulated genes in Oss	Number of regulated genes in Oxs	Number of regulated genes in Sp	Number of regulated genes in Tm	Number of regulated genes in Vic	Total number of genes regulated in at least one of the conditions	Total number of coding genes in the strain	Percent of genes regulated in at least one condition	Percent of regulated genes in As	Percent of regulated genes in Bs	Percent of regulated genes in Li	Percent of regulated genes in Hyp	Percent of regulated genes in Nd	Percent of regulated genes in Ns	Percent of regulated genes in Oss	Percent of regulated genes in Oxs	Percent of regulated genes in Sp	Percent of regulated genes in Tm	Percent of regulated genes in Vic
	Achromobacter xylosoxidans	618	153	1405	1358	1954	1143	1242	1914	982	1297	265	3669	5873	62.4723	10.5227	2.60514	23.923	23.1228	33.2709	19.4619	21.1476	32.5898	16.7206	22.0841	4.51217
	Acinetobacter baumannii	293	409	335	764	1801	55	360	1534	1295	403	657	2884	3874	74.445	7.56324	10.5576	8.64739	19.7212	46.4894	1.41972	9.29272	39.5973	33.428	10.4027	16.9592
	Aggregatibacter actinomyc.	287	782	797	688	1038	898	369	839	762	659	792	2018	2225	90.6966	12.8989	35.1461	35.8202	30.9213	46.6517	40.3596	16.5843	37.7079	34.2472	29.618	35.5955
	Borrelia burgdorferi	84	0	214	245	415	9	600	66	456	390	272	984	1391	70.7405	6.03882		15.3846	17.6132	29.8347	0.647017	43.1344	4.74479	32.7822	28.0374	19.5543
	Burkholderia pseudomallei	150	0	2382	2520	3242	549	820	1545	3072	2249	2598	4486	5726	78.3444	2.61963		41.5997	44.0098	56.6189	9.58784	14.3206	26.9822	53.65	39.277	45.372
	Campylobacter jejuni	111	497	220	97	297	149	99	447	381	423	308	1120	1718	65.1921	6.461	28.929	12.8056	5.6461	17.2875	8.67288	5.76251	26.0186	22.1769	24.6217	17.9278
	Enterococcus faecalis	671	608	429	1100	1313	166	867	948	983	764	951	2017	2636	76.5175	25.4552	23.0653	16.2747	41.7299	49.8103	6.29742	32.8907	35.9636	37.2914	28.9833	36.0774
	Escherichia coli (EPEC)	1840	37	1250	1976	1856	1551	1989	1908	1934	1097	1600	3398	5269	64.4904	34.9212	0.702221	23.7237	37.5024	35.2249	29.4363	37.7491	36.2118	36.7053	20.8199	30.3663
	Escherichia coli (ETEC)	1213	38	1013	2295	1776	1129	1384	1573	1873	1108	1662	3520	5509	63.8954	22.0185	0.68978	18.3881	41.6591	32.2382	20.4937	25.1225	28.5533	33.9989	20.1125	30.1688
	Escherichia coli (UPEC)	1476	71	1184	2152	1880	1451	1415	1634	1923	1316	1855	3500	4906	71.3412	30.0856	1.44721	24.1337	43.8647	38.3204	29.576	28.8422	33.3062	39.1969	26.8243	37.8108
	Francisella tularensis	0	788	863	757	1031	97	401	31	626	679	505	1722	1911	90.1099	0	41.235	45.1596	39.6128	53.9508	5.07588	20.9838	1.62219	32.7577	35.5311	26.426
	Haemophilus influenzae	388	0	104	1035	461	838	744	102	834	665	799	1516	1853	81.8133	20.939		5.61252	55.8554	24.8786	45.224	40.1511	5.50459	45.0081	35.8877	43.1193
	Helicobacter pylori (G27)	115	0	397	612	906	279	403	597	464	11	539	1402	1574	89.0724	7.30623		25.2224	38.8818	57.5604	17.7255	25.6036	37.9288	29.479	0.698856	34.244
	Helicobacter pylori (J99)	208	0	634	491	879	367	501	602	371	13	749	1392	1562	89.1165	13.3163		40.589	31.4341	56.274	23.4955	32.0743	38.5403	23.7516	0.832266	47.9513
	Klebsiella pneumoniae	1212	67	1243	1980	1617	1789	1464	1391	2010	1822	1561	3652	5593	65.2959	21.6699	1.19793	22.2242	35.4014	28.9111	31.9864	26.1756	24.8704	35.9378	32.5764	27.9099
	Legionella pneumophila	98	0	1883	1649	1384	1164	242	1244	1441	61	0	2672	2943	90.7917	3.32994		63.9823	56.0313	47.0268	39.5515	8.2229	42.2698	48.9636	2.07271
	Listeria monocytogenes	938	1223	1174	1586	1802	302	1106	762	1144	932	1114	2438	2867	85.0366	32.7171	42.6578	40.9487	55.3191	62.8532	10.5337	38.5769	26.5783	39.9023	32.5078	38.8559
	Mycobacterium tuberculosis	495	559	239	1524	215	1118	708	696	834	984	0	2897	4245	68.245	11.6608	13.1684	5.63015	35.9011	5.06478	26.3369	16.6784	16.3958	19.6466	23.1802
	Neisseria gonorrhoeae	11	140	184	375	134	14	87	93	589	139	59	907	1886	48.0912	0.583245	7.42312	9.7561	19.8834	7.10498	0.742312	4.61294	4.93107	31.2301	7.3701	3.12831
	Neisseria meningitidis	457	600	399	1078	349	25	724	668	662	378	718	1902	2461	77.2857	18.5697	24.3803	16.2129	43.8033	14.1812	1.01585	29.4189	27.1434	26.8996	15.3596	29.1751
	Pseudomonas aeruginosa	1791	168	934	1848	2933	2437	1636	745	2583	1702	466	4709	5572	84.5118	32.1429	3.01508	16.7624	33.1658	52.6382	43.7365	29.3611	13.3704	46.3568	30.5456	8.36324
	Salmonella enterica s. Typhimurium	1612	168	1233	2332	2186	1904	1485	1834	2216	1042	1783	3874	5137	75.4137	31.3802	3.27039	24.0023	45.3961	42.554	37.0644	28.9079	35.7018	43.138	20.2842	34.709
	Shigella flexneri	675	250	1565	1790	1965	1824	1858	1062	1851	1536	1391	2930	4306	68.0446	15.6758	5.80585	36.3446	41.5699	45.634	42.3595	43.1491	24.6633	42.9865	35.6712	32.3038
	Staphylococcus aureus (MRSA)	1238	1129	428	1292	1410	912	281	1038	1159	800	784	2226	2937	75.7916	42.1519	38.4406	14.5727	43.9905	48.0082	31.0521	9.56759	35.3422	39.462	27.2387	26.6939
	Staphylococcus aureus (MSSA)	927	856	362	1138	1348	816	198	744	1171	708	677	2067	2853	72.4501	32.4921	30.0035	12.6884	39.8878	47.2485	28.6015	6.94006	26.0778	41.0445	24.816	23.7294
	Staphylococcus epidermidis	996	410	658	1011	598	707	212	176	999	1260	300	1983	2352	84.3112	37.7845	15.5539	24.9621	38.3536	22.6859	26.8209	8.04249	6.67678	37.8983	47.7997	11.3809
	Streptococcus agalactiae	205	403	239	905	903	36	433	599	790	437	605	1598	2169	73.6745	9.45136	18.58	11.0189	41.7243	41.6321	1.65975	19.9631	27.6164	36.4223	20.1475	27.893
	Streptococcus pneumoniae	501	886	643	1432	1070	111	730	28	1372	1358	1376	1865	2116	88.138	22.6083	39.9819	29.0162	64.6209	48.2852	5.00903	32.9422	1.26354	61.9134	61.2816	62.0939
	Streptococcus pyogenes	270	393	172	1066	518	142	490	655	1005	448	444	1502	1800	83.4444	15	21.8333	9.55556	59.2222	28.7778	7.88889	27.2222	36.3889	55.8333	24.8889	24.6667
	Streptococcus suis	395	621	547	0	923	435	766	677	0	649	411	1627	1949	83.4787	20.2668	31.8625	28.0657		47.3576	22.3191	39.3022	34.7358		33.2991	21.0877
	Vibrio cholerae	940	775	1366	1504	1810	1210	1044	1115	1603	181	924	2915	3504	83.1906	26.8265	22.1176	38.984	42.9224	51.6553	34.532	29.7945	31.8208	45.7477	5.16553	26.3699
	Yersinia pseudotuberculosis	295	289	1410	1954	1967	541	734	1091	1323	1819	1661	3242	4371	74.1707	6.74903	6.61176	32.2581	44.7037	45.0011	12.377	16.7925	24.96	30.2677	41.6152	38.0005

## Sheet: Fig. 1c
		Strain	Percent of regulated genes in As	Percent of regulated genes in Bs	Percent of regulated genes in Li	Percent of regulated genes in Hyp	Percent of regulated genes in Nd	Percent of regulated genes in Ns	Percent of regulated genes in Oss	Percent of regulated genes in Oxs	Percent of regulated genes in Sp	Percent of regulated genes in Tm	Percent of regulated genes in Vic
		Achromobacter xylosoxidans	10.5227	2.60514	23.923	23.1228	33.2709	19.4619	21.1476	32.5898	16.7206	22.0841	4.51217
		Acinetobacter baumannii	7.56324	10.5576	8.64739	19.7212	46.4894	1.41972	9.29272	39.5973	33.428	10.4027	16.9592
		Aggregatibacter actinomyc.	12.8989	35.1461	35.8202	30.9213	46.6517	40.3596	16.5843	37.7079	34.2472	29.618	35.5955
		Borrelia burgdorferi	6.03882		15.3846	17.6132	29.8347	0.647017	43.1344	4.74479	32.7822	28.0374	19.5543
		Burkholderia pseudomallei	2.61963		41.5997	44.0098	56.6189	9.58784	14.3206	26.9822	53.65	39.277	45.372
		Campylobacter jejuni	6.461	28.929	12.8056	5.6461	17.2875	8.67288	5.76251	26.0186	22.1769	24.6217	17.9278
		Enterococcus faecalis	25.4552	23.0653	16.2747	41.7299	49.8103	6.29742	32.8907	35.9636	37.2914	28.9833	36.0774
		Escherichia coli (EPEC)	34.9212	0.702221	23.7237	37.5024	35.2249	29.4363	37.7491	36.2118	36.7053	20.8199	30.3663
		Escherichia coli (ETEC)	22.0185	0.68978	18.3881	41.6591	32.2382	20.4937	25.1225	28.5533	33.9989	20.1125	30.1688
		Escherichia coli (UPEC)	30.0856	1.44721	24.1337	43.8647	38.3204	29.576	28.8422	33.3062	39.1969	26.8243	37.8108
		Francisella tularensis	0	41.235	45.1596	39.6128	53.9508	5.07588	20.9838	1.62219	32.7577	35.5311	26.426
		Haemophilus influenzae	20.939		5.61252	55.8554	24.8786	45.224	40.1511	5.50459	45.0081	35.8877	43.1193
		Helicobacter pylori (G27)	7.30623		25.2224	38.8818	57.5604	17.7255	25.6036	37.9288	29.479	0.698856	34.244
		Helicobacter pylori (J99)	13.3163		40.589	31.4341	56.274	23.4955	32.0743	38.5403	23.7516	0.832266	47.9513
		Klebsiella pneumoniae	21.6699	1.19793	22.2242	35.4014	28.9111	31.9864	26.1756	24.8704	35.9378	32.5764	27.9099
		Legionella pneumophila	3.32994		63.9823	56.0313	47.0268	39.5515	8.2229	42.2698	48.9636	2.07271
		Listeria monocytogenes	32.7171	42.6578	40.9487	55.3191	62.8532	10.5337	38.5769	26.5783	39.9023	32.5078	38.8559
		Mycobacterium tuberculosis	11.6608	13.1684	5.63015	35.9011	5.06478	26.3369	16.6784	16.3958	19.6466	23.1802
		Neisseria gonorrhoeae	0.583245	7.42312	9.7561	19.8834	7.10498	0.742312	4.61294	4.93107	31.2301	7.3701	3.12831
		Neisseria meningitidis	18.5697	24.3803	16.2129	43.8033	14.1812	1.01585	29.4189	27.1434	26.8996	15.3596	29.1751
		Pseudomonas aeruginosa	32.1429	3.01508	16.7624	33.1658	52.6382	43.7365	29.3611	13.3704	46.3568	30.5456	8.36324
		Salmonella enterica s. Typhimurium	31.3802	3.27039	24.0023	45.3961	42.554	37.0644	28.9079	35.7018	43.138	20.2842	34.709
		Shigella flexneri	15.6758	5.80585	36.3446	41.5699	45.634	42.3595	43.1491	24.6633	42.9865	35.6712	32.3038
		Staphylococcus aureus (MRSA)	42.1519	38.4406	14.5727	43.9905	48.0082	31.0521	9.56759	35.3422	39.462	27.2387	26.6939
		Staphylococcus aureus (MSSA)	32.4921	30.0035	12.6884	39.8878	47.2485	28.6015	6.94006	26.0778	41.0445	24.816	23.7294
		Staphylococcus epidermidis	37.7845	15.5539	24.9621	38.3536	22.6859	26.8209	8.04249	6.67678	37.8983	47.7997	11.3809
		Streptococcus agalactiae	9.45136	18.58	11.0189	41.7243	41.6321	1.65975	19.9631	27.6164	36.4223	20.1475	27.893
		Streptococcus pneumoniae	22.6083	39.9819	29.0162	64.6209	48.2852	5.00903	32.9422	1.26354	61.9134	61.2816	62.0939
		Streptococcus pyogenes	15	21.8333	9.55556	59.2222	28.7778	7.88889	27.2222	36.3889	55.8333	24.8889	24.6667
		Streptococcus suis	20.2668	31.8625	28.0657		47.3576	22.3191	39.3022	34.7358		33.2991	21.0877
		Vibrio cholerae	26.8265	22.1176	38.984	42.9224	51.6553	34.532	29.7945	31.8208	45.7477	5.16553	26.3699
		Yersinia pseudotuberculosis	6.74903	6.61176	32.2581	44.7037	45.0011	12.377	16.7925	24.96	30.2677	41.6152	38.0005

## Sheet: Fig. 1d
					Percent of regulated genes in As	Percent of regulated genes in Bs	Percent of regulated genes in Li	Percent of regulated genes in Hyp	Percent of regulated genes in Nd	Percent of regulated genes in Ns	Percent of regulated genes in Oss	Percent of regulated genes in Oxs	Percent of regulated genes in Sp	Percent of regulated genes in Tm	Percent of regulated genes in Vic
			Gram (-) strains	Achromobacter xylosoxidans	10.5227	2.60514	23.923	23.1228	33.2709	19.4619	21.1476	32.5898	16.7206	22.0841	4.51217
				Acinetobacter baumannii	7.56324	10.5576	8.64739	19.7212	46.4894	1.41972	9.29272	39.5973	33.428	10.4027	16.9592
				Aggregatibacter actinomyc.	12.8989	35.1461	35.8202	30.9213	46.6517	40.3596	16.5843	37.7079	34.2472	29.618	35.5955
				Burkholderia pseudomallei	2.61963		41.5997	44.0098	56.6189	9.58784	14.3206	26.9822	53.65	39.277	45.372
				Campylobacter jejuni	6.461	28.929	12.8056	5.6461	17.2875	8.67288	5.76251	26.0186	22.1769	24.6217	17.9278
				Escherichia coli (EPEC)	34.9212	0.702221	23.7237	37.5024	35.2249	29.4363	37.7491	36.2118	36.7053	20.8199	30.3663
				Escherichia coli (ETEC)	22.0185	0.68978	18.3881	41.6591	32.2382	20.4937	25.1225	28.5533	33.9989	20.1125	30.1688
				Escherichia coli (UPEC)	30.0856	1.44721	24.1337	43.8647	38.3204	29.576	28.8422	33.3062	39.1969	26.8243	37.8108
				Francisella tularensis	0	41.235	45.1596	39.6128	53.9508	5.07588	20.9838	1.62219	32.7577	35.5311	26.426
				Haemophilus influenzae	20.939		5.61252	55.8554	24.8786	45.224	40.1511	5.50459	45.0081	35.8877	43.1193
				Helicobacter pylori (G27)	7.30623		25.2224	38.8818	57.5604	17.7255	25.6036	37.9288	29.479	0.698856	34.244
				Helicobacter pylori (J99)	13.3163		40.589	31.4341	56.274	23.4955	32.0743	38.5403	23.7516	0.832266	47.9513
				Klebsiella pneumoniae	21.6699	1.19793	22.2242	35.4014	28.9111	31.9864	26.1756	24.8704	35.9378	32.5764	27.9099
				Legionella pneumophila	3.32994		63.9823	56.0313	47.0268	39.5515	8.2229	42.2698	48.9636	2.07271
				Neisseria gonorrhoeae	0.583245	7.42312	9.7561	19.8834	7.10498	0.742312	4.61294	4.93107	31.2301	7.3701	3.12831
				Neisseria meningitidis	18.5697	24.3803	16.2129	43.8033	14.1812	1.01585	29.4189	27.1434	26.8996	15.3596	29.1751
				Pseudomonas aeruginosa	32.1429	3.01508	16.7624	33.1658	52.6382	43.7365	29.3611	13.3704	46.3568	30.5456	8.36324
				Salmonella enterica s. Typhimurium	31.3802	3.27039	24.0023	45.3961	42.554	37.0644	28.9079	35.7018	43.138	20.2842	34.709
				Shigella flexneri	15.6758	5.80585	36.3446	41.5699	45.634	42.3595	43.1491	24.6633	42.9865	35.6712	32.3038
				Vibrio cholerae	26.8265	22.1176	38.984	42.9224	51.6553	34.532	29.7945	31.8208	45.7477	5.16553	26.3699
				Yersinia pseudotuberculosis	6.74903	6.61176	32.2581	44.7037	45.0011	12.377	16.7925	24.96	30.2677	41.6152	38.0005
			Gram (-) strains	Staphylococcus aureus (MRSA)	42.1519	38.4406	14.5727	43.9905	48.0082	31.0521	9.56759	35.3422	39.462	27.2387	26.6939
				Staphylococcus epidermidis	37.7845	15.5539	24.9621	38.3536	22.6859	26.8209	8.04249	6.67678	37.8983	47.7997	11.3809
				Listeria monocytogenes	32.7171	42.6578	40.9487	55.3191	62.8532	10.5337	38.5769	26.5783	39.9023	32.5078	38.8559
				Staphylococcus aureus (MSSA)	32.4921	30.0035	12.6884	39.8878	47.2485	28.6015	6.94006	26.0778	41.0445	24.816	23.7294
				Enterococcus faecalis	25.4552	23.0653	16.2747	41.7299	49.8103	6.29742	32.8907	35.9636	37.2914	28.9833	36.0774
				Streptococcus pneumoniae	22.6083	39.9819	29.0162	64.6209	48.2852	5.00903	32.9422	1.26354	61.9134	61.2816	62.0939
				Streptococcus suis	20.2668	31.8625	28.0657		47.3576	22.3191	39.3022	34.7358		33.2991	21.0877
				Streptococcus pyogenes	15	21.8333	9.55556	59.2222	28.7778	7.88889	27.2222	36.3889	55.8333	24.8889	24.6667
				Streptococcus agalactiae	9.45136	18.58	11.0189	41.7243	41.6321	1.65975	19.9631	27.6164	36.4223	20.1475	27.893

## Sheet: Fig. 1e
		Strains	Percent of regulated genes in As	Percent of regulated genes in Bs	Percent of regulated genes in Li	Percent of regulated genes in Hyp	Percent of regulated genes in Nd	Percent of regulated genes in Ns	Percent of regulated genes in Oss	Percent of regulated genes in Oxs	Percent of regulated genes in Sp	Percent of regulated genes in Tm	Percent of regulated genes in Vic
	Aerobic	Achromobacter xylosoxidans	10.5227	2.60514	23.923	23.1228	33.2709	19.4619	21.1476	32.5898	16.7206	22.0841	4.51217
		Acinetobacter baumannii	7.56324	10.5576	8.64739	19.7212	46.4894	1.41972	9.29272	39.5973	33.428	10.4027	16.9592
		Burkholderia pseudomallei	2.61963		41.5997	44.0098	56.6189	9.58784	14.3206	26.9822	53.65	39.277	45.372
		Enterococcus faecalis	25.4552	23.0653	16.2747	41.7299	49.8103	6.29742	32.8907	35.9636	37.2914	28.9833	36.0774
		Escherichia coli (EPEC)	34.9212	0.702221	23.7237	37.5024	35.2249	29.4363	37.7491	36.2118	36.7053	20.8199	30.3663
		Escherichia coli (ETEC)	22.0185	0.68978	18.3881	41.6591	32.2382	20.4937	25.1225	28.5533	33.9989	20.1125	30.1688
		Escherichia coli (UPEC)	30.0856	1.44721	24.1337	43.8647	38.3204	29.576	28.8422	33.3062	39.1969	26.8243	37.8108
		Klebsiella pneumoniae	21.6699	1.19793	22.2242	35.4014	28.9111	31.9864	26.1756	24.8704	35.9378	32.5764	27.9099
		Listeria monocytogenes	32.7171	42.6578	40.9487	55.3191	62.8532	10.5337	38.5769	26.5783	39.9023	32.5078	38.8559
		Pseudomonas aeruginosa	32.1429	3.01508	16.7624	33.1658	52.6382	43.7365	29.3611	13.3704	46.3568	30.5456	8.36324
		Salmonella enterica s. Typhimurium	31.3802	3.27039	24.0023	45.3961	42.554	37.0644	28.9079	35.7018	43.138	20.2842	34.709
		Shigella flexneri	15.6758	5.80585	36.3446	41.5699	45.634	42.3595	43.1491	24.6633	42.9865	35.6712	32.3038
		Staphylococcus aureus (MRSA)	42.1519	38.4406	14.5727	43.9905	48.0082	31.0521	9.56759	35.3422	39.462	27.2387	26.6939
		Staphylococcus aureus (MSSA)	32.4921	30.0035	12.6884	39.8878	47.2485	28.6015	6.94006	26.0778	41.0445	24.816	23.7294
		Staphylococcus epidermidis	37.7845	15.5539	24.9621	38.3536	22.6859	26.8209	8.04249	6.67678	37.8983	47.7997	11.3809
		Streptococcus suis	20.2668	31.8625	28.0657		47.3576	22.3191	39.3022	34.7358		33.2991	21.0877
		Vibrio cholerae	26.8265	22.1176	38.984	42.9224	51.6553	34.532	29.7945	31.8208	45.7477	5.16553	26.3699
		Yersinia pseudotuberculosis	6.74903	6.61176	32.2581	44.7037	45.0011	12.377	16.7925	24.96	30.2677	41.6152	38.0005
	Microaerophilic	Aggregatibacter actinomyc.	12.8989	35.1461	35.8202	30.9213	46.6517	40.3596	16.5843	37.7079	34.2472	29.618	35.5955
		Borrelia burgdorferi	6.03882		15.3846	17.6132	29.8347	0.647017	43.1344	4.74479	32.7822	28.0374	19.5543
		Campylobacter jejuni	6.461	28.929	12.8056	5.6461	17.2875	8.67288	5.76251	26.0186	22.1769	24.6217	17.9278
		Francisella tularensis	0	41.235	45.1596	39.6128	53.9508	5.07588	20.9838	1.62219	32.7577	35.5311	26.426
		Haemophilus influenzae	20.939		5.61252	55.8554	24.8786	45.224	40.1511	5.50459	45.0081	35.8877	43.1193
		Helicobacter pylori (G27)	7.30623		25.2224	38.8818	57.5604	17.7255	25.6036	37.9288	29.479	0.698856	34.244
		Helicobacter pylori (J99)	13.3163		40.589	31.4341	56.274	23.4955	32.0743	38.5403	23.7516	0.832266	47.9513
		Legionella pneumophila	3.32994		63.9823	56.0313	47.0268	39.5515	8.2229	42.2698	48.9636	2.07271
		Mycobacterium tuberculosis	11.6608	13.1684	5.63015	35.9011	5.06478	26.3369	16.6784	16.3958	19.6466	23.1802
		Neisseria gonorrhoeae	0.583245	7.42312	9.7561	19.8834	7.10498	0.742312	4.61294	4.93107	31.2301	7.3701	3.12831
		Neisseria meningitidis	18.5697	24.3803	16.2129	43.8033	14.1812	1.01585	29.4189	27.1434	26.8996	15.3596	29.1751
		Streptococcus agalactiae	9.45136	18.58	11.0189	41.7243	41.6321	1.65975	19.9631	27.6164	36.4223	20.1475	27.893
		Streptococcus pneumoniae	22.6083	39.9819	29.0162	64.6209	48.2852	5.00903	32.9422	1.26354	61.9134	61.2816	62.0939
		Streptococcus pyogenes	15	21.8333	9.55556	59.2222	28.7778	7.88889	27.2222	36.3889	55.8333	24.8889	24.6667

## Sheet: Fig. 1f
			Strains	Percent of regulated genes in As	Percent of regulated genes in Bs	Percent of regulated genes in Li	Percent of regulated genes in Hyp	Percent of regulated genes in Nd	Percent of regulated genes in Ns	Percent of regulated genes in Oss	Percent of regulated genes in Oxs	Percent of regulated genes in Sp	Percent of regulated genes in Tm	Percent of regulated genes in Vic
		Betaproteobacteria	Achromobacter xylosoxidans	10.5227	2.60514	23.923	23.1228	33.2709	19.4619	21.1476	32.5898	16.7206	22.0841	4.51217
			Burkholderia pseudomallei	2.61963		41.5997	44.0098	56.6189	9.58784	14.3206	26.9822	53.65	39.277	45.372
			Neisseria gonorrhoeae	0.583245	7.42312	9.7561	19.8834	7.10498	0.742312	4.61294	4.93107	31.2301	7.3701	3.12831
			Neisseria meningitidis	18.5697	24.3803	16.2129	43.8033	14.1812	1.01585	29.4189	27.1434	26.8996	15.3596	29.1751
		Gammaproteobacteria	Acinetobacter baumannii	7.56324	10.5576	8.64739	19.7212	46.4894	1.41972	9.29272	39.5973	33.428	10.4027	16.9592
			Aggregatibacter actinomyc.	12.8989	35.1461	35.8202	30.9213	46.6517	40.3596	16.5843	37.7079	34.2472	29.618	35.5955
			Escherichia coli (EPEC)	34.9212	0.702221	23.7237	37.5024	35.2249	29.4363	37.7491	36.2118	36.7053	20.8199	30.3663
			Escherichia coli (ETEC)	22.0185	0.68978	18.3881	41.6591	32.2382	20.4937	25.1225	28.5533	33.9989	20.1125	30.1688
			Escherichia coli (UPEC)	30.0856	1.44721	24.1337	43.8647	38.3204	29.576	28.8422	33.3062	39.1969	26.8243	37.8108
			Francisella tularensis	0	41.235	45.1596	39.6128	53.9508	5.07588	20.9838	1.62219	32.7577	35.5311	26.426
			Haemophilus influenzae	20.939		5.61252	55.8554	24.8786	45.224	40.1511	5.50459	45.0081	35.8877	43.1193
			Klebsiella pneumoniae	21.6699	1.19793	22.2242	35.4014	28.9111	31.9864	26.1756	24.8704	35.9378	32.5764	27.9099
			Legionella pneumophila	3.32994		63.9823	56.0313	47.0268	39.5515	8.2229	42.2698	48.9636	2.07271
			Pseudomonas aeruginosa	32.1429	3.01508	16.7624	33.1658	52.6382	43.7365	29.3611	13.3704	46.3568	30.5456	8.36324
			Salmonella enterica s. Typhimurium	31.3802	3.27039	24.0023	45.3961	42.554	37.0644	28.9079	35.7018	43.138	20.2842	34.709
			Shigella flexneri	15.6758	5.80585	36.3446	41.5699	45.634	42.3595	43.1491	24.6633	42.9865	35.6712	32.3038
			Vibrio cholerae	26.8265	22.1176	38.984	42.9224	51.6553	34.532	29.7945	31.8208	45.7477	5.16553	26.3699
			Yersinia pseudotuberculosis	6.74903	6.61176	32.2581	44.7037	45.0011	12.377	16.7925	24.96	30.2677	41.6152	38.0005
		Bacilli	Enterococcus faecalis	25.4552	23.0653	16.2747	41.7299	49.8103	6.29742	32.8907	35.9636	37.2914	28.9833	36.0774
			Listeria monocytogenes	32.7171	42.6578	40.9487	55.3191	62.8532	10.5337	38.5769	26.5783	39.9023	32.5078	38.8559
			Staphylococcus aureus (MRSA)	42.1519	38.4406	14.5727	43.9905	48.0082	31.0521	9.56759	35.3422	39.462	27.2387	26.6939
			Staphylococcus aureus (MSSA)	32.4921	30.0035	12.6884	39.8878	47.2485	28.6015	6.94006	26.0778	41.0445	24.816	23.7294
			Staphylococcus epidermidis	37.7845	15.5539	24.9621	38.3536	22.6859	26.8209	8.04249	6.67678	37.8983	47.7997	11.3809
			Streptococcus agalactiae	9.45136	18.58	11.0189	41.7243	41.6321	1.65975	19.9631	27.6164	36.4223	20.1475	27.893
			Streptococcus pneumoniae	22.6083	39.9819	29.0162	64.6209	48.2852	5.00903	32.9422	1.26354	61.9134	61.2816	62.0939
			Streptococcus pyogenes	15	21.8333	9.55556	59.2222	28.7778	7.88889	27.2222	36.3889	55.8333	24.8889	24.6667
			Streptococcus suis	20.2668	31.8625	28.0657		47.3576	22.3191	39.3022	34.7358		33.2991	21.0877

## Sheet: Fig. 2b
	gene name	PGFam ID	New_locus_tag	Old_locus_tag	As vs. Ctrl - Log fold change	Bs vs. Ctrl - Log fold change	Li vs. Ctrl - Log fold change	Mig vs. Ctrl - Log fold change	Nd vs. Ctrl - Log fold change	Ns vs. Ctrl - Log fold change	Oss vs. Ctrl - Log fold change	Oxs vs. Ctrl - Log fold change	Sp vs. Ctrl - Log fold change	Tm vs. Ctrl - Log fold change	Vic vs. Ctrl - Log fold change
	hmpA	PGF_04567743	ABUW_RS01970	ABUW_0401	-0.28	-0.32	0.13	0.31	-1.01	1.59	-0.21	2.58	-0.35	-0.04	0.61
	hmpA	PGF_04567743	B4U56_RS10390	B4U56_10385	-1.35	-0.37	0.33	1.02	0.06	-0.49	1.01	0.24	-0.74	-2.44	0.46
	hmpA	PGF_04567743	BPSL2840	BPSL2840	0.26		0.06	-0.67	-1.01	2.58	0.18	-0.17	4.92	-0.08	5.24
	hmpA	PGF_04567743	CE206_RS10380	CE206_10390	-0.37	0.00699	0.89	0.72	-2.13	1.92	-0.45	0.23	-2.37	-0.03	0.27
	hmpA	PGF_04567743	E2348C_RS15150	E2348_C_2829, E2348C_2829	-0.88	-0.49	1.7	-0.91	0.1	5.96	-0.7	-0.63	0.92	-1.02	-0.41
	hmpA	PGF_04567743	ECP_RS13030	ECP_2554	-1.58	-0.67	0.8	-1.95	-0.49	3.98	-0.89	0.44	-2.03	-1.88	-1.35
	hmpA	PGF_04567743	ETEC_RS14725	ETEC_2709	-1.24	-0.32	1.79	-2.6	1.19	3.62	-0.39	1.08	-0.97	-1.12	-1.39
	hmpA	PGF_04567743	KPN_RS15435	KPN_02877	0.61	-0.04	1.66	-0.49	0.05	8.16	1.38	1.71	-1.78	-0.27	-0.46
	hmpA	PGF_04567743	MRA_RS02025	MRA_0393	0.14	0.19	0.23	0.33	-0.17	0.54	0.05	0.55	0.31	0.7
	hmpA	PGF_04567743	PA2664	PA2664	-0.49	0.18	-2.93	-6.41	-4.84	0.94	-0.73	-0.33	-5.68	-3.87	-0.16
	hmpA	PGF_04567743	SAR_RS01160	SAR0233	-5.42	-4.43	-0.52	-0.86	-4.28	2.05	-0.53	-1.26	-2.44	-0.6	-0.52
	hmpA	PGF_04567743	SAS_RS01105	SAS0216	-3	-2.55	-0.33	1.29	-2.85	2.62	0.27	-0.68	-0.75	0.53	0.69
	hmpA	PGF_04567743	SF5M90T_2534	SF5M90T_2534	0.35	0.11	1.95	0.29	1.43	8.99	0.19	1.83	1.32	0.63	0.39
	hmpA	PGF_04567743	SL1344_RS13100	SL1344_2518	0.12	-0.15	1.55	-0.07	-0.89	6.13	-0.26	1.21	0.83	-0.39	-0.27
	hmpA	PGF_04567743	VCA0183	VCA0183	-2.16	-1.51	-1.86	5.94	-0.68	2.64	-2.33	-1.84	-0.93	-1.68	-0.65
	hmpA	PGF_04567743	YPK_1264	YPK_1264	0.13	0.18	0.26	0.61	-0.01	5.58	0.38	-0.18	0.15	0.23	-0.15
	nrdG	PGF_01641254	B4U56_RS01595	B4U56_01595	-3.54	-1.27	-0.18	0.14	0.07	-1.89	0.61	-0.41	-1.04	-4.37	-0.14
	nrdG	PGF_01641254	BPSL2358	BPSL2358	0.37		-1.01	-0.39	-1.13	-0.55	-1.4	-0.26	4.39	0.21	3.06
	nrdG	PGF_01641254	CE206_RS16895	CE206_16895	0.06	-0.44	0.14	2.8	1.24	-0.21	0.6	0.68	0.68	1.7	-0.46
	nrdG	PGF_01641254	D7S_RS03440	D7S_00749	0.46	1.15	-0.36	0.78	-1.9	1.15	0.46	0.12	0.84	-0.87	-0.42
	nrdG	PGF_01641254	E2348C_RS24560	E2348_C_4563, E2348C_4563	0.12	0.14	-0.85	-0.22	-2.47	-0.24	-0.96	-3.39	-4.68	0.41	-0.31
	nrdG	PGF_01641254	ECP_RS22845	ECP_4486	-3.23	-0.08	-1.25	0.53	-1.48	-1.75	-2.17	-1.95	-1.51	0.51	0.23
	nrdG	PGF_01641254	ETEC_RS24950	ETEC_4585	-1.27	-0.16	-1.11	0.24	-2.66	-1.89	-1.43	-1.65	-1.58	0.85	-0.02
	nrdG	PGF_01641254	GBS_RS10580	gbs2037	0.63	0.55	0.19	1.66	0.46	2.24	-0.17	0.71	1.39	1.41	0.9
	nrdG	PGF_01641254	KPN_RS25030	KPN_04645	-0.91	-0.21	-0.94	0.34	-1.46	-0.1	-0.21	-0.55	-2.52	0.97	-0.48
	nrdG	PGF_01641254	lmo0280	lmo0280	-2.44	-2.13	-0.9	-1.99	-3.16	1.95	-0.74	-1.78	-4.52	1.91	-1.73
	nrdG	PGF_01641254	NTHI_RS06260	NTHI1324	0.79		-0.02	-0.31	-0.1	0.5	-0.27	0.21	0.52	0.09	0.72
	nrdG	PGF_01641254	OG1RF_RS10825	OG1RF_12116	-0.28	-0.14	-0.29	-1.85	-0.00769	2.16	-0.00888	-0.66	-2.12	-0.16	-2.7
	nrdG	PGF_01641254	PA1919	PA1919	-0.43	0.35	0.48	0.41	-0.8	0.91	0.11	-0.05	0.16	-1.05	0.51
	nrdG	PGF_01641254	PA2726	PA2726	0.19	-0.05	0.36	-0.65	1.57	0.98	0.04	0.88	0.45	-0.33	-0.05
	nrdG	PGF_01641254	SAR_RS14150	SAR2694	-3.92	-5.2	-1.3	3.41	-3.98	2.27	-0.67	-3.31	0.65	-0.82	-0.12
	nrdG	PGF_01641254	SAS_RS13620	SAS2502	-3.23	-3.71	-0.89	2.9	-3.02	1.81	-0.34	-3.24	0.16	0.13	1.09
	nrdG	PGF_01641254	SF5M90T_4162	SF5M90T_4162	-0.27	-0.18	-1.42	2.49	-3.16	-1.41	-1.65	-3.27	-2.74	-0.89	-1.26
	nrdG	PGF_01641254	SL1344_RS22835	SL1344_4381	-0.7	-0.24	-0.96	-0.71	0.09	-0.99	0.16	0.3	-0.85	0.06	-1.01
	nrdG	PGF_01641254	SP5448_RS08720	SP5448_09050	0.57	0.74	-0.11	1.74	1.14	0.6	-0.14	1.03	1.17	0.94	-0.34
	nrdG	PGF_01641254	SPD_RS01055	SPD_0190	0.94	2.26	0.38	3.61	0.65	4.01	1.28	0.58	1.45	2.81	0.56
	nrdG	PGF_01641254	SSU_RS09550	SSU1899	1.96	1.72	0.06		0.43	2.97	1.01	1.98		1.2	1.45
	nrdG	PGF_01641254	VCA0512	VCA0512	-2.47	-2.16	-3.88	-2.23	-3.37	-1.94	-2.36	-1.8	-3.65	-0.3	-1.27
	nrdG	PGF_01641254	YPK_RS18560	YPK_RS18560	-0.63	0.53	0.08	4.17	0.61	-1.43	-1.03	0.62	-0.7	4.61	0.52
	nrdD	PGF_00048627	B4U56_RS01590	B4U56_01590	-3.36	-1.06	-0.41	-0.03	-0.15	-2.19	0.14	-0.43	-1.01	-3.84	-0.68
	nrdD	PGF_00048627	BPSL2356	BPSL2356	0.21		0.21	0.01	0.09	0.68	0.1	-0.47	5.69	1.39	5.32
	nrdD	PGF_00048627	CE206_RS16885	CE206_16885	0.53	-0.28	-0.83	3.83	1.87	-0.8	0.18	-0.88	-0.05	1.73	0.02
	nrdD	PGF_00048627	D7S_RS03435	D7S_00748	0.36	0.95	0.00652	0.73	-0.28	1.07	-0.12	-1.28	0.9	-1.35	-1.2
	nrdD	PGF_00048627	E2348C_RS24565	E2348_C_4564, E2348C_4564	-0.11	-0.33	-0.95	-0.88	-4.2	1.66	-1.09	-5.14	-3.82	0.53	-0.38
	nrdD	PGF_00048627	ECP_RS22850	ECP_4487	-2.4	-0.04	-0.23	0.45	-1.52	-0.59	-1.57	-2.59	-1.45	0.97	0.4
	nrdD	PGF_00048627	ETEC_RS24955	ETEC_4586	-0.91	0.23	-0.09	-0.02	-3.14	0.15	-0.7	-0.81	-1.23	1.12	0.13
	nrdD	PGF_00048627	GBS_RS10600	gbs2041	1.01	0.89	0.83	2.71	0.36	2.73	-0.26	1.01	2.38	1.83	1.96
	nrdD	PGF_00048627	KPN_RS25035	KPN_04646	-0.98	-0.16	-0.25	1.59	-1.27	-0.04	0.34	-2.66	-2.13	2.12	-0.03
	nrdD	PGF_00048627	lmo0279	lmo0279	-2.78	-1.77	-0.42	-0.37	-3.48	2.05	-0.44	-1.98	-4	1.28	-1.99
	nrdD	PGF_00048627	NTHI_RS00390	NTHI0088	-0.43		0.69	-2.56	-1.3	1	-0.02	0.5	-0.06	-1.12	-1.93
	nrdD	PGF_00048627	OG1RF_RS10820	OG1RF_12115	0.04	0.07	0.1	-1.35	-1.36	2.24	0.39	-0.4	-1.69	0.12	-1.7
	nrdD	PGF_00048627	PA1920	PA1920	0.23	-0.09	0.3	2.16	1.31	0.6	-0.04	1.2	0.61	0.57	-0.46
	nrdD	PGF_00048627	SAR_RS14155	SAR2695	-3.66	-4.48	-1.12	3.35	-4.01	2.43	-0.31	-3.01	0.87	-0.92	-0.29
	nrdD	PGF_00048627	SAS_RS13625	SAS2503	-2.27	-3.16	-0.42	3.37	-3.24	2.68	0.16	-2.5	1.19	0.22	1.49
	nrdD	PGF_00048627	SF5M90T_4161	SF5M90T_4161	-0.49	-0.35	-0.98	2.21	-1.19	-1.06	-0.82	-3.38	-2.3	-1.73	-1.76
	nrdD	PGF_00048627	SL1344_RS22840	SL1344_4382	-4.63	-0.13	-3.53	-1.02	-4.19	-4.4	0.58	-4.35	-2.43	0.37	-1.98
	nrdD	PGF_00048627	SP5448_RS08735	SP5448_09070	0.13	0.28	-0.24	2.18	1.61	0.09	-0.63	0.08	1.59	1.69	0.89
	nrdD	PGF_00048627	SPD_RS01040	SPD_0187	1.48	2.17	0.18	5.26	3.27	4.05	1.05	0.67	3.28	4.52	3.95
	nrdD	PGF_00048627	SSU_RS09575	SSU1903	2.63	2.61	0.32		0.43	3.47	1.06	2.76		1.99	2.18
	nrdD	PGF_00048627	VCA0511	VCA0511	-1.8	-1.69	-3.8	-1.43	-4.01	-1.68	-1.93	-1.27	-3.38	-0.91	-1
	nrdD	PGF_00048627	YPK_3691	YPK_3691	-1.81	0.85	-0.45	2.07	-0.48	-1.11	-2.3	-0.01	-1.21	2.9	-0.78
	yjjA	PGF_00002688	D7S_RS05385	D7S_01171	0.12	0.86	0.19	0.87	-0.47	0.88	-0.22	-0.4	1.43	0.18	-1.85
	yjjA	PGF_00002688	E2348C_RS25120	E2348_C_4663, E2348C_4663	0.49	0.09	-2.54	-2.14	-2.08	-2.97	0.4	-3.49	-2.34	0.34	-1.71
	yjjA	PGF_00002688	ECP_RS23830	ECP_4695	-1.57	-0.46	-2.7	-1.98	-2.57	-1.14	-0.44	-2.93	-2.64	0.23	-1.39
	yjjA	PGF_00002688	ETEC_RS25440	ETEC_4666	0.00492	-0.08	-2.54	-2	-1.62	-2.93	-0.51	-2.78	-2.28	-0.03	-1.68
	yjjA	PGF_00002688	KPN_RS25970	KPN_04814	0.29	0.23	-2.2	2.35	-0.04	-2.98	-0.94	-3.69	-2.33	0.64	0.38
	yjjA	PGF_00002688	NTHI_RS00915	NTHI0197	1.85		0.46	4.62	0.2	1.03	0.63	-0.49	1.94	2.59	1.69
	yjjA	PGF_00002688	SF5M90T_4301	SF5M90T_4301	0.24	0.25	-0.64	0.12	-1.01	-1.45	1.08	-1.82	-1.02	0.02	0.18
	yjjA	PGF_00002688	SL1344_RS23325	SL1344_4477	-1.84	-0.35	-2.6	-1.29	-2.05	-4.09	-1.29	-2.26	-3.48	-0.17	-3.13
	yjjA	PGF_00002688	VC0438	VC0438	-1.42	-1.09	-1.44	-3.03	-2.23	-1.29	-0.71	-1.25	-1.93	-0.8	-0.93
	yjjA	PGF_00002688	YPK_3580	YPK_3580	0.07	-0.57	-1.52	-0.67	-1.55	-0.59	-0.91	-1.29	-0.06	-1.85	-1.92
	raiA	PGF_00048898	D7S_RS07790	D7S_01679	0.52	-0.36	1.89	1.49	1.25	2.34	0.47	0.68	2.07	2.85	-1.15
	raiA	PGF_00048898	E2348C_RS15420	E2348_C_2871, E2348C_2871	-0.98	-0.3	1.67	0.82	0.93	0.96	-1.19	-3.75	2.5	-0.65	0.25
	raiA	PGF_00048898	ECP_RS13305	ECP_2599	-1.96	-0.09	-0.43	0.62	-0.24	-0.96	-2.38	-0.65	-0.58	-2.58	-0.18
	raiA	PGF_00048898	ETEC_RS15255	ETEC_2805	0.35	0.11	1.33	0.77	1.14	1.23	-0.15	0.53	-0.13	-1.1	0.24
	raiA	PGF_00048898	KPN_RS15660	KPN_02919	0.8	-0.12	0.81	-0.95	0.32	1	0.28	-1.01	-2.11	-0.36	-0.64
	raiA	PGF_00048898	NTHI_RS01720	NTHI0364	1.45		1.1	3.17	2.77	5.3	3.46	0.06	4.21	5	0.92
	raiA	PGF_00048898	SF5M90T_2801	SF5M90T_2801	0.2	0.85	4.58	3.54	5.46	2.6	0.28	1.12	6.08	0.15	1.57
	raiA	PGF_00048898	SL1344_RS13680	SL1344_2624	-7.19	0.27	-0.22	0.85	0.85	-0.71	-0.29	0.76	-1.06	-0.53	-3.91
	raiA	PGF_00048898	VC0706	VC0706	-3.58	-2.46	1.64	2.44	1.6	1.18	-2.5	-0.17	0.46	-0.68	1.11
	raiA	PGF_00048898	YPK_3353	YPK_3353	-2.7	0.71	2.03	4.3	3.51	1.51	-2.52	0.55	0.01	1.76	1.12
	grcA	PGF_00068794	D7S_RS09205	D7S_01967	-0.78	-1.91	-0.47	0.41	-0.13	0.89	-0.58	-1.05	0.42	0.69	-0.73
	grcA	PGF_00068794	E2348C_RS15300	E2348_C_2856, E2348C_2856	0.68	-0.58	1.39	0.59	-2.65	1.85	1.1	-4.79	-2.66	0.11	0.03
	grcA	PGF_00068794	ECP_RS13180	ECP_2581	-3.66	-0.22	-2	-1.18	-4.42	-2.05	-1.92	-3.71	-5.22	-0.39	-0.94
	grcA	PGF_00068794	ETEC_RS15155	ETEC_2792	-0.55	-0.14	-0.08	0.15	-3.35	-0.89	0.9	-4.19	0.47	0.98	0.39
	grcA	PGF_00068794	KPN_RS15570	KPN_02902	1.28	-0.21	0.43	0.46	-2.01	1.17	1.25	-4.49	-0.97	-0.49	0.46
	grcA	PGF_00068794	NTHI_RS00090	NTHI0022	0.7		0.56	3.22	-0.02	2.91	0.5	-0.38	0.23	1.9	-0.61
	grcA	PGF_00068794	SF5M90T_2574	SF5M90T_2574	0.26	0.32	3.02	2.91	-0.32	2.27	1.83	-1.03	-1.78	2.75	2.37
	grcA	PGF_00068794	SL1344_RS13590	SL1344_2610	-8.55	-0.04	-5.6	-3.43	-6.88	-3.05	0.16	-7.44	-2.22	-1.49	-5.07
	grcA	PGF_00068794	VC2361	VC2361	-0.67	-0.95	0.27	-0.56	-2.7	1.04	-0.45	0.41	-2.39	-0.11	-1.4
	grcA	PGF_00068794	YPK_1174	YPK_1174	-2.39	0.13	-1.22	1.7	-1.06	-0.18	-1.79	-1.18	-1.1	2.9	-0.72
	ibpA	PGF_03062230	E2348C_RS21420	E2348_C_3997, E2348C_3997	0.91	-0.72	6.79	2.57	-0.81	3.77	4.52	3.64	0.71	0.26	2.24
	ibpA	PGF_03062230	ECP_RS19745	ECP_3888	5.4	0.78	5.7	3.94	-1.22	5	4.22	4.71	1.35	1.62	3.79
	ibpA	PGF_03062230	ETEC_RS21575	ETEC_3977	0.8	-0.06	4.42	3.39	-2.03	2.42	0.65	1.71	1.81	2.11	3.06
	ibpA	PGF_03062230	KPN_RS22070	KPN_04091	-0.81	-1.43	2.27	1.16	1.18	0.67	1.2	-0.5	-1.74	3.06	-0.83
	ibpA	PGF_03062230	lpg2191	lpg2191	0.19		5.31	6.78	2.98	1.4	0.51	4.05	2.02	2.26
	ibpA	PGF_03062230	PA3126	PA3126	-0.99	0.11	2.24	1.85	-1.95	0.82	-0.76	1.01	0.46	0.07	-0.36
	ibpA	PGF_03062230	SF5M90T_3738	SF5M90T_3738	-0.57	1.63	2.82	5.07	-1.36	1.15	1.11	2.69	0.9	0.29	2.04
	ibpA	PGF_03062230	SL1344_RS19610	SL1344_3776	0.5	0.03	4.42	-1.2	-1.16	3.18	2.82	1.56	0.16	0.78	-1.13
	ibpA	PGF_03062230	VC0018	VC0018	1.23	3.09	6.47	8.31	2.81	4.47	1.9	2.76	3.97	1.21	3.56
	ibpA	PGF_03062230	YPK_0011	YPK_0011	-1.36	0.47	3.47	-4.32	-5.79	-1.15	-2.01	1.72	-3.5	2.44	-3.85
	ibpB	PGF_00005576	E2348C_RS21415	E2348_C_3996, E2348C_3996	1.25	-0.94	7.17	2.95	-0.75	3.16	6.04	5.16	-0.36	0.01	2.95
	ibpB	PGF_00005576	ECP_RS19740	ECP_3887	4.96	-0.24	6.52	3.1	-0.61	5.12	4.51	3.82	-0.69	0.81	3.23
	ibpB	PGF_00005576	ETEC_RS21570	ETEC_3976	0.26	-0.13	3.24	4.32	-2.27	1.53	0.51	0.88	2.01	1.79	4.27
	ibpB	PGF_00005576	KPN_RS22065	KPN_04090	-0.25	0.2	3.19	4.43	4.28	1.2	3.62	0.19	1.62	5.66	0.95
	ibpB	PGF_00005576	SF5M90T_3739	SF5M90T_3739	-0.5	2.35	3.76	7.32	-0.76	1.03	2.81	3.69	0.57	0.73	3.52
	ibpB	PGF_00005576	SL1344_RS19605	SL1344_3775	1.46	0.42	5.03	-0.51	-1.78	1.88	2.95	1.02	-0.53	2.14	-0.26
	ibpB	PGF_00005576	YPK_0012	YPK_0012	-1.65	0.23	3.44	-4.37	-5.34	-1.69	-1.67	1.25	-3.69	2.83	-3.75
	PGFam ID	As PTDEX score	Bs PTDEX score	Li PTDEX score	Hyp PTDEX score	Nd PTDEX score	Ns PTDEX score	Oss PTDEX score	Oxs PTDEX score	Sp PTDEX score	Tm PTDEX score	Vic PTDEX score
	PGF_04567743	0.3821	0.0536	0.5274	0.5358	0.3821	1.9907	0.0966	0.3821	0.7107	0.2627	0.0499
	PGF_01641254	0.5669	0.3868	0.5669	0.7392	1.0544	1.6075	0.2409	0.7108	1.5336	1.2548	0.4554
	PGF_00048627	0.9129	0.6896	0.2518	1.6034	1.5418	1.5418	0.1731	1.5418	2.1469	1.7926	1.1385
	PGF_00002688	0.2077	0.0414	0.8218	1.1523	0.8218	1.5042	0.2077	1.1341	1.5282	0.0354	1.1713
	PGF_00048898	0.8218	0.0414	1.1341	1.1523	1.1341	1.5042	0.3613	0.1006	0.574	0.3613	0.5835
	PGF_00068794	0.2077	0.0414	0.3613	0.367	0.8218	1.5042	0.565	1.1341	0.8349	0.3613	0.2145
	PGF_03062230	0.565	0.1177	1.9339	1.9648	1.9339	1.5042	0.8218	1.5042	0.8349	0.565	1.2347
	PGF_00005576	0.3546	0.0671	1.4031	0.9801	0.3546	1.4031	0.9647	0.6168	0.1746	0.3546	0.9963

## Sheet: Fig. 2c
Top 20 KO groups with highest Li PTDEX scores															Top 20 PGFam groups with highest Li PTDEX scores
KO ID	Gene group name	As PTDEX score	Bs PTDEX score	Li PTDEX score	Hyp PTDEX score	Nd PTDEX score	Ns PTDEX score	Oss PTDEX score	Oxs PTDEX score	Sp PTDEX score	Tm PTDEX score	Vic PTDEX score	n_genes_total		PGFam ID	Gene group name	As PTDEX score	Bs PTDEX score	Li PTDEX score	Hyp PTDEX score	Nd PTDEX score	Ns PTDEX score	Oss PTDEX score	Oxs PTDEX score	Sp PTDEX score	Tm PTDEX score	Vic PTDEX score	n_genes_total
K02192	bfd	0.3075	0.0629	2.3301	0.6272	0.4473	1.0527	0.3075	1.32	1.3411	0.3075	0.66	15		PGF_03062230	ibpA	0.564969	0.11767	1.93388	1.96483	1.93388	1.50418	0.821755	1.50418	0.834904	0.564969	1.23466	10
K19975	mntC	0.4167	0.1832	2.186	1.3398	1.0985	0.8639	1.2094	1.6058	2.299	0.6245	1.5128	48		PGF_00529632	clpB	0.647442	0.150919	1.8957	2.42771	0.930406	0.647442	0.326934	0.527054	1.29173	1.27139	0.998616	28
K02015	ABC.FEV.P	0.5589	0.2931	2.1661	0.423	0.8679	0.8784	0.1835	1.46	0.5395	0.3142	0.8429	137		PGF_10492333	bfd	0.218086	0.0699336	1.79824	0.346519	0.496078	0.908047	0.218086	0.908047	1.18613	0.125372	0.512348	14
K02016	ABC.FEV.S	0.5677	0.2116	2.1527	0.6599	0.8988	1.2165	0.3293	1.5006	1.1328	0.2285	0.6965	114		PGF_10335063	sitB	0.279155	0.204523	1.77728	0.588007	0.743225	0.406034	0.955542	1.19816	2.21943	0.102616	1.23745	16
K19976	mntB	0.361	0.182	2.1146	1.2935	0.8927	0.8035	1.2372	1.7971	2.2107	0.5559	1.6034	41		PGF_00032662	pspA	0.140625	0	1.58496	0.294885	0.140625	0.789569	0.789569	0.290241	0.0503226	0.0495301	0.29976	8
K04080	ibpA	0.4708	0.0981	2.0686	2.1017	2.0686	1.8371	0.827	1.4504	1.132	0.827	1.213	12		PGF_06319722	sitC	0.0495301	0.00926562	1.58496	0.0537971	0.140625	0.504875	0.140625	1.14844	0.857591	0.140625	0.145237	8
K02013	ABC.FEV.A	0.6152	0.2709	2.028	0.7073	1.0907	1.3187	0.998	1.717	1.8136	0.4284	1.0079	113		PGF_04063769	bfr	0.426445	0.051243	1.57676	1.32886	0.6464	0.155246	0.487365	0.747951	1.75733	0.155246	0.69103	19
K03559	exbD	0.308	0.1913	1.9818	0.7695	1.4821	0.4392	0.1756	0.7715	0.4359	0.1505	0.6735	39		PGF_00041794	ahpC	0.0394737	0.00258048	1.55933	1.18726	0.322368	0.444902	0.141719	1.84211	0.327527	0.0611034	0.831056	19
K03561	exbB	0.2213	0.0601	1.9806	0.8192	1.3973	0.6777	0.1468	0.7394	0.6538	0.1698	0.3626	55		PGF_09084129	adhE	1.23348	0.520995	1.48945	2.17803	2.4222	0.800794	1.23348	1.48945	1.85315	1.23348	2.15166	18
K03695	clpB	0.7412	0.1457	1.7974	2.3018	1.0368	0.7412	0.31	0.3985	1.5214	1.2054	0.9455	29		PGF_10357457	dnak	0.254807	0.313609	1.47748	1.71743	2.0733	0.410777	0.609321	0.852273	1.17801	1.66376	0.538246	33
K03560	tolR	0.1427	0.0315	1.7389	0.8519	1.301	0.501	0.1482	0.7686	0.3431	0.073	0.7307	28		PGF_05421852	htpG	0.270031	0.0152872	1.40664	1.95292	1.92216	0.270031	0.372671	0.635478	1.6797	1.18197	0.536684	21
K03832	tonB	0.3826	0.1292	1.7273	0.4436	0.5457	0.7299	0.2939	1.3156	0.6798	0.1558	0.6763	33		PGF_00005576	ibpB	0.354607	0.0671344	1.40312	0.980103	0.354607	1.40312	0.964668	0.61684	0.17456	0.354607	0.996305	7
K19971	psaA,scaA	0.2958	0.2963	1.7255	1.0391	1.0824	0.5134	0.8787	1.0611	2.1239	0.5134	1.2262	26		PGF_00015264	sufA	0.171811	0.0105893	1.40312	0.62671	0.61684	1.40312	0.0605141	1.40312	0.980103	0.171811	0.996305	7
K03704	cspA	0.751	0.6905	1.7013	3.1419	2.8412	1.13	1.3924	1.671	3.0805	1.4432	1.6037	84		PGF_00072177	hspQ	0.171811	0	1.40312	1.42557	0.964668	0.964668	0.61684	0.61684	0.62671	0.0605141	0.637069	7
K19972	psaC,scaB	0.1733	0.0353	1.6899	0.8773	0.4153	0.5331	0.8377	1.3373	1.7853	0.3589	1.0657	25		PGF_08070641	tonB	0.964668	0.0671344	1.40312	0.17456	0.171811	1.40312	0.354607	0.964668	0.360281	0.00954504	0.637069	7
K16089	TC.FEV.OM2	0.0995	0.0306	1.6861	0.027	0.3575	0.646	0.0995	1.1587	0.2205	0.0266	0.1921	32		PGF_08110328	exbD	0.61684	0.0105893	1.40312	0.17456	0.61684	0.964668	0.354607	1.40312	0.17456	0.0605141	0.637069	7
K11704	mtsA	0.3303	0.2293	1.686	0.858	1.2086	0.5733	0.9812	1.0937	1.7807	0.2707	1.2483	24		PGF_09581668	groES	0.729167	0.521857	1.38196	1.57431	2.01388	0.472614	1.44885	0.558544	1.25088	2.03169	1.20358	36
K02014	TC.FEV.OM	0.4545	0.0514	1.6641	0.8126	1.0632	0.7487	0.4333	1.334	0.9086	0.2447	0.6682	177		PGF_01467683	feoB	0.177212	0.00210114	1.3427	0.631519	0.177212	0.355731	0.471811	0.113315	0.184494	0.0651421	0.37647	22
K04078	groES	0.7663	0.6443	1.6094	1.5346	2.0184	0.4785	1.2223	0.5742	1.1856	1.9175	1.0201	31		PGF_00404218	yhcN	0.383811	0.69365	1.31786	0.762303	0.133631	0.625248	0.935414	0.935414	0.487441	0.479764	1.12711	9
K03594	bfr	0.4383	0.0192	1.6055	1.3737	2.1115	0.4383	0.5259	0.5765	1.9695	0.3945	0.8596	46		PGF_02719231	nuoA	0.00202777	0.0160515	1.30475	0.417966	0.545624	0.545624	0.204936	0.0753333	0.712717	0.131043	0.0398527	20
Top 20 KO groups with highest Oxss PTDEX scores															Top 20 PGFam groups with highest Oxss PTDEX scores
KO ID	Gene group name	As PTDEX score	Bs PTDEX score	Li PTDEX score	Hyp PTDEX score	Nd PTDEX score	Ns PTDEX score	Oss PTDEX score	Oxs PTDEX score	Sp PTDEX score	Tm PTDEX score	Vic PTDEX score	n_genes_total		PGFam ID	Gene group name	As PTDEX score	Bs PTDEX score	Li PTDEX score	Hyp PTDEX score	Nd PTDEX score	Ns PTDEX score	Oss PTDEX score	Oxs PTDEX score	Sp PTDEX score	Tm PTDEX score	Vic PTDEX score	n_genes_total
K01356	lexA	0.0109	0.0021	0.0666	0.8529	0.3487	0.1111	0.1737	2.5403	0.2567	0.0479	0.1891	23		PGF_03810679	lexA	0.00213449	0	0.0135324	0.750228	0.31377	0.13794	0.13794	2.57229	0.219174	0.0384209	0.146367	19
K13628	iscA	0.3736	0.0373	1.0314	1.1871	1.2381	1.0209	0.3307	2.3013	1.5018	0.3736	0.6291	46		PGF_00041794	ahpC	0.0394737	0.00258048	1.55933	1.18726	0.322368	0.444902	0.141719	1.84211	0.327527	0.0611034	0.831056	19
K04564	sodB	0.6283	0.0631	1.055	0.8216	1.2746	0.9862	0.2493	2.287	0.8862	0.7331	0.8806	41		PGF_09969389	ahpF	0.184354	0.00327589	0.506403	1.25726	1.23745	0.184354	0.184354	1.69437	1.41573	0.41935	0.297765	16
K03386	ahpC	0.0706	0.0237	1.479	1.5844	1.0426	0.6932	0.2175	1.8884	0.8158	0.1933	0.7419	47		PGF_00473519	sodA	0.574341	0.161782	0.738413	0.599521	0.738413	0.738413	0.13794	1.63449	0.327527	0.925901	0.447237	19
K19976	mntB	0.361	0.182	2.1146	1.2935	0.8927	0.8035	1.2372	1.7971	2.2107	0.5559	1.6034	41		PGF_10435890	dinI	0.186168	0	0.00668153	0.457382	0.248225	0.0801784	0.34543	1.618	0.0430377	0	0.0414039	10
K00123	fdoG,fdhF	1.1567	0.1362	0.9993	1.7385	1.8938	0.4501	0.8019	1.795	1.4505	0.9704	1.4177	62		PGF_00420561	nrfA	0.789569	0.00926562	0.504875	0.512954	1.14844	0.504875	0.504875	1.58496	1.61032	1.14844	1.1861	8
K13643	iscR	0.1785	0	0.7432	0.4125	0.5604	1.7773	0.5604	1.7773	0.7551	0.1785	0.2883	16		PGF_00048627	nrdD	0.912866	0.689573	0.25183	1.60335	1.54182	1.54182	0.173137	1.54182	2.14691	1.79261	1.13845	22
K12149	dinI	0.1551	0	0.0056	0.3812	0.3598	0.1034	0.3751	1.7307	0.0359	0.0056	0.1486	12		PGF_00416702	katG	0.353936	0.0760259	0.942325	0.3596	0.353936	0.0630373	0.226318	1.51913	0.523042	0.710484	1.05801	14
K02013	ABC.FEV.A	0.6152	0.2709	2.028	0.7073	1.0907	1.3187	0.998	1.717	1.8136	0.4284	1.0079	113		PGF_03062230	ibpA	0.564969	0.11767	1.93388	1.96483	1.93388	1.50418	0.821755	1.50418	0.834904	0.564969	1.23466	10
K03704	cspA	0.751	0.6905	1.7013	3.1419	2.8412	1.13	1.3924	1.671	3.0805	1.4432	1.6037	84		PGF_09084129	adhE	1.23348	0.520995	1.48945	2.17803	2.4222	0.800794	1.23348	1.48945	1.85315	1.23348	2.15166	18
K03502	umuC	0.0265	0	0.0547	0.4658	0.224	0.2614	0.124	1.6546	0.0269	0.0761	0.1017	31		PGF_00025448	nfuA	0.157987	0	0.62513	0.635133	0.0765466	0.429787	0.157987	1.47115	0.436664	0.274819	0.163168	12
K00527	rtpR	0.9327	0.8239	0.2131	1.7289	1.3046	1.422	0.1465	1.6441	1.9595	1.6441	1.0645	26		PGF_00015264	sufA	0.171811	0.0105893	1.40312	0.62671	0.61684	1.40312	0.0605141	1.40312	0.980103	0.171811	0.996305	7
K19975	mntC	0.4167	0.1832	2.186	1.3398	1.0985	0.8639	1.2094	1.6058	2.299	0.6245	1.5128	48		PGF_00026307	exbD	0.61684	0.0105893	1.40312	0.17456	0.61684	0.964668	0.354607	1.40312	0.17456	0.0605141	0.637069	7
K03385	nrfA	0.7896	0.0093	0.5049	0.513	1.1484	0.5049	0.5049	1.585	1.6103	1.1484	1.1861	8		PGF_00026310	nrfD	0.964668	0.0114377	0.964668	0.980103	0.964668	1.40312	1.40312	1.40312	1.42557	1.40312	0.996305	7
K00239	sdhA,frdA	0.9321	0.3101	0.7686	1.5517	2.2824	0.5184	0.4827	1.5415	1.3692	0.754	1.2353	56		PGF_03074671	cspE	0.354607	0.0671344	0.964668	0.980103	0.171811	0.61684	0.61684	1.40312	0.62671	0.171811	0.177445	7
K03387	ahpF	0.117	0.0036	0.5591	1.1071	1.0896	0.2035	0.2035	1.5385	1.2619	0.463	0.2102	15		PGF_03345642	nrfB	0.964668	0.0114377	0.964668	0.62671	0.964668	0.61684	1.40312	1.40312	1.42557	1.40312	0.996305	7
K02016	ABC.FEV.S	0.5677	0.2116	2.1527	0.6599	0.8988	1.2165	0.3293	1.5006	1.1328	0.2285	0.6965	114		PGF_08110328	nrfC	0.964668	0.0114377	0.61684	0.62671	0.964668	0.964668	1.40312	1.40312	1.42557	1.40312	0.996305	7
K02015	ABC.FEV.P	0.5589	0.2931	2.1661	0.423	0.8679	0.8784	0.1835	1.46	0.5395	0.3142	0.8429	137		PGF_06513690	pflB	1.17334	0.253457	0.542517	1.50006	1.34803	1.08781	1.01011	1.35011	1.50006	0.789185	0.815067	37
K00242	sdhD,frdD	0.2697	0.0428	0.3146	0.722	1.3384	0.3586	0.1942	1.46	1.1924	0.5145	0.7714	33		PGF_05931407	iscS	0.0453967	0.00308319	0.37074	1.64875	0.67862	0.67862	0.0936959	1.3439	0.886442	0.254889	0.27135	17
K04080	ibpA	0.4708	0.0981	2.0686	2.1017	2.0686	1.8371	0.827	1.4504	1.132	0.827	1.213	12		PGF_08021914	iscA	0.0159893	0	0.254889	1.36541	0.37074	0.67862	0.0453967	1.3439	0.519846	0.0936959	0.17351	17

## Sheet: Fig. 4a b c
Fig. 4a
		P. aeruginosa
		locus_tag	Start	in vivo vs. in vitro log2FC	in vivo vs. in vitro FDR p-value	USRs	Number of co-regulated stress conditions	in vivo vs. in vitro	As vs. Ctrl	Bs vs. Ctrl	Li vs. Ctrl	Hyp vs. Ctrl	Nd vs. Ctrl	Ns vs. Ctrl	Oss vs. Ctrl	Oxs vs. Ctrl	Sp vs. Ctrl	Tm vs. Ctrl	Vic vs. Ctrl
		PA4847	5442304	-2.4492	2.83e-15	accB	5	down	up	down	down	down	down	down
		PA4848	5442792	-2.2545	1.72e-11	accC	3	down	up	down		down	down		up			up
		PA5016	5638949	1.4049	1.1e-05	aceF	1	up			down	down	down		up		down		down
		PA3223	3611254	1.1645	0.0013	acpD	1	up				up
		PA2966	3324947	-1.7694	1.37e-06	acpP	6	down			down		down	down	down	down	down
		PA5427	6107111	1.366	0.0054	adhA	6	up	up		down	up		up	up	up	up
		PA1337	1450545	-1.4533	0.000186	ansB	3	down				down	up	up	up	down	down		up
		PA5553	6247811	-1.6001	9.07e-07	atpC	2	down	up			down	down	up	up			up
		PA5554	6248278	-1.2814	0.000184	atpD	3	down	up			down	down	up	up		down	up
		PA5559	6253235	-1.396	1.75e-05	atpE	2	down					down	up	up		down	up	up
		PA5557	6252159	-0.8772	0.0161	atpH	2	down	up				down		up		down	up
		PA2725	3077312	-0.771	0.0125	clpB	0	down
		PA2840	3193886	4.5375	0	deaD	1	up	down		down	up	down	down	down		down		down
		PA3181	3570941	1.6084	3.08e-05	eda	0	up			down	down	down	down			down
		PA3635	4068677	-1.1479	0.000585	eno	3	down	up		down		down	down	up			up
		PA2968	3326145	-2.2089	4.3e-10	fabD	6	down		down	down	down	down	down		down		up
		PA2967	3325379	-3.0511	0	fabG	0	down	up			up		up	up	up	up	up
		PA3111	3491415	-1.3462	1.93e-05	folC	2	down	up				down	down				up
		PA0854	932718	0.6786	0.0251	fumC	4	up				up	up		up		up
		PA2071	2272460	0.9031	0.0072	fusA	3	up				up	up				up	down
		PA0298	335527	-1.1427	0.0012	glnA	1	down					up				down
		PA1339	1453470	-1.2149	0.0011	glnQ	1	down					up		up	down
		PA1580	1719109	-0.7626	0.0298	gltA	2	down						down			down	up
		PA2025	2216688	1.3147	4.33e-05	gor	1	up	down			down		up			down	down
		PA4385	4915481	-1.8127	0.000341	groEL	2	down			up	down		up	up		down	up
		PA4386	4917175	-1.7955	0.000133	groES	1	down			up	up	down		up			up
		PA5054	5693138	-1.1962	0.0104	hslU	2	down			up		down			up	down
		PA5053	5692576	-1.248	0.0018	hslV	2	down		up	up	up	down			up		down
		PA3815	4272165	2.2522	2.58e-13	iscR	4	up			up	down	down	up	up	down		down	up
		PA0546	603706	0.9894	0.0021	metK	6	up	up		up	up			up	up		up
		PA3916	4385900	0.6378	0.048	moaE	0	up							down		down	down
		PA2827	3180554	0.7644	0.009	msrB	1	up	down			down		up				down
		PA4538	5077770	-0.7936	0.0036	ndh	1	down					up		down
		PA1920	2094329	2.7499	4.39e-11	nrdD	2	up				up				up
		PA1919	2093444	2.1066	2.13e-09	nrdG	1	up					down	up				down
		PA4745	5329977	1.6259	1.15e-05	nusA	2	up	up		down		down	down			down	up
		PA0552	611281	-1.2826	2.89e-05	pgk	2	down	up				down		up		down	up
		PA0300	338437	-1.5432	3.25e-05	potD	0	down					up
		PA4665	5232485	-1.0939	0.000166	prfA	3	down	up				down	down			down	up
		PA5331	6001399	-0.6924	0.0306	pyrE	3	down				up	down	down			down
		PA5569	6263805	0.8663	0.0208	rnpA	1	up					down	down			down	up
		PA4263	4766625	1.2989	0.000942	rplC	2	up					down		up		down	up
		PA4262	4766009	1.6656	1.09e-05	rplD	3	up	up				down		up		down	up
		PA4248	4759935	1.2881	0.000908	rplF	3	up	up				down	down	up		down	up
		PA4932	5535685	-0.7976	0.0254	rplI	4	down			down	down	down	up	up		down	up
		PA5316	5985883	-1.6962	5.74e-05	rpmB	4	down			down	up	down	down			down	up
		PA4245	4758891	-1.2449	7.3e-05	rpmD	2	down	up			down	down		up			up
		PA5315	5985716	-1.8391	2.4e-07	rpmG	5	down	up		down	up	down	down		down	down	up
		PA4238	4754423	0.8576	0.0326	rpoA	3	up	up			down	down		up		down	up
		PA4264	4767343	-0.9939	0.0108	rpsJ	2	down				up	down	down				up
		PA4268	4771756	-1.1551	0.0043	rpsL	3	down			down	up	down	down	up		up	up
		PA4250	4761062	-0.7133	0.0398	rpsN	3	down				down	down	up	up		down	up
		PA4741	5325653	-2.0447	3.72e-10	rpsO	3	down				down	down		up		down	up
		PA3745	4196708	-1.3279	0.0037	rpsP	4	down			down	up	down	down			down	up
		PA4254	4762659	0.7605	0.0416	rpsQ	3	up				down		up	up			up
		PA4563	5112663	-1.0873	0.0199	rpsT	6	down			down	up	down	down	down	down	down	up
		PA0579	638900	-1.4099	0.0011	rpsU	4	down			down	up	down	down			down	up
		PA2796	3153582	-1.024	0.0028	tal	2	down					down				up	down
		PA5240	5900369	-0.9075	0.0069	trxA	2	down				up	down	down
		PA5117	5762659	1.235	0.000112	typA	2	up	up		down		down	down			down	up
		PA4646	5212833	0.8481	0.0113	upp	0	up
		PA1507	1636329	1.6572	2.36e-09	uraA	1	up					up
		PA0140	158907	3.4579	0		6	up	up			up		up	up	up	down	up
		PA0849	927880	1.952	3.86e-11		2	up					up		down		up
		PA0304	343256	-1.2577	9.25e-05		1	down	up			down	up		up
		PA0606	668461	1.9563	2.44e-10		1	up										up
		PA0355	399493	2.559	1.57e-14		5	up	down		up		up	up	up		up	down
		PA2719	3073732	0.6698	0.0455		0	up	down									down
		PA1598	1740244	1.6075	5.5e-06		5	up			up	down		up	up	up	down	up
		PA4729	5311464	-1.2541	0.000177		3	down	up				down	down			down
		PA2726	3079197	-0.9278	0.0098		1	down				down	up	up		up
		PA2691	3044947	2.4219	3.54e-13		3	up	down		up	down	down	up		down	down	down	up
		PA2692	3046421	1.0981	0.0041		0	up	down				down				down
		PA0531	590105	1.9523	2.53e-08		3	up	down				up	up	up			down
		PA1742	1886278	0.8485	0.021		2	up			up			up			down
		PA0892	975613	-1.3051	3.05e-05		1	down			down							up
		PA0214	242442	1.9921	9.18e-09		2	up					up	up				down
		PA1125	1218181	-1.3605	8.71e-05		1	down				down					up
		PA1197	1298722	1.001	0.000569		2	up				up		down				up
		PA1273	1384361	-1.8038	1.18e-07		3	down	up			down	down	up	up		down	up
		PA0838	913777	0.7447	0.0149		3	up				up			up		up
		PA2826	3179957	2.5809	0		4	up			up		up	up	up		down	down
		PA1590	1732545	0.7514	0.0104		0	up					down	down
		PA1971	2151755	1.166	0.000131		1	up										up
		PA1697	1845714	1.7399	1.08e-06		2	up	up	down	down	down	down	down	down	down	down	up
		PA5556	6250596	-1.0637	0.0056		4	down	up		down	down	down		up		down	up
		PA0890	973770	-1.1086	0.000315		0	down	up			up						up
		PA2924	3279479	1.9158	4.01e-11		0	up
		PA1146	1237551	1.316	0.000143		0	up
		PA1549	1684941	0.7396	0.0262		0	up				down	down	down			down	down
		PA2435	2730518	2.2727	0		1	up									up
		PA2249	2475495	-2.0798	4.56e-07		5	down	down		down	up	up	up	down	down	up	down
		PA0494	553005	1.8162	1.82e-06		0	up	down				down		down		down	down	down
		PA0493	552746	1.5953	0.000499		0	up	down			down	down	down	down		down	down
		PA3183	3572324	2.798	5.55e-13		0	up	down		down		down	down			down
		PA1964	2146961	2.0174	3.26e-12		0	up			down		down	down			down
		PA2545	2876555	-0.9249	0.0122		3	down			down		down	down
		PA2585	2923961	-0.9948	0.000887		3	down					down	down	down
		PA3652	4090900	-1.0234	0.002		1	down					down		up			up
		PA2990	3348073	-0.6064	0.0285		0	down
		PA3655	4093167	-1.3536	0.000182		2	down	up				down		up		down	up
		PA3114	3494567	-1.3015	0.00027		1	down									down
		PA5495	6186927	1.0208	0.000913		3	up				up		up	up			down
		PA3823	4279389	-0.8183	0.0132		0	down	up									up
		PA4768	5353783	-1.0994	0.0014		4	down				up	down	down	down		down	up
		PA2612	2953416	-0.7548	0.0123		2	down	up			down					down
		PA4747	5332354	-1.1857	0.000988		4	down				up	down	down	down		down
		PA2742	3104023	-0.9896	0.0067		2	down				down	down		up			up
		PA5570	6264227	-1.7542	4.42e-06		3	down				up	down	down			down	up
		PA4567	5116032	-1.1661	0.000394		4	down			down		down	down			down	up
		PA3246	3632788	1.3077	2.66e-05		1	up										up
		PA3179	3569106	0.8508	0.0122		4	up	up						up		up	up
		PA3344	3755021	-0.7759	0.0153		2	down	up			up	down	down				up
		PA4763	5349929	2.4885	0		2	up				up				up
		PA3654	4092231	0.8079	0.0319		1	up					down					up
		PA2268	2498099	3.1214	4.26e-08		2	up						up				up
		PA2629	2972699	2.113	2.99e-10		4	up	up		down	up	down	down			up	up
		PA5369	6038212	1.3719	5.34e-05		5	up	up		up		up	up			down		up
		PA2739	3100116	-0.6903	0.05		0	down	up					up	up			up
		PA2584	2923367	0.7806	0.0295		0	up	down				down	down	down		down
		PA4967	5576028	-1.339	4.45e-05		4	down	up			down	down	down			down
		PA4964	5572222	-1.3867	7.3e-06		3	down	up			down	down		up		down
		PA4731	5313206	-1.3723	0.000545		2	down	up				down				down
		PA4730	5312261	-1.3065	8.83e-06		3	down	up				down	down	up		down	up
		PA4052	4533640	0.6527	0.0348		2	up	up		down	up	down	down
		PA3495	3913129	-1.8662	4.8e-08		0	down	up									up
		PA4006	4486203	-0.8885	0.0067		1	down	up				down					up
		PA4412	4945068	-0.8286	0.0063		1	down	up					up		up	down
		PA2148	2364311	3.4931	1.12e-10		2	up					up				up
		PA3471	3883560	-0.9603	0.0069		1	down	up				down		up		up
		PA4559	5106449	-2.1759	3.46e-12		2	down	up			down	down		up	up		up
		PA4770	5355387	1.8702	2.53e-14		2	up	up	down		down		down		down	down	up
		PA3007	3367903	1.4854	8.12e-08		4	up				up		up	up	up
		PA5013	5631947	-1.0365	0.0025		1	down					down
		PA4560	5106951	-0.7255	0.041		1	down	up				down		up			up
		PA3802	4261070	-0.7605	0.0245		2	down	up			down	down		up	up		up
		PA3977	4457362	-0.5992	0.044		0	down	up
		PA4755	5339391	-1.9101	1.18e-09		1	down					down	up			up
		PA2023	2215102	1.2922	0.000246		2	up	up		down	up	down	down		down	down
		PA4749	5333567	-0.6348	0.0404		2	down	up			down					down
		PA3193	3584379	-1.0441	0.000397		2	down				down	down		up
		PA4588	5137417	1.4827	5.44e-06		1	up				up		down			down
		PA3195	3587433	1.0384	0.000713		0	up	down			down	down	down			down
		PA3645	4082958	-1.9013	4.89e-07		3	down			down	down	down
		PA2965	3323574	-1.0818	0.00026		1	down	up					down				up
		PA5321	5990676	-1.2716	1.53e-05		3	down					down	down			down
		PA4529	5073564	-1.0738	0.0012		2	down					down	down
		PA3163	3550057	-0.9223	0.002		0	down	up						up	up	up	up
		PA5560	6253542	-1.5476	2.09e-06		5	down	up		down	up	down	down	down		down	up
		PA3117	3499486	-0.6823	0.0382		3	down			down		down	down
		PA5538	6230369	3.4392	0		0	up
		PA1984	2169988	-1.4013	0.0065		0	down
		PA3112	3492701	-1.5829	9.86e-06		2	down					down	down
		PA3639	4074057	-1.7174	7.43e-07		4	down		down	down		down	down
		PA0095	115299	-1.1487	0.000436		0	down								up
		PA0108	130680	0.9552	0.0119		2	up	down		down		up		down		up	down
		PA0044	58786	1.1483	3.74e-05		1	up					up			down
		PA0065	77432	-1.0027	0.000587		1	down	up								down	up
		PA0069	81116	1.3317	1.33e-05		3	up						up	up	up
		PA0120	140216	-1.3378	0.001		6	down	down			down	up	up	down	down	down	down
		PA0102	123871	-1.7298	6.81e-08		1	down						up			down
		PA0154	175503	0.7523	0.0202		0	up	down								down
		PA0159	182768	-1.0919	0.000495		0	down						up
		PA0165	189120	0.982	0.0043		3	up	up			up					down	up
		PA0024	25736	-0.7309	0.0263		6	down	down		down		down	down	down		down
		PA0019	21067	-1.133	0.000213		1	down						up			down
		PA0025	26711	-1.0116	0.0034		5	down					down	down	down		down	down
		PA0016	17366	-1.515	9.6e-08		2	down						down			down
		PA0020	21712	-0.6573	0.0413		4	down					down	down	down		down
		PA0063	75281	-0.9763	0.0011		1	down									down
		PA0008	10434	-1.2136	3.28e-05		1	down	up				down		up			up
		PA0003	3169	-1.1961	0.00013		2	down					down				down
		PA0012	15207	0.8889	0.0125		0	up	down				down	down
		PA0224	253854	-1.252	9.64e-05		0	down					up	up	up
		PA0078	95048	-2.9042	3.76e-14		3	down	up			down		up	up	up	down		down
		PA0423	470662	-2.6219	2.83e-15		4	down				down	down				down	down	up
		PA0023	24568	-1.2968	5.35e-06		1	down									down
		PA0083	101247	-2.1207	2.06e-07		3	down	up	down		down	up	up	up	up	down
		PA0168	192368	-2.4019	5.87e-08		5	down				down	down	down	down		down
		PA0395	436570	-0.8276	0.0062		2	down					down	down
		PA0092	113022	-2.055	0.000103		3	down	up		down	down		up	up	up	down
		PA0084	101778	-2.4582	2.28e-11		3	down	up	down		down	up	up	up	up	down
		PA0243	275772	-1.5287	0.000102		1	down							down
		PA0248	280936	0.7592	0.0301		0	up									down
		PA0422	470081	-1.6296	4.97e-06		3	down	down		up	up	down				down
		PA0041a	54121	-1.1735	0.0031		3	down					down			up	down		down
		PA0388	429451	-0.871	0.0079		1	down	up			up	up	up	up			down
		PA0047	61879	-1.4218	0.000125		1	down	up			down	up	up	up	up		up
		PA0103a	126368	-1.7843	1.86e-08		0	down
		PA0122	141917	-1.5823	2.56e-06		4	down			down	down	up		down		up	down
		PA0126	144248	-1.4972	1.9e-05		2	down	up			down		up	up	up	down
		PA0094	114611	-1.5978	0.000232		3	down	up		down	down				up	down
		PA0131	149138	1.625	6.23e-05		2	up					up	up			down
		PA0061	74279	0.8959	0.0021		1	up						up
		PA0032	34624	-0.9212	0.0044		1	down					up	up			down
		PA0380	423460	-1.2239	0.0386		3	down					down	down	down
		PA0162	184594	-1.1903	0.0241		0	down						up	up
		PA0160	183822	-1.5725	0.000261		3	down		up	up		down	up			down	down
		PA0070	82404	-3.2056	0		4	down		down		down		up		up	down	down
		PA0153	174773	1.4078	1.27e-05		0	up
		PA0034	36278	0.7228	0.0239		0	up
		PA0150	169903	1.4866	3.8e-05		5	up	up		up			up				up	up
		PA0075	90106	-3.1651	3.6e-12		2	down	up			down		up	up	up	down
		PA0059	73468	1.7052	1.72e-08		4	up	down			up	up		up		up	down
		PA0426	473191	-0.871	0.0378		0	down							up			up
		PA0049	63068	-1.9996	1.11e-05		0	down					up
		PA0225	254791	-0.9574	0.0062		3	down				up	down	down			down
		PA0233	262557	-1.2722	0.000116		0	down					up	up
		PA0226	255481	2.3833	6.32e-05		0	up
		PA0213	241753	2.5149	1.26e-12		0	up
		PA0218	245948	0.7718	0.0133		1	up						up
		PA0223	252913	-1.2384	0.000627		0	down
		PA0158	179522	-0.6941	0.0193		1	down	up				up		up		up		down
		PA0384	426863	-1.7046	0.0016		1	down							down		up
		PA0389	430002	-1.8831	7.99e-09		3	down	up				down	down			down	up
		PA0132	149425	1.285	0.011		4	up			up	up	up	up			down
		PA0390	430630	-1.3111	0.000355		4	down					down	down	down		down
		PA0167	191697	-2.168	9.97e-12		4	down					down	down	down		down
		PA0077	91521	-2.5328	0		2	down	up			down	up	up	up	up	down
		PA0071	83380	-1.6378	2.6e-07		0	down						up
		PA0134	151936	0.9606	0.0011		4	up	down		up	up	up	up				down
		PA0139	158199	1.9705	3.27e-07		2	up				down		up		up	down
		PA0231	261179	-1.2268	0.00077		0	down
		PA0156	177307	0.6005	0.04		2	up					up				up
		PA0037	39202	-0.8246	0.0379		1	down			up			up			down	up
		PA0091	110976	-2.8386	0		3	down	up			down		up	up	up	down	down
		PA0038	40190	0.7054	0.0275		5	up	down			up	up	up	up		up	down
		PA0085	103350	-3.2966	0		3	down				down		up	up	up	down	down
		PA0089	107182	-2.8665	2.83e-15		2	down	up			down		up	up	up	down
		PA0414	461537	-1.5036	2.31e-06		2	down				down		up			down
		PA0074	87000	-1.979	4.69e-11		3	down	up			down		up	up	up	down	down
		PA0072	85085	-1.6913	8.41e-06		4	down	up			down	down	up		up	down	down
		PA0081	98263	-1.3624	1.17e-05		1	down								up	down
		PA0062	74773	1.1889	0.000675		2	up	up			up
		PA0064	76416	-1.2192	2.82e-05		1	down									down
		PA0046	61373	-1.5691	4.29e-05		3	down	up		down	down			up	up	down	up
		PA0036	37890	-0.6716	0.0443		0	down					up
		PA0391	431858	-0.6493	0.0449		1	down	up								down
		PA0418	464568	-0.6814	0.0348		2	down				down					down
		PA0398	439991	-1.9484	1.99e-06		3	down	down		up			down			down
		PA0169	192965	-1.5098	3.33e-07		1	down	up			down						up
		PA0170	193799	-2.1652	7.54e-08		0	down	up						up	up		up
		PA0379	422980	-0.9818	0.031		2	down					down	down				up
		PA0209	238896	2.9958	2.83e-15		0	up
		PA0208	237232	0.8316	0.0158		4	up			up		up				up	up
		PA0086	104006	-1.4909	0.000295		3	down	up			down	down	up	up	up	down
		PA0093	113303	-2.0527	5.46e-10		3	down	up		down	down				up	down
		PA0415	462565	-1.5466	4.95e-05		2	down	up			down		up	up		down
		PA0090	108221	-2.4598	1.38e-12		3	down	up			down		up	up	up	down	down
		PA0149	169361	1.9242	8.42e-08		5	up			up			up			up	up	up
		PA0407	448431	-0.6649	0.0301		2	down					down	down
		PA0199	228944	2.013	2.21e-08		1	up	down		down	down	down			up	down	down	down
		PA0410	450509	-2.1791	1.71e-07		3	down				up	down	down			down
		PA0259	289562	-1.4316	3.46e-06		1	down						up			down
		PA0270	306174	-0.7536	0.036		5	down	down		down	down	up	up		down	up	down
		PA0278	312381	1.7963	3.64e-06		2	up		up						up
		PA0357	401131	-0.9323	0.0095		4	down					down	down	down		down
		PA0283	316791	1.1558	0.000456		0	up	down		down	down				down	down	down
		PA0289	324625	-1.6911	1.06e-06		1	down					up	up	down
		PA0295	331762	-0.7404	0.0463		0	down	up							up
		PA0327	367457	0.819	0.0193		0	up
		PA0294	331034	-1.159	0.0014		0	down
		PA0364	407250	-1.7557	4.43e-08		0	down			up		up	up
		PA0249	281799	1.6593	4.26e-08		1	up					up
		PA0250	282323	1.0025	0.000893		1	up	down				up		down			down
		PA0254	284714	-0.5979	0.0472		0	down
		PA0257	288384	-0.5861	0.0487		0	down
		PA0258	289205	-1.2683	0.000409		2	down	down								down
		PA0360	403295	-0.6395	0.0398		0	down
		PA0260	291154	-1.3136	7.06e-06		1	down									down
		PA0363	406619	-1.1197	0.0154		3	down				up	down	down			down	up
		PA0261	293301	-1.2166	0.0017		0	down	up				up			up
		PA0262	293802	-0.7924	0.0064		0	down								up
		PA0377	421602	1.0766	6.11e-05		1	up				up	down	down			down
		PA0347	389733	0.649	0.0428		0	up
		PA0337	378598	-0.9997	0.0039		1	down									down
		PA0276	310896	3.6632	0		4	up	down	up	up			up	up			down	down
		PA0277	311451	1.3499	0.000166		5	up	up	up			up			up	down	up
		PA0411	451130	-1.3306	0.000137		4	down	up		down		down	down			down
		PA0431	482111	1.8774	2.51e-11		3	up					down			up	up	up
		PA0172	194757	-1.4213	8.42e-06		2	down	up				down		up		down	up
		PA0306a	347832	-0.9493	0.0091		1	down	up				up				up	down
		PA0311	351610	1.5934	1.76e-05		0	up	down		down		down				down
		PA0312	352430	-1.0636	0.000905		1	down					down				up
		PA0318	358167	-0.6783	0.032		1	down			up			up	up		down
		PA0296	333079	-2.2087	7.41e-12		0	down					up
		PA0297	334734	-1.5157	1.16e-06		2	down	down					down
		PA0376	420683	0.7751	0.0496		2	up				up	down	down	up	down
		PA0320	359982	1.9524	6.3e-06		1	up							up
		PA0301	339959	-1.2867	3.32e-05		1	down					up				down
		PA0302	341111	-1.7057	3.61e-07		0	down	up				up
		PA0303	342292	-0.9922	0.0015		0	down					up
		PA0336	378096	-1.4421	3.35e-06		4	down					down	down	down		down
		PA0005	7018	-1.3563	1.61e-05		3	down					down	down			down
		PA0080	97754	-2.3351	2.45e-08		2	down	up			down	up	up		up	down
		PA0066	78090	-1.5788	5.33e-06		1	down									down
		PA0039	40589	-2.4315	3.52e-14		0	down					up	up	up		up
		PA0042	56546	-2.0412	1.64e-06		0	down				up						up
		PA0060	74034	1.2082	0.000202		3	up				up	up		up
		PA0420	466833	-2.0821	2.19e-11		3	down	up				down	down			down
		PA0079	96404	-1.9693	7.99e-11		2	down	up			down		up	up	up	down
		PA0413	454126	-0.87	0.0073		2	down	up			down		up			down
		PA0417	463949	-0.8826	0.0449		2	down				down		up			down
		PA0412	453239	-1.0446	0.000951		5	down	up		down		down	down	up		down		down
		PA0392	434226	-1.3923	6.21e-05		1	down			up					up	down
		PA0393	434830	-1.5023	2.95e-06		0	down			up
		PA0013	15620	0.6886	0.0288		2	up				up	down					up
		PA0198	228223	1.6812	4.59e-07		4	up			down	up	up		up	up		down
		PA0171	194206	-2.2153	4.91e-11		0	down	up						up			up
		PA0082	100124	-1.5954	3.39e-06		5	down			down	down	down	down		up	down
		PA0088	105359	-2.5761	2.37e-13		2	down	up			down		up	up	up	down
		PA0087	104853	-1.6652	1.36e-05		2	down	up			down			up	up	down
		PA0408	449639	-1.7521	1.07e-06		2	down				up	down	down
		PA0200	229526	3.6431	0		1	up			down	down	down	down	down	up		down	down
		PA0076	90844	-4.3017	8.81e-11		2	down	up			down		up	up	up	down
		PA0433	484404	1.6128	3.9e-05		1	up					down				down		up
		PA0435	487167	1.2924	0.00068		0	up
		PA0436	488730	-0.7936	0.008		5	down	down		down		down		down		up	down
		PA0437	489387	-0.7555	0.0158		0	down					up
		PA0441	494816	0.716	0.013		2	up				up							up
		PA0447	502719	1.1858	0.0031		4	up				up	up			up	up	down
		PA0450	505629	1.5294	2.4e-07		1	up							up
		PA0452	508959	1.0677	0.000914		4	up	down			up	up	up			up	down
		PA0454	510589	-1.0804	0.000136		1	down							down
		PA0455	513051	0.7686	0.008		1	up				up		down
		PA0462	522660	2.2616	1.04e-13		2	up	down			up			up
		PA0464	523943	-0.724	0.0115		4	down					down	down	down		down
		PA0465	525469	0.8006	0.017		0	up
		PA0466	526877	1.2925	0.000131		0	up
		PA0467	527324	1.364	2.05e-05		2	up					up	up				down
		PA0470	530029	0.7264	0.0123		5	up	down		up		up	up			up		up
		PA0471	532541	1.7279	3.86e-07		5	up	down	down	up	down		up	up	down	up		up
		PA0472	533509	2.2487	3.96e-05		5	up			up			up	up		up		up
		PA0473	534196	-1.2883	2.99e-06		1	down				down	up				up
		PA0485	546334	1.3929	7.39e-06		0	up	down				down	down	down		down
		PA0489	549656	2.3209	8.81e-11		3	up				up	up		up
		PA0490	550520	0.99	0.0108		5	up			up	up	up		up		up
		PA0492	551911	2.9104	4.7e-14		0	up	down			down	down		down		down	down	down
		PA0495	554383	0.9675	0.0052		0	up	down								down	down
		PA0503	562721	-2.4751	1.77e-09		4	down				down	up			down	down	down
		PA0505	564344	2.6856	5.48e-15		1	up	down								up
		PA0506	564914	1.4976	8.86e-08		2	up	down	up			down		up		down	down	down
		PA0508	569002	1.4667	2.44e-07		3	up		up	down	up	down		up			down	down
		PA0509	571111	-2.3061	1.21e-06		6	down	down					up	down	down	down	down	down
		PA0511	573433	-1.7705	0.000338		5	down	down					up		down	down	down	down
		PA0512	574590	-1.6243	0.0083		4	down						up		down	down	down	down
		PA0513	575080	-2.1195	0.00057		5	down				down		up		down	down	down	down
		PA0514	575516	-1.6314	0.0107		4	down						up		down	down	down	down
		PA0515	576037	-1.5539	0.0012		3	down						up			down	down	down
		PA0516	576498	-1.9498	0.000203		3	down						up			down	down	down
		PA0517	577673	-1.121	0.0473		1	down						up			down
		PA0518	578029	-2.6357	0.000113		4	down								down	down	down	down
		PA0519	578394	-1.1826	0.0049		2	down									down	down
		PA0521	581133	1.4197	0.000242		0	up	down			down	down	down			down	down
		PA0523	582015	2.0431	5.91e-07		0	up				down	down			down	down	down
		PA0524	582455	1.753	1.85e-09		0	up				down	down				down	down
		PA0533	591445	-0.8317	0.0105		0	down
		PA0534	593273	1.7897	1.03e-08		5	up				up	up	up	up		up
		PA0535	594580	1.1361	0.000226		5	up	up			up			up		up	up
		PA0537	596274	1.5642	2.29e-07		1	up				up
		PA0538	596970	1.5875	3.17e-06		0	up	down				down		down		down
		PA0543	600426	2.1423	1.5e-12		4	up				up	up		up		up
		PA0547	604912	1.1936	0.000568		6	up	up		up	up	down	down		up	up	up
		PA0549	608157	-0.7249	0.0273		2	down	up			down	down					up
		PA0551	610214	-0.7808	0.0121		2	down				up	down				down	up
		PA0553	612517	0.6851	0.0328		4	up					up	up	up		up
		PA0556	614468	0.8666	0.0116		5	up	up				up		up		up	up
		PA0557	614952	0.7083	0.0363		2	up					up				up
		PA0558	615607	0.9072	0.001		0	up	down			down	down					down
		PA0563	620135	-1.0969	0.0018		5	down			down	down	down	down		up	down	up
		PA0565	621695	2.433	0		3	up				down	up	up			up	down
		PA0566	622023	2.2368	0		3	up			up		up	up	down
		PA0568	622894	-2.0281	2e-06		0	down			up		up		up				up
		PA0571	624189	-1.3593	0.000709		1	down					up		down
		PA0574	628763	-1.4256	1.13e-06		1	down									down
		PA0583	641417	1.4012	2.15e-05		2	up	up									up
		PA0585	643208	2.29	1.08e-08		4	up	down		down	up	up	up	down	down	up	down	down
		PA0588	646730	1.3732	0.0035		3	up	down		down		up	up			up	down	down
		PA0591	650158	-0.7968	0.0337		3	down				down		up			down	down
		PA0593	651497	-1.2971	0.00027		5	down	up			down	down	down			down	up	down
		PA0594	652480	-2.0488	3.08e-10		1	down	up				down					up
		PA0595	653753	-0.9099	0.0181		3	down	up			up	down	down			down	up
		PA0610	672777	0.9453	0.0064		4	up					up	up	up	up
		PA0611	673191	-1.1603	0.000134		3	down					down	down			down
		PA0612	674419	1.8619	2.97e-07		2	up					down	up		up	down
		PA0613	674667	2.4097	1.57e-14		2	up						up		up	down	down
		PA0614	675390	1.4778	3.97e-05		1	up				down	down		down	up		down
		PA0630	688605	-1.9656	0.000606		0	down	up					up		up	up	up
		PA0636	690721	1.3554	0.000169		3	up						up		up	up
		PA0638	692898	1.2996	0.0013		2	up								up	up
		PA0639	693596	1.1874	0.0043		3	up						up		up	up
		PA0640	694421	1.3573	0.000297		3	up						up		up	up
		PA0641	695082	1.0975	0.001		3	up						up		up	up
		PA0650	704084	-0.7712	0.0273		0	down									up
		PA0651	705130	-0.9244	0.0015		3	down				down	down	down
		PA0655	708535	0.9742	0.0014		0	up	down		down		down	down		down	down	down
		PA0656	709282	-1.6111	0.0042		3	down	down				up		down		up	down
		PA0659	712081	-1.0925	0.000417		3	down	up				down	down			down
		PA0661	714264	-0.7218	0.0163		2	down					down				down
		PA0664	716731	-0.7138	0.0214		2	down					down	down
		PA0665	717231	1.3417	1.44e-05		0	up				down	down	down		down	down	down
		PA0668	720357	-1.0775	0.0036		4	down		down	down		down	down			up
		PA0672	732959	2.6961	1.37e-07		6	up	down	down	up	down	up	up	up		up	down	up
		PA0673	733673	1.3486	1.08e-05		4	up			up		up	up				down	up
		PA0674	734159	1.3811	4.08e-05		1	up			up
		PA0681	738719	0.9095	0.0116		1	up			up
		PA0688	747470	-0.9251	0.0093		1	down							down		up
		PA0689	748662	-1.4604	1.96e-06		0	down
		PA0708	781259	-0.8376	0.004		3	down	down				down	down	up
		PA0709	782229	-1.9956	1.32e-07		0	down			up				up		up
		PA0722	790722	-1.9725	2.48e-05		2	down				down		up			down
		PA0723	790986	-2.1988	0.0023		0	down					up	up	up
		PA0734	801967	1.3471	1.28e-05		0	up						down
		PA0735	802260	-1.2023	0.000166		1	down	up					down
		PA0736a	804381	4.8617	0		4	up	down			up	up		up		up
		PA0737	804656	4.2578	0		4	up	down			up	up	up			up	down
		PA0738	805228	3.0565	0		3	up	down			up	up	up	down	down		down
		PA0739	805788	1.9953	1.78e-11		0	up									down
		PA0744	811283	-1.8089	7.25e-05		5	down	down		down		up	up	down	down		down
		PA0745	812445	-2.1132	7.58e-06		6	down	down		down	down	up	up	down	down		down
		PA0746	813329	-2.6332	8.79e-09		4	down	down				up	up	down	down		down
		PA0747	814504	-1.0227	0.0101		4	down			down	down	up		down			down
		PA0749	817082	-1.5723	1e-05		4	down					down	down	down		down
		PA0753	821383	1.1995	0.0019		0	up
		PA0756	824409	-0.8734	0.0147		3	down					down	down			down	up
		PA0758	826463	0.7168	0.0269		2	up				up	down	down			down	up
		PA0762	831301	1.4504	2.41e-05		4	up				up	up	up	up
		PA0763	831914	2.8744	0		3	up				up	up	up				down
		PA0764	832507	1.5833	5.99e-07		3	up	down			up	up	up			down
		PA0766	833949	-0.812	0.0142		1	down	up								down
		PA0772	840385	-1.6314	0.000118		0	down										up
		PA0773	841079	-0.8957	0.0053		4	down	up		down		down	down			down
		PA0777	844427	-0.6568	0.0343		0	down			up
		PA0779	845793	-1.341	0.0081		2	down			up		down	down		up
		PA0781	849256	3.3084	0		0	up
		PA0782	851783	-1.2835	0.000456		2	down					down		up		down	up
		PA0783	855277	-1.0299	0.0045		1	down	up			down		up	up
		PA0793	868943	-1.3238	0.0066		0	down					up	up	up	up		up
		PA0794	870249	-1.7251	0.00026		0	down			up		up					up
		PA0795	872986	-2.2596	8.21e-06		0	down					up	up	up
		PA0796	874206	-1.0814	0.0251		0	down	up				up					up
		PA0801	879557	1.2223	3.13e-05		4	up			up						up	up	up
		PA0802	881077	2.4002	7.52e-13		3	up	down			down				up	up	up
		PA0804	881958	1.1886	7.28e-05		1	up	down		up				down
		PA0805	882989	1.4302	1.72e-06		0	up								down
		PA0811	888315	-0.9667	0.0045		1	down					up	up			up	down
		PA0816	893967	1.2845	0.00015		2	up					up	up			down
		PA0818	895396	1.9304	7.8e-06		0	up				down			down		down	down
		PA0830	904768	1.2755	2.6e-05		3	up		up	up			up			down	down	down
		PA0831	905726	-0.7623	0.0138		3	down				up	down	down			down	up
		PA0832	906847	-0.8951	0.0251		2	down					down	down
		PA0833	907594	0.8622	0.0132		1	up				up					down
		PA0834	908377	0.708	0.0114		1	up			down	up	down			down	down	down
		PA0839	914412	2.6838	0		2	up	down	down	down	up	down	up	down	down	down	down	down
		PA0840	915043	3.3801	0		1	up	down	down		up			down	down	down	down	down
		PA0842	917309	1.3524	5.75e-05		1	up					up
		PA0843	918617	1.6955	1.32e-09		4	up				up	up		up		up
		PA0846	924182	0.7836	0.0103		1	up				up
		PA0848	927147	3.554	0		1	up								up
		PA0853	932102	0.9792	0.0014		4	up	up				up		up		up
		PA0861	940117	-1.2856	3.39e-05		0	down				up		up			up
		PA0865	945834	-4.2826	0		3	down	down		down		up	up	up	down	up		up
		PA0866	947205	-1.3869	0.000393		0	down				up	up	up
		PA0867	948776	-2.5395	2.83e-15		3	down				down	down				down
		PA0870	950962	-1.8039	2.71e-07		4	down	down		down		up	up		down	up	down
		PA0871	952158	-2.5046	8.28e-12		3	down	down		down		up	up			up	down	up
		PA0872	952619	-1.7215	6.29e-06		1	down			down		up	up			up
		PA0873	953691	-0.955	0.0013		3	down				down			down		down
		PA0875	955991	0.6805	0.0341		3	up					up	up	up
		PA0877	959484	0.7263	0.015		2	up				up			up		down
		PA0887	969670	-2.5112	2.62e-13		2	down		down	up	down	up	up				up	up
		PA0891	974482	-0.8821	0.0051		1	down	up			up					down	up
		PA0894	977420	1.2448	0.00041		3	up					up	up				up
		PA0895	977910	-1.5039	6.32e-05		5	down		down		down			down	down	down
		PA0896	979329	-1.8264	1.69e-06		4	down		down					down	down	down
		PA0897	980357	-1.6267	1.44e-06		4	down		down					down	down	down
		PA0898	981422	-1.9013	3.81e-09		4	down		down	down						down		down
		PA0899	982885	-1.3777	0.000139		3	down		down		down	up				up		down
		PA0900	984245	-1.2019	8.76e-05		1	down									down
		PA0901	984549	-1.56	3.09e-06		0	down					up	up				up
		PA0902	985692	-1.1353	0.0023		3	down					down	down			down
		PA0907	992714	1.2192	0.000214		6	up			up	up	up	up	up			down	up
		PA0910	994143	-2.1458	3.97e-05		0	down					up
		PA0911	994699	-2.5629	5.29e-06		1	down					up					down
		PA0918	1001972	-1.0586	0.0034		6	down	down		down				down	down	down	down
		PA0919	1002681	-0.8003	0.0122		0	down	up						up			up
		PA0921	1006860	-1.2902	0.0021		4	down					down	down	up	up	down		down
		PA0922	1007234	2.0016	3.76e-11		3	up				up	down		up	up	down
		PA0924	1009006	1.0122	0.000637		0	up
		PA0929	1015938	1.065	0.018		5	up	down		up	down	down	up	up	down	up		up
		PA0931	1018230	1.4858	1.02e-05		0	up
		PA0933	1021616	-0.7788	0.0178		2	down					down	down				up
		PA0937	1027445	-1.0019	0.0052		1	down					down	up
		PA0938	1028172	-0.7709	0.0459		3	down					down	down	down
		PA0948	1036158	-1.6956	9.03e-07		2	down	up					down			down	up
		PA0951a	1039044	0.9447	0.0012		0	up	down			down	down		down		down	down
		PA0958	1043983	-2.4148	1.01e-10		3	down				down	up			down	down
		PA0959	1045832	-0.7106	0.0306		1	down					up	up			up	down
		PA0961	1046720	-1.353	0.000646		3	down				up	down	down			down	up
		PA0964	1050301	-2.457	0		3	down	up				down	down	up		down
		PA0966	1051673	-0.6717	0.0286		3	down					down		down		down
		PA0967	1052289	-1.3484	1.47e-05		1	down									down
		PA0973	1057400	-1.5823	5.7e-06		3	down				down	down	up			down
		PA0974	1057916	-0.7192	0.0219		3	down				down	down	up			down
		PA0975	1058812	1.099	0.0029		0	up	down				down	down	down		down
		PA0976	1059622	1.4194	2.85e-06		0	up	down			down	down			down	down	down
		PA0979	1062061	2.6104	0		1	up				up
		PA0986	1068193	-0.7432	0.0226		0	down				up			up
		PA0990	1071239	1.0586	0.000535		0	up
		PA1009	1092510	-1.0887	0.000606		2	down					down	down
		PA1011	1094147	-1.933	1.94e-08		2	down	up				down	down				up
		PA1012	1095276	-1.049	0.000797		3	down	up				down	down			down	up
		PA1015	1098328	-0.7974	0.0213		1	down					down
		PA1031	1118158	-1.3954	3.69e-06		1	down					down
		PA1032	1119674	-0.6078	0.05		0	down	up
		PA1034	1123148	-2.9614	2.07e-13		4	down	down				down			down	down
		PA1041	1126969	-1.3719	0.000867		5	down	down		down		up		down		up	down	down
		PA1047	1134024	-0.9374	0.002		2	down				up	down	down
		PA1051	1138314	2.1355	1.54e-13		0	up			down	down	down			down	down	down
		PA1058	1147202	-1.0705	0.0036		0	down						up	up
		PA1059	1147468	-1.1915	0.0101		2	down				down		up	up			down
		PA1061	1148844	0.7185	0.0149		0	up				down	down				down	down
		PA1063	1150470	-1.2094	0.0144		3	down				down		up	down			down
		PA1064	1150750	-1.3703	8.75e-05		2	down					down				down
		PA1065	1151435	1.5513	1.48e-05		4	up				up	up	up			up	down
		PA1066	1151919	1.3682	0.000548		2	up					up	up
		PA1069	1155584	-0.7039	0.0354		2	down	up			down			up	up	down
		PA1070	1157954	-3.287	2.1e-11		4	down			down	down	up	up			down	down
		PA1071	1158658	-2.78	3.12e-11		1	down					up			down
		PA1072	1159422	-1.7082	6.95e-05		0	down	up				up	up				up	up
		PA1073	1160672	-0.947	0.0485		0	down					up	up
		PA1074	1161856	-2.1661	3.81e-08		1	down					up				down
		PA1075	1163276	-1.7481	9.49e-05		2	down				up			down		down
		PA1076	1163660	-1.1514	0.007		1	down			down	up				up
		PA1081	1167488	1.2978	0.000768		1	up			down	down		up			down
		PA1082	1168284	1.1631	0.000419		1	up				down		up			down	down
		PA1083	1169115	1.5004	2.37e-06		2	up	up			down		up
		PA1090	1176958	-1.2769	0.000486		4	down				down		up	down		down	down
		PA1092	1183058	2.8078	0		4	up				down	up	up	up		down	down	up
		PA1093	1184603	2.4639	1.71e-11		3	up			down	down	up	up	up		down	down
		PA1095	1186606	2.059	1.39e-13		2	up			down		down	up		down	down	down	up
		PA1097	1187587	-1.092	0.000175		2	down						down	up		down
		PA1105	1197390	0.9868	0.0104		1	up									up
		PA1107	1198750	1.27	2.35e-05		3	up					up	up			up
		PA1111	1202917	4.5033	0		7	up		up	up	up	up		up		up		up
		PA1112	1203633	2.038	1.57e-14		4	up	down		up		up		up		up
		PA1116	1210558	1.6845	4.05e-06		1	up					down	down			down	up
		PA1117	1211407	1.0926	0.0027		2	up				up	down	down			up
		PA1118	1211888	0.8444	0.0061		2	up	down						up		up
		PA1119	1212717	-2.1878	6.7e-12		0	down	up								up
		PA1120	1213195	-1.4387	1.26e-05		1	down				up		down			up	up
		PA1121	1214502	-0.7236	0.0272		1	down				up		down			up	up
		PA1123	1216120	0.9318	0.001		1	up			down	down	down		up	down	down	down
		PA1124	1216671	-1.4037	4.91e-06		0	down									up
		PA1132	1224641	-0.9676	0.0071		7	down	down		down	down	down	down	down		down
		PA1137	1228212	2.4207	2.88e-11		4	up	down	up		up	up	up
		PA1138	1229344	-0.9846	0.0065		2	down	down					up			down
		PA1139	1230310	0.9512	0.0016		2	up				up	up				down
		PA1140	1231256	-0.6739	0.0257		0	down	up				up
		PA1141	1232229	-0.9417	0.0027		0	down	up			up						up
		PA1142	1233297	0.8776	0.0105		2	up	up				down	down				up
		PA1159	1257772	-3.7805	0		6	down			down		down	down	down	down	down
		PA1164	1263378	-0.9452	0.0212		3	down				up	down	down	down
		PA1170	1269781	1.1799	1.39e-05		4	up		down		up	down				up	up	up
		PA1171	1270972	-0.9777	0.0024		0	down	up				up			up
		PA1178	1277006	1.0213	0.0166		3	up				down	up	up	up	down	down	down	down
		PA1179	1277688	0.8223	0.0143		1	up	down			down			up			down	down
		PA1181	1279810	-1.9431	2.38e-10		0	down							up		up
		PA1182	1283176	-0.8044	0.0143		1	down					down				up
		PA1183	1284513	1.5393	0.000159		0	up	down		down		down	down	down	down	down	down
		PA1194	1294811	2.2824	1.21e-11		3	up	up				up					up
		PA1195	1296334	2.0368	6.62e-11		3	up				up	up	up
		PA1199	1300258	-2.3443	1.58e-13		3	down			down		down	down
		PA1200	1300811	-2.2798	3.68e-11		0	down	up								up	up
		PA1202	1302696	-1.8335	5.26e-07		2	down				down	up	up				down
		PA1207	1306059	-0.6309	0.0449		0	down	up
		PA1224	1327024	1.3426	0.0096		3	up			up			up	up
		PA1226	1328545	-1.2801	0.000934		0	down							up
		PA1242	1343453	1.9897	1.76e-09		3	up					up		up		up
		PA1243	1345248	0.6741	0.0228		3	up					up		up		up
		PA1244	1348060	-1.2918	0.0074		1	down				down	up	up	up
		PA1245	1349416	2.3117	2.28e-12		1	up			down	down	down	down	down		up	down	down
		PA1250	1357317	1.2394	0.000775		2	up	up		down			down	down		up	down	down
		PA1258	1365873	1.1707	0.0021		0	up
		PA1261	1369418	1.1083	0.000495		1	up					up
		PA1264	1372979	1.0095	0.000324		1	up						up			down
		PA1271	1381804	-0.8331	0.0073		3	down	up				down	down			down	up
		PA1272	1383718	-0.9262	0.003		3	down	up		down		down	up	up		down	up
		PA1274	1385670	-0.9872	0.0044		3	down	up			down	down				down	up
		PA1275	1386323	-1.3958	1.53e-06		3	down	up			down	down				down	up
		PA1276	1387254	-1.6646	5.92e-07		3	down	up			down	down	up	up		down	up
		PA1277	1388242	-0.9888	0.0014		3	down	up			down	down	up	up		down	up
		PA1278	1389707	-1.4259	0.000194		3	down	up			down	down	up	up	up	down	up
		PA1279	1390225	-0.6469	0.0451		2	down	up			down		up	up	up	down	up
		PA1280	1391277	-0.7404	0.0268		0	down	up					up	up			up
		PA1281	1391864	-0.8512	0.0155		0	down	up			up		up	up			up
		PA1287	1398618	-1.0218	0.000684		5	down	down			down	down		down			down
		PA1288	1399231	-1.8935	0.000291		4	down			down			down		down	down
		PA1291	1402117	-1.3823	6.48e-05		1	down		up							down
		PA1293	1404136	-0.9374	0.0019		3	down	up	down			down				down	up
		PA1294	1405338	1.2342	6.21e-05		3	up	up			up						up
		PA1295	1406459	-1.3651	5.75e-05		1	down	up			up		down				up
		PA1297	1407951	-0.9893	0.0049		1	down	up		up		up	up			down	up
		PA1298	1408999	-0.8735	0.027		0	down			up		up					up
		PA1300	1409949	3.6303	0		5	up			up			up	up		up		up
		PA1301	1410473	3.5032	0		5	up			up			up	up		up		up
		PA1302	1411585	2.6411	0		4	up			up			up			up		up
		PA1305	1416963	1.2852	0.00077		1	up	down			up	down	down	down
		PA1307	1417965	-0.7049	0.0136		3	down							down		down	down
		PA1308	1418765	-0.6278	0.045		0	down					up
		PA1310	1420326	2.2574	2.83e-15		0	up
		PA1311	1421477	1.08	0.0044		0	up
		PA1316	1425912	1.2885	9.02e-05		3	up			up	down	down	up			up
		PA1317	1428080	2.3073	4.98e-13		1	up			down		down	down			up
		PA1318	1429082	1.1529	2.09e-05		1	up	down								up
		PA1320	1431691	0.9093	0.0093		2	up								up	up
		PA1323	1435493	2.5571	0		5	up			up	up	up		up		up
		PA1324	1435885	2.3583	2.51e-12		4	up	down				up	up	up		up	down
		PA1325	1436663	1.8239	5.36e-11		0	up	down			down	down	down			down
		PA1328	1440639	1.4174	2.64e-05		2	up					up	up
		PA1330	1442069	-1.8355	2.86e-08		2	down			up	down						down
		PA1331	1442904	-2.0287	1.9e-11		4	down			up	down	down		down		down
		PA1333	1445405	0.9829	0.009		3	up	down		up		up	up	down
		PA1342	1455815	-1.5306	0.00025		0	down					up
		PA1343	1457175	2.2551	4.4e-09		3	up		up	up				up			down	down
		PA1344	1457729	1.2941	7.8e-05		1	up							up			down	down
		PA1345	1458707	3.199	0		1	up							up
		PA1357	1470088	-1.0627	0.0015		1	down	up					down
		PA1358	1470580	-1.5119	2.48e-05		0	down									up
		PA1360	1471671	-0.709	0.031		1	down	up				down					up
		PA1363	1474727	2.319	1.53e-10		3	up			up			up					up
		PA1364	1475464	1.4769	1.13e-05		3	up			up							up	up
		PA1365	1476384	1.6361	3.75e-07		1	up			up
		PA1374	1491192	1.4183	3.18e-05		2	up				up		up
		PA1376	1493090	-1.1426	0.000199		2	down	down						down
		PA1383	1501611	-0.6526	0.0281		0	down						up
		PA1392	1514036	-1.3276	7.69e-06		0	down					up				up
		PA1395	1516703	-2.1662	5.95e-06		3	down				down	down		down	up
		PA1402	1524909	1.0066	0.0092		3	up					up	up			up
		PA1404	1526430	1.5247	2.3e-05		5	up				up	up	up	up		up
		PA1405	1527191	-1.8023	4.82e-09		2	down							down		down
		PA1413	1537755	0.8248	0.0122		2	up			up				up
		PA1415	1538976	3.5038	0		4	up	down		down	up	up	up	up			down
		PA1416	1539749	3.555	0		2	up				up			up
		PA1417	1541145	3.0454	0		1	up				up
		PA1418	1542822	1.9321	1.95e-09		2	up						up			down		up
		PA1419	1544307	1.608	1.65e-06		1	up							down		down		up
		PA1424a	1550452	0.9885	0.000727		0	up	down				down
		PA1425	1550984	0.895	0.002		1	up				up
		PA1432	1559254	-0.7287	0.0154		4	down				down	down	up		down	down
		PA1435	1562813	4.3769	0		0	up
		PA1436	1563967	1.3659	8.83e-08		2	up					up	up
		PA1440	1569721	1.873	3.29e-09		2	up				up	down	down			up
		PA1443	1572552	-0.6508	0.0352		0	down	up					up
		PA1445	1574026	0.6427	0.0479		1	up						up
		PA1451	1578839	-0.9095	0.0054		4	down	up			down	down	down		up	down
		PA1453	1582528	1.331	0.000128		1	up	up
		PA1456	1585640	-0.8113	0.0041		0	down				up
		PA1457	1586034	-1.252	8.53e-05		1	down					up					down
		PA1458	1587023	-0.6956	0.0283		3	down			down		down					down
		PA1460	1590533	-0.7706	0.019		3	down			down	down						down
		PA1461	1591286	-1.8189	4.16e-08		2	down				down						down
		PA1462	1592271	-0.8865	0.0066		0	down
		PA1463	1593151	-0.8797	0.0052		2	down				down		up				down
		PA1464	1594087	-0.8177	0.0092		2	down				down	up					down
		PA1465	1594597	-1.575	0.000133		2	down				down		up				down
		PA1466	1595032	0.9026	0.0058		3	up				down		up	up	up	down
		PA1469	1597365	1.1177	0.000331		1	up									up
		PA1471	1599024	2.4417	1.83e-12		1	up				up				down		down
		PA1473	1600083	1.2602	0.003		3	up					up	up	down			down	up
		PA1477	1603671	-1.0404	0.000636		3	down			down		down	down
		PA1478	1604426	-1.0834	0.0173		7	down	up		down	down	down	down		down	down		down
		PA1479	1604599	-0.7222	0.0196		4	down	up		down	down	down				down	up
		PA1480	1605088	-0.6806	0.0283		3	down	up			down	down	down	up			up
		PA1481	1607065	-1.0823	9.3e-05		3	down	up			down	down		up				down
		PA1482	1607604	-0.7726	0.0117		2	down	up			down	down	up	up	up		up
		PA1484	1609738	0.9351	0.0052		0	up
		PA1491	1618612	0.9807	0.0099		0	up							down
		PA1493	1620345	-1.7508	1.39e-07		2	down				down					down
		PA1494	1621472	1.5537	5.95e-07		1	up				up
		PA1506	1635908	1.3101	0.000383		0	up					down	down			down
		PA1509	1638652	-1.1137	0.000482		2	down						up			down	down
		PA1510	1639791	-1.3248	6e-06		3	down				down					down	down
		PA1515	1647101	0.7079	0.0356		4	up	down		up	up	up	up	down			down
		PA1517	1648629	1.4866	1.56e-06		3	up			up		up	up
		PA1518	1649928	0.8944	0.0191		3	up			up		up	up			down	down
		PA1520	1652273	-1.2421	1.77e-05		2	down				up	down	down
		PA1523	1655346	1.0246	0.0027		3	up	down				up	up			up	down
		PA1524	1657738	1.0045	0.0081		2	up	down		down		up			down	up
		PA1526	1660727	-0.7361	0.0262		2	down	down				down		up
		PA1530	1668455	-1.3627	0.000461		0	down	up
		PA1537	1674978	1.0128	0.0071		1	up					up
		PA1538	1675862	0.8003	0.0195		0	up
		PA1539	1677559	2.5846	0		3	up	down			up		up	up
		PA1540	1678261	2.5803	4.98e-10		6	up			up	up	up	up	up				up
		PA1541	1678584	2.5593	3.57e-11		4	up	down		up	up			up		down		up
		PA1542	1679361	0.8919	0.0125		6	up		up	up	up	up	up	up
		PA1545	1682051	2.3385	5.48e-15		2	up					up	up				down
		PA1548	1684753	0.8382	0.0204		1	up	up				down			down		down	down
		PA1550	1687373	1.1184	0.000413		3	up	up				down		up		up	down
		PA1551	1687924	1.5893	6.76e-06		2	up			down	down	down		up		up	down
		PA1552	1690510	-1.2129	0.0013		6	down			down	down	down	down		down	down	up
		PA1558	1696467	0.9411	0.0119		1	up				up
		PA1562	1700320	2.1201	2.43e-08		3	up	down				up	up	up	down		down
		PA1565	1704793	0.8901	0.0017		0	up					down	down			down
		PA1570	1711569	1.9809	2.53e-14		2	up			up		down	down			down	up
		PA1571	1712519	-2.0285	3.02e-09		0	down	up				up	up	up
		PA1572	1712908	1.0897	0.000855		0	up
		PA1575	1715154	0.6622	0.0349		2	up	down			up					up
		PA1576	1715809	0.6445	0.0222		0	up					down	down
		PA1578a	1717998	2.3512	4.1e-11		2	up				up	down	down				up
		PA1581	1720744	-1.2203	0.000443		3	down				up	down	down			down
		PA1583	1721496	-1.6216	4.24e-07		1	down	up				down		up			up
		PA1584	1723280	-2.2773	2.03e-11		3	down	up			down	down	down	up			up
		PA1587	1728416	-1.1693	0.000861		1	down	up			down		up	up	up
		PA1588	1730181	-1.0795	0.0107		3	down	up			down	down	up	up		down
		PA1589	1731347	-0.9768	0.0067		2	down	up			down		up	up		down
		PA1599	1741146	0.8864	0.0107		4	up	up			down	down	up	up	down	down		up
		PA1600	1741939	1.4887	2.05e-05		4	up	up			down		up	up	down	down	down	up
		PA1601	1743290	2.9563	0		4	up	up					up	up		down	down	up
		PA1602	1745533	2.0886	1.5e-12		3	up	up					up	up	down	down	down
		PA1606	1748699	1.8322	1.52e-06		1	up							up
		PA1608	1749895	1.0461	8.56e-05		0	up			down		down			down	down	down
		PA1609	1751674	-1.268	0.000496		1	down	up	down
		PA1610	1752903	-1.2092	0.000804		6	down	down	down	down		down	down	down
		PA1611	1753607	-1.3836	3.63e-05		1	down	up			down
		PA1612	1755559	-1.8891	2.01e-06		6	down		down	down	down	down	down	down
		PA1617	1760713	-1.1747	0.0078		1	down			up	down	up				up
		PA1618	1762433	-1.1091	0.0076		4	down	down				up		down		down	down
		PA1625	1767928	1.1049	0.000181		2	up				up	up
		PA1632	1775849	1.7523	2.38e-06		0	up
		PA1633	1776045	1.8518	2.4e-10		2	up					up	up
		PA1634	1777751	3.6428	0		0	up
		PA1635	1779877	4.2914	0		0	up
		PA1636	1780536	1.2596	5.87e-05		1	up									up
		PA1640	1785736	-0.7769	0.0056		4	down				down	down	down			down
		PA1643	1788284	-0.6762	0.0269		1	down						down	up
		PA1643a	1789372	-0.7334	0.0355		0	down					up				up
		PA1644	1789857	-0.7717	0.0113		2	down					down	down
		PA1656	1803626	-0.6662	0.0385		6	down			down	down	down				down	down	down
		PA1675	1826118	1.1804	0.0043		1	up				up					down
		PA1678	1827992	0.7539	0.0073		0	up					down	down			down
		PA1683	1833162	-0.6841	0.026		3	down	up				down	down			down	up
		PA1684	1833776	-1.5547	1.42e-07		1	down					up		up		down
		PA1690	1840468	1.1104	7.77e-05		1	up	up
		PA1692	1842299	2.0103	3.49e-06		0	up
		PA1698	1847227	3.2788	1.81e-14		1	up		down	down	down	down	down	down	down	down	up
		PA1699	1848074	2.6582	4.55e-09		1	up	up
		PA1700	1848339	2.7907	5.02e-11		2	up	up			down					down	up
		PA1703	1849403	1.2415	4.35e-05		2	up	up									up
		PA1705	1851982	3.5197	0		1	up	down	down	down	down		down	down	down		up
		PA1706	1852288	2.4366	8.08e-13		3	up			down	down	up		down	down		up	up
		PA1707	1853181	2.5028	5.14e-14		4	up	up	down		down	up	up					up
		PA1708	1853665	3.0892	0		5	up	up				up	up	up				up
		PA1709	1854849	2.655	0		4	up	up		down		up	up	up
		PA1711	1856308	1.594	3.28e-06		2	up			down	down		down	down			up	up
		PA1712	1856562	1.4443	6.67e-05		2	up			down		up	down					up
		PA1713	1857273	1.2492	0.0014		0	up					down			down	down
		PA1714	1858207	1.342	0.000187		0	up		down	down					down
		PA1715	1859071	2.5631	5.31e-12		1	up	up		down	down	down				down
		PA1716	1859493	1.4452	9.02e-05		2	up	up		down	down					down	up
		PA1717	1861297	0.9623	0.0024		3	up	up			down	down			up	down		up
		PA1719	1862764	0.8139	0.0295		5	up	up					up	up	up			up
		PA1722	1863799	1.886	1.23e-09		0	up				down	down				down
		PA1723	1864134	1.3165	3.82e-06		2	up	up							up	down
		PA1724	1864889	1.4365	1.93e-05		0	up
		PA1728	1871116	1.6608	4.42e-07		4	up	down			up	up	up			up	down
		PA1730	1872602	1.1928	4.83e-05		2	up				up					up
		PA1735	1877522	-1.1329	0.000367		2	down				up	down	down			up
		PA1744	1887325	2.055	2.22e-07		0	up
		PA1747	1888985	2.179	2.48e-08		6	up			up	up	up	up	up	up
		PA1748	1889323	2.7594	1.57e-14		2	up		up		up		down			down
		PA1750	1890739	-1.2399	0.000155		4	down	up		down		down	down			down
		PA1758	1897290	-0.6655	0.0341		2	down						down	down
		PA1760	1901524	-1.1909	0.000325		3	down	down				up	up	down		up	down
		PA1761	1904479	-1.3862	0.0016		2	down				down	up	up				down
		PA1762	1904995	-1.2343	0.002		3	down	down				up	up	down			down
		PA1766	1909698	-1.2097	8.64e-05		3	down	up				down	down	up		down	up
		PA1769	1913047	1.2415	0.000141		1	up				up	down
		PA1775	1919579	-1.1915	0.000778		7	down		down	down	down	down	down	down	down	up
		PA1776	1920568	-1.7453	3.74e-07		2	down			down		down				up
		PA1777	1921174	-1.4824	3.91e-05		3	down				down			up		down	down
		PA1784	1932129	2.1546	1.34e-12		3	up	down		down		up	up	down		up	down
		PA1787	1935035	-0.8352	0.0268		1	down	up				down		up			up
		PA1791	1940255	-0.8368	0.0426		5	down	up		down		down	down			down	up	down
		PA1793	1942447	-2.6669	0		3	down				down	down				down
		PA1797a	1947994	-1.2728	0.0104		2	down				up			down		down
		PA1803	1956227	-0.9543	0.0092		0	down			up
		PA1804	1958759	-3.0537	0		3	down				down	down	up			down
		PA1807	1962046	-1.3227	3.33e-05		3	down				down	up	up		up	down		down
		PA1808	1963658	-1.2927	8.27e-05		3	down	up			down					down		down
		PA1809	1964682	-1.1596	0.000162		2	down	up			down					down
		PA1810	1965771	-1.3961	1.62e-05		2	down				down					down
		PA1811	1967615	-1.3311	8.22e-06		4	down				down	down		down		down
		PA1812	1969635	-0.9415	0.0129		3	down	up				down	down			down
		PA1817	1974238	1.6128	3.74e-07		0	up	down			down			down		down	down
		PA1818	1974821	-1.2885	0.000247		5	down		down		down		down	down		down
		PA1819	1977100	-0.8388	0.0069		0	down					up				up
		PA1820	1978439	-1.0821	0.000222		1	down				down	up
		PA1821	1980165	-0.7215	0.0303		3	down			down		down	down
		PA1822	1981017	-1.3543	5.75e-06		2	down	up				down	down
		PA1823	1982705	-1.5667	4.32e-08		2	down	up			down	down
		PA1825	1984389	0.6341	0.0426		0	up					down
		PA1828	1986989	-0.9852	0.0066		3	down				down		up			down	down
		PA1830	1989109	-2.1702	5.51e-08		2	down				down					down
		PA1831	1989484	-0.656	0.0386		0	down		up		up
		PA1833	1991512	-1.1284	0.000942		1	down						up				down
		PA1837	1994667	-1.7193	7.8e-07		6	down			down	down	down	down			down		down
		PA1838	1995148	-0.7993	0.0243		6	down	up		down	down	down	down		down	down
		PA1842	1999512	1.2427	4.09e-05		2	up	up			down	down				up		down
		PA1847	2007665	1.1352	0.000591		0	up				down	down			down	down	down
		PA1851	2011000	1.2354	4.13e-05		3	up					up	up			up
		PA1852	2012255	-0.7393	0.0431		7	down		down	down	down	down	down	down	down	up
		PA1854	2013666	0.807	0.0084		1	up					up		down
		PA1856	2015139	0.8796	0.0021		1	up	down					up				down
		PA1864	2023281	3.2072	0		7	up	up		up	up	up	up	up		down		up
		PA1865	2024065	0.942	0.000524		2	up						up	down	up
		PA1866a	2028103	2.1546	4.45e-07		1	up				up	down	down	down
		PA1870	2031988	3.2312	0		4	up	down				up	up	up		up	down
		PA1881	2052149	0.9757	0.003		1	up	down					down	down		up		down
		PA1886	2054911	-0.8187	0.0164		1	down	down			up	up				up
		PA1889	2059569	1.4004	1.55e-06		1	up				up	down	down			down
		PA1890	2060566	1.6285	1.45e-07		1	up				up	down	down
		PA1891	2061278	1.9819	0.000148		0	up
		PA1892	2061664	2.6214	4.86e-12		0	up
		PA1893	2062398	1.244	0.000143		0	up
		PA1895	2065493	1.399	9.18e-07		2	up					up	up	down			down
		PA1911	2084476	2.6823	3.39e-13		4	up			up			up			up		up
		PA1912	2085423	3.2759	0		5	up			up			up	up		up		up
		PA1917	2091490	2.0017	1.47e-06		0	up
		PA1921	2096514	5.6577	0		2	up			up	up
		PA1922	2097491	6.5863	0		0	up
		PA1923	2099452	4.9836	0		0	up
		PA1924	2103294	2.6552	5.1e-11		2	up					up	up
		PA1925	2103770	4.2139	0		0	up
		PA1926	2104597	0.8785	0.0073		2	up	up				down					up
		PA1928	2108942	3.0767	0		1	up						up
		PA1929	2109558	1.5373	0.00015		2	up	up									up
		PA1930	2110226	0.9751	0.0035		4	up	down			up	up	up	down		up	down
		PA1941	2123897	-1.2515	0.000295		0	down	up				up
		PA1942	2126104	1.4782	1.62e-05		2	up						up	up		down
		PA1946	2130854	-1.204	0.000637		5	down	down		down		down			down	down
		PA1947	2131835	-1.1236	0.0046		4	down	down		down	up		up		down		down
		PA1948	2133391	-0.9116	0.0072		2	down	down									down
		PA1961	2144810	0.8647	0.0064		1	up					down					up
		PA1969	2150828	-2.5565	4.91e-11		3	down				down	down				down
		PA1970	2151287	1.6411	1.3e-08		0	up
		PA1985	2171865	-1.7623	0.043		0	down
		PA1987	2172913	-0.7472	0.0487		0	down					up				up
		PA1999	2185527	-1.6933	3.78e-05		0	down				up	up				up	up	up
		PA2000	2186260	-2.2999	9.35e-08		0	down					up				up
		PA2001	2187065	-2.1395	2.5e-07		1	down				down	up	up			up
		PA2002	2188459	-1.9544	2e-07		0	down					up				up
		PA2003	2190084	-1.3608	0.000292		1	down					up	up			up	down
		PA2007	2195494	-1.473	0.000383		1	down	down			up	up	up			up
		PA2011	2199762	-2.6939	8.14e-15		0	down	up				up	up	up		up
		PA2012	2200685	-3.3805	0		0	down					up	up	up		up
		PA2013	2202649	-3.9986	0		0	down					up	up	up
		PA2014	2203460	-2.9553	5.48e-15		4	down	down	down	down		up	up	up	down
		PA2015	2205190	-2.9064	1.81e-13		5	down	down	down	down	up	up	up	up	down	down		up
		PA2016	2206402	-0.7928	0.0393		5	down	down	down	down	up	up	up		down	down
		PA2017	2206999	1.6287	4.06e-07		2	up	down				up	up			down	down
		PA2021	2213315	3.1443	0		5	up				up	up	up	up		up
		PA2022	2213693	1.0464	0.000971		0	up
		PA2026	2218098	2.2881	0		1	up	down	up	down	down	down	down	down	down	down	down
		PA2027	2219253	2.8469	0		0	up
		PA2028	2219778	0.6906	0.0301		3	up						up	up				up
		PA2033	2222896	3.9906	0		4	up			up			up			up		up
		PA2034	2223804	3.6261	0		5	up			up		up	up			up		up
		PA2035	2224486	2.1842	0		4	up			up		up	up			up
		PA2040	2230689	-0.8971	0.0066		0	down	up				up				up	up	up
		PA2041	2232222	-0.7959	0.0274		1	down					up	up	down		up
		PA2054	2247273	1.9744	2.04e-11		6	up			up	up	up	up	up			up
		PA2055	2248167	1.8576	2.26e-07		3	up			up		up		up
		PA2109	2320586	-2.8207	8.13e-10		0	down					up
		PA2110	2321130	-4.0719	2.3e-14		0	down	up				up				up
		PA2111	2322068	-4.78	0		1	down	up			down	up	up	up	up	up	up
		PA2112	2322778	-4.0445	8.58e-13		3	down		down	down	down	up				up
		PA2113	2323554	-4.5391	0		0	down					up				up
		PA2114	2324808	-2.649	1.16e-07		3	down			down	down	up		down		up
		PA2116	2327394	-2.4046	5.54e-07		5	down		down	down	down	up	down	down		up
		PA2117	2328176	-1.6943	4.68e-05		3	down			down	down	up		down		up
		PA2118	2329348	-1.486	6.23e-05		3	down	up		down		up	down	down
		PA2118a	2330591	1.2969	0.000155		1	up	down		down						up
		PA2143	2358024	2.4977	1.39e-13		4	up				up	up		up		up
		PA2149	2364816	2.552	1.59e-05		1	up					up
		PA2159	2378794	3.4654	0		5	up				up	up	up	up		up
		PA2167	2390949	4.3324	0		4	up					up	up	up		up
		PA2170	2393424	2.5481	8.58e-05		1	up									up
		PA2171	2393708	2.0812	1.45e-10		2	up					up				up
		PA2174	2395944	1.6997	0.000148		2	up					up				up
		PA2175	2396536	2.512	3.02e-12		3	up	down				up	up	up			down
		PA2176	2396896	3.5103	0		7	up	down	up	up	up	up	up	up		up	down
		PA2177	2397569	1.8846	5.48e-12		3	up				up	up				up
		PA2178	2399672	1.3032	0.000103		2	up					up				up
		PA2190	2409837	0.9905	0.0036		5	up	down			up	up	up	up	down	up	down
		PA2191	2410344	2.5282	2.53e-14		1	up										up
		PA2192	2411709	1.8077	7.63e-05		0	up
		PA2196	2415661	1.2103	0.000194		4	up				up		up	up		up
		PA2204	2422819	-1.5306	3.62e-05		4	down			down	down	up	down		up	down
		PA2205	2423924	0.9154	0.0104		0	up
		PA2206	2424482	0.8045	0.0085		1	up	down			down		up	down		down	down
		PA2231	2453667	-1.1119	0.000828		0	down				up	up				up
		PA2232	2455103	-0.9215	0.0013		0	down				up	up	up			up	up
		PA2233	2456569	-1.2616	2.15e-05		0	down					up	up			up	up
		PA2234	2457510	-1.7686	1.16e-06		0	down					up	up				up
		PA2235	2458295	-0.84	0.0101		1	down					up	up	up		up	up	down
		PA2237	2461460	-1.0016	0.000465		0	down					up	up			up	up
		PA2238	2462797	-1.3285	1.09e-05		0	down					up	up			up	up
		PA2239	2463996	-1.1335	0.0025		0	down	up				up	up		up	up	up
		PA2247	2473213	-2.7235	1.22e-10		2	down			down	up	up	up			up	down
		PA2248	2474442	-2.3644	2.52e-08		5	down	down		down	up	up	up	down	down	up	down
		PA2250	2476785	-1.7428	4.22e-06		5	down	down		down		up	up	down	down		down
		PA2251	2478312	-1.8947	1.55e-06		0	down				up	up	up	up
		PA2259	2487856	2.1867	2.11e-13		0	up	down			down	down		down			down
		PA2260	2488950	2.709	0		1	up	down		down	down	down	up	down	down		down
		PA2261	2489725	3.8191	0		1	up	down		down	down	down	up	down			down	down
		PA2262	2490738	2.8524	0		1	up	down		down	down	down	up	down	down		down	down
		PA2263	2492064	3.5901	0		1	up	down		down	down	down	up	down	down	down	down	down
		PA2264	2493218	2.575	5.48e-15		2	up					down	up	up		down	down
		PA2265	2493937	1.9196	4.76e-12		2	up						up	up			down
		PA2266	2495724	1.4747	1.36e-07		2	up						up	up
		PA2269	2499133	2.0604	3.14e-05		3	up						up	up			up
		PA2273	2503425	1.4641	1.44e-06		4	up			up			up			up		up
		PA2278	2506978	1.6073	1.51e-06		3	up	up			up							up
		PA2280	2508775	1.3776	2.42e-05		2	up	up									up
		PA2281	2509480	0.8986	0.0041		4	up	up			up	down	down	up			up
		PA2282	2510622	2.234	1.54e-13		2	up					up	up
		PA2283	2511057	3.02	0		0	up
		PA2284	2512511	1.6957	2.52e-08		0	up
		PA2285	2513179	2.4467	0		0	up
		PA2286	2513842	3.1881	0		2	up						up		up
		PA2287	2515373	3.0643	0		5	up				up	up	up	up	up
		PA2288	2516021	5.1346	0		3	up					up	up		up	down
		PA2290	2518693	0.8051	0.0218		4	up	up			down			up	up		up
		PA2291	2521258	1.2865	0.0078		0	up	down				down	down			down
		PA2297	2527412	3.4273	7.13e-08		1	up					up
		PA2298	2527743	1.7415	2.15e-08		4	up					up	up	up		up
		PA2299	2529464	3.2238	0		4	up					up	up	up		up
		PA2309	2547508	1.3208	6.39e-05		0	up
		PA2312	2549961	1.6538	1.02e-06		1	up					up
		PA2317	2554962	1.6607	4.91e-10		1	up	down		down	down		up	down	down		down
		PA2318	2556293	0.8226	0.0365		2	up	down			down		up	down		up	down
		PA2321	2560144	2.5474	0		1	up		down	down	down	down	down	down	down			up
		PA2328	2569690	1.0648	0.0108		3	up				down	up			up	up		down
		PA2329	2570855	1.5462	9.48e-05		5	up	up				up	up		up	up
		PA2330	2571688	1.1657	0.0054		3	up					up			up	up
		PA2338	2582097	2.2354	8.12e-14		0	up
		PA2344	2589455	0.8698	0.0068		0	up				down
		PA2345	2590430	0.8495	0.0066		0	up				down	down					down
		PA2359	2605937	0.7779	0.0119		3	up					up	up	up
		PA2364	2614208	-1.0417	0.0126		2	down			up		up	up	down		up	down
		PA2366	2615461	-1.1689	0.000907		0	down								up	up
		PA2367	2617019	-0.9802	0.0154		0	down									up
		PA2379	2632228	-1.5197	3.97e-06		1	down		up		up	down
		PA2380	2632963	0.9683	0.0089		2	up					down	down	down	up	up
		PA2382	2633803	3.5777	0		1	up			down	down	down				up	down
		PA2383	2635051	1.6458	1.59e-09		1	up							down		up
		PA2384	2636013	2.7686	6.63e-13		5	up			up	down		up	down	up	up		up
		PA2385	2636517	4.6769	0		1	up									up
		PA2389	2642131	3.4035	2.83e-15		4	up			up	up					up		up
		PA2390	2643306	2.7271	6.98e-14		2	up									up	up
		PA2391	2645303	2.4253	5.15e-09		3	up			up					up	up
		PA2393	2648626	4.1364	0		0	up
		PA2394	2649995	4.137	0		1	up									up
		PA2395	2651307	2.6001	1.26e-08		2	up			up			up
		PA2402	2671729	4.7895	0		2	up								up	up
		PA2404	2688705	0.7749	0.0247		3	up			up						up		up
		PA2405	2689241	0.684	0.0461		4	up			up					up	up		up
		PA2406	2689567	1.0177	0.0127		4	up			up					up	up		up
		PA2411	2693781	4.5535	0		4	up			up					up	up		up
		PA2412	2694546	5.1932	0		4	up			up					up	up		up
		PA2413	2694842	5.1538	0		1	up									up
		PA2414	2696430	1.399	1.6e-05		1	up									up
		PA2415	2697742	1.3324	9.02e-05		1	up									up
		PA2416	2698526	0.9851	0.0043		2	up					up				up
		PA2421	2704377	2.1293	4.6e-12		0	up
		PA2422	2705773	-1.4205	0.0042		0	down
		PA2424	2707666	5.0153	0		2	up								up	up
		PA2425	2720767	4.875	0		1	up									up
		PA2426	2722175	2.933	1.76e-09		4	up			up			up			up		up
		PA2428	2723309	1.1562	0.0015		0	up
		PA2430	2724767	-1.4306	5.01e-05		0	down									up
		PA2432	2728542	-1.8691	3.15e-07		1	down									down
		PA2433	2729571	2.554	0		6	up	down		up	up	up	up	up		up	down
		PA2434	2729976	2.6802	0		1	up							up
		PA2436	2732532	1.6823	2.04e-09		1	up					down				up
		PA2437	2733120	2.9337	2.83e-15		0	up
		PA2438	2734157	2.8238	0		0	up
		PA2439	2735194	3.2349	0		0	up
		PA2454	2754877	1.0127	0.000489		0	up				down					down
		PA2465	2781498	1.8308	1.11e-10		0	up
		PA2466	2782764	1.6611	7.53e-08		3	up			up			up					up
		PA2467	2785370	2.2514	1.15e-08		5	up	down		up	down	up	up			up		up
		PA2468	2786365	2.3322	3.02e-09		6	up			up		up	up	up		up		up
		PA2474	2791906	1.6125	4.17e-07		0	up
		PA2475	2792799	1.7398	1.18e-09		1	up									up
		PA2476	2794206	1.0077	0.0165		4	up	up				up				up		up
		PA2478	2795809	1.6401	8.49e-06		1	up											up
		PA2479	2797735	2.0654	1.37e-09		3	up				up	up	up
		PA2480	2798412	1.0858	0.000506		2	up				up		up
		PA2481	2799910	0.991	0.0017		4	up			up		up	up	up
		PA2482	2800782	1.8362	1.7e-09		5	up			up	up		up	up			up
		PA2483	2801550	1.5946	6.27e-09		5	up					up	up	up		up		up
		PA2485	2803345	1.8708	3.36e-10		7	up		up	up	up	up	up	up		up
		PA2486	2803640	2.2047	1.02e-10		5	up	down		up	up	up	up	up	down		down
		PA2487	2803860	3.2522	6.31e-14		4	up	down		up	up	up		up
		PA2488	2804230	1.6631	3.75e-09		2	up				up						up
		PA2489	2805021	1.1543	0.000487		0	up	down				down		down
		PA2491	2806350	-0.7981	0.0096		1	down						down
		PA2492	2807469	-0.9285	0.0037		0	down				up
		PA2493	2808743	3.3343	0		0	up
		PA2494	2810009	1.5241	3.48e-07		0	up
		PA2495	2813194	2.2081	1.15e-10		0	up
		PA2497	2815341	1.5915	0.00091		4	up				up	up	up	up
		PA2498	2816347	1.6714	2.49e-06		0	up
		PA2500	2817449	1.6265	5e-05		3	up				up			up	up
		PA2504	2821705	0.9187	0.0038		3	up	down		down		up	up		down	up	down
		PA2506	2824283	3.8786	0		3	up			up	up							up
		PA2510	2827241	1.9483	9.31e-12		2	up							up		up
		PA2511	2828122	1.4728	1.28e-05		1	up									up
		PA2513	2830831	1.9548	0.0026		2	up					up				up
		PA2519	2836171	1.2104	0.0049		0	up
		PA2525	2846283	-0.888	0.004		0	down	up		up			up	up	up		up
		PA2528	2854011	0.806	0.01		3	up			up	up	down	down				up
		PA2529	2855548	-0.7266	0.0166		2	down					down	down			up
		PA2531	2858503	2.6352	5.14e-14		0	up
		PA2536	2864170	-1.6178	1.64e-06		1	down	up			down	up		up	up
		PA2537	2865107	-0.996	0.0027		1	down	up						up	up	down
		PA2538	2865748	-2.3079	2.62e-08		0	down	up					up	up	up		up
		PA2540	2867542	-2.5825	2.47e-11		1	down	up		down					up
		PA2541	2869392	-2.4149	2.45e-12		1	down					down					up
		PA2543	2873824	-1.1274	0.000182		1	down						down
		PA2546	2877477	1.1817	7.54e-05		0	up
		PA2550	2881754	1.3558	2.18e-05		1	up	down	down	down		up		down	down	down	down	down
		PA2552	2884206	-1.9063	4.87e-06		1	down	down			up	up	up			up
		PA2553	2885362	-1.2091	0.0082		0	down					up	up			up	up
		PA2554	2886570	-2.1776	1.55e-06		0	down					up				up
		PA2555	2887357	-1.2437	0.0013		6	down	down	down	down	down	up		down		up	down
		PA2556	2889202	-1.7665	2.39e-08		0	down			up		up
		PA2557	2890356	-4.0108	0		3	down	down	down	down	up	up				up	up
		PA2559	2893286	0.8745	0.0035		1	up	down			down		up				down
		PA2559a	2894147	1.341	4.13e-05		3	up		up		up		down				up
		PA2561	2894908	3.2756	0		2	up				up		down			up
		PA2562	2896741	2.0527	3.84e-10		3	up	down			up	up		down		up	down	down
		PA2563	2897610	1.2484	3.46e-06		3	up				up	up		down		up
		PA2567	2902218	1.2657	0.000452		3	up	down					up		up	up
		PA2581	2917172	-1.2929	2.61e-05		2	down					down	down
		PA2582	2918967	-1.0902	0.000353		2	down						down	down
		PA2597	2939646	1.0791	0.000462		2	up					up			up
		PA2599	2941894	1.0331	0.000463		1	up					up
		PA2600	2942848	1.8259	9.04e-10		1	up					up
		PA2601	2944255	1.0127	0.0013		1	up			up
		PA2602	2945264	0.718	0.0416		0	up
		PA2603	2945866	1.0583	0.001		0	up
		PA2604	2947803	-1.6127	1.66e-08		1	down									up	down
		PA2609	2949967	-0.6943	0.0163		0	down					up
		PA2618	2961191	0.6506	0.0208		3	up					up	up			up
		PA2621	2964607	0.9618	0.0071		2	up				up					up
		PA2622	2965201	-1.14	0.000661		0	down					up				up
		PA2624	2967161	1.0757	0.0067		0	up					down
		PA2625	2969473	1.933	1.32e-09		1	up									up
		PA2627	2971111	0.695	0.0269		3	up	up			up	down					up
		PA2628	2971734	2.9533	0		0	up
		PA2630	2974129	0.9742	0.000784		4	up	up		down	up	down	down		up		up
		PA2634	2977756	1.2332	0.007		1	up	down			up	down					down
		PA2637	2982781	-1.5558	8.93e-06		3	down	down			up	down	down	up			up
		PA2639	2983963	-1.5678	1.14e-06		1	down	up					down	up		up	up
		PA2640	2985746	-3.1127	1.33e-14		3	down	up			down		down	up		up	up	down
		PA2641	2986243	-1.4941	2.78e-06		2	down	up			down	down	up	up	up	up	up
		PA2642	2987721	-1.7108	1.06e-07		2	down	up			down	down	up	up	up	up	up
		PA2643	2990435	-0.8596	0.003		0	down	up				up	up	up	up	up	up
		PA2644	2991442	-1.0647	0.000243		1	down	up			down		up	up	up	up	up
		PA2645	2992002	-1.0468	0.0024		1	down	up		up	down		up	up	up	up	up
		PA2646	2992548	-1.5289	4.34e-05		1	down	up			down		up	up	up	up	up
		PA2647	2992853	-1.3561	1.69e-05		1	down	up			down		up	up	up	up	up
		PA2648	2994728	-0.9351	0.0038		1	down	up			down		up	up	up	up	up
		PA2649	2996265	-1.1844	5.26e-05		1	down	up			down		up	up		up	up
		PA2651	2998856	0.6	0.0454		2	up				up	down	down			up
		PA2654	3003457	1.1753	0.000591		0	up				down	down				down	down
		PA2655	3005606	-1.2384	0.0211		1	down				down
		PA2656	3006005	0.9623	0.0024		2	up									up	up
		PA2657	3007339	1.4221	2.2e-05		2	up					up				up
		PA2658	3008010	1.5873	3.67e-07		2	up				down			up		up
		PA2659	3008324	2.1245	5.3e-10		2	up				down			up		up
		PA2661	3009956	1.1363	0.000308		1	up			down	down	down	up	down	down	down	down
		PA2662	3011100	1.3512	0.000283		1	up			down	down	down	up			down	down
		PA2663	3012280	2.2727	1.32e-06		1	up			down	down	down	up	down	down	down	down
		PA2664	3012592	3.7888	1.14e-12		1	up			down	down	down	up	down		down	down
		PA2667	3016246	-2.2591	4.67e-13		5	down				down	down	down		down	down
		PA2683	3030436	-0.637	0.0234		1	down				down		up	up	up	up
		PA2684	3031749	-2.5834	2.83e-15		1	down	up			down			up	up
		PA2685	3035752	-1.7024	4.42e-07		2	down	up					down		up	down
		PA2686	3037886	0.946	0.0178		5	up	down	down	up	down		up	up		up		up
		PA2687	3038803	2.3023	1.81e-14		5	up	down		up	down		up	up		up		up
		PA2688	3040242	1.3615	1.05e-06		1	up			up
		PA2689	3042502	2.9298	0		3	up					up	up			up	down
		PA2695	3048051	0.7018	0.0149		2	up				up	down	down			up
		PA2698	3050669	-1.0265	0.0044		3	down				down	up	up			down	down
		PA2705	3059035	-0.8642	0.0026		4	down	down		down	down						down
		PA2708	3061733	1.1767	8.56e-05		3	up					up		up		up
		PA2711	3064785	1.0895	0.0023		0	up
		PA2712	3066296	1.4979	8.42e-07		1	up	down				up
		PA2713	3067207	1.8017	1.1e-09		1	up							up
		PA2714	3068040	1.9217	2.98e-10		0	up
		PA2715	3070366	1.5257	0.000796		0	up
		PA2718	3073144	0.7018	0.0252		1	up	down				down	down			up
		PA2722	3075922	1.373	2.62e-05		0	up
		PA2729	3086142	-1.2282	0.0029		0	down					up	up		up
		PA2746	3108057	3.5459	0		6	up	down			up	up	up	up	up	up
		PA2746a	3108468	3.2348	0		5	up	down			up	up	up	up		up
		PA2748	3109743	1.2399	5.41e-06		7	up	up		up	up			up	up	up	up
		PA2750	3111633	0.8551	0.0069		0	up					down
		PA2750a	3112126	0.9404	0.0051		0	up					down
		PA2751	3112878	3.453	0		4	up	down			up	up		up		up
		PA2754	3115304	2.2173	2.37e-08		6	up				up	up	up	up	up	up	down
		PA2754a	3115699	1.8497	9.99e-06		2	up	down				up		up		down	down
		PA2755a	3116075	1.212	0.000226		4	up					up	up	up		up
		PA2758	3118296	1.2869	2.29e-05		1	up				down		up
		PA2759	3119394	2.1343	6.55e-08		6	up	up			up	up			up	up	up	down
		PA2760	3120073	-2.2381	5.12e-09		0	down					up
		PA2761	3121462	1.5834	5.31e-06		2	up	down		up			up
		PA2762	3121921	3.0899	0		0	up
		PA2763	3122377	2.944	9.46e-09		0	up
		PA2763a	3122856	1.3054	0.0109		0	up
		PA2767	3126252	1.9821	9.73e-08		1	up			up
		PA2771	3129729	-0.797	0.0092		1	down	up						down		up	up
		PA2772	3130761	-0.9519	0.0223		0	down	up								up	up
		PA2774	3132229	-2.2227	2.46e-09		6	down	up		down	down	down	down		up	down	up	down
		PA2775	3132821	-1.3599	0.0026		4	down				down	down	down			down	up
		PA2776	3133710	-1.022	0.008		0	down	up		up		up		up			up
		PA2777	3135044	1.567	2.27e-08		5	up				up	up	up	up		up
		PA2781	3138191	1.5054	1.45e-05		2	up	down				up		down		up		down
		PA2786	3142618	0.7942	0.0381		1	up									up
		PA2793	3149400	-1.7661	6.21e-08		2	down					down	down
		PA2799	3156503	1.0724	0.0033		3	up	down				up	up	down		up	down
		PA2802	3158073	-0.7488	0.0343		3	down				up	down	down	down
		PA2807	3161599	2.6685	1.33e-14		2	up			up						up
		PA2808	3162388	1.5593	5.77e-06		0	up
		PA2810	3163382	-1.9059	8.95e-11		0	down										up
		PA2815	3168106	1.6398	1.45e-08		3	up	down				up		up		up	down
		PA2817	3171121	1.0723	0.000406		4	up				up	up				up	up
		PA2825	3179469	2.295	2.83e-15		2	up	down				up	up				down
		PA2830	3182986	-1.5187	3.26e-06		0	down			up	up
		PA2833	3185873	1.5522	1e-07		0	up	down						down
		PA2839	3192749	1.2373	6.88e-05		2	up				up		up
		PA2847	3201506	0.928	0.0149		2	up			up		down	up	down			down
		PA2849	3203398	-0.9733	0.0021		1	down			up	down	up	up	up				up
		PA2850	3203998	2.7047	1.71e-13		4	up			up	down		up		up	down	up
		PA2853	3206915	-3.1891	0		1	down				down		up
		PA2854	3207290	0.6342	0.0377		2	up				up	down				up
		PA2856	3208673	-1.4958	7.38e-06		2	down					down	down
		PA2860	3213044	-1.3162	0.0014		3	down				up	down	down	down			up
		PA2866	3218666	0.8426	0.0095		0	up	down
		PA2867	3219608	-2.0592	5.3e-09		3	down			down	up		down	down	up	up	up
		PA2868	3221206	2.2667	1.58e-10		3	up	up		down	up					up
		PA2869	3221652	0.6947	0.0449		3	up				up			up		up	down
		PA2871	3223736	-1.0953	0.000107		2	down					down	down			up
		PA2872	3224614	-0.7878	0.0217		2	down	up			down	down				up
		PA2883	3235794	1.5515	2.44e-05		6	up	down		up	up	up	up	up		up
		PA2895	3249977	2.1082	3.46e-12		3	up				up	up				up
		PA2896	3250738	2.4835	5.48e-15		3	up	down			up			up		up
		PA2899	3253766	0.9201	0.0074		2	up			up			up
		PA2904	3258353	-0.7025	0.0252		3	down	up			down	down				down	up
		PA2905	3259102	1.0905	0.000179		2	up	up									up
		PA2915	3270827	-0.7304	0.0105		2	down				down					up	down
		PA2917	3272457	-1.3691	0.0016		3	down			down			down	down		up
		PA2920	3274597	1.6766	2.6e-09		2	up	down				up		down		up	down
		PA2925	3280165	1.1906	0.000259		2	up					up	up
		PA2926	3280899	1.008	0.0023		0	up
		PA2927	3281988	0.7404	0.0231		1	up									up
		PA2930	3285687	2.8342	0		1	up						up
		PA2931	3286624	2.8079	0		3	up	down		up	up		up
		PA2932	3287340	3.5309	0		2	up			up	up
		PA2937	3291960	1.7666	5.42e-05		4	up	down			up	up	up	down		up	down
		PA2938	3292324	1.5904	5.6e-08		2	up					up				up
		PA2939	3294282	0.7841	0.0082		2	up					up				up
		PA2946	3306312	1.1902	0.000183		3	up	up				down				up	up
		PA2947	3307085	1.9959	7.72e-10		1	up	up
		PA2949	3308391	-0.9546	0.0027		1	down						down			up
		PA2950	3309411	-1.1314	0.0014		4	down	up	down	down		down	down				up
		PA2951	3310792	-1.3388	0.000111		2	down					down		up				down
		PA2955	3315057	0.7144	0.0152		0	up					down
		PA2958	3317524	0.7402	0.0124		3	up				up		up			up
		PA2959	3318883	-1.5302	6.27e-08		3	down					down	down	down
		PA2960	3319674	-1.6546	5.86e-06		3	down	down			up	down	down			up
		PA2961	3320064	-1.0422	0.000589		0	down	up			up						up
		PA2970	3328203	-1.0011	0.015		5	down			down		down	down	down		down	up
		PA2971	3328399	-0.98	0.0242		4	down			down	up	down	down			down	up
		PA2975	3331348	0.8587	0.0234		1	up	down			up	down	down
		PA2976	3332881	1.2646	0.0018		3	up	up		down		down	down	up			up
		PA2978	3337228	-0.8119	0.0046		1	down	up				down					up
		PA2981	3338679	-1	0.0012		2	down	up				down	down				up
		PA2982	3339677	-1.1523	0.000845		1	down	up				down
		PA2985	3343178	-0.9113	0.0245		2	down	down			up	down
		PA2988	3345789	0.8532	0.0082		1	up				up	down	down			down
		PA2992	3350411	-2.1471	2.09e-07		1	down	up			down		up
		PA2993	3350635	-1.1006	0.000213		2	down				down	down		up			up
		PA2994	3351656	-0.9079	0.0019		2	down	up			down	down		up		up	up
		PA2995	3352890	-0.8133	0.0075		1	down	up				down		up	up	up	up
		PA2996	3353498	-0.8489	0.0098		2	down	up			down	down		up		up	up
		PA2997	3354169	-1.248	2.8e-05		1	down	up				down		up		up	up
		PA2998	3354947	-1.5335	7.76e-08		2	down	up				down	down	up			up
		PA2999	3356162	-0.8935	0.007		2	down	up			up	down	down				up
		PA3000	3357758	0.7591	0.0035		2	up					up	up
		PA3006	3366970	1.3183	3.05e-05		6	up	down	up	up		down	up	up	up	up	down	down
		PA3008	3368529	2.0385	1.52e-11		1	up								up
		PA3009	3369036	1.1485	0.000866		0	up	down		down		down	down
		PA3013	3373254	0.7974	0.0203		1	up	down	up		down	down					down	down
		PA3014	3374460	1.553	2.29e-05		2	up	down	up			down		up			down	down
		PA3017	3378512	1.0074	0.000888		3	up					up	up			up
		PA3018	3378979	-1.0797	0.000401		0	down	up			up			up	up		up
		PA3021	3383948	-0.9284	0.0042		1	down	up			down	up		up	up
		PA3022	3384378	-0.662	0.0214		1	down				down					up
		PA3023	3385287	1.8015	4.62e-08		4	up				up	up		up		up
		PA3026	3389436	0.8205	0.0114		0	up
		PA3027	3391208	-1.1688	0.000285		2	down					down	down
		PA3029	3393482	-1.1714	0.000727		3	down					down	down			down
		PA3032	3395325	1.5861	6.38e-09		2	up			up						up
		PA3033	3397096	0.7908	0.0354		2	up	down			up	down	down	down		up
		PA3035	3398104	1.7892	1.13e-09		0	up
		PA3037	3399649	0.794	0.0173		0	up
		PA3038	3400684	-1.9226	1.23e-07		4	down	down	down	up	down	up		down			up
		PA3040	3403812	1.3207	7.49e-05		4	up				down	up	up	up	down	up	down
		PA3041	3404145	0.825	0.017		4	up	down			down	up	up	up	down	up	down
		PA3055	3420309	-1.1399	0.000156		2	down				up					down	down
		PA3057	3421425	-1.9276	0.0035		1	down					up	up			down		up
		PA3064	3431045	-0.907	0.0061		0	down
		PA3066	3435372	0.7007	0.0268		4	up			up	up	up	up
		PA3067	3435987	0.674	0.0442		3	up	down		up	up		up
		PA3068	3436578	-1.1041	0.0115		2	down	up			down	down		up
		PA3069	3441713	1.1308	0.002		1	up				up	down	down
		PA3077	3450838	0.8006	0.012		0	up
		PA3086	3464236	-1.3585	1.7e-05		2	down				down			down
		PA3087	3465093	-1.0552	0.000186		0	down
		PA3088	3466073	-1.1224	0.000146		0	down
		PA3092	3470764	0.6653	0.0401		1	up		up		down			down			down
		PA3095	3475956	-2.0385	7.63e-05		2	down	up			down	up	up		up	up		down
		PA3096	3476482	-0.9294	0.0017		2	down				down							down
		PA3098	3478625	-0.7315	0.0359		3	down				down	up	up				down	down
		PA3099	3479335	-1.3617	0.0021		0	down					up	up			up
		PA3100	3479721	-1.2721	0.000312		4	down		down		down						down	down
		PA3101	3480246	-2.0649	1.11e-10		3	down				down	up				down	down
		PA3103	3481914	-0.7197	0.0174		2	down				down					up	down
		PA3105	3484354	-1.0924	0.000952		3	down				down			down			down
		PA3107	3487181	-0.7683	0.0093		0	down	up									up
		PA3109	3490136	1.1116	0.0026		2	up				up	down	down				up
		PA3116	3498374	-1.5493	2.99e-06		1	down	up				down	up				up
		PA3119	3501809	0.9826	0.0018		1	up				up
		PA3121	3503292	1.6675	1.03e-06		1	up			down		up
		PA3124	3506322	-1.3139	1.12e-05		1	down			up		up	up	up		down
		PA3132	3513154	1.1752	0.000487		0	up
		PA3133	3514023	2.6235	0		0	up
		PA3137	3519045	0.7929	0.0097		3	up					up	up			up
		PA3139	3522748	-1.1601	0.000413		4	down			down		down	down	down
		PA3141	3524681	-1.0926	0.000596		1	down					down
		PA3161	3547689	-1.6443	1.74e-07		0	down			up		up	up			up
		PA3162	3548110	0.9093	0.0185		2	up			down		down	down	up			up
		PA3166	3554157	-1.1649	0.000118		2	down	up			down	down		up	up	up	up
		PA3169	3559435	-0.7489	0.0167		2	down					down	down				up
		PA3171	3562106	-0.8498	0.011		4	down			down		down	down				down
		PA3174	3564445	2.5342	0		0	up
		PA3175	3565189	2.7586	0		3	up					up	up			up
		PA3176	3566163	1.4231	2.06e-05		0	up
		PA3177	3567606	0.7524	0.0241		2	up				up		up
		PA3180	3570414	0.6487	0.0485		1	up									up
		PA3182	3571621	3.1594	0		0	up		down	down	down	down	down			down
		PA3192	3583616	-0.9142	0.0204		4	down				down	down				down	up	down
		PA3194	3585477	1.3357	1.29e-05		1	up				down	down	down	up		down
		PA3196	3588741	0.9941	0.0102		0	up					down	down
		PA3197	3589352	0.6059	0.0498		0	up						down
		PA3202	3593733	-0.8213	0.0214		3	down					down	down	down
		PA3205	3595387	2.3395	1.34e-12		7	up			up		up	up	up	up	down	up	up
		PA3217	3605684	-1.108	0.000767		4	down				up	down	down	down		down
		PA3221	3609905	-0.9037	0.0489		1	down						down
		PA3224	3612042	0.8083	0.0115		3	up					up	up	up
		PA3225	3612559	-1.0666	0.000842		0	down				up	up	up	up
		PA3227	3614304	-1.1708	0.000332		2	down						up			down	down
		PA3228	3614930	-1.1608	0.000308		0	down					up	up
		PA3229	3617044	2.2267	1.19e-11		2	up					up						up
		PA3230	3617343	1.2302	3.29e-05		0	up
		PA3231	3618726	1.3144	0.0046		1	up					up
		PA3233	3619616	-1.0942	0.0034		0	down					up
		PA3234	3621505	-1.0779	0.000839		0	down			up		up				up
		PA3235	3623157	-2.1833	2.53e-08		5	down	down	down	up	down	up		down	down		up
		PA3236	3623686	0.6617	0.0384		0	up
		PA3237	3624837	5.8099	0		1	up					down	up
		PA3240	3627509	1.2292	0.0001		3	up				up	up	up				down
		PA3241	3628430	-1.3068	3.32e-06		2	down						down	down
		PA3243	3630765	-0.7274	0.0355		0	down
		PA3244	3631618	-1.0326	0.0038		2	down	up			up	down	down				up
		PA3245	3632430	-1.8175	6.27e-08		2	down	up			up	down	down
		PA3261	3648170	0.6237	0.0317		3	up	down			up	up				up
		PA3268	3655986	1.101	0.000343		1	up										up
		PA3269	3658248	-1.2663	8.31e-05		0	down				up		up			up
		PA3273	3667924	1.9882	9.63e-08		5	up				up	up	up	up		up
		PA3274	3668474	3.2457	0		3	up					up	up			up	down
		PA3275	3668840	2.5565	8.81e-11		3	up					up		up		up
		PA3276	3669166	0.9949	0.0163		1	up					down	down	down		down	up
		PA3277	3669821	1.4738	3.7e-06		1	up	down		down	up							down
		PA3280	3673008	3.0593	0		0	up	down							down		down
		PA3281	3674570	7.7858	0		0	up	down		down	down	down			down	down	down	down
		PA3282	3675163	8.0485	0		0	up	down		down	down	down			down	down	down	down
		PA3283	3675894	8.8377	0		1	up	down		down		up		down		down		down
		PA3284	3676767	8.595	0		0	up			down				down		down	down	down
		PA3285	3677720	-0.9179	0.000845		0	down									up
		PA3286	3678334	-0.9329	0.004		2	down	up				down	down			up		up
		PA3287	3679946	3.6076	0		2	up								up	up
		PA3288	3680465	2.0256	8.81e-12		2	up				up						up
		PA3289	3681048	1.821	2.66e-05		2	up					up				up	down
		PA3291	3684163	-2.3841	6.23e-11		0	down	up							up
		PA3292	3684905	-3.2693	2.83e-15		0	down
		PA3295	3688879	-2.3435	1.35e-11		1	down					down
		PA3299	3695511	-1.0955	0.000566		2	down		up		up	down	down
		PA3301	3699369	-1.2467	2.97e-05		0	down
		PA3302	3700316	-0.8431	0.0054		3	down	up			down					down	down
		PA3303	3700937	1.9353	3.42e-13		2	up					up	up
		PA3303a	3702977	1.1192	0.0044		3	up	down	up		up		up	down			down
		PA3304	3702093	1.1789	0.000162		1	up	down					up	down			down
		PA3305	3703167	1.489	9.82e-08		1	up	down				down	up	down
		PA3306	3705890	-0.7826	0.0062		0	down					up	up
		PA3307	3706546	2.5533	0		2	up					up	up				down
		PA3310	3710749	2.1472	2.91e-10		1	up				up
		PA3313	3715804	-1.7291	1.19e-06		0	down	up									up
		PA3320	3722990	2.1078	5.92e-08		0	up
		PA3336	3744901	1.6931	0.000214		5	up	up		down	up	up			up	up		down
		PA3341	3752044	0.7342	0.0494		2	up	down		down		up				up	down
		PA0035	37087	-0.8888	0.0156		0	down					up
		PA3348	3759996	-0.632	0.0275		2	down	down				up				up	down
		PA3349	3760897	-1.5661	1.54e-07		2	down				down						down
		PA3350	3761961	-0.9282	0.0028		0	down
		PA3351	3762804	1.5639	6.83e-08		1	up						up				down
		PA3356	3766617	-0.8625	0.0095		1	down						down
		PA3368	3778704	-1.1664	0.0026		0	down					up	up
		PA3385	3791347	1.4835	6.52e-06		3	up			down	up	down	up			up	down
		PA3391	3794819	2.1999	1.66e-11		0	up	down				down	down	down		down
		PA3395	3801104	3.7875	0		0	up	down			down	down		down		down	down	down
		PA3396	3801948	3.7075	2.83e-15		0	up	down			down	down		down	down	down	down	down
		PA3397	3802567	1.7935	1.28e-07		0	up					down	down		down	down
		PA3399	3804545	-1.1272	0.0023		0	down					up
		PA3400	3804940	-0.9929	0.0028		0	down	up
		PA3401	3806070	-1.5834	3.66e-06		1	down	up								down
		PA3402	3807246	-0.6457	0.05		0	down
		PA3403	3808318	-1.1772	0.002		1	down							down
		PA3403a	3808978	2.4681	0		5	up		up	up	up			up		up
		PA3404	3809258	3.7925	0		0	up
		PA3407	3813958	2.4333	2.51e-09		2	up			up						up
		PA3408	3814661	5.0059	0		0	up
		PA3409	3817546	4.7604	0		3	up			up			up					up
		PA3410	3818597	4.3554	0		5	up			up			up	up		up		up
		PA3411	3819189	2.3717	3.4e-08		3	up			up			up					up
		PA3412	3819527	3.5626	0		3	up								up	up	up
		PA3413	3820006	2.417	0		2	up	down			up	down			up
		PA3414	3820308	2.1987	4.98e-13		6	up				up	up	up	up	up	up
		PA3416	3822515	2.6355	3.04e-12		4	up	down		down	up	up	up	down	down	up	down
		PA3417	3823509	2.3922	4.76e-11		4	up				up	up	up			up
		PA3418	3824748	0.9197	0.0105		4	up	down			up	up	up	down		up	down
		PA3423	3832940	-1.2546	0.000177		0	down
		PA3424	3833774	1.7684	1.38e-10		1	up									up
		PA3425	3835215	1.0918	0.0014		2	up					up				up
		PA3426	3835579	1.8706	5.3e-11		2	up					up				up
		PA3427	3836466	1.2034	4.26e-05		1	up	down	down		up			down			down
		PA3429	3837885	0.6539	0.0378		1	up	down		down	down	down	up	down	down	down	down	down
		PA3430	3838778	2.4148	3.4e-11		1	up	down		down	down	down	up	down		down	down	down
		PA3431	3839686	4.6549	0		1	up			down	down	down	up	down		down	down	down
		PA3432	3840359	5.9383	0		1	up			down	down	down	up	down		down	down	down
		PA3435	3843653	-0.8066	0.0115		3	down					down	down			down
		PA3439	3846337	-0.919	0.0047		5	down				down	down		down		down	down
		PA3440a	3847200	-0.9389	0.0034		2	down						down			down
		PA3442	3847974	1.4026	8.02e-05		1	up					up
		PA3443	3848795	1.7119	3.59e-05		1	up					up
		PA3444	3849604	2.3962	1.85e-11		1	up					up
		PA3445	3850830	2.1959	2.75e-10		2	up					up		up
		PA3446	3851920	1.2141	0.0008		5	up	down	up	down	down	up	up	up	down			up
		PA3451	3856337	1.2114	0.0018		3	up					up	up	down		up	down
		PA3452	3856749	0.813	0.0149		1	up					down	down				up
		PA3454	3859338	0.8269	0.0072		0	up	down									down
		PA3457	3864374	1.7274	2.19e-06		2	up				up				up
		PA3458	3865281	1.019	0.0023		6	up		up		up	up	up	up	up
		PA3459	3865897	0.7436	0.039		5	up		up			up		up	up	up
		PA3460	3867707	1.2875	0.000372		3	up	down			down	up		up		up	down	down
		PA3465	3876196	0.853	0.0049		4	up			down	up	up			up	up
		PA0733	801275	0.802	0.0051		1	up										up
		PA3472	3885711	2.0348	4.25e-08		4	up	up			up		down			up	up
		PA3473	3886328	1.3074	5.89e-05		3	up	up			up						up
		PA3474	3887224	0.8849	0.0152		1	up										up
		PA3480	3893432	-0.8642	0.0162		4	down				up	down	down	down		down
		PA3483	3897391	-0.9036	0.0069		1	down	up				down			up		up
		PA3484	3898278	-1.7185	2.41e-06		0	down	up						up	up		up
		PA3485	3899501	-1.18	0.0027		3	down	up	down		down			up	up	down	up
		PA0750	818003	-2.5758	1.1e-13		1	down	up								down	up
		PA3496	3913876	-1.138	0.000907		3	down		down		up			down	down	up
		PA3524	3944184	-1.0276	0.000187		7	down	down		down		down	down		down	down	down
		PA3527	3947095	-0.6379	0.0469		2	down					down	down
		PA3529	3948991	-2.5785	0		1	down					down	up	up
		PA3530	3949853	1.7655	1.12e-06		5	up	down		up	down		up	up	down	up	down	up
		PA3531	3950284	1.628	0.00053		1	up			down	up	down	down	down	down	down	down	down
		PA3532	3950827	1.8323	3.77e-09		0	up	down		down		down	down	down	down	down	down	down
		PA3533	3952061	1.3919	7.85e-06		0	up				down	down	down	down	down	down	down
		PA3539	3961144	0.9872	0.0017		1	up	up
		PA3540	3962825	6.095	0		0	up
		PA3541	3964275	3.1585	1.81e-14		2	up	down			down	up	up	down			down
		PA3542	3965842	2.9212	0		0	up
		PA3543	3967025	2.8613	2.3e-14		0	up
		PA3544	3968449	4.2341	0		0	up
		PA3545	3969942	1.1732	0.000868		2	up					up	up
		PA3546	3971586	4.5913	0		0	up
		PA3547	3973014	3.2305	0		0	up
		PA3548	3974359	0.6687	0.0224		0	up
		PA3549	3975936	3.4078	0		0	up
		PA3550	3977184	2.7564	3.81e-13		0	up
		PA3551	3978031	3.5393	0		0	up
		PA3552	3979860	0.7161	0.0396		1	up				down	down	down	up		down		down
		PA3553	3981005	0.6633	0.037		3	up	up		up				up
		PA3568	3999208	-1.6881	0.0026		0	down					up	up			up
		PA3569	4001196	-2.76	3.89e-06		0	down					up	up			up
		PA3570	4002108	-2.0284	0.0017		3	down			down		up	up	down		up	down
		PA3571	4003733	-1.2862	4.66e-05		4	down	down				down	down			down
		PA3573	4004967	2.4524	3.38e-12		6	up	up			up	up	up		up	up
		PA3574a	4007127	-1.4419	0.000102		5	down	down		up		down	up		down	down	down
		PA3575	4007507	-2.4262	8.49e-08		1	down	up		up	up			up		down		up
		PA3578	4009542	2.1993	0		0	up	down				down				down
		PA3583	4015408	-1.6155	8.73e-06		2	down					down				down
		PA3585	4018112	3.1973	0		2	up				up	down	down	up		down
		PA3586	4018458	3.3787	0		0	up
		PA3587	4019743	1.986	6.59e-13		1	up						up
		PA3598	4033850	2.2262	3.14e-12		2	up				up			up
		PA3599	4034793	3.6736	0		1	up					down	up
		PA3600	4035606	5.7532	0		1	up						up
		PA3601	4035758	5.4708	0		5	up	down		up			up	up		up	down	up
		PA3603	4037945	1.1185	0.000239		0	up	down		down		down	down	down		down		down
		PA3611	4045160	-0.6126	0.0417		0	down				up			up
		PA3612	4045589	0.6114	0.037		3	up	up			up			up
		PA3615	4050005	-1.0189	0.0017		0	down				up	up	up		up
		PA3617	4051564	0.8347	0.0128		4	up				up		up	up	up	down
		PA3620	4054525	-1.4215	0.000202		2	down					down	down		up		up
		PA3621	4057159	-1.6352	1.08e-06		5	down			down	up	down	down	down		down
		PA3622	4057909	-0.8471	0.0268		3	down		down	down	down	up				up
		PA3625	4060625	-1.8714	2.51e-09		2	down					down	down
		PA3626	4061362	-0.8247	0.0115		2	down	up				down	down				up
		PA3627	4062426	-0.9166	0.0024		3	down			down		down	down				up
		PA3629	4063875	-1.0517	0.000536		3	down		up		down	down	down
		PA3634	4068328	1.8867	2.61e-10		0	up					down
		PA0903	986818	-0.8354	0.0116		2	down	up				down	down				up
		PA3636	4070012	-1.1732	0.000183		2	down			down			down	up			up
		PA3638	4072659	-0.6666	0.0318		0	down	up									up
		PA0904	989590	-0.8886	0.0072		2	down	up				down		up		down
		PA3643	4081045	-1.8413	2.61e-09		2	down	up		down		down					up
		PA3644	4082185	-1.1484	0.0021		3	down			down		down	down				up
		PA0934	1023053	-0.8888	0.0086		1	down	up					down
		PA3646	4083444	-1.821	6.91e-08		2	down	up		down		down		up			up
		PA3647	4084505	-0.9195	0.0035		3	down	up			down	down	down	up			up
		PA3648	4085062	-1.135	0.0025		3	down	up		down		down	down				up
		PA3650	4088904	-0.8145	0.0104		1	down	up				down					up
		PA3651	4090091	-0.6041	0.0411		0	down	up				up	up				up
		PA1010	1093251	-1.0348	0.0039		3	down				up	down	down			down	up
		PA1013	1096063	-0.8175	0.0147		3	down	up			down	down		up		down
		PA1296	1407007	0.6502	0.0277		1	up						up	down		down
		PA3657	4095172	-0.7788	0.0223		2	down				up	down	down
		PA3659	4098844	-0.6293	0.0414		0	down
		PA3665	4104092	-1.0076	0.0088		1	down				up	down					up
		PA3668	4107076	-1.6918	1.51e-05		1	down				down	up	up			up
		PA3669	4107505	-2.9504	0		0	down	up					up			up
		PA3670	4108489	-2.3558	5.36e-14		0	down	up									up
		PA3671	4110347	-1.1106	0.000558		0	down	up
		PA3672	4111078	-1.7434	7.56e-07		1	down				up			down
		PA3673	4112285	-0.6586	0.0312		1	down	up					down				up
		PA3674	4114933	-0.8586	0.0139		2	down	up			down	up	up	up			down	up
		PA3676	4116188	-0.8785	0.0026		3	down	up	up	up		down				down	down
		PA3679	4121114	-1.1719	0.00047		2	down	up	up			down				down
		PA3680	4122420	-1.1198	0.000579		2	down					down	down				up
		PA3684	4125743	-1.822	0.000167		2	down	down				down				up
		PA3685	4126164	1.0916	0.0012		1	up					down	down			down	up
		PA3691	4134138	2.9381	0		5	up	down	up		up	up		up		up	down
		PA3692	4134591	1.7909	6.58e-09		4	up	down			up	up		up		up	down
		PA3693	4135452	-1.0012	0.0072		3	down	up		down	down	down
		PA3694	4135970	-1.3107	7.22e-05		5	down			down	down	down	down	down
		PA3696	4137192	-1.411	5.75e-05		1	down				down
		PA3697	4138007	-1.894	1.67e-09		2	down						down	down		up
		PA3698	4139311	-0.9274	0.0017		2	down					down	down			up
		PA3699	4139959	-1.2644	0.000804		0	down
		PA3705	4148249	-0.7559	0.0478		3	down				down			down				down
		PA3711	4156184	-0.6913	0.0193		1	down			up		up					down
		PA3716	4161973	-0.6431	0.0426		0	down	up
		PA3720	4165888	1.6588	3.21e-07		6	up	down		up	up		up	up	down	up		up
		PA3723	4167711	0.9805	0.0135		3	up	down		down		up	up	down		up	down
		PA3727	4173175	-1.2363	0.002		2	down	up			down	up	up	up	up	down
		PA3728	4173886	-2.4299	8.69e-13		2	down	up			down		up	up	up	down
		PA3729	4179276	-1.3621	0.0001		2	down	up			down	up	up	up	up	down
		PA3730	4181378	-0.997	0.000887		2	down	up			down		up	up	up	down	up
		PA3733	4183710	1.0059	0.002		1	up									up
		PA3733a	4185125	3.1545	0		3	up				up			up		up
		PA3735	4186781	-1.3491	2.52e-05		1	down	up			down			up		up
		PA3738	4190616	-1.1488	0.0024		5	down	down				down	down	down		down
		PA3739	4191727	0.6045	0.0313		0	up	down									down
		PA3740	4193675	0.7122	0.0478		0	up	down		down				down			down
		PA3741	4194431	1.1795	0.0085		0	up			down				down
		PA1326	1437067	1.1083	0.000118		0	up
		PA3747	4198843	-0.7244	0.0277		4	down	down				down	down			down
		PA3748	4199656	-1.8801	1.06e-09		3	down					down	down			down
		PA3753	4204734	-1.62	2.15e-07		2	down						up	down			down
		PA3754	4205296	-1.219	1.88e-05		2	down	down						down
		PA3756	4206665	-0.7938	0.0054		1	down				up	down
		PA3761	4212848	1.4181	2.21e-05		3	up					up	up				up
		PA3762	4214762	1.2224	0.000317		1	up	down			up	down					down
		PA3764	4219841	-0.7883	0.0129		3	down				up	down	down			down	up
		PA3767	4223568	0.7747	0.0049		3	up			up		up				up
		PA3768	4224107	0.8466	0.0052		7	up	down		up	up	down		up	up	up	up	up
		PA3783	4242416	1.1699	0.00038		1	up			down	down	down				up	down	down
		PA3785	4243709	1.0974	0.000287		1	up			down	down	down		down	down	up	down
		PA3786	4244315	1.3582	1.59e-05		1	up					down				up
		PA3787	4244876	-1.8719	3.93e-09		0	down									up
		PA3788	4245810	0.8914	0.0062		5	up	up				up	up	up		up	down
		PA3789	4246223	1.3331	0.000206		5	up	up				up	up	up		up	down
		PA3790	4247703	1.0107	0.0021		3	up	up		down	down			up		up	down
		PA3795	4253699	1.0441	0.000206		5	up				up	up	up	up		up
		PA3797	4255458	-1.042	0.000242		0	down					up	up			up
		PA1533	1672080	-1.636	3.66e-07		2	down				down	down					up
		PA3803	4262378	-0.9124	0.0036		3	down	up			down	down	down	up	up		up
		PA3805	4264530	-0.9601	0.0052		2	down	up				down	down				up
		PA3807	4266470	-0.9294	0.005		3	down					down	down			down	up
		PA3811	4269619	1.7645	2e-07		0	up	down			down	down			down		down
		PA3813	4270499	1.1002	0.0016		1	up	down			down	down	up		down	down	down
		PA3814	4270921	1.7193	3.14e-06		1	up	down			down	down			down	down	down	up
		PA1806	1961227	-2.0801	5.24e-10		4	down				down	up	up		up	down	down	down
		PA3817	4273577	0.6835	0.0487		0	up	down				down	down			down
		PA3818	4274502	1.9261	6.03e-06		3	up				up	down	down	up			up
		PA3819	4275422	2.8926	0		2	up	down			up	up			down		down
		PA3820	4276154	-0.9045	0.0037		3	down	up			down	down		up		down	up
		PA3822	4279007	-1.2565	7.83e-05		3	down					down	down			down	up
		PA1862	2021712	1.1409	0.000442		1	up				up	down	down			down
		PA3825	4282078	0.7574	0.011		1	up									up
		PA3832	4290427	0.8573	0.0042		1	up							up
		PA3835	4294255	-1.5012	0.0035		0	down				up			up
		PA3836	4297250	-1.2636	0.0014		2	down					up	down	down
		PA3837	4298311	-0.8694	0.0159		1	down							down
		PA3838	4299204	-1.9369	7.13e-08		2	down					up		down		down
		PA3840	4302041	0.8477	0.0223		4	up				up	up	up		up
		PA3841	4303141	1.3526	4.38e-05		3	up				down	up	up				down	up
		PA3842	4304690	1.886	2.19e-09		3	up				down	up	down	down			up	up
		PA3844	4305645	1.0798	0.000461		1	up	down			down					up	down
		PA3846	4307266	1.1026	1.97e-05		1	up	down								up	down
		PA3850	4310951	-0.9941	0.001		0	down								up
		PA3859	4318259	-0.8416	0.0133		1	down	up					down
		PA3860	4318922	-1.3633	0.000136		0	down	up				up
		PA3861	4321434	-0.914	0.005		4	down	up				down	down	down		down	up
		PA3863	4323758	-0.9354	0.0088		1	down									down
		PA3866	4327697	0.9027	0.0041		0	up	down				down					down
		PA3870	4333357	2.8922	4.62e-13		4	up	up			down	down	up	up	down	down	down	up
		PA3871	4334403	2.5316	1.19e-07		4	up	up			down	down	up	up	down	down	down	up
		PA3872	4335276	3.442	1.1e-13		4	up	up			down	down	up	up	down	down	down	up
		PA3873	4335962	2.8909	3.95e-08		5	up	up		up	down	down	up	up		down	down	up
		PA3874	4336708	3.314	3.86e-10		4	up	up			down	down	up	up		down	down	up
		PA3875	4338261	3.2798	6.87e-10		6	up	up		up	down	down	up	up	up	down	down	up
		PA3876	4342122	1.9642	6.74e-05		5	up	up			down	up	up	up	up	down
		PA3877	4343540	1.4555	0.0027		7	up	up			up		up	up	up		up	up
		PA3878	4345010	-1.7936	3.72e-07		0	down	up			up		up
		PA3879	4346875	-0.8132	0.0381		0	down	up			up	up	up		up
		PA3886	4351595	-0.6949	0.0341		1	down					down
		PA3887	4352828	0.6707	0.0413		3	up	up						up		down	up
		PA3891	4356876	1.0574	0.000722		1	up							up
		PA3892	4358167	-2.7826	1.6e-09		0	down							up			up
		PA3893	4359302	-0.9889	0.0103		0	down	up									up
		PA3894	4361494	-2.2757	2.49e-07		0	down
		PA3898	4366301	0.675	0.0228		0	up	down				down		down
		PA3899	4367283	3.195	2.83e-15		5	up			up			up	up		up		up
		PA3901	4368837	1.8096	1.53e-08		2	up			up					up
		PA3902	4371287	0.916	0.0046		1	up				up	down		down		down	down
		PA3914	4384022	3.083	2.02e-09		5	up	up				up	up	up	up
		PA3915	4385242	1.4742	0.0108		5	up	up			down		up	up	up	down	up
		PA1863	2022411	1.412	2.58e-06		1	up				up
		PA3921	4391641	-2.0249	2.81e-09		3	down			up	down	up	up		down	up	down
		PA3929	4403891	1.005	0.0016		3	up	down				up	up		down	up	down
		PA3930	4404902	2.3434	0		2	up	down		down	down		up		down	up	down
		PA3931	4406806	0.9839	0.0129		2	up					up		up
		PA3933	4408924	1.4951	2.5e-08		2	up							up		up
		PA3936	4414132	1.8343	2.39e-09		1	up					up
		PA3938	4415796	0.9579	0.0013		0	up
		PA3940	4418303	-1.2609	1.93e-05		6	down				down	down	down		down	down	down
		PA3944	4421802	0.8719	0.0015		3	up				up	up				up
		PA3948	4428412	-0.707	0.03		4	down					down	down	down		down
		PA3949	4429401	-0.9482	0.0011		1	down						down
		PA3962	4442453	1.9506	5.68e-10		3	up		up		up			up
		PA3969a	4448176	1.4353	2.29e-06		1	up				up
		PA3971	4450447	1.233	0.000481		1	up	down			down		up				down
		PA3972	4450890	1.2514	0.000406		2	up	down			down	up	up			down	down
		PA3973	4452536	1.0423	0.0023		4	up					up	up	up		up	down
		PA3974	4453289	-0.9402	0.0029		0	down
		PA1927	2106580	6.4254	0		2	up						up			up
		PA3978	4458854	1.3905	3.31e-07		0	up					down
		PA3979	4459418	2.3499	1.18e-09		1	up	down				down	down			down	up
		PA3981	4461388	-0.6806	0.0318		2	down				down					down
		PA3983	4462879	-1.2623	2.68e-05		2	down				down					down
		PA3986	4466323	1.8194	1.55e-09		3	up	down				up	up			up	down
		PA3988	4469613	-1.0854	0.000193		3	down	up			down	down	down	up
		PA3996	4476994	-0.8479	0.0099		1	down	up			down						up
		PA3998	4478627	-1.5916	1.3e-07		0	down								up	up	up
		PA3999	4478979	-1.001	0.00075		0	down	up						up			up
		PA4001	4481230	-1.4028	1.13e-05		2	down	up			up	down	down				up
		PA4002	4482261	-1.1753	0.000378		1	down	up				down					up
		PA4003	4483396	-0.9519	0.0015		3	down	up				down	down			down	up
		PA1943	2126396	-1.0193	0.0027		1	down					up		down		up
		PA4010	4490562	-1.2684	0.000202		2	down						down	up				down
		PA4012	4492602	-0.9071	0.0031		0	down							up		up
		PA4013	4493215	-1.2538	0.000152		2	down	up				down	down	up			up
		PA4022	4502271	-1.8206	0.000196		0	down					up
		PA4023	4504001	-1.3643	0.000357		0	down					up
		PA4024	4505508	-1.2326	0.0013		0	down					up
		PA4025	4506913	-0.9262	0.0226		0	down					up				up
		PA4031	4512549	-0.9281	0.0115		2	down	up				down				down
		PA4038	4520198	1.6107	1.72e-08		0	up
		PA4041	4523985	0.8167	0.0068		1	up									up
		PA4045	4528782	0.7986	0.0067		1	up					down	down			down	up
		PA4047	4529995	-0.6533	0.0356		3	down	down			up	down	down
		PA4048	4530743	-0.8612	0.0142		0	down									up
		PA4056	4536921	-0.6741	0.0241		3	down					down	down	down
		PA4061	4539889	0.7354	0.0214		3	up			up	up	down	down		up
		PA4062	4540783	1.5614	3.47e-08		0	up					down	down
		PA4063	4541272	3.1821	0		1	up	down		up		down	down				down
		PA4064	4541951	1.2889	0.000412		0	up
		PA4065	4542658	2.4904	0		0	up					down	down	down
		PA4066	4543941	0.9261	0.002		0	up							down
		PA4067	4544607	-2.3655	1.95e-07		1	down					down	up	up	up
		PA4069	4546668	-1.1478	0.0012		2	down					down	down
		PA4079	4558302	-1.0857	0.0016		3	down	down				down	down			up
		PA4090	4573285	0.6505	0.0424		2	up	down		up	down	down	up
		PA4095	4577650	2.5092	7.48e-11		0	up
		PA4096	4578254	2.1867	0		0	up
		PA4098	4580583	1.5485	7.02e-07		0	up
		PA4099	4581393	3.5064	0		0	up
		PA4100	4582852	3.4768	0		0	up
		PA4101	4585149	1.1516	0.000384		2	up					up	up
		PA4102	4585886	0.9839	0.0047		1	up					up
		PA4103	4587320	1.0029	0.0073		0	up
		PA4104	4587981	1.5279	8.66e-07		0	up
		PA4105	4588743	2.0513	8.37e-09		0	up
		PA4108a	4592752	-1.7608	0.000136		0	down					up				up
		PA4110	4594029	5.282	0		0	up
		PA4111	4595287	4.5144	0		3	up					up	up			up	down
		PA4112	4595849	2.3816	5.48e-15		3	up					up	up	down		up
		PA4113	4600230	1.88	1.1e-09		0	up					down	down	down		down		down
		PA4116	4604006	1.1149	0.000359		0	up	down		down		down		down
		PA4135	4624581	-0.6491	0.0418		2	down					down	down			up	up
		PA4139	4629944	-3.3962	8.08e-08		1	down		up	up	down	up	up	up	up		up
		PA4140	4630375	-1.7731	7.36e-06		0	down
		PA4141	4632477	-3.8774	8.33e-14		0	down				up	up	up			up
		PA4147	4639502	1.1813	2.84e-05		1	up	down				up		down
		PA4151	4644578	0.7557	0.0153		0	up
		PA4154	4647895	3.0834	0		1	up				up
		PA4156	4650374	2.5301	0		4	up			up			up	up				up
		PA4158	4653509	1.6343	1.78e-06		5	up			up			up	up		up		up
		PA4166	4662185	-1.3247	0.0024		0	down						up
		PA4167	4662693	1.8546	2.39e-09		2	up			up			up
		PA4168	4663854	1.3377	5.26e-05		4	up			up			up			up		up
		PA4169	4666327	2.0546	1.64e-09		0	up	down				down
		PA4170	4666836	2.1562	8.36e-13		5	up			up	down	up	up	up				up
		PA4171	4667904	2.692	8.77e-14		2	up							up		up
		PA4176	4673038	-1.347	0.000209		2	down				down	down
		PA4178	4673963	1.7503	1.33e-07		0	up
		PA4179	4674944	0.6232	0.0492		1	up					up
		PA4182	4678957	-0.8749	0.0055		3	down				up			down		down	down
		PA4185	4681421	-1.0516	0.0038		1	down					down
		PA4194	4691343	1.405	0.00017		0	up
		PA4198	4696281	-0.766	0.0334		0	down			up	up	up
		PA4203	4703205	1.3234	4.88e-05		5	up			up	up		up	up	down		up
		PA4204	4704139	1.1537	0.000136		5	up			up	up	up	up	up
		PA4216	4719419	1.0444	0.0019		0	up
		PA4217	4720301	-1.2445	0.000253		0	down						up			up
		PA4218	4721614	-2.187	5.49e-10		0	down			up			up		up	up
		PA4219	4722851	-1.8982	5.05e-06		0	down			up			up		up	up
		PA4220	4724358	-3.4425	0.000273		0	down			up			up		up	up
		PA4221	4724639	-2.3887	2.06e-14		0	down			up		up	up		up	up		up
		PA4222	4726893	-2.306	1.53e-10		0	down			up			up		up	up		up
		PA4223	4728614	-2.7357	5.22e-13		0	down								up	up
		PA4224	4730323	-2.9686	1.34e-12		0	down								up	up
		PA4225	4731369	-2.6613	5.48e-15		0	down			up					up	up
		PA4226	4736795	-2.6024	2.6e-12		0	down			up			up		up	up
		PA4228	4742424	-1.7876	1.05e-07		0	down			up			up			up		up
		PA4229	4744064	-2.6804	1.39e-13		0	down			up			up		up	up
		PA4230	4744819	-2.3654	3.47e-08		0	down			up			up		up	up		up
		PA4231	4745121	-1.5947	2.31e-06		0	down			up					up	up
		PA4233	4747154	-1.5513	4.74e-07		2	down	up			up	down	down			up	up
		PA4234	4748756	-0.9703	0.0027		3	down					down	down			down	up
		PA4235	4751665	-1.1306	0.000357		6	down	down			down	down	down			down	down
		PA4236	4752260	1.6777	0.000181		2	up							up	up		down
		PA4242	4756979	-4.473	0		0	down
		PA4265	4767811	-1.0702	0.0063		2	down	up			down	down	up	up			up
		PA4283	4799299	-0.837	0.0052		1	down				down	up	up		up
		PA4284	4801461	-0.881	0.0067		1	down	up			down		up		up
		PA4285	4805195	-1.1214	0.000561		0	down	up
		PA4311	4839597	2.1302	2.17e-09		5	up	down			up	up	up	up		up	down
		PA4313	4841463	0.7579	0.0069		2	up					up				up
		PA4314	4842701	-1.0824	0.000203		2	down					down				down
		PA4315	4843812	-1.4112	0.000155		6	down			down	down	down			down	down	down
		PA4316	4844271	-0.8109	0.0075		0	down
		PA4317	4845938	-1.4045	0.000136		3	down					down	down			down
		PA4319	4847507	-2.3957	6.25e-13		5	down	up			down	down	down	down	up	down	up
		PA4320	4848474	-1.0063	0.00029		3	down	up			down	down			up	down	up
		PA4321	4850042	-1.2717	0.000102		3	down	up			down	down			up	down	up
		PA4322	4851310	-1.7733	3.3e-08		2	down	up			down		up	up	up	down	up
		PA4323	4852314	-0.9441	0.0014		1	down				down				up
		PA4325	4854070	0.7494	0.0279		2	up				up	down				up
		PA4327	4855072	-0.808	0.0088		1	down				up		down
		PA4331	4859329	-0.8838	0.023		1	down				down	up
		PA4332	4860248	-1.6062	1.7e-06		2	down				down			down
		PA4335	4864665	-1.6241	2.06e-05		3	down				down		up			down	down
		PA4336	4864994	-1.3313	1.74e-05		3	down				down	up	up	down		down
		PA4338	4866387	0.6913	0.0107		7	up	up		up	up	up	up	up		up
		PA4340	4868921	-1.1157	0.0021		2	down					down	down
		PA4344	4873270	1.0615	0.0014		3	up					up	up	up			down
		PA4345	4874655	1.8961	6e-13		3	up					up		up		up
		PA4346	4875306	0.933	0.0056		3	up	up					up		up
		PA4347	4875638	-0.775	0.0162		3	down	up				down	down		up			down
		PA4348	4876821	-2.3955	3.08e-08		5	down			down	up	down	down	down	up		up	down
		PA4354	4882053	1.5829	4.48e-05		1	up								down	down	up
		PA4355	4882404	1.8679	3.9e-12		2	up				up		up
		PA4356	4883607	2.3228	6.53e-14		3	up					up	up			up
		PA4357	4884719	1.512	3.2e-05		4	up	up				up			up	up
		PA4358	4884961	1.5481	2.66e-06		3	up								up	up	up
		PA4359	4887279	1.0949	0.0014		4	up						down	up	up	up	up
		PA4366	4893697	-2.968	2.83e-15		6	down			down	down	down			down	down	down
		PA4367	4894459	-0.9326	0.0033		1	down						up				down
		PA4368	4896523	0.6328	0.0279		2	up					up	up				down
		PA4369	4897427	0.73	0.0345		4	up			up		up	up			up
		PA4374	4903466	-1.3069	2.17e-05		4	down					down	down	down		down
		PA4375	4904647	-0.855	0.0126		4	down	up			down	down	down			down
		PA4377	4909162	-1.1445	0.0307		1	down				up			down		up
		PA4380	4910871	-1.0688	0.000829		0	down	up			up
		PA4381	4912141	-1.2866	0.00053		2	down				up		down	down
		PA4383	4914127	1.4223	3.18e-05		2	up	down				down		up	up
		PA4384	4914739	0.8667	0.0089		4	up					up	up			up	up
		PA4390	4919859	1.4186	2.95e-06		3	up	up			up	down	down				up
		PA4392	4921981	-1.2501	0.000104		0	down				up
		PA4395	4925316	-0.742	0.0174		2	down					down				down
		PA4398	4927998	-0.6507	0.042		1	down	up					down
		PA4400	4930748	-0.9452	0.0018		1	down				down
		PA4401	4931746	-1.8156	3.34e-09		1	down				down					up
		PA4406	4938276	1.5243	7.81e-06		1	up				up	down	down			down
		PA4413	4946131	-0.772	0.0149		1	down	up					up		up	down	up
		PA4414	4947330	-0.7247	0.0312		1	down	up					up		up	down
		PA4415	4948690	0.7589	0.0213		2	up	up			down				up	down		down
		PA4430	4963055	-1.3149	3.58e-05		4	down	up		down		down	down	up		down	up
		PA4431	4964266	-1.0776	0.003		4	down	up		down	up	down	down			down
		PA4434	4966190	-0.778	0.0186		0	down							up
		PA4435	4967313	-0.8339	0.0218		0	down		up
		PA4436	4968712	-0.6944	0.0392		0	down
		PA4440	4973400	-0.8582	0.0116		2	down					down				down
		PA4441	4974174	-2.2568	6.14e-11		2	down				down					down
		PA4442	4974694	-1.6164	2.06e-06		5	down			down	down	down	down			down
		PA4444	4977869	-1.451	2.64e-07		2	down	up					down	down		up
		PA4445	4978959	-1.5572	4.52e-06		2	down						down	down
		PA4449	4983552	-1.0335	0.0027		3	down	up			up	down	down			down	up
		PA4451	4985491	-0.9515	0.0128		3	down				up	down	down			down	up
		PA4452	4985847	-0.9467	0.0037		0	down	up						up
		PA4453	4986152	-1.7818	8.19e-09		0	down	up						up
		PA4454	4986811	-1.5583	4.71e-07		2	down	up				down	down	up
		PA4456	4988082	-0.6941	0.0461		3	down				up	down	down	up		down
		PA4461	4991919	-0.6525	0.041		3	down	up				down	down			down
		PA4462	4992870	-0.8464	0.0215		2	down				up	down	down
		PA4463	4994441	-1.5031	0.000213		5	down			down	down	up	up	down		down	down
		PA4465	4995229	-0.704	0.0258		1	down						up			down
		PA4467	4996488	3.9066	0		6	up	down		up		up	up	up		up		up
		PA4468	4997439	4.5067	0		7	up	down		up		up	up	up	up	up		up
		PA4469	4998063	4.3518	0		5	up			up			up	up		up		up
		PA4470	4998540	4.042	0		7	up	down		up		up	up	up	up	up		up
		PA4471	4999909	5.7845	0		5	up			up			up	up		up		up
		PA4473	5001822	-0.8569	0.006		0	down				up
		PA4479	5010828	-1.6731	3.2e-05		4	down	up		down		down	down			down	up
		PA4485	5017040	0.9832	0.0104		3	up						up	up	up
		PA4487	5017960	-1.9032	3.16e-09		3	down	up			down		up		up	down	down
		PA4488	5018756	-1.5621	1.74e-07		0	down	up					up	up	up
		PA4489	5020402	-1.6686	4.71e-08		2	down	up			down		up	up	up	down
		PA4490	5024979	-1.7206	5.65e-09		2	down	up			down				up	down
		PA4491	5025614	-1.4008	6.43e-07		2	down	up			down				up	down
		PA4492	5027422	-1.2127	6.75e-05		2	down	down				down
		PA4495	5030525	2.5299	2.83e-15		1	up	down			up						down
		PA4496	5031488	-1.9817	1.16e-06		0	down					up	up			up
		PA4497	5033194	-1.1857	0.002		2	down			down		up						down
		PA4500	5037074	-2.0203	2.76e-08		5	down	down			down	up	down	down		down
		PA4505	5044054	-1.02	0.0179		0	down	up			up	up	up	up
		PA4506	5045028	-0.8189	0.0143		0	down	up		up	up	up	up	up		up
		PA4507	5046032	-0.9152	0.0078		0	down	up		up	up	up		up	up
		PA4510	5048210	-1.3676	0.000201		2	down							down			down
		PA4511	5048884	-0.9345	0.0103		0	down						up
		PA4515	5056095	0.9445	0.0021		5	up	down		up			up	up		up		up
		PA4519	5060115	1.1567	0.0012		2	up	up		down			down			up
		PA4521	5063941	-0.891	0.0034		0	down			up		up	up			up
		PA4523	5065491	1.3985	1.31e-06		3	up	down		down	up		up	down	down	up	down
		PA4526	5069763	-1.1613	0.00016		5	down				down	down		down		down	down
		PA4528	5072695	-0.8815	0.004		4	down	down				down	down			down
		PA4530	5074172	-0.8502	0.0149		3	down	up		down		up	down					down
		PA4531	5074409	-1.4874	9.81e-05		4	down			down	up		down	down				down
		PA4536	5077061	-0.6657	0.0454		3	down	down			down	up	up				down
		PA4546	5093378	-1.3756	2.59e-05		3	down					down		down		down
		PA4547	5094985	-1.2586	6.64e-05		3	down	up			down	down	down
		PA4558	5106016	-1.6216	2.01e-06		3	down	up			down	down		up	up		up	down
		PA4561	5109806	-1.7697	1.08e-06		2	down				up	down	down				up
		PA4562	5110841	-1.0244	0.0333		0	down	up			up
		PA4566	5114670	1.0913	0.000328		0	up					down				down
		PA4569	5116865	-0.6686	0.0487		2	down	up			up	down	up	down			up
		PA4570	5117971	4.0553	0		7	up			up		up	up	up	up	up		up
		PA4571	5118538	-1.3986	0.0011		2	down	up		down	up			up	up			down
		PA4572	5120635	0.882	0.004		4	up	up			up				up	up
		PA4573	5121337	1.6006	2.51e-09		5	up	up			up	up		up		up
		PA4574	5121899	1.2884	0.0035		2	up				up					down	up
		PA4575	5122561	0.9664	0.0093		5	up			up	up	up	up		up
		PA4578	5126166	-3.1049	0		3	down				down	up	up	up		down	down	up
		PA4579	5126713	-1.5702	3.83e-06		2	down	up			down					down
		PA4580	5128563	-0.7518	0.0175		1	down	up								down
		PA4582	5131428	1.4696	6.08e-06		2	up						up		up
		PA4583	5132629	1.6691	2.95e-08		2	up						up		up
		PA4584	5133880	0.8244	0.0137		1	up								up
		PA4585	5134689	1.0616	0.0035		4	up	up					up	up	up	down
		PA4586	5135816	0.813	0.037		0	up
		PA4595	5146907	-0.6654	0.049		2	down						down			down
		PA4596	5149064	-2.2743	8.5e-06		0	down				up	up	up	up	up	up
		PA4597	5149633	-3.0472	1.56e-09		0	down
		PA4598	5151078	-2.2871	2.77e-07		0	down						up
		PA4599	5154237	-2.0379	7.17e-05		0	down
		PA4600	5155561	-1.4632	4.29e-05		3	down					down	down			down
		PA4601	5156368	-0.6904	0.0159		4	down				down	down	down	down
		PA4602	5160738	0.7313	0.0462		2	up	up				down	down			down	up
		PA4605	5163536	-0.9966	0.0061		3	down						up	down	down		down
		PA4606	5163788	-1.7808	1.08e-08		3	down						up	down	down	up	down
		PA4607	5166191	-2.2462	7.8e-12		5	down		down	down		up		down		up	down	down
		PA4610	5168755	0.9241	0.035		0	up					down				down	down
		PA4612	5169580	2.2718	2.83e-15		2	up	down				up	up				down
		PA4613	5170185	3.4715	0		3	up					up			up	up
		PA4614	5172253	-1.3672	1.45e-05		4	down	down			down			down			down
		PA4615	5172771	2.0724	1.11e-10		0	up	down			down	down				down	down
		PA4616	5173654	0.7706	0.0184		1	up	up			down	down	down	down		down		down
		PA4622	5182579	2.7547	0		0	up
		PA4623	5183950	3.7447	0		1	up	down			down	down	up	down	down	down	down
		PA4624	5184642	0.967	0.0015		0	up	down
		PA4629	5197186	0.8941	0.0145		2	up				up						up
		PA4630	5197881	-1.0689	0.011		2	down			down	up			down
		PA4632	5199503	-1.4143	4.26e-05		4	down	up		down	up	down	down			down
		PA4635	5203668	1.6527	1.38e-07		4	up				up	up	up			up
		PA4635a	5204385	1.1548	0.000873		3	up				up	up				up
		PA4636a	5204648	1.8647	8.95e-12		2	up					up				up
		PA4637a	5206720	-1.5781	7.89e-05		0	down					up				up		up
		PA4639	5207035	-1.6965	1.79e-06		3	down				up	down	down			down
		PA4642	5210706	-1.8511	0.000173		4	down				up	down	down	down		down
		PA4643	5211079	0.6967	0.0277		0	up	down				down	down
		PA4645	5212107	-0.9381	0.0044		2	down	up				down	down				up
		PA4657	5224890	0.7955	0.0085		4	up	down			up	up	up			up	down
		PA4662	5230114	-1.4606	2.56e-06		1	down									down	up
		PA4663	5230901	-1.1865	2.27e-05		0	down	up									up
		PA4664	5231653	-1.4542	4.37e-07		3	down	up				down	down			down	up
		PA4666	5233585	-1.1118	0.0016		4	down				up	down	down	down		down	up
		PA4667	5234997	-1.1562	8.74e-05		3	down					down	down			down
		PA4669	5237393	-1.9719	1.25e-06		3	down				up	down	down			down	up
		PA4675	5243178	-0.777	0.021		3	down	down			down				down			up
		PA4689	5260343	-1.2442	0.000379		2	down							down		down
		PA4690	5262642	-1.2043	0.000638		1	down							down
		PA4690a	5263249	-0.715	0.0223		1	down					up		down
		PA4691	5269803	3.5903	0		0	up	down		down	down			down	down	down	down
		PA4692	5270411	4.5561	0		0	up	down		down	down	down		down	down	down	down
		PA4708	5287069	1.9232	1.29e-09		5	up	down		up			up	up		up	down	up
		PA4709	5287972	3.3805	1.08e-14		5	up			up			up	up		up		up
		PA4710	5289217	2.5221	2.43e-06		5	up			up	up		up			up		up
		PA4711	5291614	1.0322	0.003		1	up						up			down
		PA4712	5292042	1.942	7.04e-10		3	up	down			up		up			up
		PA4713	5292558	0.7835	0.018		4	up				up	up	up			up
		PA4714	5293257	-1.1511	0.000351		8	down	down			down	down		down	down	down	down	down
		PA4721	5300314	-1.108	0.000103		2	down					down	down
		PA4722	5301021	-0.9083	0.000807		0	down									up
		PA4733	5315534	-1.1592	0.000193		0	down					up				up
		PA4734	5317569	-1.1334	0.0015		2	down					down	down
		PA4736	5321846	-1.3156	4.09e-05		0	down	up				up				up
		PA4737	5322136	-1.2861	0.000466		0	down					up		up		up
		PA4746	5331503	1.6894	0.00013		2	up	down		down	up	down	down	up		down
		PA4754	5338973	-0.8948	0.004		2	down	down				down		up
		PA4771	5357230	1.1599	8.4e-05		2	up	up	down		down	down			down	down	up
		PA4772	5358442	0.6877	0.0103		3	up	up	down		down	down	up		down	down	up
		PA4779	5367187	1.0926	0.0012		0	up						down
		PA4782	5370476	-0.7102	0.0308		4	down				down			down		down	down
		PA4784	5371800	-1.116	0.0153		0	down
		PA4785	5372591	1.7541	1.91e-06		0	up
		PA4786	5374123	1.6664	4.12e-08		3	up					up		up		up
		PA4787	5375590	-1.5962	3.2e-07		4	down	down					down	down	down
		PA4789	5377791	0.7735	0.0407		1	up	down		down		down	down	down	down	down	up
		PA4791	5378908	0.8301	0.007		3	up				up	up	up	down
		PA4792	5379513	1.243	1.6e-05		2	up					up	up				down
		PA4794	5381145	-1.2284	0.000281		5	down	down			down		up	down		down	down
		PA4795	5381617	-0.7682	0.0301		4	down	down						down		down	down
		PA4801	5386369	-1.4228	0.0043		2	down					down	down				up
		PA4802	5387000	1	0.001		0	up
		PA4803	5387990	1.1287	0.000819		3	up					up	up			down		up
		PA4810	5396992	-0.9093	0.0231		2	down	up			down	up	up	up		down
		PA4812	5398628	-0.7917	0.011		0	down	up				up
		PA4817	5407376	1.5852	4.29e-05		0	up
		PA4824	5414539	2.0574	1.46e-07		0	up
		PA4826	5418351	2.6381	3.14e-12		1	up				up
		PA4828	5419863	1.3354	8.03e-05		3	up					up	up			up
		PA4829	5420323	1.9776	2.96e-10		2	up					up	up
		PA4830	5421899	1.1986	0.0021		6	up			up		up	up	up	up	up
		PA4832	5423071	2.5112	4.7e-14		3	up					up	up	up		down
		PA4833	5424099	1.8101	5.42e-12		2	up					up	up				down
		PA4834	5424761	1.8396	1.08e-10		4	up					up	up	up		down	down	up
		PA4835	5425597	4.0109	0		0	up
		PA4836	5426895	5.2661	0		0	up
		PA4837	5427716	5.2866	0		0	up
		PA4838	5429984	2.0127	8.3e-12		0	up
		PA4840	5433541	1.2386	0.0029		3	up	up			up	down				down	up
		PA4846	5441837	-1.805	2.35e-06		5	down		down			down	down	down		down
		PA4853	5448643	-0.8289	0.0213		2	down	up				down	down	up			up
		PA4856	5452150	-1.3208	9.39e-06		0	down	up
		PA4869	5466790	1.015	0.0015		1	up			up		down	down	down			down
		PA4870	5468017	1.0041	0.0035		4	up	down		up	up	down		down	up	up	down
		PA4874	5471626	-1.0306	0.000458		2	down					up		down		up	down
		PA4876	5472824	1.5421	8.49e-06		3	up	down				up		up		up	down
		PA4877	5473212	2.4598	7.67e-14		5	up	down			up	up	up	up		up	down
		PA4879	5474580	1.2441	1.95e-05		4	up	down		up		up	up	up			down
		PA4880	5476945	1.499	1.72e-05		2	up	down		down		up	down	up	down	down	down
		PA4881	5477754	5.6753	0		3	up			up	up			up
		PA4882	5478209	4.4643	0		0	up
		PA4883	5478973	8.7285	0		0	up
		PA4884	5479641	6.596	0		0	up
		PA4885	5480402	2.0925	8.19e-12		2	up				up	up
		PA4886	5481070	1.6863	2.39e-11		1	up				up
		PA4889	5485097	1.1648	0.0018		0	up	down	down	down	down	down	down	down	down	down
		PA4893	5488397	2.5827	2.83e-15		0	up
		PA4894	5489041	4.0344	0		1	up			up
		PA4895	5489630	3.8667	0		4	up			up			up			up		up
		PA4896	5490645	3.3786	1.38e-12		5	up			up			up	up		up		up
		PA4897	5491346	0.9311	0.0023		1	up			up
		PA4899	5495821	0.9409	0.003		2	up					up	up
		PA4900	5497313	1.5097	7.25e-06		0	up
		PA4907	5505848	-1.215	2.39e-05		5	down				down	down	down	down		down
		PA4912	5510839	-1.3528	0.000118		0	down					up
		PA4917	5517109	-1.0432	0.0142		3	down				down	down		up			down
		PA4918	5517821	-1.4101	0.0026		5	down			down	down	down		up		down	down	up
		PA4922	5521664	-1.9853	1.67e-07		3	down				down		up	up		down	down
		PA4929	5530973	0.9914	0.0021		3	up				up	up				up
		PA4939	5543417	0.7389	0.0201		0	up			down						down
		PA4941	5544917	-1.5571	1.41e-06		3	down	up				down	down			down
		PA4944	5548397	1.6592	3.05e-06		1	up				up	down
		PA4946	5549780	-1.6298	3.02e-07		0	down
		PA4947	5551681	-0.8587	0.0074		1	down				up		down
		PA4950	5555162	0.806	0.0034		0	up									down
		PA4952	5556935	-0.8279	0.0087		2	down				up	down	down
		PA4953	5557958	-1.0101	0.000393		3	down					down	down	down
		PA4955	5560013	-0.6107	0.0342		2	down					down		down
		PA4957	5562418	-0.9435	0.0114		3	down	up				down	down			down
		PA4959	5565493	-1.6552	1.9e-07		3	down					down		down		down
		PA4961	5569090	-0.8145	0.014		4	down					down	down	down		down
		PA4965	5574494	-1.7138	4.36e-07		3	down	up			down	down	up			down
		PA4966	5575015	-1.3826	2.03e-06		3	down	up			down	down				down
		PA4968	5577929	-0.7822	0.0258		3	down					down	down			down
		PA4974	5584101	-1.4039	1.31e-05		2	down	up					down	down
		PA4984	5599160	-0.6429	0.0365		2	down	down						down
		PA4987	5603173	-1.0254	0.0045		2	down	up					down			down	up
		PA4988	5603821	-1.1619	7.89e-05		2	down	up				down				down	up
		PA5001	5618579	-1.3749	1.32e-06		2	down	up			down					down	up
		PA5002	5619608	-0.6534	0.0378		3	down	up			down	down				down	up
		PA5003	5621030	-0.9844	0.000499		2	down	up			down	down	up	up	up		up
		PA5004	5621920	-1.2124	1.18e-05		2	down	up			down					down	up
		PA5006	5624901	-1.7233	2.17e-09		1	down					down
		PA5007	5626376	-1.0046	0.004		4	down			up	down	down		down	up	down	up
		PA5008	5627131	-1.694	4.65e-06		2	down			up		down			up	down
		PA5009	5627865	-1.8177	3.29e-09		2	down	up		up		down			up	down	up
		PA5010	5628668	-0.7936	0.0175		1	down			up					up	down
		PA5011	5629786	-1.5667	4.27e-08		1	down			up	up	down			up		up
		PA5012	5630850	-0.9362	0.0023		1	down					down					up
		PA5014	5632926	-0.929	0.0051		1	down					down
		PA5015	5636156	1.3671	0.0002		1	up			down	down	down		up		down		down
		PA5020	5645593	1.1272	7.28e-05		1	up				up
		PA5023	5652945	1.4201	8.83e-07		0	up	down			down	down			down	down	down
		PA5025	5655648	-0.9095	0.0156		1	down	up		down
		PA5030	5660357	2.8167	0		3	up	down		up			up	up		down	down
		PA5044	5679649	-1.3647	6.82e-06		1	down									down
		PA5047	5684842	-0.6972	0.018		1	down					up		down
		PA5050	5687496	-0.8472	0.0041		1	down	up								down
		PA5055	5694576	0.7143	0.0296		2	up			up		down			up
		PA5059	5700097	0.8418	0.0157		1	up									up
		PA5061	5701698	1.0262	0.0041		3	up				up	up			down	up	down
		PA5063	5702669	0.6524	0.0323		0	up					down	down			down
		PA5065	5704077	-0.8857	0.0021		3	down	up				down	down			down
		PA5071	5708036	0.9107	0.0069		0	up				down	down	down			down
		PA5073	5711008	0.9549	0.000585		0	up	down				down				down
		PA5074	5711477	-0.8706	0.0149		3	down	up				down	down			down
		PA5079	5718882	-0.7642	0.0142		0	down	up
		PA5080	5719316	-0.8826	0.0021		3	down				up	down	down			down
		PA5083	5721892	1.4031	6.15e-05		0	up
		PA5085	5723582	0.8733	0.0042		1	up	down		up						down
		PA5087	5725479	-1.8327	2.29e-08		3	down	down								down	down
		PA5088	5726357	-1.9699	3.57e-11		2	down									down	down
		PA5089	5727239	-1.5333	6.08e-07		0	down					up
		PA5106	5749453	1.7809	2.98e-08		4	up	down			up	up	up			up
		PA5107	5750961	1.5365	1.56e-07		3	up				up	up				up
		PA5112	5754298	-1.0352	0.000739		1	down					up	up		up		down
		PA5113	5756347	-1.934	2.91e-09		2	down	up					up		up	down		down
		PA5115	5761482	1.3656	4.64e-06		0	up	down		down	down				down	down	down
		PA5120	5768041	-1.276	0.0046		0	down
		PA5121	5768442	-1.0881	0.000181		1	down						down
		PA5128	5776606	-0.8108	0.0299		5	down			down	down	down	down			down
[truncated: 1,134 more rows]
[truncated: 1 more columns]

## Sheet: Fig. 5a
Fig. 5a
		As	Bs	Li	Hyp	Nd	Ns	Oss	Oxs	Sp	Tm	Vic
	Achromobacter xylosoxidans	1.16069	0.875086	0.875176	1.04451	0.937714	0.830577	1.44642	0.713462	1.30726	0.996743	0.976175
	Acinetobacter baumannii	0.938612	0.992413	0.992413	1.19923	1.30914	1.01953	0.995841	0.936465	1.28725	0.923155	1.06729
	Aggregatibacter actinomyc.	0.94917	1.2644	1.26415	1.51433	1.09713	1.37006	1.03794	1.31818	1.71368	1.02062	1.00607
	Borrelia burgdorferi	1.07102		1.03777	1.1035	0.986977	1.10238	0.928498	1.09149	1.25566	1.03157	1.02962
	Burkholderia pseudomallei	0.91461		1.09395	1.18032	1.09334	0.904382	0.993438	1.09222	1.16643	1.19116	1.1123
	Campylobacter jejuni	1.05057	1.00671	1.00671	1.11567	1.05603	0.998722	1.00045	1.06103	1.08639	1.10377	1.02198
	Enterococcus faecalis	0.823748	0.832714	0.832714	2.7186	1.5439	0.96744	1.01361	1.05841	2.57211	1.06938	2.51154
	Escherichia coli (EPEC)	1.27361	1.30553	1.30553	2.2984	1.43679	1.11685	1.2509	1.08133	2.1286	1.14392	1.57113
	Escherichia coli (ETEC)	1.14509	1.12471	1.12471	2.22547	1.40675	1.17594	1.02363	1.12747	1.77374	1.0391	1.80222
	Escherichia coli (UPEC)	1.10904	0.920786	0.920786	2.10364	1.20239	0.810253	0.978178	0.946575	1.72917	0.888472	1.42976
	Francisella tularensis	0.973185	1.44608	1.44608	1.31816	2.08651	1.11305	0.874696	0.947855	1.33934	1.22871	1.59559
	Haemophilus influenzae	0.959382		0.926853	1.17294	1.02964	1.16116	0.713812	0.865277	1.41526	0.84195	0.936424
	Helicobacter pylori (G27)	1.10362		1.06079	0.937701	0.944029	1.27844	1.17599	0.932107	1.27404	1.09771	0.906333
	Helicobacter pylori (J99)	1.06337		1.03579	0.957483	1.0269	1.11183	0.969731	0.925108	1.12157	1.05915	1.05714
	Klebsiella pneumoniae	1.00713	1.09765	1.09765	2.32794	1.46344	1.42926	1.03946	0.90248	2.36902	1.38788	1.61896
	Legionella pneumophila	1.06998		1.19215	1.33992	1.1361	1.16878	1.1191	1.48915	1.11509	1.00449
	Listeria monocytogenes	1.12746	0.991146	0.991146	1.54381	1.5935	0.991697	1.03594	1.02004	1.02812	1.00826	1.04713
	Mycobacterium tuberculosis	1.08181	0.9558	0.9558	1.20433	0.97834	1.02611	0.928235	0.997303	0.816113	0.969733
	Neisseria gonorrhoeae	0.898472	1.24637	1.24637	0.81615	0.908327	1.09379	1.34044	1.11953	0.947073	1.02401	0.94641
	Neisseria meningitidis	1.01441	0.998915	0.998915	0.890859	0.888557	0.955548	0.96358	0.830039	0.992494	0.962965	0.907828
	Pseudomonas aeruginosa	0.930644	0.889799	0.889799	1.07096	1.28887	1.06541	0.910472	0.920965	1.36943	0.993345	1.00437
	Salmonella enterica s. Typhimurium	1.30375	1.01044	1.01044	1.60712	1.26837	1.21899	1.08363	1.00422	1.35913	1.10041	2.17113
	Shigella flexneri	1.13728	1.30117	1.30117	1.53937	1.43519	1.40977	1.07116	1.0373	1.14349	1.24675	1.15446
	Staphylococcus aureus (MRSA)	0.924372	1.09089	1.09089	1.86018	1.52981	1.24123	1.01658	0.935013	1.97857	1.28546	1.09146
	Staphylococcus aureus (MSSA)	0.912439	1.06441	1.06441	1.20973	1.59113	1.15501	0.976454	0.910177	1.91188	1.23001	1.20026
	Staphylococcus epidermidis	0.882477	0.751443	0.751443	0.899777	0.789799	0.87655	0.967316	0.955586	1.05125	1.05044	1.06142
	Streptococcus agalactiae	0.962885	1.03259	1.03259	1.45364	1.30929	0.974546	1.03501	0.961379	1.39596	1.00675	1.13501
	Streptococcus pneumoniae	1.13121	0.802836	0.802836	1.25686	1.07288	0.84553	1.03694	1.05118	1.36666	1.75664	1.34839
	Streptococcus pyogenes	0.953015	0.956514	0.956514	1.70669	1.0339	0.959241	0.962867	1.08685	1.58458	0.962658	1.07814
	Streptococcus suis	1.04279		0.950937		1.03343	1.0022	0.909272	0.966733		1.02271	1.05463
	Vibrio cholerae	0.916122	1.07487	1.07487	3.2202	1.62928	0.803342	0.780021	0.824131	2.36229	1.04472	1.35654
	Yersinia pseudotuberculosis	0.976636	0.93543	0.93543	1.28151	1.13582	0.890012	0.908438	0.892357	0.863515	0.917727	1.05903

## Sheet: Fig. 5b
Fig. 5b
			As	Bs	Li	Hyp	Nd	Ns	Oss	Oxs	Sp	Tm	Vic
		Achromobacter xylosoxidans	15.0686	16.9722	12.5848	15.5114	15.4826	12.85	22.6217	8.91475	17.6823	14.7117	11.7825
		Acinetobacter baumannii	11.7869	15.0619	5.09183	13.1481	13.1223	8.93082	13.9086	9.22538	15.1989	6.18996	9.06822
		Aggregatibacter actinomyc.	4.41502	1.55233	7.11708	9.08836	6.64365	7.6664	4.21996	7.39381	9.81637	5.41683	4.25649
		Borrelia burgdorferi	6.48656		7.08897	7.46755	5.01173	6.87532	3.63396	6.37923	11.1716	6.04242	6.15738
		Burkholderia pseudomallei	1.75706		7.20032	7.59956	5.91205	6.16842	6.10281	6.10932	9.549	6.89673	6.61667
		Campylobacter jejuni	3.65738	4.38064	3.24529	3.83592	3.46735	3.23345	3.64541	3.41149	3.56473	3.97945	3.19168
		Enterococcus faecalis	6.07227	8.18329	6.77716	16.7198	17.1289	7.55738	7.52936	8.92767	20.9017	6.92236	15.9903
		Escherichia coli (EPEC)	3.18439	2.8814	7.95912	3.64422	8.87696	5.63672	3.42297	1.96472	19.7169	2.81775	7.00737
		Escherichia coli (ETEC)	2.41781	3.18033	5.56043	14.7685	7.40809	5.5311	2.57516	5.22845	9.98793	2.70998	12.6386
		Escherichia coli (UPEC)	2.82534	3.14839	4.50891	12.0411	5.71705	2.5224	2.11468	2.85393	8.53099	2.1107	7.18176
		Francisella tularensis	6.15215	1.79892	10.4952	8.36761	15.8092	6.88646	4.72557	5.72363	10.4628	8.59854	11.3453
		Haemophilus influenzae	6.13477		6.30094	8.15597	6.9843	8.8723	4.08218	5.47457	11.3727	6.01397	5.89221
		Helicobacter pylori (G27)	3.23286		3.2883	2.45253	2.51285	3.85832	3.13608	1.83452	4.37965	2.85602	2.23675
		Helicobacter pylori (J99)	1.14822		1.22433	0.806392	1.01666	1.44102	0.793676	0.545382	1.2931	1.01471	0.946555
		Klebsiella pneumoniae	8.59485	13.117	17.4453	24.0373	23.4315	19.5057	14.5419	10.5155	7.09024	17.4763	15.087
		Legionella pneumophila	3.00555		6.51946	6.79397	6.11712	9.63926	4.38917	11.5581	5.16447	4.18079
		Listeria monocytogenes	1.61005	1.80424	1.4276	5.07944	6.22528	1.51952	1.80253	1.41361	1.99279	1.69472	2.04216
		Mycobacterium tuberculosis	3.89109	3.22049	3.19972	6.08574	2.82441	3.8627	2.82961	2.696	2.55665	3.42153
		Neisseria gonorrhoeae	2.16016	7.33601	11.4032	2.01507	5.41886	8.43719	11.3819	9.42838	5.93491	7.01664	5.53712
		Neisseria meningitidis	4.20102	3.2233	5.48891	9.33353	4.13874	4.93344	4.33512	3.91072	4.60693	6.24126	6.65404
		Pseudomonas aeruginosa	12.6824	11.5731	11.6759	15.1494	21.0664	13.8496	13.5344	13.0025	25.4184	14.1232	15.492
		Salmonella enterica s. Typhimurium	8.72085	8.61687	9.80701	14.4172	8.70849	12.2862	8.68144	7.76441	18.4667	8.96307	27.9062
		Shigella flexneri	4.69707	4.80212	14.7876	4.81512	13.0106	14.1813	3.95624	6.23812	3.20843	4.35116	2.94801
		Staphylococcus aureus (MRSA)	1.82336	1.54231	2.24308	3.06158	3.06442	3.18402	2.22062	1.89632	3.42862	2.39382	1.81728
		Staphylococcus aureus (MSSA)	2.19486	1.85189	2.43966	3.29841	4.11477	3.38256	2.21841	1.81355	3.68721	3.2242	3.19264
		Staphylococcus epidermidis	1.19475	1.69945	1.42171	3.44909	2.87062	1.34579	1.71315	1.74028	3.7191	3.23281	2.74736
		Streptococcus agalactiae	1.5148	1.87437	2.09766	4.17869	3.76118	1.38072	1.08454	2.186	4.78169	1.25652	2.60815
		Streptococcus pneumoniae	2.59701	4.35843	1.12011	2.54364	3.00493	0.814667	2.51421	2.22646	4.92205	6.50005	2.86869
		Streptococcus pyogenes	2.59619	2.19032	2.84187	6.1275	2.81169	2.6672	2.0117	3.47002	6.78398	1.87522	3.08683
		Streptococcus suis	2.26528	2.39003	2.64241		5.44786	2.01737	1.65094	2.54348		1.80901	2.1303
		Vibrio cholerae	5.44842	1.85045	7.99921	43.1969	15.3556	3.83482	4.20532	4.40557	26.3702	9.46121	12.3642
		Yersinia pseudotuberculosis	3.40713	3.91508	3.63727	7.54628	7.561	3.71874	3.10891	4.54522	5.34817	3.80292	7.24787

[truncated: 9 more sheets: Fig. 5c, Fig. 5d, Fig. 5f, Sup. Fig. 3, Sup. Fig. 4, Sup. Fig. 5, Supp. Fig 6., Supp Fig. 8, Sheet2]
